# Supplementary material for: S-nitroso- and nitro- proteomes in the olive (Olea europaea L.) pollen. Predictive versus experimental data by nano-LC-MS
Source: Data Brief. 2017 Oct 6;15:474–7. doi: 10.1016/j.dib.2017.09.058 (PMC5647517; doi:10.1016/j.dib.2017.09.058)
Supplement: Supplementary file 2 — Supplementary material [file mmc2.xlsx]

## Sheet: Hoja1
	S-NITROSYLATION position/s			TYR-NITRATION position/s
PROTEIN ID	iSNO-aapair	GPS-sno (high)	SNOSite (high)	GPS-yno2 (medium)	GPS-yno2 (high)	FLN HIT	FLN STATUS	FLN DEFINITION	TAIR ORTHOLOG
po11_olive_027901	140;143	-	32;34;37;104;108;121;129;140	3;145	3;145	Q8GUU2	C_terminal Putative	E3 ubiquitin protein ligase RIE1 Arabidopsis thaliana (Mouse-ear cress)	AT1G68070.1
po11_olive_027906	95	-	44;65;67;69;78;82;127	-	-	Q1PEH6	N_terminal Sure	ABC transporter A family member 3 Arabidopsis thaliana (Mouse-ear cress)	AT3G47740.1
po11_olive_027915	21;121	2	21;121	-	-	Q9SQH6	Internal Sure	Probable auxin efflux carrier component 6 Arabidopsis thaliana (Mouse-ear cress)	AT1G77110.1
po11_olive_027916	45	-	46	11	11	O22907	Internal Sure	DEAD-box ATP-dependent RNA helicase 24 Arabidopsis thaliana (Mouse-ear cress)	AT2G47330.1
po11_olive_027920	92	-	92	-	-	A0A061EN15	N_terminal Sure	Adenine nucleotide alpha hydrolases-like superfamily protein, putative Theobroma cacao (Cacao) (Cocoa)	-
po11_olive_027921	67	-	47;67	5	-	Q9FMR5	N_terminal Sure	Vesicle-associated membrane protein 714 Arabidopsis thaliana (Mouse-ear cress)	AT5G22360.1
po11_olive_027924	76	48	29;82;104	13	13;17	P17093	C_terminal Putative	40S ribosomal protein S11 Glycine max (Soybean) (Glycine hispida)	AT5G23740.1
po11_olive_027926	38	38	38;68;100;146	-	-	Q7XJN0	Internal Sure	DEAD-box ATP-dependent RNA helicase 17 Arabidopsis thaliana (Mouse-ear cress)	AT2G40700.1
po11_olive_027928	63	-	18;20;31;32;33;65	56	56	F4I933	C_terminal Putative	Rhodanese-like domain-containing protein 8, chloroplastic Arabidopsis thaliana (Mouse-ear cress)	AT1G17850.2
po11_olive_027929	33	17;20	17;20;33;36;111	-	-	P42824	Internal Sure	DnaJ protein homolog 2 Allium porrum (Leek) (Allium ampeloprasum var. porrum)	AT3G44110.1
po11_olive_027933	15;86;152	102	15;37;55;70;71;86;102;118;137;152	-	-	Q9LDD1	C_terminal Sure	Probable BOI-related E3 ubiquitin-protein ligase 3 Arabidopsis thaliana (Mouse-ear cress)	AT3G12920.1
po11_olive_027936	45	3	46;69	66	-	A5AKW8	Internal Sure	Putative uncharacterized protein Vitis vinifera (Grape)	-
po11_olive_027939	11;169	169	11	2;6	2;6	O22261	Internal Sure	Nicotinamide adenine dinucleotide transporter 1, chloroplastic Arabidopsis thaliana (Mouse-ear cress)	AT2G47490.1
po11_olive_027942	53	-	53	-	-	R0IP98	Internal Sure	Uncharacterized protein Capsella rubella.	AT1G31150.1
po11_olive_027945	26	9	87;124;138;159	-	-	Q8LEV3	Internal Sure	BTB/POZ domain-containing protein At2g30600 Arabidopsis thaliana (Mouse-ear cress)	-
po11_olive_027946	83	124	83;118	-	-	Q8GWV5	C_terminal Sure	U-box domain-containing protein 3 Arabidopsis thaliana (Mouse-ear cress)	AT3G54790.1
po11_olive_027948	70;93;160	70	70;93;160	1	-	Q9LY77	Internal Sure	Calcium-transporting ATPase 12, plasma membrane-type Arabidopsis thaliana (Mouse-ear cress)	AT3G63380.1
po11_olive_027949	53	53;89	53;89	-	-	Q9FEF8	C_terminal Putative	Probable mediator of RNA polymerase II transcription subunit 36b Arabidopsis thaliana (Mouse-ear cress)	AT5G52470.1
po11_olive_027954	104	104	41	-	-	P40973	Internal Sure	Pectate lyase Lilium longiflorum (Trumpet lily)	AT1G14420.1
po11_olive_027957	41;77	-	41;69	165	-	A7PZL3	Internal Sure	Probable polygalacturonase Vitis vinifera (Grape)	AT3G42950.1
po11_olive_027958	149	162	96;149	-	-	Q8RWN9	N_terminal Putative	Dihydrolipoyllysine-residue acetyltransferase component 2 of pyruvate dehydrogenase complex, mitochondrial Arabidopsis thaliana (Mouse-ear cress)	AT3G13930.1
po11_olive_027962	97	97;118	97;108;118	21;37	21;37	Q6DBG8	Internal Sure	Probable arabinosyltransferase ARAD1 Arabidopsis thaliana (Mouse-ear cress)	AT1G67410.1
po11_olive_027965	168	-	15	22;156	22;156	Q67YU0	Internal Sure	Cytokinin dehydrogenase 5 Arabidopsis thaliana (Mouse-ear cress)	AT1G75450.1
po11_olive_027968	40;71;140	-	40;71;97	3;112	-	Q93Y09	Internal Sure	Serine carboxypeptidase-like 45 Arabidopsis thaliana (Mouse-ear cress)	AT1G28110.1
po11_olive_027969	20;28	3;36	20;28	-	-	Q4TU14	Internal Sure	E3 ubiquitin-protein ligase RHF1A Arabidopsis thaliana (Mouse-ear cress)	AT5G15790.1
po11_olive_027973	87;97	44	44;87;97	13;145	13;145	Q9ZW07	Internal Sure	Pumilio homolog 1 Arabidopsis thaliana (Mouse-ear cress)	AT2G29200.1
po11_olive_027974	38;145	11	38;41;57;145	148	148	A0A022R7K0	N_terminal Sure	Uncharacterized protein Erythranthe guttata (Yellow monkey flower) (Mimulus guttatus)	AT5G60170.2
po11_olive_027979	7	7	-	-	-	P0DI75	C_terminal Putative	Protein transport protein Sec61 subunit gamma-2 Arabidopsis thaliana (Mouse-ear cress)	AT5G50460.1
po11_olive_027984	154	2	37;118;154	169	169	A0A022RLF9	Internal Sure	Enhancer of polycomb-like protein Erythranthe guttata (Yellow monkey flower) (Mimulus guttatus)	AT1G13880.1
po11_olive_027985	50;64;136	-	50;64;136	6;61	6;61	Q9FK33	Internal Sure	Pentatricopeptide repeat-containing protein At5g50390, chloroplastic Arabidopsis thaliana (Mouse-ear cress)	AT5G50390.1
po11_olive_027991	69	10	11;22;69	-	-	Q761Z9	Internal Sure	DEAD-box ATP-dependent RNA helicase 18 Oryza sativa subsp. japonica (Rice)	AT1G17145.1
po11_olive_027995	30;154	154	21;119;128	162	162	A0A022QSM9	Internal Sure	Uncharacterized protein Erythranthe guttata (Yellow monkey flower) (Mimulus guttatus)	-
po11_olive_028002	81;95	-	81;95	4;36;68	4;36	P51418	C_terminal Putative	60S ribosomal protein L18a-2 Arabidopsis thaliana (Mouse-ear cress)	AT2G34480.1
po11_olive_028004	48;61;126	-	48;61;78;96;98;126;153	-	-	Q3EBY6	Internal Sure	Protein MID1-COMPLEMENTING ACTIVITY 2 Arabidopsis thaliana (Mouse-ear cress)	AT2G17780.1
po11_olive_028007	94	91;94	94	-	-	Q9SEU6	N_terminal Sure	Thioredoxin M4, chloroplastic Arabidopsis thaliana (Mouse-ear cress)	AT3G15360.1
po11_olive_028013	153	28;153	28;153	3;166;169	3;166	R0I0D9	Internal Sure	Uncharacterized protein Capsella rubella.	-
po11_olive_028015	63	1;4	35;63;153;164	5	5	B9RR35	Internal Sure	Zinc ion binding protein, putative Ricinus communis (Castor bean)	AT3G43230.1
po11_olive_028017	55	30;60	-	-	-	F4I6G4	Internal Sure	Lysine-specific demethylase JMJ18 Arabidopsis thaliana (Mouse-ear cress)	AT1G30810.1
po11_olive_028021	9	9	-	118	118	K4CVM8	Internal Sure	Uncharacterized protein Solanum lycopersicum (Tomato) (Lycopersicon esculentum)	AT1G03080.1
po11_olive_028025	109	-	98;109;116	173	-	M1D6D8	Internal Sure	Uncharacterized protein Solanum tuberosum (Potato)	AT1G74770.1
po11_olive_028027	10	10	11;49;54;79;84;146	9	9	Q2V3L3-2	Internal Sure	2 of Uncharacterized zinc finger protein At4g06634 OS=Arabidopsis thaliana GN=At4g06634	AT4G06634.1
po11_olive_028035	26	-	26	18	18	Q9SUD8	Internal Sure	Pentatricopeptide repeat-containing protein At4g28010 Arabidopsis thaliana (Mouse-ear cress)	AT4G28010.1
po11_olive_028037	42	-	43;156	117	-	Q0ZCC7	Internal Sure	Transposase tnp2 Populus trichocarpa (Western balsam poplar) (Populus balsamifera subsp. trichocarpa)	-
po11_olive_028046	50	3	50;62;97;98;111;155;160	13	13	A0A022R3E2	Internal Sure	Uncharacterized protein Erythranthe guttata (Yellow monkey flower) (Mimulus guttatus)	AT5G27400.1
po11_olive_028050	64	-	64	19;108;121	19	A0A022Q7Y5	C_terminal Putative	Uncharacterized protein Erythranthe guttata (Yellow monkey flower) (Mimulus guttatus)	AT4G23940.1
po11_olive_028054	139	3;159	74;75;99;139	119;152;173	119;152;173	Q8VZH2	Internal Sure	Aminopeptidase M1 Arabidopsis thaliana (Mouse-ear cress)	AT4G33090.1
po11_olive_028055	24;169	-	24	15;38;94	15;38;94	Q9LF41	Internal Sure	Probable ubiquitin conjugation factor E4 Arabidopsis thaliana (Mouse-ear cress)	AT5G15400.1
po11_olive_028057	40	-	14	-	-	M0U1Q2	Complete Putative	Uncharacterized protein Musa acuminata subsp. malaccensis (Wild banana) (Musa malaccensis)	AT2G20900.1
po11_olive_028060	45	46;139	46;139	-	-	Q94AZ2	Internal Sure	Sugar transport protein 13 Arabidopsis thaliana (Mouse-ear cress)	AT5G26250.1
po11_olive_028061	97	-	89;97	-	-	O48593	Internal Sure	Asparagine--tRNA ligase, chloroplastic/mitochondrial Arabidopsis thaliana (Mouse-ear cress)	AT4G17300.1
po11_olive_028062	26;82	82	26;78;82;131;137	3	3	P43296	C_terminal Putative	Cysteine proteinase RD19a Arabidopsis thaliana (Mouse-ear cress)	AT4G39090.1
po11_olive_028063	72	-	27;54;60;72;74;103	-	173	A0A068TP78	Internal Sure	Coffea canephora DH200=94 genomic scaffold, scaffold_2 Coffea canephora (Robusta coffee)	AT1G72470.1
po11_olive_028068	122	-	70;82;122	-	133	Q9FNY7	Internal Sure	N-glycosylase/DNA lyase OGG1 Arabidopsis thaliana (Mouse-ear cress)	AT1G21710.1
po11_olive_028071	17	-	17	-	-	Q9LVX1	N_terminal Sure	Zinc finger CCCH domain-containing protein 41 Arabidopsis thaliana (Mouse-ear cress)	AT3G27700.1
po11_olive_028073	102	-	21;24;103	-	-	O80925	Internal Sure	ADP-ribosylation factor GTPase-activating protein AGD7 Arabidopsis thaliana (Mouse-ear cress)	AT2G37550.1
po11_olive_028077	18	-	18;60	13;50;74;95;166	13;74	Q00624	Internal Sure	L-ascorbate oxidase homolog Brassica napus (Rape)	AT1G55570.1
po11_olive_028078	48	-	48	-	-	E1U332	Internal Sure	Isoflavone reductase-like protein Olea europaea (Common olive)	AT1G75280.1
po11_olive_028081	160	79	31;80;112;161;162	51	-	C0SUT9	Internal Sure	Putative lysine-specific demethylase JMJ16 Arabidopsis thaliana (Mouse-ear cress)	AT1G08620.1
po11_olive_028083	21;63	21;24	22;25;64;73	83	83	Q94CE3	C_terminal Putative	Beta carbonic anhydrase 5, chloroplastic Arabidopsis thaliana (Mouse-ear cress)	AT4G33580.2
po11_olive_028085	110	-	13;110	3;73;87	3;73;87	Q949Q1	N_terminal Putative	Probable galacturonosyltransferase 11 Arabidopsis thaliana (Mouse-ear cress)	AT1G18580.1
po11_olive_028087	26	-	26;87	92;124	124	Q9XHM1	Internal Sure	Eukaryotic translation initiation factor 3 subunit C Medicago truncatula (Barrel medic) (Medicago tribuloides)	AT3G56150.1
po11_olive_028089	145	145	47;63;149	-	-	O24495	Internal Sure	Hydroxyacylglutathione hydrolase 1, mitochondrial Arabidopsis thaliana (Mouse-ear cress)	AT2G43430.1
po11_olive_028090	90	-	90;113;149	167	167	S8DLV4	Internal Sure	Uncharacterized protein Genlisea aurea.	AT3G55200.1
po11_olive_027940_split_0	128	-	128	131	-	Q9SR44	N_terminal Putative	Lysine histidine transporter-like 2 Arabidopsis thaliana (Mouse-ear cress)	AT1G67640.1
po11_olive_023100	84	6	35;50;55;56;57;84	114	114	Q9AT76-3	N_terminal Putative	3 of Agamous-like MADS-box protein AGL27 OS=Arabidopsis thaliana GN=AGL27	AT5G11960.1
po11_olive_023105	115	-	55	-	-	Q9FXI9	Internal Sure	Endoglucanase 2 Arabidopsis thaliana (Mouse-ear cress)	AT1G19940.1
po11_olive_023106	93;113	-	113;115	11;59	11	Q7XZU3	Internal Sure	Phosphoinositide phosphatase SAC1 Arabidopsis thaliana (Mouse-ear cress)	AT1G22620.1
po11_olive_023107	115	-	82;94;95;114;115	15	15	Q9M658	Internal Sure	Helicase protein MOM1 Arabidopsis thaliana (Mouse-ear cress)	AT1G08060.1
po11_olive_023110	66	13;66	13;66	101	101	Q1PEM5-2	C_terminal Putative	2 of Proline-rich receptor-like protein kinase PERK3 OS=Arabidopsis thaliana GN=PERK3	AT4G32710.1
po11_olive_023124	45;114	-	34;45;68;90;94;114;117	140	-	O64654	Internal Sure	Thioredoxin-like 1-1, chloroplastic Arabidopsis thaliana (Mouse-ear cress)	AT1G08570.1
po11_olive_023126	52	-	80	-	-	Q5W7F2	C_terminal Sure	ADP-ribosylation factor GTPase-activating protein AGD3 Arabidopsis thaliana (Mouse-ear cress)	AT5G13300.1
po11_olive_023133	111;159	41	41;111;159	-	-	A0A022QGT8	Internal Sure	Uncharacterized protein Erythranthe guttata (Yellow monkey flower) (Mimulus guttatus)	AT4G29790.1
po11_olive_023144	72	72	42;72	-	-	Q8LBH4	N_terminal Sure	SPX domain-containing protein 1 Arabidopsis thaliana (Mouse-ear cress)	AT5G20150.1
po11_olive_023145	16	16	16;27;80;96;169	-	-	Q06850	Internal Sure	Calcium-dependent protein kinase 1 Arabidopsis thaliana (Mouse-ear cress)	AT5G04870.1
po11_olive_023148	104;134	-	104;134	-	-	Q9C827	N_terminal Sure	Coatomer subunit beta'-2 Arabidopsis thaliana (Mouse-ear cress)	AT1G52360.2
po11_olive_023153	95	-	92;94;95	-	-	A5BF98	Complete Sure	Putative uncharacterized protein Vitis vinifera (Grape)	-
po11_olive_023156	84;92	-	60;65;68;84;92	53	53	Q8RX29	C_terminal Putative	RING-H2 finger protein ATL70 Arabidopsis thaliana (Mouse-ear cress)	AT3G20395.1
po11_olive_023159	113	-	52;115	-	-	W9RRP8	C_terminal Putative	Uncharacterized protein Morus notabilis.	-
po11_olive_023163	86	-	46;67;86	-	-	Q9FMJ0	N_terminal Sure	Phosphatidylinositol 4-kinase beta 1 Arabidopsis thaliana (Mouse-ear cress)	AT5G64070.1
po11_olive_023164	44	-	44	9	9	D7SVA4	C_terminal Sure	Eukaryotic translation initiation factor 3 subunit M Vitis vinifera (Grape)	AT3G02200.2
po11_olive_023167	21	21;52	16;22	-	-	A5AHH4	Internal Sure	Putative uncharacterized protein Vitis vinifera (Grape)	AT3G52120.1
po11_olive_023168	26	-	26;71;95	-	5	P93733	Internal Sure	Phospholipase D beta 1 Arabidopsis thaliana (Mouse-ear cress)	AT2G42010.1
po11_olive_023171	79;162	12;153	12;58;79;96;137;153;162	2	2	Q9LYW0	N_terminal Putative	BTB/POZ domain-containing protein At5g03250 Arabidopsis thaliana (Mouse-ear cress)	AT5G03250.1
po11_olive_023172	35;98	-	35;55;56;98	8	8	Q8LFC0	Internal Sure	Isocitrate dehydrogenase [NAD] regulatory subunit 1, mitochondrial Arabidopsis thaliana (Mouse-ear cress)	AT4G35260.1
po11_olive_023175	118	-	118	188	188	M1B4D3	Internal Sure	Uncharacterized protein Solanum tuberosum (Potato)	AT2G24100.1
po11_olive_023176	19	19	92	-	67	Q42540	N_terminal Sure	Ubiquitin-conjugating enzyme E2 7 Arabidopsis thaliana (Mouse-ear cress)	AT5G59300.1
po11_olive_023178	90	-	29;92	-	-	W9RRP8	C_terminal Putative	Uncharacterized protein Morus notabilis.	-
po11_olive_023182	89;110	46	61	-	-	F6HAX3	C_terminal Putative	Putative uncharacterized protein Vitis vinifera (Grape)	-
po11_olive_023183	117	16	29;93;114;117	1;59;167;170	1;167;170	Q710T7	Internal Sure	Gag-pol polyprotein Populus deltoides (Eastern poplar) (Eastern cottonwood)	-
po11_olive_023184	4;48;60;95	4;95	48;74;83;95	3	-	Q38997-2	Internal Sure	2 of SNF1-related protein kinase catalytic subunit alpha KIN10 OS=Arabidopsis thaliana GN=KIN10	AT3G01090.2
po11_olive_023187	68	-	-	-	-	Q56XU4	N_terminal Putative	Zinc finger CCCH domain-containing protein 6 Arabidopsis thaliana (Mouse-ear cress)	AT1G19860.1
po11_olive_023188	23	23;113	24;45;87	67;79;84	67;79;84	Q9FH28	Internal Sure	Chaperone protein dnaJ 49 Arabidopsis thaliana (Mouse-ear cress)	AT3G14200.1
po11_olive_023190	24	2;24	24	18;92	18	A5B8Y8	C_terminal Putative	Putative uncharacterized protein Vitis vinifera (Grape)	-
po11_olive_023191	14	79	-	80	80	A0A022R1C2	N_terminal Sure	Uncharacterized protein Erythranthe guttata (Yellow monkey flower) (Mimulus guttatus)	AT1G11200.1
po11_olive_023198	43	-	23;31	6;27	6;27	Q9SRM0	N_terminal Putative	RING-H2 finger protein ATL66 Arabidopsis thaliana (Mouse-ear cress)	AT5G45290.2
po11_olive_023200	18;31	6	19;32	54;78	-	K4C7M9	C_terminal Sure	Uncharacterized protein Solanum lycopersicum (Tomato) (Lycopersicon esculentum)	AT4G32270.1
po11_olive_023202	34	-	17	10;46	10	M1A9U3	C_terminal Putative	Uncharacterized protein Solanum tuberosum (Potato)	AT5G14120.1
po11_olive_023204	11	11	-	2	2	O65251	Internal Sure	Flap endonuclease 1 Arabidopsis thaliana (Mouse-ear cress)	AT5G26680.1
po11_olive_023214	148	-	63;148	-	-	A0A022QGG6	Internal Sure	Uncharacterized protein Erythranthe guttata (Yellow monkey flower) (Mimulus guttatus)	AT4G21820.1
po11_olive_023226	101	85	101	18;145	18;145	M1D1D3	Internal Sure	Uncharacterized protein Solanum tuberosum (Potato)	AT1G11870.2
po11_olive_023232	36	-	37;58;88	-	-	Q42954	C_terminal Putative	Pyruvate kinase, cytosolic isozyme Nicotiana tabacum (Common tobacco)	AT5G56350.1
po11_olive_023238	64	-	64;66;93	2;8	2;8	K4C6I2	Internal Sure	Uncharacterized protein Solanum lycopersicum (Tomato) (Lycopersicon esculentum)	AT3G03810.1
po11_olive_023241	50	7	12;20;54	-	72	A0A022RCX1	C_terminal Putative	Uncharacterized protein Erythranthe guttata (Yellow monkey flower) (Mimulus guttatus)	-
po11_olive_023242	18	18;150	18;150	72	72	Q84K47	Internal Sure	ABC transporter A family member 2 Arabidopsis thaliana (Mouse-ear cress)	AT3G47730.1
po11_olive_023245	40;80	-	40;80	8	8	A0A067EA59	Internal Sure	Uncharacterized protein Citrus sinensis (Sweet orange) (Citrus aurantium var. sinensis)	-
po11_olive_023246	57;84	89	23;35;59;85;89;95;98;110;132	37	37	A0A068TPX4	Internal Sure	Coffea canephora DH200=94 genomic scaffold, scaffold_2 Coffea canephora (Robusta coffee)	AT2G25760.2
po11_olive_023249	145	-	104;139;145	-	-	C0LGH8	Internal Sure	Probable LRR receptor-like serine/threonine-protein kinase At1g63430 Arabidopsis thaliana (Mouse-ear cress)	AT1G63430.2
po11_olive_023254	12	12	12	129	129	Q6EVK6-2	Internal Sure	2 of ATP-dependent helicase BRM OS=Arabidopsis thaliana GN=BRM	AT2G46020.2
po11_olive_023256	36	-	37	-	-	F4JVA6	Internal Sure	Phosphatidylinositol/phosphatidylcholine transfer protein SFH6 Arabidopsis thaliana (Mouse-ear cress)	AT1G55360.1
po11_olive_023257	186	-	-	176	-	Q8RY22	Internal Sure	Protease Do-like 7 Arabidopsis thaliana (Mouse-ear cress)	AT3G03380.1
po11_olive_023261	62	-	44;89	5;181	5	A0A022Q521	N_terminal Putative	Uncharacterized protein Erythranthe guttata (Yellow monkey flower) (Mimulus guttatus)	AT3G15690.2
po11_olive_023265	152	-	39;44;104;107;152;172	7;170	7;170	A0A068VB51	Internal Sure	Coffea canephora DH200=94 genomic scaffold, scaffold_180 Coffea canephora (Robusta coffee)	AT3G60850.1
po11_olive_023271	30	8	33	-	-	K4AZP2	C_terminal Putative	Uncharacterized protein Solanum lycopersicum (Tomato) (Lycopersicon esculentum)	-
po11_olive_023272	69	-	70;107	3;20;150	3;20;150	M1AIM5	C_terminal Sure	Uncharacterized protein Solanum tuberosum (Potato)	-
po11_olive_023276	39	-	39;84	3;10;67;124	10;67;124	Q9AS36	N_terminal Sure	Cyclin-L1-1 Oryza sativa subsp. japonica (Rice)	AT2G26430.1
po11_olive_023279	122	2	122	-	-	Q9M2A0	Internal Sure	ATPase 8, plasma membrane-type Arabidopsis thaliana (Mouse-ear cress)	AT3G42640.1
po11_olive_023281	31	-	-	182	182	Q3E8Z8	Internal Sure	Putative pectinesterase/pectinesterase inhibitor 28 Arabidopsis thaliana (Mouse-ear cress)	AT5G27870.1
po11_olive_023283	33	-	33	110	-	K4CML5	Internal Sure	Uncharacterized protein Solanum lycopersicum (Tomato) (Lycopersicon esculentum)	AT4G19460.1
po11_olive_023284	39	-	39	-	-	A0A068VBZ5	Internal Sure	Coffea canephora DH200=94 genomic scaffold, scaffold_211 Coffea canephora (Robusta coffee)	-
po11_olive_023290	39	-	39	53;95	-	K7MRJ9	N_terminal Sure	Uncharacterized protein Glycine max (Soybean) (Glycine hispida)	AT1G69710.1
po11_olive_023292	73	-	73	121	121	Q05462	Complete Sure	60S ribosomal protein L27 Pisum sativum (Garden pea)	AT4G15000.1
po11_olive_023294	35;70;125	-	35;45;54;70;125	14;139	14	Q9FNG8	Internal Sure	Putative pentatricopeptide repeat-containing protein At5g06400, mitochondrial Arabidopsis thaliana (Mouse-ear cress)	AT5G06400.1
po11_olive_023298	30;50;122	-	30;44;50;67;122	-	-	Q588V7	Internal Sure	Helicase and polymerase-containing protein TEBICHI Arabidopsis thaliana (Mouse-ear cress)	AT4G32700.2
po11_olive_023299	16	16	-	-	-	P27598	Internal Sure	Alpha-1,4 glucan phosphorylase L isozyme, chloroplastic/amyloplastic Ipomoea batatas (Sweet potato) (Convolvulus batatas)	AT3G29320.1
po11_olive_023307	62;82	1	63;83	-	-	A0A022RLW2	Internal Sure	Uncharacterized protein Erythranthe guttata (Yellow monkey flower) (Mimulus guttatus)	AT3G59660.1
po11_olive_023314	48	-	48;117;124	-	-	O24371	Internal Sure	Linoleate 13S-lipoxygenase 3-1, chloroplastic Solanum tuberosum (Potato)	AT1G17420.1
po11_olive_023318	61;77;101	-	61;77;101;142	-	-	Q9ZVJ4	N_terminal Sure	Peptidyl-prolyl cis-trans isomerase CYP22 Arabidopsis thaliana (Mouse-ear cress)	AT2G38730.1
po11_olive_023323	168	-	120;128;168	184;187	184;187	Q8L518	Internal Sure	Probable choline kinase 2 Arabidopsis thaliana (Mouse-ear cress)	AT1G74320.1
po11_olive_023328	84	43;59	40;43;59;72	21	21	I1LLP3	C_terminal Putative	SAGA-associated factor 11 Glycine max (Soybean) (Glycine hispida)	AT5G58575.1
po11_olive_023333	72	2;7	56;72	-	-	A0A022Q2G9	N_terminal Sure	Uncharacterized protein Erythranthe guttata (Yellow monkey flower) (Mimulus guttatus)	AT1G22660.1
po11_olive_023340	50	10;115	24;35;57;103;133	-	-	P54969	Internal Sure	IAA-amino acid hydrolase ILR1-like 1 Arabidopsis thaliana (Mouse-ear cress)	AT5G56650.1
po11_olive_023345	26;156	8	11;26;64;69;98;139;144;169;174	182	182	Q2V3L3	N_terminal Sure	Uncharacterized zinc finger protein At4g06634 Arabidopsis thaliana (Mouse-ear cress)	AT4G06634.1
po11_olive_023347	134	-	135	56;162	-	P93263	N_terminal Sure	5-methyltetrahydropteroyltriglutamate--homocysteine methyltransferase Mesembryanthemum crystallinum (Common ice plant) (Cryophytum crystallinum)	AT5G17920.1
po11_olive_023349	108	56;108	56;108	-	-	Q9SMR2	Internal Sure	Tubulin-folding cofactor C Arabidopsis thaliana (Mouse-ear cress)	AT4G39920.1
po11_olive_023355	139;152	128	111;139;152;155	-	-	A0A022R6F6	Internal Sure	Uncharacterized protein Erythranthe guttata (Yellow monkey flower) (Mimulus guttatus)	AT5G60580.2
po11_olive_023360	51	-	51	46;83	46;83	P29162	Internal Sure	L-ascorbate oxidase homolog Nicotiana tabacum (Common tobacco)	AT3G13400.1
po11_olive_023361	37	16;132	16;20;37;42;80	2;6	2;6	Q9FJX5-2	C_terminal Putative	2 of BTB/POZ and TAZ domain-containing protein 4 OS=Arabidopsis thaliana GN=BT4	AT5G67480.2
po11_olive_023362	15;48	15	15	-	-	O22261	N_terminal Sure	Nicotinamide adenine dinucleotide transporter 1, chloroplastic Arabidopsis thaliana (Mouse-ear cress)	AT2G47490.1
po11_olive_023363	23;86;158	127	23	78;183	183	A5B0M2	Internal Sure	Putative uncharacterized protein Vitis vinifera (Grape)	-
po11_olive_023364	137	-	54;138	2;20;99	2;20;99	P53536	Internal Sure	Alpha-1,4 glucan phosphorylase L isozyme, chloroplastic/amyloplastic Vicia faba (Broad bean) (Faba vulgaris)	AT3G29320.1
po11_olive_023380	64	-	19;23;64	99	99	O80765	Internal Sure	Pantothenate kinase 1 Arabidopsis thaliana (Mouse-ear cress)	AT1G60440.1
po11_olive_023386	85	-	73;110	67;119;160	119;160	Q8L7U5	Internal Sure	Serine/threonine-protein phosphatase BSL1 Arabidopsis thaliana (Mouse-ear cress)	AT4G03080.1
po11_olive_023388	11	11	11	-	-	M1BLE1	Complete Putative	Uncharacterized protein Solanum tuberosum (Potato)	AT3G24570.1
po11_olive_023391	26	26	26;48;66;68	77	77	O49323	Internal Sure	Cellulose synthase-like protein D1 Arabidopsis thaliana (Mouse-ear cress)	AT2G33100.1
po11_olive_023393	40;72	56;72	40	-	-	O64818	Complete Sure	Uncharacterized protein At2g23090 Arabidopsis thaliana (Mouse-ear cress)	AT2G23090.1
po11_olive_023142_split_1	31;73	73	31;73	18;26;63;108	18;26;63	P29162	Internal Sure	L-ascorbate oxidase homolog Nicotiana tabacum (Common tobacco)	AT1G55560.1
po11_olive_018917	71	-	76	186	19	F6HKB7	N_terminal Sure	Putative uncharacterized protein Vitis vinifera (Grape)	AT5G03430.1
po11_olive_018919	134;164	-	59;62;69;97;99;102;134;140;164	182	182	P18616	N_terminal Putative	DNA-directed RNA polymerase II subunit 1 Arabidopsis thaliana (Mouse-ear cress)	AT4G35800.1
po11_olive_018921	44;156	-	23;44;156	-	-	Q9M8L4	C_terminal Putative	Glycerol kinase Arabidopsis thaliana (Mouse-ear cress)	AT1G80460.1
po11_olive_018926	13;29	-	15;32;79	6;126	6;126	Q84V22	Internal Sure	Phosphatidylserine decarboxylase proenzyme 1, mitochondrial Arabidopsis thaliana (Mouse-ear cress)	AT4G16700.1
po11_olive_018931	119	-	22;58	-	-	A5BBU0	Complete Putative	Putative uncharacterized protein Vitis vinifera (Grape)	AT3G03380.1
po11_olive_018937	66	-	66	174;179	174;179	Q42510	Internal Sure	ARF guanine-nucleotide exchange factor GNOM Arabidopsis thaliana (Mouse-ear cress)	AT1G13980.1
po11_olive_018943	190	10;191	27;37;40;191	87;180	87;180	Q00IB6	Internal Sure	RNA polymerase II C-terminal domain phosphatase-like 4 Arabidopsis thaliana (Mouse-ear cress)	AT5G58003.1
po11_olive_018947	14	14	14	17;20;40	17;20	Q9SF29	N_terminal Sure	Syntaxin-71 Arabidopsis thaliana (Mouse-ear cress)	AT3G09740.1
po11_olive_018948	50	50	50	70;104;105	70;104;105	P51567	Internal Sure	Serine/threonine-protein kinase AFC2 Arabidopsis thaliana (Mouse-ear cress)	AT4G24740.1
po11_olive_018951	175	15;184	15	-	-	Q5KTS5	C_terminal Sure	Glucose and ribitol dehydrogenase Daucus carota (Wild carrot)	AT1G54870.1
po11_olive_018960	112	-	-	-	-	A0A022RW75	N_terminal Sure	Uncharacterized protein Erythranthe guttata (Yellow monkey flower) (Mimulus guttatus)	AT1G13220.2
po11_olive_018963	150;177;196	-	17;45;53;169;180	4;191	4;191	Q40359	Internal Sure	PHD finger protein Alfin1 Medicago sativa (Alfalfa)	AT2G02470.1
po11_olive_018970	136	-	-	-	-	Q9M354	Internal Sure	Probable ADP-ribosylation factor GTPase-activating protein AGD6 Arabidopsis thaliana (Mouse-ear cress)	AT3G53710.1
po11_olive_018972	49;51;70	-	51;60;70	-	-	A0A022Q1I7	Internal Sure	Uncharacterized protein Erythranthe guttata (Yellow monkey flower) (Mimulus guttatus)	-
po11_olive_018974	124	124	124	46;132	46	O65719	Internal Sure	Heat shock 70 kDa protein 3 Arabidopsis thaliana (Mouse-ear cress)	AT3G09440.1
po11_olive_018977	21;131	21	21;132	121	-	Q9SPB1	C_terminal Putative	Leghemoglobin reductase Vigna unguiculata (Cowpea)	AT1G48030.1
po11_olive_018978	119	62;112	62;88;112;119	8	8	F4JLI5	Internal Sure	Xanthine dehydrogenase 2 Arabidopsis thaliana (Mouse-ear cress)	AT4G34900.1
po11_olive_018980	16	-	13;16	-	-	O23254	Internal Sure	Serine hydroxymethyltransferase 4 Arabidopsis thaliana (Mouse-ear cress)	AT4G13930.1
po11_olive_018984	11	11	11	19	19	A0A022RWN5	Internal Sure	Uncharacterized protein Erythranthe guttata (Yellow monkey flower) (Mimulus guttatus)	AT3G50590.1
po11_olive_018992	12	12	12	-	-	P42055	C_terminal Putative	Mitochondrial outer membrane protein porin of 34 kDa Solanum tuberosum (Potato)	AT3G01280.1
po11_olive_018997	71	-	17;71;86;127;155	43;189	189	Q9C516	Internal Sure	Extra-large guanine nucleotide-binding protein 3 Arabidopsis thaliana (Mouse-ear cress)	AT1G31930.1
po11_olive_019000	7	7;20	-	-	-	Q7IS11	Internal Sure	Maturase K Taxus cuspidata (Japanese yew) Plastid Chloroplast	AT3G07180.1
po11_olive_019001	99	-	45;48;71;76;89;107	-	-	M1B3V3	C_terminal Putative	Uncharacterized protein Solanum tuberosum (Potato)	AT1G54150.1
po11_olive_019003	8;147	-	24;84;147	189	189	Q05001	C_terminal Sure	NADPH--cytochrome P450 reductase Catharanthus roseus (Madagascar periwinkle) (Vinca rosea)	AT4G30210.1
po11_olive_019004	111	112	96;112	10;58	10;58;71	Q3EBF7	Internal Sure	Delta(8)-fatty-acid desaturase 2 Arabidopsis thaliana (Mouse-ear cress)	AT2G46210.1
po11_olive_019005	134	41;73	41;73;134	89	89	Q9LS28	N_terminal Sure	Transcription factor GTE12 Arabidopsis thaliana (Mouse-ear cress)	AT5G46550.1
po11_olive_019007	23;68;151;158	-	23;68;98;99;151;158	7;35	7;35	A0A068UQF5	Internal Sure	Coffea canephora DH200=94 genomic scaffold, scaffold_46 Coffea canephora (Robusta coffee)	-
po11_olive_019008	15;103	5;16	16;17;104	116	-	Q7XSA2	Internal Sure	Protein argonaute 1B Oryza sativa subsp. japonica (Rice)	AT1G48410.2
po11_olive_019012	64	-	64;83	-	-	O22207	Internal Sure	Ubiquitin carboxyl-terminal hydrolase 5 Arabidopsis thaliana (Mouse-ear cress)	AT2G40930.1
po11_olive_019015	12;40;177	92	12;51;180;191	-	-	Q9M841	Internal Sure	Peroxisome biogenesis protein 12 Arabidopsis thaliana (Mouse-ear cress)	AT3G04460.1
po11_olive_019018	80	80;114	80;97	-	-	Q39766	Internal Sure	Polygalacturonase Gossypium barbadense (Sea-island cotton) (Egyptian cotton)	AT3G60730.1
po11_olive_019024	27;77;113	13	11;13;27;48;57;77;113	140	140	Q6DR10-2	Internal Sure	2 of Protein trichome birefringence-like 43 OS=Arabidopsis thaliana GN=TBL43	AT1G29050.1
po11_olive_019025	69;90	-	13	3;16	16	Q6L3Y2	Internal Sure	Putative late blight resistance protein homolog R1B-11 Solanum demissum (Wild potato)	-
po11_olive_019026	118	-	68;94;106	81;116	81;116	Q8L7I1	N_terminal Sure	Uncharacterized protein At4g10930 Arabidopsis thaliana (Mouse-ear cress)	AT4G10930.1
po11_olive_019027	199	-	-	-	-	P18616	Internal Sure	DNA-directed RNA polymerase II subunit 1 Arabidopsis thaliana (Mouse-ear cress)	AT4G35800.1
po11_olive_019028	93	-	93;108;115	-	23	Q9LHE9	Internal Sure	Myosin-1 Arabidopsis thaliana (Mouse-ear cress)	AT1G42680.1
po11_olive_019030	105	-	105	-	-	M1CB71	Complete Sure	Uncharacterized protein Solanum tuberosum (Potato)	AT1G56280.1
po11_olive_019031	42	14;42	14;42	13;158;198	13;158;198	Q9FX64	N_terminal Sure	Homologous-pairing protein 2 homolog Arabidopsis thaliana (Mouse-ear cress)	AT1G13330.1
po11_olive_019035	106;142	-	106;117;142	73;109	73;109	A0A068U0A6	C_terminal Putative	Coffea canephora DH200=94 genomic scaffold, scaffold_7 Coffea canephora (Robusta coffee)	AT5G56550.1
po11_olive_019037	126	-	29;114;124	-	-	P40781	C_terminal Putative	Protein CYPRO4 Cynara cardunculus (Cardoon)	AT4G33400.1
po11_olive_019038	48;50	14	14;49;51;93	-	-	P93115	Internal Sure	Monogalactosyldiacylglycerol synthase, chloroplastic Cucumis sativus (Cucumber)	AT4G31780.2
po11_olive_019041	129	-	72;129	167	167	O80722	C_terminal Putative	Pectinesterase 4 Arabidopsis thaliana (Mouse-ear cress)	AT2G47030.1
po11_olive_019042	93	-	95;121	1	1	Q42707	Internal Sure	Furostanol glycoside 26-O-beta-glucosidase Cheilocostus speciosus (Crepe ginger) (Costus speciosus)	AT2G44480.1
po11_olive_019049	69	-	69;103;146	169	-	P42794	Complete Sure	60S ribosomal protein L11-2 Arabidopsis thaliana (Mouse-ear cress)	AT5G45775.2
po11_olive_019054	91	-	45;91	7;89	-	Q43011	C_terminal Putative	Asparagine synthetase [glutamine-hydrolyzing] 2 Oryza sativa subsp. japonica (Rice)	AT5G10240.1
po11_olive_019061	98	9;98	17;101	11;13;92	11	A0A022QV20	C_terminal Putative	Uncharacterized protein Erythranthe guttata (Yellow monkey flower) (Mimulus guttatus)	AT2G16460.1
po11_olive_019062	49	-	26;97	4	4	Q9FPT1-2	Internal Sure	2 of Ubiquitin carboxyl-terminal hydrolase 12 OS=Arabidopsis thaliana GN=UBP12	AT5G06600.1
po11_olive_019063	75	-	49;75;133;139;146;181;189	-	-	Q05967	N_terminal Putative	Polygalacturonase Nicotiana tabacum (Common tobacco)	-
po11_olive_019065	14;78	-	14;78	101	-	Q8LFH6	Complete Sure	Actin-depolymerizing factor 12 Arabidopsis thaliana (Mouse-ear cress)	AT5G52360.1
po11_olive_019068	5	5	16;66;92;124	3	3	Q9SSE9	Internal Sure	Lysine-specific demethylase JMJ25 Arabidopsis thaliana (Mouse-ear cress)	AT1G11950.1
po11_olive_019075	121	4;108	33;103;108;109	51	-	Q9FGY4	N_terminal Sure	F-box protein At5g49610 Arabidopsis thaliana (Mouse-ear cress)	AT5G49610.1
po11_olive_019076	46	46	46	-	-	Q9FII7	Internal Sure	Structural maintenance of chromosomes protein 6B Arabidopsis thaliana (Mouse-ear cress)	AT5G61460.1
po11_olive_019081	30	17;18	17;18	-	-	Q0WT31	N_terminal Sure	Probable methyltransferase PMT25 Arabidopsis thaliana (Mouse-ear cress)	AT2G34300.1
po11_olive_019085	22	-	22;133	2;175	2	A0A061EHI7	Internal Sure	Glycosyl hydrolase family 81 protein Theobroma cacao (Cacao) (Cocoa)	AT5G15870.1
po11_olive_019086	80	8	11;30;80;126	16	16	Q9M8Z7-2	Internal Sure	2 of Sterol 3-beta-glucosyltransferase UGT80A2 OS=Arabidopsis thaliana GN=UGT80A2	AT5G24750.1
po11_olive_019087	8;88	-	88	22	22	A0A068UFP2	Internal Sure	Coffea canephora DH200=94 genomic scaffold, scaffold_26 Coffea canephora (Robusta coffee)	-
po11_olive_019092	129	-	82;98	50	50	A0A022QGT8	Internal Sure	Uncharacterized protein Erythranthe guttata (Yellow monkey flower) (Mimulus guttatus)	AT4G29790.1
po11_olive_019093	169	169	70;169	-	-	A0A022Q371	Internal Sure	Uncharacterized protein Erythranthe guttata (Yellow monkey flower) (Mimulus guttatus)	AT1G15290.1
po11_olive_019094	26;49	7	26;49	4;93	93	Q10CJ2	Complete Putative	Eukaryotic translation initiation factor 5A-2, putative, expressed Oryza sativa subsp. japonica (Rice)	AT1G13950.1
po11_olive_019105	81;162;171	-	90;101;105;149;160;175;193	-	-	A5B506	Internal Sure	Putative uncharacterized protein Vitis vinifera (Grape)	-
po11_olive_019108	74;100	-	74	-	-	A0A022QZW1	C_terminal Putative	Uncharacterized protein Erythranthe guttata (Yellow monkey flower) (Mimulus guttatus)	AT3G54350.1
po11_olive_019110	96;132	-	96;132	11	11	Q6JB11	N_terminal Putative	Protein MATERNALLY EXPRESSED GENE 5 Zea mays (Maize)	AT1G76940.1
po11_olive_019112	49;79	15	15;43;49;114;125	-	-	Q9M9W9	Internal Sure	Probable protein phosphatase 2C 34 Arabidopsis thaliana (Mouse-ear cress)	AT3G05640.1
po11_olive_019114	83	-	41;62;73;81;83	7	7	Q9LPL4	C_terminal Putative	F-box protein SKP2A Arabidopsis thaliana (Mouse-ear cress)	AT1G21410.1
po11_olive_019123	52	10	78;126;143;176	35	35	Q8L736	Internal Sure	F-box/kelch-repeat protein SKIP11 Arabidopsis thaliana (Mouse-ear cress)	AT2G02870.1
po11_olive_019127	21	3	21;87;100	18	18	M1BEU7	Complete Sure	Uncharacterized protein Solanum tuberosum (Potato)	-
po11_olive_019130	43	-	21;26;43;93	36	-	P92519	C_terminal Putative	Uncharacterized mitochondrial protein AtMg00810 Arabidopsis thaliana (Mouse-ear cress) Mitochondrion	AT4G23160.1
po11_olive_019137	84	3;91	86;93	155	155	Q41142	C_terminal Putative	Phospholipase D alpha 1 Ricinus communis (Castor bean)	AT3G15730.1
po11_olive_019139	171	6	23;30;58;97;115;146;177	-	-	Q42883	Internal Sure	Calcium-transporting ATPase, endoplasmic reticulum-type Solanum lycopersicum (Tomato) (Lycopersicon esculentum)	AT4G00900.1
po11_olive_019140	59	17	17;45;55;59	-	-	P48504	Complete Sure	Cytochrome b-c1 complex subunit 6 Solanum tuberosum (Potato)	AT1G15120.2
po11_olive_019141	120	2	74;86;130;133	-	-	Q9SRU7	Internal Sure	Probable tRNA (guanine(26)-N(2))-dimethyltransferase 2 Arabidopsis thaliana (Mouse-ear cress)	AT3G02320.1
po11_olive_019145	33	-	33;39;43	-	-	Q8LB02	C_terminal Putative	Succinate dehydrogenase [ubiquinone] iron-sulfur subunit 2, mitochondrial Arabidopsis thaliana (Mouse-ear cress)	AT5G40650.1
po11_olive_019146	26	-	26;127	1;4;92;130	4;76;92	A0A068UN84	Internal Sure	Coffea canephora DH200=94 genomic scaffold, scaffold_36 Coffea canephora (Robusta coffee)	AT5G59500.1
po11_olive_019157	128	180	14;28;53;54;132;139;160;184	8	8	Q9FMJ0	Internal Sure	Phosphatidylinositol 4-kinase beta 1 Arabidopsis thaliana (Mouse-ear cress)	AT5G64070.1
po11_olive_019158	34	-	34;73	-	-	Q9XER9	Internal Sure	ENHANCER OF AG-4 protein 2 Arabidopsis thaliana (Mouse-ear cress)	AT5G23150.1
po11_olive_019160	79	-	22;79	38;49;69	38;49;69	A0A022RZ05	C_terminal Putative	Uncharacterized protein Erythranthe guttata (Yellow monkey flower) (Mimulus guttatus)	-
po11_olive_019163	40;106;127;138	109	24;37;40;120;122;127;138	-	-	Q9STJ9	C_terminal Sure	Zinc finger A20 and AN1 domain-containing stress-associated protein 10 Arabidopsis thaliana (Mouse-ear cress)	AT4G25380.1
po11_olive_019164	22	-	22	11;82	11	Q9FZ48-2	Complete Putative	2 of Ubiquitin-conjugating enzyme E2 36 OS=Arabidopsis thaliana GN=UBC36	AT1G16890.3
po11_olive_019165	30;112;150	19	21;32;65;78;88;94;113;124;142;145;166	-	-	Q94A40	Internal Sure	Coatomer subunit alpha-1 Arabidopsis thaliana (Mouse-ear cress)	AT2G21390.1
po11_olive_019166	9	-	89;116;118	77	-	F4I2J8	Internal Sure	Cactin Arabidopsis thaliana (Mouse-ear cress)	AT1G03910.2
po11_olive_019168	35	7	35;106	101;115	101	A0A022RII2	C_terminal Putative	Uncharacterized protein Erythranthe guttata (Yellow monkey flower) (Mimulus guttatus)	-
po11_olive_019171	52	-	52;62;116;120;136	159;162	159;162	F4J3T8	C_terminal Putative	Phosphatidylinositol-3-phosphatase myotubularin-1 Arabidopsis thaliana (Mouse-ear cress)	AT3G10550.1
po11_olive_019173	142;163	125;191	105;125;142;160;163;191	201	201	A0A022RSX1	N_terminal Putative	Uncharacterized protein Erythranthe guttata (Yellow monkey flower) (Mimulus guttatus)	-
po11_olive_019176	32;108	-	34;110	133	-	Q9FLE8	Internal Sure	Uncharacterized protein At5g39865 Arabidopsis thaliana (Mouse-ear cress)	AT5G13810.1
po11_olive_019179	53;94;143	-	53;59;94;129;145;173	13;201	13;201	Q05967	Internal Sure	Polygalacturonase Nicotiana tabacum (Common tobacco)	AT3G07820.1
po11_olive_019181	54;76	-	34;49;54;78;108	-	-	A0A022Q5M7	C_terminal Putative	Uncharacterized protein Erythranthe guttata (Yellow monkey flower) (Mimulus guttatus)	-
po11_olive_019182	85	5	65;85;121	7;134	7	F4I037	Internal Sure	Protein trichome berefringence-like 7 Arabidopsis thaliana (Mouse-ear cress)	AT1G48880.1
po11_olive_019183	15;102	-	15;82;116	-	-	C0LGX1-2	Internal Sure	2 of Probable LRR receptor-like serine/threonine-protein kinase At5g65240 OS=Arabidopsis thaliana GN=At5g65240	AT5G57610.1
po11_olive_019188	21	-	26	-	-	A9QM73	Internal Sure	Protein SMG7 Arabidopsis thaliana (Mouse-ear cress)	AT5G19400.1
po11_olive_019191	173	-	61;113;145;163;174	-	-	P35337	C_terminal Sure	Polygalacturonase Brassica napus (Rape)	AT3G07840.1
po11_olive_019194	42	-	69;90	10;135	10;135	Q9C701	Internal Sure	Mitotic checkpoint protein BUB3.2 Arabidopsis thaliana (Mouse-ear cress)	AT1G49910.1
po11_olive_019195	154	-	45;78;154	-	-	K4CWZ5	N_terminal Sure	Uncharacterized protein Solanum lycopersicum (Tomato) (Lycopersicon esculentum)	-
po11_olive_019196	73	-	73	20;35	-	A0A068U8R1	C_terminal Putative	Coffea canephora DH200=94 genomic scaffold, scaffold_11 Coffea canephora (Robusta coffee)	AT3G07565.4
po11_olive_019107_split_1	47	12	12;47;73;100	-	-	P13447	C_terminal Putative	Anther-specific protein LAT52 Solanum lycopersicum (Tomato) (Lycopersicon esculentum)	-
po11_olive_016211	47	21	21;32;49;53	-	-	A0A022R853	C_terminal Putative	Uncharacterized protein Erythranthe guttata (Yellow monkey flower) (Mimulus guttatus)	AT2G28490.1
po11_olive_016213	62;138;166	2;167	63;80;139;142	106;153	153	A0A022RUS2	C_terminal Putative	Uncharacterized protein Erythranthe guttata (Yellow monkey flower) (Mimulus guttatus)	AT5G66010.1
po11_olive_016215	55	-	57;88	86;98	86	Q84JM4	Internal Sure	Topless-related protein 3 Arabidopsis thaliana (Mouse-ear cress)	AT5G27030.2
po11_olive_016217	13	13	13;42	17	17	Q94CL8	N_terminal Sure	Probable protein phosphatase 2C 48 Arabidopsis thaliana (Mouse-ear cress)	AT3G55050.1
po11_olive_016223	28	-	28;71	159	-	F6H0F0	N_terminal Sure	Putative uncharacterized protein Vitis vinifera (Grape)	AT1G21380.1
po11_olive_016225	70;129	-	70;100;130;185	32;44;89	44;89	P10978	C_terminal Putative	Retrovirus-related Pol polyprotein from transposon TNT 1-94 Nicotiana tabacum (Common tobacco)	-
po11_olive_016227	115	6	83;115	175	-	Q9FLV5	Internal Sure	Probable peroxidase 61 Arabidopsis thaliana (Mouse-ear cress)	AT5G24070.1
po11_olive_016234	28	-	28	83	83	Q94AP0	Internal Sure	Allantoinase Arabidopsis thaliana (Mouse-ear cress)	AT4G04955.1
po11_olive_016235	139	139	139	163	-	P25083	N_terminal Sure	ADP,ATP carrier protein, mitochondrial Solanum tuberosum (Potato)	AT3G08580.1
po11_olive_016236	67	-	67	73	73	Q9M1K2	Internal Sure	Phosphatidylinositol 4-phosphate 5-kinase 4 Arabidopsis thaliana (Mouse-ear cress)	AT3G56960.1
po11_olive_016241	31;118;166;201	-	25;31;80;118;166;201	-	-	A9JTY4	Internal Sure	Protection of telomeres protein 1c Arabidopsis thaliana (Mouse-ear cress)	AT2G04395.1
po11_olive_016242	48	12	12;13	129	129	Q7XHI9	Internal Sure	Transcription factor bHLH84 Arabidopsis thaliana (Mouse-ear cress)	AT2G14760.3
po11_olive_016244	26	6	19;28	-	-	Q65XK7	C_terminal Sure	Probable protein phosphatase 2C 51 Oryza sativa subsp. japonica (Rice)	AT1G07430.1
po11_olive_016247	76	-	49;53;54;55;56;76	-	-	A0A022RIG8	Complete Sure	Uncharacterized protein Erythranthe guttata (Yellow monkey flower) (Mimulus guttatus)	-
po11_olive_016268	55;116	-	55;73;116	129	129	Q9FWS1	Internal Sure	Auxilin-like protein 1 Arabidopsis thaliana (Mouse-ear cress)	AT1G75310.1
po11_olive_016273	28;171;186	28	28;112;146;171;186	-	-	Q2AA50	Internal Sure	Retrotransposon gag protein Asparagus officinalis (Garden asparagus)	-
po11_olive_016275	106	205	43;106	1;17;84;137	1;17;84	Q9FG38	C_terminal Sure	Sorting nexin 1 Arabidopsis thaliana (Mouse-ear cress)	AT5G06140.1
po11_olive_016281	15;83	15	15;139	36;79	-	P46248	C_terminal Putative	Aspartate aminotransferase, chloroplastic Arabidopsis thaliana (Mouse-ear cress)	AT4G31990.3
po11_olive_016282	59	-	59	109	109	Q9SA18	Internal Sure	Bifunctional aspartokinase/homoserine dehydrogenase 1, chloroplastic Arabidopsis thaliana (Mouse-ear cress)	AT1G31230.1
po11_olive_016283	12	12	12;92	7;104	7	Q9LU93	N_terminal Putative	Mitotic spindle checkpoint protein MAD2 Arabidopsis thaliana (Mouse-ear cress)	AT3G25980.1
po11_olive_016285	32	-	31;32;83	98	98	A5AXA9	Internal Sure	Putative uncharacterized protein Vitis vinifera (Grape)	-
po11_olive_016286	24	-	12;24;117	63	-	M5VVB7	Internal Sure	Uncharacterized protein Prunus persica (Peach) (Amygdalus persica)	-
po11_olive_016288	10	10	-	5;43;54;55	5;43;54;55	Q5M9R1	C_terminal Putative	Uncharacterized protein	-
po11_olive_016292	48;60;121	-	48;60;104;121	23	23	A0A022QH63	Internal Sure	Uncharacterized protein Erythranthe guttata (Yellow monkey flower) (Mimulus guttatus)	AT5G54200.1
po11_olive_016295	16	-	17;63	1;20;86	1;20;86	O64749-2	C_terminal Putative	2 of Putative UDP-arabinose 4-epimerase 2 OS=Arabidopsis thaliana GN=At2g34850	AT2G34850.1
po11_olive_016296	14	14;37	37	54	54	Q9ZUL5	Internal Sure	Protein CHROMATIN REMODELING 19 Arabidopsis thaliana (Mouse-ear cress)	AT1G50410.1
po11_olive_016301	82	-	79;82;113;114	193	193	O23254	C_terminal Putative	Serine hydroxymethyltransferase 4 Arabidopsis thaliana (Mouse-ear cress)	AT4G13930.1
po11_olive_016307	136	-	51;124	7;162	7;162	Q06009	C_terminal Putative	Serine/threonine-protein phosphatase PP2A catalytic subunit Medicago sativa (Alfalfa)	AT3G58500.1
po11_olive_016313	83;142	-	28;73;78;83;142;205	36;212	36	Q5W9E7	Internal Sure	Crossover junction endonuclease MUS81 Arabidopsis thaliana (Mouse-ear cress)	AT4G30870.1
po11_olive_016321	74	1;9;116	76;117	-	-	A5BLS9	C_terminal Putative	Putative uncharacterized protein Vitis vinifera (Grape)	AT3G12700.1
po11_olive_016322	35	10	35	-	-	J3LNK8	Internal Sure	Uncharacterized protein Oryza brachyantha.	-
po11_olive_016327	50;68	8;11	11;21;24;39;42;50;68;108;124;126;205	5	5	Q9M364	Internal Sure	Histone-lysine N-methyltransferase ATX3 Arabidopsis thaliana (Mouse-ear cress)	AT3G61740.1
po11_olive_016332	51;69	-	53;71;78	90	-	Q0JHZ2	Internal Sure	Zinc finger CCCH domain-containing protein 11 Oryza sativa subsp. japonica (Rice)	AT2G20280.1
po11_olive_016338	43	-	44	41	41	Q38959	Internal Sure	Pentatricopeptide repeat-containing protein At3g26630, chloroplastic Arabidopsis thaliana (Mouse-ear cress)	AT3G26630.1
po11_olive_016346	53	17	17;54	-	-	Q9FF61	Internal Sure	Putative SWI/SNF-related matrix-associated actin-dependent regulator of chromatin subfamily A member 3-like 1 Arabidopsis thaliana (Mouse-ear cress)	AT5G05130.1
po11_olive_016347	23	-	-	7;192;208;211	192;208;211	Q42093	Internal Sure	ABC transporter C family member 2 Arabidopsis thaliana (Mouse-ear cress)	AT2G34660.1
po11_olive_016353	67	-	67;114	17;41;76	17;41;76	A0A068TZ37	Internal Sure	Coffea canephora DH200=94 genomic scaffold, scaffold_6 Coffea canephora (Robusta coffee)	-
po11_olive_016355	93	-	72;93	-	-	Q9SJ44	Complete Sure	Ubiquitin-conjugating enzyme E2 variant 1C Arabidopsis thaliana (Mouse-ear cress)	AT2G36060.2
po11_olive_016357	181	-	15;125;155;183	5	5	O80560-2	Internal Sure	2 of Type I inositol 1,4,5-trisphosphate 5-phosphatase 12 OS=Arabidopsis thaliana GN=5PTASE12	AT2G43900.1
po11_olive_016362	71	71	-	-	-	Q9M647	C_terminal Putative	IAA-alanine resistance protein 1 Arabidopsis thaliana (Mouse-ear cress)	AT1G68100.1
po11_olive_016363	17;178	7;101	18;24;78;91;110;126;154;197	183	183	Q9MAH1	Internal Sure	TPR repeat-containing thioredoxin TTL1 Arabidopsis thaliana (Mouse-ear cress)	AT1G53300.1
po11_olive_016366	36	23;36	23;75	-	-	Q84L08	C_terminal Sure	GDP-mannose transporter GONST4 Arabidopsis thaliana (Mouse-ear cress)	AT5G19980.1
po11_olive_016370	96	-	96	106	106	Q7Y223	N_terminal Sure	Mannan endo-1,4-beta-mannosidase 2 Arabidopsis thaliana (Mouse-ear cress)	AT2G20680.1
po11_olive_016371	9;36	9;36	37;64	-	-	O82233	C_terminal Putative	Eukaryotic translation initiation factor isoform 4G-2 Arabidopsis thaliana (Mouse-ear cress)	AT4G30680.1
po11_olive_016374	56	18	18;56;82	92	92	A5C758	C_terminal Putative	Putative uncharacterized protein Vitis vinifera (Grape)	AT4G23160.1
po11_olive_016375	77	77	77	55	-	Q84JH5	N_terminal Sure	Probable mannose-1-phosphate guanylyltransferase 1 Oryza sativa subsp. japonica (Rice)	AT2G39770.1
po11_olive_016381	122;145	24;145	24;122;145	5;15;200;212	5;15;200	O24575	Internal Sure	S-adenosylmethionine decarboxylase proenzyme Zea mays (Maize)	AT3G25570.1
po11_olive_016384	29	12	12;29;57;120	114;117	114;117	P35337	Internal Sure	Polygalacturonase Brassica napus (Rape)	AT3G07840.1
po11_olive_016385	158	-	84;133;158	-	-	Q8GYD7	C_terminal Putative	Autophagy-related protein 18c Arabidopsis thaliana (Mouse-ear cress)	AT2G40810.1
po11_olive_016388	21	-	21	-	-	Q944H5	Internal Sure	Mitochondrial carrier protein MTM1 Arabidopsis thaliana (Mouse-ear cress)	AT1G07645.1
po11_olive_016390	77	-	77	-	-	A0A022Q7L1	C_terminal Putative	Uncharacterized protein Erythranthe guttata (Yellow monkey flower) (Mimulus guttatus)	AT1G36050.1
po11_olive_016396	69	-	69	15	15	P09886	C_terminal Putative	Small heat shock protein, chloroplastic Pisum sativum (Garden pea)	AT4G27670.1
po11_olive_016398	63	-	41;63	126	126	O65717	Internal Sure	Cyclic nucleotide-gated ion channel 1 Arabidopsis thaliana (Mouse-ear cress)	AT5G53130.1
po11_olive_016400	62	25	25	-	-	Q9LXE5	Internal Sure	DNA (cytosine-5)-methyltransferase DRM1 Arabidopsis thaliana (Mouse-ear cress)	AT5G15380.1
po11_olive_016402	36	6	27;36;123	131	131	Q93W95	Internal Sure	Probable methyltransferase PMT13 Arabidopsis thaliana (Mouse-ear cress)	AT4G00740.1
po11_olive_016404	56;83;108	-	42;43;67;98;101;105;124	-	-	Q0J3D9	Internal Sure	Coatomer subunit alpha-3 Oryza sativa subsp. japonica (Rice)	AT1G62020.1
po11_olive_016405	53	119	53;117	-	-	Q8LBM4	Complete Sure	Iron-sulfur assembly protein IscA-like 1, mitochondrial Arabidopsis thaliana (Mouse-ear cress)	AT2G36260.1
po11_olive_016408	14	-	14	114	114	Q9T091	Internal Sure	Vacuolar protein sorting-associated protein 26B Arabidopsis thaliana (Mouse-ear cress)	AT4G27690.1
po11_olive_016411	185	49	23;46;51;200	-	-	C0LGR9	Internal Sure	Probable LRR receptor-like serine/threonine-protein kinase At4g31250 Arabidopsis thaliana (Mouse-ear cress)	AT1G72460.1
po11_olive_016416	13	-	-	-	-	Q9STW5	Internal Sure	MACPF domain-containing protein At4g24290 Arabidopsis thaliana (Mouse-ear cress)	AT4G24290.2
po11_olive_016417	33	-	33	95	95	Q3E7I5	Internal Sure	Protein FAR1-RELATED SEQUENCE 12 Arabidopsis thaliana (Mouse-ear cress)	AT2G43280.1
po11_olive_016423	61	61	45;61	-	-	A0A022Q5N1	Complete Sure	Uncharacterized protein Erythranthe guttata (Yellow monkey flower) (Mimulus guttatus)	AT1G48140.1
po11_olive_016425	30	-	32	1;8;65	1;8	Q9M9B4	Complete Putative	NADH dehydrogenase [ubiquinone] 1 beta subcomplex subunit 10-A Arabidopsis thaliana (Mouse-ear cress)	AT1G49140.1
po11_olive_016427	38;60;122	38;122	38;60;122	-	-	Q39255	Complete Sure	SKP1-like protein 1A Arabidopsis thaliana (Mouse-ear cress)	AT1G75950.1
po11_olive_016429	61	8;61	61;190	129	-	Q9ZNQ8	Internal Sure	Proline-rich receptor-like protein kinase PERK4 Arabidopsis thaliana (Mouse-ear cress)	AT2G18470.1
po11_olive_016434	112	-	88;118	2;32;111	2;32	P43291	N_terminal Putative	Serine/threonine-protein kinase SRK2A Arabidopsis thaliana (Mouse-ear cress)	AT1G60940.1
po11_olive_016435	12;85	12;207	12;48;85;165;204	-	-	O48780	Internal Sure	3-ketoacyl-CoA synthase 11 Arabidopsis thaliana (Mouse-ear cress)	AT2G26640.1
po11_olive_016441	69	-	69	-	-	Q8RXD6	N_terminal Sure	E3 ubiquitin-protein ligase BRE1-like 1 Arabidopsis thaliana (Mouse-ear cress)	AT2G44950.1
po11_olive_016442	105	-	105;121	-	-	Q9LT69	N_terminal Putative	D-3-phosphoglycerate dehydrogenase 3, chloroplastic Arabidopsis thaliana (Mouse-ear cress)	AT3G19480.1
po11_olive_016444	80	-	14;29;33	-	-	A0A078I733	Internal Sure	BnaA02g04630D protein Brassica napus (Rape)	AT5G20000.1
po11_olive_016449	118	-	94;119	-	-	Q9LV03	Internal Sure	Glutamate synthase 1 [NADH], chloroplastic Arabidopsis thaliana (Mouse-ear cress)	AT5G53460.1
po11_olive_016455	26	26	-	-	-	Q9ZVM9	C_terminal Putative	Probable serine/threonine-protein kinase At1g54610 Arabidopsis thaliana (Mouse-ear cress)	AT1G54610.2
po11_olive_016457	47	17	17;38	7	-	Q9LU94	N_terminal Putative	Putative pentatricopeptide repeat-containing protein At3g25970 Arabidopsis thaliana (Mouse-ear cress)	AT3G25970.1
po11_olive_016459	21	-	21;85;107	-	-	P35133	Complete Sure	Ubiquitin-conjugating enzyme E2 10 Arabidopsis thaliana (Mouse-ear cress)	AT5G53300.1
po11_olive_016460	36	5;36	36;56	-	-	P82266	Internal Sure	Probable 125 kDa kinesin-related protein Arabidopsis thaliana (Mouse-ear cress)	AT2G36200.2
po11_olive_016463	63	-	41;47;53;61;63;84;92;130;131;132;147	201	-	A0A022PWI2	Internal Sure	Serine/threonine-protein kinase Erythranthe guttata (Yellow monkey flower) (Mimulus guttatus)	-
po11_olive_016467	48	-	48;173;204	114	-	Q8W4H1	Internal Sure	GATA transcription factor 26 Arabidopsis thaliana (Mouse-ear cress)	AT4G17570.2
po11_olive_016471	181	-	57;91;141;181	210	-	B4FAZ5	Internal Sure	Uncharacterized protein Zea mays (Maize)	-
po11_olive_016472	109	-	95;109	42	-	A5B7I8	Internal Sure	Putative uncharacterized protein Vitis vinifera (Grape)	AT5G53690.1
po11_olive_016473	155	3	-	24;185	24	Q9FM10	N_terminal Putative	Bidirectional sugar transporter SWEET5 Arabidopsis thaliana (Mouse-ear cress)	AT5G62850.1
po11_olive_016475	131	7;59	59;131	-	-	A0A022RTE9	N_terminal Putative	Uncharacterized protein Erythranthe guttata (Yellow monkey flower) (Mimulus guttatus)	AT3G60910.1
po11_olive_016481	185	2;185	15;27	86;189	86;189	Q3S4A7	C_terminal Putative	Histidine kinase 5 Arabidopsis thaliana (Mouse-ear cress)	AT5G10720.1
po11_olive_016482	108	-	93;108	-	-	F4I2H7	Internal Sure	Protein TPX2 Arabidopsis thaliana (Mouse-ear cress)	AT4G22860.1
po11_olive_016484	36;53	-	36;53;69;94	-	-	A0A068UL95	Internal Sure	Coffea canephora DH200=94 genomic scaffold, scaffold_36 Coffea canephora (Robusta coffee)	AT2G39570.1
po11_olive_016489	173	16;174	16;70;174	-	-	A2XNK3	Internal Sure	Anthranilate synthase alpha subunit 1, chloroplastic Oryza sativa subsp. indica (Rice)	AT3G55870.1
po11_olive_016491	41	3	43;61;64;131	8;10;202	8;10;202	F1SWA0	Internal Sure	Zerumbone synthase Zingiber zerumbet (Shampoo ginger) (Amomum zerumbet)	AT4G20760.1
po11_olive_016493	56	-	34;36;37;53;56;74	76	76	P94077	C_terminal Putative	Protein LSD1 Arabidopsis thaliana (Mouse-ear cress)	AT4G20380.8
po11_olive_022801	44	-	29;44;73;155	-	-	M1A4X8	Internal Sure	Uncharacterized protein Solanum tuberosum (Potato)	AT1G64300.1
po11_olive_022802	60	-	61	-	-	Q8LGR0	C_terminal Putative	Pollen allergen Che a 1 Chenopodium album (Lamb's-quarters)	AT1G29140.1
po11_olive_022803	65	-	14;54;65	17	17	Q9LZM3	Internal Sure	Phosphopantothenate--cysteine ligase 2 Arabidopsis thaliana (Mouse-ear cress)	AT1G12350.1
po11_olive_022804	123	-	81;123	6;80;153;157	6;157	O64629	Internal Sure	Serine/threonine-protein kinase Aurora-3 Arabidopsis thaliana (Mouse-ear cress)	AT2G45490.1
po11_olive_022808	111	1;134	134	126	-	K4C7Z8	Internal Sure	Uncharacterized protein Solanum lycopersicum (Tomato) (Lycopersicon esculentum)	-
po11_olive_022814	24	24	24;61	11;105	11	Q9LF33	N_terminal Sure	UDP-glucose 6-dehydrogenase 3 Arabidopsis thaliana (Mouse-ear cress)	AT5G15490.1
po11_olive_022818	68	-	69;73	-	-	Q9FPW6	Internal Sure	BTB/POZ domain-containing protein POB1 Arabidopsis thaliana (Mouse-ear cress)	AT3G61600.1
po11_olive_022819	88	-	38;65;66;138;145	110	-	Q8S8Q6	N_terminal Sure	Tetraspanin-8 Arabidopsis thaliana (Mouse-ear cress)	AT2G23810.1
po11_olive_022821	39;126	-	39;126;128	99;182	99;182	O80446	Internal Sure	Probable PDX1-like protein 4 Arabidopsis thaliana (Mouse-ear cress)	AT2G38210.1
po11_olive_022823	81;152	-	81;114;152	20;161	20;161	A0A067D7Q9	N_terminal Putative	Uncharacterized protein Citrus sinensis (Sweet orange) (Citrus aurantium var. sinensis)	AT2G06990.1
po11_olive_022825	124	-	91;124	-	-	F4JGZ1-2	C_terminal Putative	2 of Mediator of RNA polymerase II transcription subunit 16 OS=Arabidopsis thaliana GN=MED16	AT4G04920.1
po11_olive_022828	50	-	50	110	110	M1BPE0	N_terminal Sure	Uncharacterized protein Solanum tuberosum (Potato)	AT4G04614.1
po11_olive_022829	25	-	25;38	54;108	108	Q9FJX5	N_terminal Sure	BTB/POZ and TAZ domain-containing protein 4 Arabidopsis thaliana (Mouse-ear cress)	AT5G67480.2
po11_olive_022831	116;175	-	42;50;122;166	-	-	Q05967	Internal Sure	Polygalacturonase Nicotiana tabacum (Common tobacco)	AT3G07820.1
po11_olive_022832	141	-	145	23;111	111	A5BQM4	Internal Sure	Putative uncharacterized protein Vitis vinifera (Grape)	ATMG00820.1
po11_olive_022838	134	135	88;135	-	-	Q9SWS1	Internal Sure	Probable transmembrane ascorbate ferrireductase 2 Arabidopsis thaliana (Mouse-ear cress)	AT5G38630.1
po11_olive_022839	21	34	29;116;138	-	-	Q94F47	Complete Sure	Ubiquitin-conjugating enzyme E2 28 Arabidopsis thaliana (Mouse-ear cress)	AT1G64230.4
po11_olive_022843	56;178	-	56;178	-	-	P46300	Internal Sure	40S ribosomal protein S4 Solanum tuberosum (Potato)	AT5G58420.1
po11_olive_022847	15;46;80;110	2	46;80;97;110	-	-	P42027	C_terminal Putative	NADH dehydrogenase [ubiquinone] iron-sulfur protein 7, mitochondrial Brassica oleracea (Wild cabbage)	AT5G11770.1
po11_olive_022853	34	34;127	34;53;58;76;127	-	-	O22478	Internal Sure	Importin subunit alpha Solanum lycopersicum (Tomato) (Lycopersicon esculentum)	AT3G06720.1
po11_olive_022856	81	-	22;81;96	104	104	Q9C5S1	N_terminal Sure	Protein-tyrosine-phosphatase MKP1 Arabidopsis thaliana (Mouse-ear cress)	AT3G55270.1
po11_olive_022859	19	-	19;45	13;77	13;77	Q93YU5	C_terminal Putative	Exocyst complex component SEC8 Arabidopsis thaliana (Mouse-ear cress)	AT3G10380.1
po11_olive_022864	108	108	-	-	-	Q9SZI2	C_terminal Putative	Nucleosome assembly protein 1 Arabidopsis thaliana (Mouse-ear cress)	AT4G26110.1
po11_olive_022869	21;41;64	41;64	22;42;65;76;88	101	-	Q9S7I0	Internal Sure	tRNA(adenine(34)) deaminase, chloroplastic Arabidopsis thaliana (Mouse-ear cress)	AT5G28050.2
po11_olive_022875	68;130	1	49;76;82;99;130;177	3;5;9;178	3;5;9	Q94F88	Internal Sure	DNA (cytosine-5)-methyltransferase CMT3 Arabidopsis thaliana (Mouse-ear cress)	AT1G69770.1
po11_olive_022881	66;101;120;170	6	66;101;122;156;171	8	8	Q9LSL9	Internal Sure	Pentatricopeptide repeat-containing protein At5g65560 Arabidopsis thaliana (Mouse-ear cress)	AT5G65560.1
po11_olive_022886	59	-	45;48;59;76;79;95;98;106;109	-	-	B9SPF6	Internal Sure	Putative uncharacterized protein Ricinus communis (Castor bean)	AT2G38000.1
po11_olive_022889	23	-	34	-	-	K4CA82	N_terminal Sure	Uncharacterized protein Solanum lycopersicum (Tomato) (Lycopersicon esculentum)	-
po11_olive_022890	22;25	25	22;25	-	-	Q84LK7	C_terminal Putative	NifU-like protein 1, chloroplastic Oryza sativa subsp. japonica (Rice)	AT5G49940.1
po11_olive_022891	62;110;121	110	34;112;123	9;174	9;174	A0A068TQV8	Internal Sure	Coffea canephora DH200=94 genomic scaffold, scaffold_2 Coffea canephora (Robusta coffee)	-
po11_olive_022892	92;114	-	92;114;129	-	-	Q9SIP7	N_terminal Putative	40S ribosomal protein S3-1 Arabidopsis thaliana (Mouse-ear cress)	AT2G31610.1
po11_olive_022893	70	-	70;82	1;109	109	F4JP48	N_terminal Putative	DNA mismatch repair protein MSH4 Arabidopsis thaliana (Mouse-ear cress)	AT4G17380.1
po11_olive_022895	92	186	31;92	-	-	Q9FK33	Internal Sure	Pentatricopeptide repeat-containing protein At5g50390, chloroplastic Arabidopsis thaliana (Mouse-ear cress)	AT5G50390.1
po11_olive_022896	134	-	20;25;55;117;136	-	-	Q8GXR5	C_terminal Sure	Phosphopantothenate--cysteine ligase 1 Arabidopsis thaliana (Mouse-ear cress)	AT1G12350.1
po11_olive_022899	18;24;121;169	169	20;27;43;85;125;173	-	-	Q945M9	Internal Sure	Nuclear transcription factor Y subunit A-9 Arabidopsis thaliana (Mouse-ear cress)	AT3G20910.1
po11_olive_022901	62	16	16;36;62	4;71;112;125	71;112;125	Q43187	C_terminal Putative	Soluble inorganic pyrophosphatase Solanum tuberosum (Potato)	AT3G53620.1
po11_olive_022905	113	-	25;60;73;114	11	11	Q6U740	Complete Putative	Allergen Fra e 1 Fraxinus excelsior (European ash)	-
po11_olive_022906	27;147	-	147	150	150	Q9FMS6	Internal Sure	Probable CCR4-associated factor 1 homolog 11 Arabidopsis thaliana (Mouse-ear cress)	AT5G22250.1
po11_olive_022911	27;65	84	27;50;65;84;146	-	-	Q9SQI2	Internal Sure	Protein GIGANTEA Arabidopsis thaliana (Mouse-ear cress)	AT1G22770.1
po11_olive_022912	80	-	32;54;79;82;103;106;111;127	5;8;47;85	5	Q500W4	Internal Sure	LIM domain-containing protein PLIM2c Arabidopsis thaliana (Mouse-ear cress)	AT3G61230.1
po11_olive_022913	34;115	34;115	115;175	57	57	Q9S834	N_terminal Putative	ATP-dependent Clp protease proteolytic subunit 5, chloroplastic Arabidopsis thaliana (Mouse-ear cress)	AT1G02560.1
po11_olive_022914	30	-	30	19	19	Q8RVQ9	C_terminal Putative	Histone H3-like centromeric protein HTR12 Arabidopsis thaliana (Mouse-ear cress)	AT1G01370.1
po11_olive_022916	91	-	91	77;117	117	Q9C9U3	N_terminal Sure	Alpha-dioxygenase 2 Arabidopsis thaliana (Mouse-ear cress)	AT1G73680.2
po11_olive_022917	76	5	80	-	-	Q9SV41	C_terminal Putative	Serine/threonine protein phosphatase 2A 57 kDa regulatory subunit B' epsilon isoform Arabidopsis thaliana (Mouse-ear cress)	AT3G09880.1
po11_olive_022919	78	2	80;153;175	22	22	A0A022QWY0	Internal Sure	Uncharacterized protein Erythranthe guttata (Yellow monkey flower) (Mimulus guttatus)	AT4G39790.1
po11_olive_022920	45	48	49;61;64;70;73;97;130	8;151	151	Q9LE42	Internal Sure	Histone acetyltransferase HAC5 Arabidopsis thaliana (Mouse-ear cress)	AT3G12980.1
po11_olive_022921	157	1	19;75;150;157	168	-	Q94A08	Internal Sure	Probable galactinol--sucrose galactosyltransferase 2 Arabidopsis thaliana (Mouse-ear cress)	AT3G57520.1
po11_olive_022925	65;81	-	26;84	-	-	Q9T042	C_terminal Putative	Protein disulfide-isomerase 5-4 Arabidopsis thaliana (Mouse-ear cress)	AT1G36050.1
po11_olive_022929	111	-	95;101;111	-	-	Q42588	Internal Sure	Serine acetyltransferase 1, chloroplastic Arabidopsis thaliana (Mouse-ear cress)	AT1G55920.1
po11_olive_022934	63	8	63	98;142	98;142	Q9FVR6	Internal Sure	Uncharacterized protein At1g32220, chloroplastic Arabidopsis thaliana (Mouse-ear cress)	AT5G10730.1
po11_olive_022937	118	123	56;119;123	10;11;51;78;107;152;183	10;11;51;152;183	Q9FL54	Internal Sure	Chaperone protein dnaJ 6 Arabidopsis thaliana (Mouse-ear cress)	AT3G12170.1
po11_olive_022939	70	70	41;70	-	-	P51419	Complete Sure	60S ribosomal protein L27-3 Arabidopsis thaliana (Mouse-ear cress)	AT4G15000.1
po11_olive_022940	73	32	30;32;39;56;73	-	-	Q8LKZ1	C_terminal Putative	Nodulation receptor kinase Pisum sativum (Garden pea)	AT2G30530.1
po11_olive_022941	33;81	-	33;74;81	148	148	P0DH68	C_terminal Putative	SCA7 domain-containing protein SELMODRAFT_431321 Selaginella moellendorffii (Spikemoss)	-
po11_olive_022943	18	148	18;60;131	86	-	P50288	C_terminal Putative	Isoaspartyl peptidase/L-asparaginase Lupinus albus (White lupin) (Lupinus termis)	AT5G08100.1
po11_olive_022949	112	3	24;59;71;112	-	-	Q6U740	C_terminal Putative	Allergen Fra e 1 Fraxinus excelsior (European ash)	-
po11_olive_022955	35;46;54	-	35;46;54;88;110;170;178;179	13;17;42;76	13;17;42;76	Q9C6Y3	Internal Sure	Cyclin-A1-1 Arabidopsis thaliana (Mouse-ear cress)	AT1G44110.1
po11_olive_022959	38;134	10	38;135	160	160	Q9FVX2	N_terminal Putative	Pentatricopeptide repeat-containing protein At1g77360, mitochondrial Arabidopsis thaliana (Mouse-ear cress)	AT1G77360.1
po11_olive_022965	21;142	-	21;142	12	12	Q9M2Y6	C_terminal Putative	Uncharacterized protein At3g49720 Arabidopsis thaliana (Mouse-ear cress)	AT5G65810.1
po11_olive_022966	56	-	56;97	2;14	2;14	Q1PEB4	Internal Sure	Uncharacterized protein At4g04980 Arabidopsis thaliana (Mouse-ear cress)	AT4G04980.1
po11_olive_022967	114	1;10	15;112	2;128	2;128	Q9SFU3	Internal Sure	Purple acid phosphatase 15 Arabidopsis thaliana (Mouse-ear cress)	AT3G07130.1
po11_olive_022969	33	1	33;59;86	12	12	P13447	Complete Putative	Anther-specific protein LAT52 Solanum lycopersicum (Tomato) (Lycopersicon esculentum)	-
po11_olive_022972	12	1;12	12	139	139	Q9SX38	Internal Sure	Putative disease resistance protein At1g50180 Arabidopsis thaliana (Mouse-ear cress)	AT1G50180.1
po11_olive_022977	36	-	36	-	-	Q9LZK5	N_terminal Putative	DnaJ protein ERDJ3B Arabidopsis thaliana (Mouse-ear cress)	AT2G18465.1
po11_olive_022978	33	-	33	153	153	A0A022PYZ7	N_terminal Sure	Uncharacterized protein Erythranthe guttata (Yellow monkey flower) (Mimulus guttatus)	-
po11_olive_022979	116	116	22;38;118	-	-	Q9SM02	Internal Sure	Squalene epoxidase 1 Arabidopsis thaliana (Mouse-ear cress)	AT1G58440.1
po11_olive_022981	29	-	29	-	-	Q9SZA7	N_terminal Sure	Probable disease resistance protein At4g33300 Arabidopsis thaliana (Mouse-ear cress)	AT4G33300.1
po11_olive_022982	116	116	-	3	3	A0A068TUL6	Internal Sure	Coffea canephora DH200=94 genomic scaffold, scaffold_4 Coffea canephora (Robusta coffee)	AT3G10650.1
po11_olive_022983	124;145	-	39;125;146	-	-	A0A068UKN8	Internal Sure	Coffea canephora DH200=94 genomic scaffold, scaffold_36 Coffea canephora (Robusta coffee)	AT2G37570.1
po11_olive_022987	42	187	43;109	15	15	A5AUM2	Internal Sure	Putative uncharacterized protein Vitis vinifera (Grape)	-
po11_olive_022991	62	55	55;63;128	4;5;9;14;76;184	4;5;9;14;76;184	A0A068VG12	Internal Sure	Coffea canephora DH200=94 genomic scaffold, scaffold_540 Coffea canephora (Robusta coffee)	AT2G47820.1
po11_olive_022995	110	-	61;93;111	123	123	B9DHT4	C_terminal Putative	ARM REPEAT PROTEIN INTERACTING WITH ABF2 Arabidopsis thaliana (Mouse-ear cress)	AT5G19330.1
po11_olive_022999	60	-	37;40;41;62	-	-	Q7XJM2	Internal Sure	Carotenoid cleavage dioxygenase 7, chloroplastic Arabidopsis thaliana (Mouse-ear cress)	AT2G44990.1
po11_olive_023003	28;89	50	28;46;50;103;180	17;140;172	17	Q93ZY2	Internal Sure	Rop guanine nucleotide exchange factor 1 Arabidopsis thaliana (Mouse-ear cress)	AT4G38430.1
po11_olive_023005	34;98	-	34;42;98;110	-	-	Q8W486	N_terminal Sure	Uncharacterized protein At1g04910 Arabidopsis thaliana (Mouse-ear cress)	AT1G14020.1
po11_olive_023007	18	1;8	19;95;98;109;114;154;159	-	-	Q8GZ43	Internal Sure	RanBP2-type zinc finger protein At1g67325 Arabidopsis thaliana (Mouse-ear cress)	AT1G67325.2
po11_olive_023009	29	-	47;81	-	-	Q9M8W9	N_terminal Sure	Pentatricopeptide repeat-containing protein At3g04130, mitochondrial Arabidopsis thaliana (Mouse-ear cress)	AT3G04130.1
po11_olive_023010	45	-	45;59;62;80;83	16	16	A0A068UC10	N_terminal Sure	Coffea canephora DH200=94 genomic scaffold, scaffold_19 Coffea canephora (Robusta coffee)	AT1G78420.1
po11_olive_023015	24	-	24	-	-	P49200	Complete Putative	40S ribosomal protein S20-1 Arabidopsis thaliana (Mouse-ear cress)	AT5G62300.1
po11_olive_023018	82;101	57	57;63;66;68;90;101	18;126	18;126	O82353	C_terminal Putative	RING-H2 finger protein ATL67 Arabidopsis thaliana (Mouse-ear cress)	AT2G46160.1
po11_olive_023019	67;118;131	-	57;75;87;101;110;128;142	3;35	-	Q9M0M2	Internal Sure	ABC transporter B family member 9 Arabidopsis thaliana (Mouse-ear cress)	AT4G18050.1
po11_olive_023021	95	-	95;167	71;82	82	A0A022S1M7	Internal Sure	Uncharacterized protein Erythranthe guttata (Yellow monkey flower) (Mimulus guttatus)	-
po11_olive_023025	40	40	117;121	56	-	Q0JIC2-2	Internal Sure	2 of Transcription factor GAMYB OS=Oryza sativa subsp. japonica GN=GAM1	AT2G32460.1
po11_olive_023026	59	-	59;75;140	2	2	Q93ZB7	Internal Sure	Transcription factor GTE11 Arabidopsis thaliana (Mouse-ear cress)	AT1G58025.2
po11_olive_023029	42	97	42;62;97;98	-	-	Q9LRR6	C_terminal Putative	Polyadenylate-binding protein-interacting protein 9 Arabidopsis thaliana (Mouse-ear cress)	AT3G14450.1
po11_olive_023030	48	-	13;48;60	-	-	Q8GUM5	N_terminal Sure	Nicastrin Arabidopsis thaliana (Mouse-ear cress)	AT3G52640.2
po11_olive_023031	27;93	-	27;76;93	4;14	4;14	Q84R10	N_terminal Sure	Probable pectinesterase/pectinesterase inhibitor 36 Arabidopsis thaliana (Mouse-ear cress)	AT1G14890.1
po11_olive_023035	158	1	101;160	53	53	Q9SIN1	Internal Sure	Inactive TPR repeat-containing thioredoxin TTL3 Arabidopsis thaliana (Mouse-ear cress)	AT5G65160.1
po11_olive_023036	10	10	63;87;97	8	8	P28582	Internal Sure	Calcium-dependent protein kinase Daucus carota (Wild carrot)	AT4G04720.1
po11_olive_023043	69;166	-	69;100	-	-	Q3BAI2	C_terminal Sure	Uncharacterized protein ORF91 Phalaenopsis aphrodite subsp. formosana (Moth orchid) Plastid Chloroplast	-
po11_olive_023047	11	11	13	5;6;9;186	5;9;186	Q40079	Internal Sure	V-type proton ATPase subunit B 2 Hordeum vulgare (Barley)	AT4G38510.5
po11_olive_023048	54	-	19	-	-	Q9LU41	C_terminal Putative	Calcium-transporting ATPase 9, plasma membrane-type Arabidopsis thaliana (Mouse-ear cress)	AT3G21180.1
po11_olive_023050	57	-	38;57	-	-	P26360	N_terminal Sure	ATP synthase subunit gamma, mitochondrial Ipomoea batatas (Sweet potato) (Convolvulus batatas)	-
po11_olive_023055	57	-	57	-	-	Q8RWY6	Internal Sure	CLIP-associated protein Arabidopsis thaliana (Mouse-ear cress)	AT2G20190.1
po11_olive_023059	33	-	33	72	-	Q9XES1	Internal Sure	Calcium-transporting ATPase 4, endoplasmic reticulum-type Arabidopsis thaliana (Mouse-ear cress)	AT1G07670.1
po11_olive_023066	26	-	15;26;29;34;37;95;103	-	-	Q6R2K1	N_terminal Sure	Protein STRUBBELIG-RECEPTOR FAMILY 5 Arabidopsis thaliana (Mouse-ear cress)	AT1G09060.3
po11_olive_023074	20	-	12;20;114	-	-	Q9C585	Internal Sure	Ubiquitin carboxyl-terminal hydrolase 8 Arabidopsis thaliana (Mouse-ear cress)	AT5G22030.2
po11_olive_023078	96	-	96	3;10;44;80	80	W9SFS7	N_terminal Putative	Uncharacterized protein Morus notabilis.	-
po11_olive_023085	49	-	49;146	-	-	Q56X46-3	N_terminal Putative	3 of Mechanosensitive ion channel protein 2, chloroplastic OS=Arabidopsis thaliana GN=MSL2	AT5G10490.1
po11_olive_023089	18	18	18	13	13	Q9FH80-2	Internal Sure	2 of Beta-amylase 8 OS=Arabidopsis thaliana GN=BAM8	AT5G45300.1
po11_olive_023090	17	17;129	19;94;122;139	-	-	Q9FY79	Internal Sure	Laccase-14 Arabidopsis thaliana (Mouse-ear cress)	AT5G09360.1
po11_olive_022947_split_0	18	-	19;91	-	-	F9W301-2	Internal Sure	2 of Kinesin-1-like protein PSS1 OS=Oryza sativa subsp. japonica GN=PSS1	AT3G63480.1
po11_olive_021303	17	-	17;165	98	-	P15722	Internal Sure	Probable pectate lyase P59 Solanum lycopersicum (Tomato) (Lycopersicon esculentum)	AT5G15110.1
po11_olive_021305	80	24	24;80	2	2	Q9ZPX1	C_terminal Putative	ADP-ribosylation factor-like protein 2 Arabidopsis thaliana (Mouse-ear cress)	AT2G18390.1
po11_olive_021306	96;124	-	35;96;124;142	-	-	Q9SJZ3	Internal Sure	Pentatricopeptide repeat-containing protein At2g22410, mitochondrial Arabidopsis thaliana (Mouse-ear cress)	AT2G22410.1
po11_olive_021308	13;56	13;56	13;31;56	-	-	A0A022QLX5	N_terminal Putative	Uncharacterized protein Erythranthe guttata (Yellow monkey flower) (Mimulus guttatus)	-
po11_olive_021313	86;143	-	86;143	153	-	F6H5M1	N_terminal Sure	Putative uncharacterized protein Vitis vinifera (Grape)	AT5G15430.1
po11_olive_021316	85	-	85	11;15;120	11;15;26;95;120	A0A022QNI6	Complete Sure	Uncharacterized protein Erythranthe guttata (Yellow monkey flower) (Mimulus guttatus)	AT1G07645.1
po11_olive_021317	147;161	4	77;118;147	-	-	A8IZG4	C_terminal Putative	Probable cytosolic iron-sulfur protein assembly protein CIAO1 homolog Chlamydomonas reinhardtii (Chlamydomonas smithii)	AT5G08560.1
po11_olive_021320	20	2;124	20;124	14;63;110;134	14;63;110;134	A0A068U0V2	C_terminal Sure	Coffea canephora DH200=94 genomic scaffold, scaffold_7 Coffea canephora (Robusta coffee)	AT5G66010.1
po11_olive_021323	60;171	112;171	60;112;171	142	-	Q9LPC5	Internal Sure	Brefeldin A-inhibited guanine nucleotide-exchange protein 3 Arabidopsis thaliana (Mouse-ear cress)	AT1G01960.1
po11_olive_021332	62	-	62	113	113	Q9FJD6	Internal Sure	Putative respiratory burst oxidase homolog protein H Arabidopsis thaliana (Mouse-ear cress)	AT5G60010.1
po11_olive_021333	13;120	165	13;120;165	192	192	A0A022QR68	Internal Sure	Uncharacterized protein Erythranthe guttata (Yellow monkey flower) (Mimulus guttatus)	AT2G01460.1
po11_olive_021337	64	4;37	37;64;107;152	95	95	M1CEP5	Internal Sure	Uncharacterized protein Solanum tuberosum (Potato)	AT1G73240.1
po11_olive_021341	152	-	36;43;152	127	127	A0A068U0F9	N_terminal Sure	Coffea canephora DH200=94 genomic scaffold, scaffold_7 Coffea canephora (Robusta coffee)	AT4G35510.1
po11_olive_021342	72;103	-	72;103	2	2	B9RXW0	Internal Sure	Alpha-farnesene synthase Ricinus communis (Castor bean)	-
po11_olive_021354	13;100	13	13;60;100	119;145	145	V5PZR1	Internal Sure	HD domain-containing protein Suaeda glauca.	AT2G23820.2
po11_olive_021358	11;33;108	11	22;33;38;61;89;108	-	-	Q949T8	Internal Sure	Histone-lysine N-methyltransferase ASHR3 Arabidopsis thaliana (Mouse-ear cress)	AT4G30860.1
po11_olive_021361	152	-	101;111;154	-	-	Q9C991	N_terminal Sure	Probable 3-hydroxyisobutyrate dehydrogenase-like 2, mitochondrial Arabidopsis thaliana (Mouse-ear cress)	AT1G71170.1
po11_olive_021362	58	58	19;58	90	90	A0A068U7L6	C_terminal Putative	Coffea canephora DH200=94 genomic scaffold, scaffold_11 Coffea canephora (Robusta coffee)	-
po11_olive_021363	15	3;15	15;80;100;158	-	-	Q9XGH7	N_terminal Sure	Serine/threonine-protein phosphatase PP2A catalytic subunit Nicotiana tabacum (Common tobacco)	AT3G58500.1
po11_olive_021367	11;115;146	11;115	11;74;146	44;66;171	44	A5B0M2	Internal Sure	Putative uncharacterized protein Vitis vinifera (Grape)	-
po11_olive_021369	21	21;54	21;31;44;54	-	-	D7TIB1	Complete Putative	Putative uncharacterized protein Vitis vinifera (Grape)	AT3G12012.1
po11_olive_021370	36;130	-	37;133	94	94	Q94IB8	Internal Sure	Long chain base biosynthesis protein 1 Arabidopsis thaliana (Mouse-ear cress)	AT4G36480.1
po11_olive_021375	42	-	32;34;42	108;117	108;117	Q9FXF2-2	N_terminal Putative	2 of Probable LRR receptor-like serine/threonine-protein kinase RFK1 OS=Arabidopsis thaliana GN=RKF1	AT1G29750.2
po11_olive_021377	183	-	24;183	45;166	166	Q8RWN2	Internal Sure	Protein ZINC INDUCED FACILITATOR 1 Arabidopsis thaliana (Mouse-ear cress)	AT5G13740.1
po11_olive_021378	35	-	35;38;50;53;75	-	-	Q940X7	C_terminal Putative	RING-box protein 1a Arabidopsis thaliana (Mouse-ear cress)	AT1G49850.1
po11_olive_021380	36	-	91;118	-	-	A0A022S454	N_terminal Sure	Uncharacterized protein Erythranthe guttata (Yellow monkey flower) (Mimulus guttatus)	AT4G12760.1
po11_olive_021381	37	-	19;22;34	-	-	Q8LFH7	Complete Sure	60S ribosomal protein L37-1 Arabidopsis thaliana (Mouse-ear cress)	AT1G15250.1
po11_olive_021383	115	-	91;115	28;161;163	28;161;163	Q9LUI3	N_terminal Sure	CRC domain-containing protein TSO1 Arabidopsis thaliana (Mouse-ear cress)	AT3G22780.1
po11_olive_021386	23	16	16	12	12	Q6NMR9	C_terminal Putative	GDSL esterase/lipase At5g45920 Arabidopsis thaliana (Mouse-ear cress)	AT5G45920.1
po11_olive_021391	127	80;172;183	172	-	-	Q93V99	C_terminal Sure	Homeobox-leucine zipper protein PROTODERMAL FACTOR 2 Arabidopsis thaliana (Mouse-ear cress)	AT4G04890.1
po11_olive_021395	184	-	69;107;184	15	15	K7MQY4	Internal Sure	Uncharacterized protein Glycine max (Soybean) (Glycine hispida)	-
po11_olive_021398	113	98	98;113	7	-	O80588	C_terminal Putative	Protein ENDOSPERM DEFECTIVE 1 Arabidopsis thaliana (Mouse-ear cress)	AT2G44190.1
po11_olive_021401	22;118	-	22;118;146	-	-	A0A022QT91	Internal Sure	Uncharacterized protein Erythranthe guttata (Yellow monkey flower) (Mimulus guttatus)	AT2G17840.1
po11_olive_021402	57	57	57	64	64	A0A022RT28	N_terminal Putative	Uncharacterized protein Erythranthe guttata (Yellow monkey flower) (Mimulus guttatus)	-
po11_olive_021404	118	-	14;118;132	148	148	Q9LID0	Internal Sure	Lysine-specific histone demethylase 1 homolog 2 Arabidopsis thaliana (Mouse-ear cress)	AT3G13682.1
po11_olive_021406	64;109	64	64;109;118	141	-	Q8VY09-2	C_terminal Sure	2 of Protein DJ-1 homolog C OS=Arabidopsis thaliana GN=DJ1C	AT4G34020.1
po11_olive_021407	171	-	35;101;130	13	-	O48901	Internal Sure	DNA polymerase delta catalytic subunit Glycine max (Soybean) (Glycine hispida)	AT5G63960.2
po11_olive_021409	124	-	106;125	-	-	Q9ZVM9	Internal Sure	Probable serine/threonine-protein kinase At1g54610 Arabidopsis thaliana (Mouse-ear cress)	AT1G74330.1
po11_olive_021414	96	-	75;96	23	23	Q43043	Internal Sure	Pectinesterase Petunia integrifolia (Violet-flowered petunia) (Petunia inflata)	AT5G27870.1
po11_olive_021420	92	92	92	75	75	Q9SIV5	Internal Sure	Zinc finger CCCH domain-containing protein 19 Arabidopsis thaliana (Mouse-ear cress)	AT2G16485.1
po11_olive_021421	47	16	16;47;87	44	-	A5C675	Internal Sure	Putative uncharacterized protein Vitis vinifera (Grape)	-
po11_olive_021422	35	-	36;54;89;115;118;122;130	3	3	A0A022PZ17	Internal Sure	Uncharacterized protein Erythranthe guttata (Yellow monkey flower) (Mimulus guttatus)	AT2G40770.1
po11_olive_021424	20	-	20	70;75;83	70;83	Q43187	C_terminal Putative	Soluble inorganic pyrophosphatase Solanum tuberosum (Potato)	AT3G53620.1
po11_olive_021427	173	-	45;69;93;173	-	-	A0A068U2R5	Internal Sure	Coffea canephora DH200=94 genomic scaffold, scaffold_7 Coffea canephora (Robusta coffee)	AT2G17930.1
po11_olive_021429	79	-	79;118;137	-	-	Q9LE22	Complete Putative	Probable calcium-binding protein CML27 Arabidopsis thaliana (Mouse-ear cress)	AT1G18210.1
po11_olive_021437	26;160	-	26;160	13	-	B9HBA8	Internal Sure	Biotin carboxylase 1, chloroplastic Populus trichocarpa (Western balsam poplar) (Populus balsamifera subsp. trichocarpa)	AT5G35360.3
po11_olive_021438	51;146	3;146	52	-	-	Q9SJT0	Internal Sure	Probable receptor-like protein kinase At2g21480 Arabidopsis thaliana (Mouse-ear cress)	AT2G21480.1
po11_olive_021445	96	60;96	35;60;96	113	113	Q9S775	Internal Sure	CHD3-type chromatin-remodeling factor PICKLE Arabidopsis thaliana (Mouse-ear cress)	AT2G25170.1
po11_olive_021446	114	-	28;90;114	-	-	P15722	Internal Sure	Probable pectate lyase P59 Solanum lycopersicum (Tomato) (Lycopersicon esculentum)	AT1G14420.1
po11_olive_021450	5;61;78	5;148	61;78;142	87	-	D7TTT9	Internal Sure	Putative uncharacterized protein Vitis vinifera (Grape)	-
po11_olive_021453	68	2;69	-	-	-	Q9FKX4	Internal Sure	Probable protein phosphatase 2C 79 Arabidopsis thaliana (Mouse-ear cress)	AT3G51370.1
po11_olive_021458	10	10	12	-	-	A0A068UUJ9	Internal Sure	Coffea canephora DH200=94 genomic scaffold, scaffold_61 Coffea canephora (Robusta coffee)	AT1G77250.1
po11_olive_021460	43	-	20;33;49;83;142	-	-	Q0WQ57	Internal Sure	Auxilin-related protein 2 Arabidopsis thaliana (Mouse-ear cress)	AT4G12770.1
po11_olive_021461	133	-	17;20;135	121	121	A5C6A5	Internal Sure	Putative uncharacterized protein Vitis vinifera (Grape)	-
po11_olive_021463	50	-	23;53;73	5	5	O22227	C_terminal Putative	Protein MIZU-KUSSEI 1 Arabidopsis thaliana (Mouse-ear cress)	AT5G06990.1
po11_olive_021465	46	91	46;68;93;122	146	146	P25873	C_terminal Putative	50S ribosomal protein L15, chloroplastic Arabidopsis thaliana (Mouse-ear cress)	AT3G25920.1
po11_olive_021469	139	-	50;107	-	-	Q43043	Internal Sure	Pectinesterase Petunia integrifolia (Violet-flowered petunia) (Petunia inflata)	AT4G00190.1
po11_olive_021473	137	-	59;137	150	150	Q402F3	Internal Sure	Tobamovirus multiplication protein 3 Nicotiana tabacum (Common tobacco)	AT1G14530.1
po11_olive_021474	13	-	13	-	-	Q9SSQ4	Internal Sure	Protein FAR1-RELATED SEQUENCE 6 Arabidopsis thaliana (Mouse-ear cress)	AT1G52520.1
po11_olive_021478	35	-	36;61	149	149	Q9LV34-2	Internal Sure	2 of Beta-glucosidase 43 OS=Arabidopsis thaliana GN=BGLU43	AT3G18070.1
po11_olive_021485	77	-	-	-	-	O64792	N_terminal Sure	Phosphatidylinositol N-acetylglucosaminyltransferase subunit P Arabidopsis thaliana (Mouse-ear cress)	AT2G39445.1
po11_olive_021487	159	15;35	15;35;64;159	17;146;147;189	17;117;146;189	Q5XEP2	N_terminal Sure	Hsp70-Hsp90 organizing protein 2 Arabidopsis thaliana (Mouse-ear cress)	AT4G10840.1
po11_olive_021489	171	171	11;47;172	-	-	Q9SJ40	Internal Sure	Vacuolar protein-sorting-associated protein 11 homolog Arabidopsis thaliana (Mouse-ear cress)	AT2G05170.1
po11_olive_021490	64	-	64;130	-	-	M5XPP6	Internal Sure	Uncharacterized protein Prunus persica (Peach) (Amygdalus persica)	-
po11_olive_021492	30	-	21;33;50;66;88	9	9	B9SVB9	Internal Sure	Putative uncharacterized protein Ricinus communis (Castor bean)	AT2G28320.1
po11_olive_021493	25	-	-	47;61;182	47;182	A5BFY0	Internal Sure	Putative uncharacterized protein Vitis vinifera (Grape)	-
po11_olive_021494	14;122	14	14;89;107;123	4;12	12	M5WQQ9	Internal Sure	Uncharacterized protein Prunus persica (Peach) (Amygdalus persica)	AT5G47690.3
po11_olive_021495	70;155	-	70;155	7	-	B9GES3	N_terminal Putative	Uncharacterized protein Populus trichocarpa (Western balsam poplar) (Populus balsamifera subsp. trichocarpa)	-
po11_olive_021500	40;93	-	40	21;72	21;72	A0A022RB57	Complete Sure	Uncharacterized protein Erythranthe guttata (Yellow monkey flower) (Mimulus guttatus)	AT2G47480.1
po11_olive_021502	42	-	42	93;120	-	O80983	Internal Sure	ATP-dependent zinc metalloprotease FTSH 4, mitochondrial Arabidopsis thaliana (Mouse-ear cress)	AT2G26140.1
po11_olive_021507	16;41	193	16;33;41;171	-	-	W1NP59	Internal Sure	Uncharacterized protein Amborella trichopoda.	AT3G24090.1
po11_olive_021508	77	-	69;84	142	-	Q94BT6	Internal Sure	Adagio protein 1 Arabidopsis thaliana (Mouse-ear cress)	AT5G57360.2
po11_olive_021509	141	1	18;113;141;164;172	-	-	A0A068TVU3	Internal Sure	Coffea canephora DH200=94 genomic scaffold, scaffold_5 Coffea canephora (Robusta coffee)	-
po11_olive_021511	46	-	46;63;64	6	6	Q75K78	Internal Sure	Cytokinin dehydrogenase 9 Oryza sativa subsp. japonica (Rice)	AT2G41510.1
po11_olive_021512	27;81	27;81	-	19;69;79	19;69	Q9SAK4	C_terminal Putative	Succinate-semialdehyde dehydrogenase, mitochondrial Arabidopsis thaliana (Mouse-ear cress)	AT1G79440.1
po11_olive_021513	18;88;142	-	18;88;142	-	-	V4TDQ1	N_terminal Sure	Uncharacterized protein Citrus clementina.	AT1G22750.4
po11_olive_021515	131	-	131	-	-	Q9XGM8	Internal Sure	Alpha-1,3-mannosyl-glycoprotein 2-beta-N-acetylglucosaminyltransferase Arabidopsis thaliana (Mouse-ear cress)	AT4G38240.1
po11_olive_021517	136	2	32;139	137	-	W9R6D8	Internal Sure	Uncharacterized protein Morus notabilis.	-
po11_olive_021518	68;96;134	-	68;134	83;140	-	P10978	Internal Sure	Retrovirus-related Pol polyprotein from transposon TNT 1-94 Nicotiana tabacum (Common tobacco)	-
po11_olive_021519	93	-	93;103	-	-	M5W1N8	Internal Sure	Uncharacterized protein Prunus persica (Peach) (Amygdalus persica)	AT2G28320.1
po11_olive_021528	29	-	-	2	2	Q9FLR0	Internal Sure	Protein NEN1 Arabidopsis thaliana (Mouse-ear cress)	AT5G61390.1
po11_olive_021529	24;125;151	-	28;43;50;133	126;178	-	Q940A6	Internal Sure	Pentatricopeptide repeat-containing protein At4g19440, chloroplastic Arabidopsis thaliana (Mouse-ear cress)	AT4G19440.1
po11_olive_021539	142	-	19;142	-	-	F4K4J0-2	C_terminal Putative	2 of THO complex subunit 5B OS=Arabidopsis thaliana GN=THO5B	AT5G42920.2
po11_olive_021541	123;167	-	44;123;167	-	-	Q2QPW1	Internal Sure	Guanylate kinase 1 Oryza sativa subsp. japonica (Rice)	AT3G57550.2
po11_olive_021543	118	11	11;32;75;118	-	-	Q9LZH8	Complete Sure	Outer envelope pore protein 16-4, chloroplastic Arabidopsis thaliana (Mouse-ear cress)	AT3G62880.1
po11_olive_021554	105	3	76;88;107	5	5	K4ASD5	Internal Sure	Uncharacterized protein Solanum lycopersicum (Tomato) (Lycopersicon esculentum)	AT4G08810.1
po11_olive_021558	111	-	112	2	2	Q9SCU8	N_terminal Putative	Beta-galactosidase 14 Arabidopsis thaliana (Mouse-ear cress)	AT4G35010.1
po11_olive_021570	24;71	71	25;72	18	-	Q8LEK2	C_terminal Putative	Golgi apparatus membrane protein-like protein ECHIDNA Arabidopsis thaliana (Mouse-ear cress)	AT1G09330.1
po11_olive_021579	142	121	114;142	8;13	8;13	Q40545	N_terminal Sure	Pyruvate kinase isozyme A, chloroplastic Nicotiana tabacum (Common tobacco)	AT3G22960.1
po11_olive_021581	76	-	76;96;110;143	135;157	135;157	Q40465	N_terminal Sure	Eukaryotic initiation factor 4A-11 Nicotiana tabacum (Common tobacco)	AT3G13920.2
po11_olive_021585	37;68	-	37;68;122;175	7;167	7;167	Q9FNF8	Internal Sure	Phosphatidylinositol 4-kinase gamma 3 Arabidopsis thaliana (Mouse-ear cress)	AT5G24240.1
po11_olive_021587	103	-	38;63;104;116;150;154;174	-	-	A0A022R7Y6	Internal Sure	Uncharacterized protein Erythranthe guttata (Yellow monkey flower) (Mimulus guttatus)	-
po11_olive_021591	41	41	41;65;119	-	-	A0A068UZJ1	Internal Sure	Coffea canephora DH200=94 genomic scaffold, scaffold_76 Coffea canephora (Robusta coffee)	AT5G55960.1
po11_olive_021340_split_0	53	-	18;53;88	-	-	Q9LTT8-2	Internal Sure	2 of Enhancer of mRNA-decapping protein 4 OS=Arabidopsis thaliana GN=VCS	AT5G24320.2
po11_olive_024300	13	-	13;30	84;101	101	P42158	Internal Sure	Casein kinase I isoform delta-like Arabidopsis thaliana (Mouse-ear cress)	AT3G23340.1
po11_olive_024315	155	-	54;156	-	-	H3K2Y6	Internal Sure	Mediator of RNA polymerase II transcription subunit 12 Arabidopsis thaliana (Mouse-ear cress)	AT4G00450.1
po11_olive_024319	16;31	16	31;96	65;95	65;95	Q8LEV3-2	N_terminal Sure	2 of BTB/POZ domain-containing protein At2g30600 OS=Arabidopsis thaliana GN=At2g30600/At2g30610	AT2G30600.5
po11_olive_024320	63	-	64;75	15	15	Q9SCU8	Internal Sure	Beta-galactosidase 14 Arabidopsis thaliana (Mouse-ear cress)	AT4G38590.2
po11_olive_024322	45;90	-	75;90	22	22	A0A022RWA2	N_terminal Sure	Uncharacterized protein Erythranthe guttata (Yellow monkey flower) (Mimulus guttatus)	AT4G03620.1
po11_olive_024328	78	-	115	-	-	Q4PNY1	Internal Sure	Expansin-A11 Oryza sativa subsp. japonica (Rice)	AT5G05290.1
po11_olive_024336	16	-	19	-	-	Q00X90	Internal Sure	Related to histone-lysine N-methyltransferase (ISS) Ostreococcus tauri.	-
po11_olive_024337	18;63	-	22;29;63;113	56	-	P92519	C_terminal Putative	Uncharacterized mitochondrial protein AtMg00810 Arabidopsis thaliana (Mouse-ear cress) Mitochondrion	ATMG00240.1
po11_olive_024339	79	-	53;79;81;103;150;153	62	62	Q8S8S7	Internal Sure	U-box domain-containing protein 34 Arabidopsis thaliana (Mouse-ear cress)	AT2G07020.1
po11_olive_024341	91	-	32;33;91	-	-	Q9LY62	N_terminal Sure	Glycosyltransferase family 64 protein C4 Arabidopsis thaliana (Mouse-ear cress)	AT3G55830.1
po11_olive_024344	108	-	85;99;108;124	63;157	63;157	M1A497	Internal Sure	Uncharacterized protein Solanum tuberosum (Potato)	AT1G48580.1
po11_olive_024345	162	-	160;162	-	-	F4HWY6	N_terminal Putative	Myosin-11 Arabidopsis thaliana (Mouse-ear cress)	AT1G54560.1
po11_olive_024346	12	12	-	53	53	A0A022QM75	N_terminal Sure	Uncharacterized protein Erythranthe guttata (Yellow monkey flower) (Mimulus guttatus)	AT1G16290.1
po11_olive_024350	79	17	17;25;76;79;103;106	80	-	Q8LBV4	N_terminal Sure	Uncharacterized methyltransferase At1g78140, chloroplastic Arabidopsis thaliana (Mouse-ear cress)	AT1G78140.1
po11_olive_024351	84	2	68;85	24;59;105	24;59;105	P10978	Internal Sure	Retrovirus-related Pol polyprotein from transposon TNT 1-94 Nicotiana tabacum (Common tobacco)	-
po11_olive_024352	46	8;47	48	-	-	A0A022R4C8	Internal Sure	Uncharacterized protein Erythranthe guttata (Yellow monkey flower) (Mimulus guttatus)	AT3G05350.1
po11_olive_024353	21	6	21;27	-	-	A0A022QQH3	Internal Sure	Uncharacterized protein Erythranthe guttata (Yellow monkey flower) (Mimulus guttatus)	AT2G02960.5
po11_olive_024355	45;166	-	45;70;131;166	4;75	4	Q93VQ0-2	Internal Sure	2 of Protein VACUOLELESS1 OS=Arabidopsis thaliana GN=VCL1	AT2G38020.1
po11_olive_024356	8;87	8;116	73;87;116	-	-	B9HU46	Internal Sure	Uncharacterized protein Populus trichocarpa (Western balsam poplar) (Populus balsamifera subsp. trichocarpa)	-
po11_olive_024359	113	-	37;115;166	-	-	F4K5L5	Internal Sure	Protein trichome birefringence-like 16 Arabidopsis thaliana (Mouse-ear cress)	AT5G20680.1
po11_olive_024365	55	55	32;55;75	6	6	R1F7X7	Internal Sure	Metalloendopeptidase Emiliania huxleyi CCMP1516.	-
po11_olive_024367	48;111;171	140	17;48;66;104;111;140;171	-	-	K4CGS7	Internal Sure	Uncharacterized protein Solanum lycopersicum (Tomato) (Lycopersicon esculentum)	AT3G14900.1
po11_olive_024368	44	44	44	64	64	Q4QSC8	Internal Sure	Shugoshin-1 Zea mays (Maize)	AT5G04320.2
po11_olive_024375	92	92	47;92	57;110	-	Q9ZU35-2	Internal Sure	2 of ABC transporter G family member 7 OS=Arabidopsis thaliana GN=ABCG7	AT2G01320.3
po11_olive_024377	86	-	87	36;63	63	O82802	N_terminal Putative	Sulfite reductase 1 [ferredoxin], chloroplastic Nicotiana tabacum (Common tobacco)	AT5G04590.1
po11_olive_024378	131;144	-	131;144	160	-	A0A068TZZ5	Internal Sure	Coffea canephora DH200=94 genomic scaffold, scaffold_6 Coffea canephora (Robusta coffee)	-
po11_olive_024379	12	-	-	-	-	Q0D9M6	Complete Putative	Os06g0708300 protein Oryza sativa subsp. japonica (Rice)	AT2G21600.1
po11_olive_024383	103;134	134	95;103;165	-	-	Q8VZF6	Internal Sure	Protein ENHANCED DISEASE RESISTANCE 2-like Arabidopsis thaliana (Mouse-ear cress)	AT5G10750.1
po11_olive_024385	123	-	103;123;151	-	-	Q94BN2	Internal Sure	Spermine synthase Arabidopsis thaliana (Mouse-ear cress)	AT5G53120.6
po11_olive_024388	38	11;23	23;38;72;83;108;124;141	155	-	O49204	N_terminal Putative	Adenylyl-sulfate kinase, chloroplastic Catharanthus roseus (Madagascar periwinkle) (Vinca rosea)	AT2G14750.1
po11_olive_024389	122	-	103;122;146	175	-	Q9ZVM9	Internal Sure	Probable serine/threonine-protein kinase At1g54610 Arabidopsis thaliana (Mouse-ear cress)	AT1G18670.1
po11_olive_024393	118	9	30;65;77;118	5	5	Q6U740	Complete Putative	Allergen Fra e 1 Fraxinus excelsior (European ash)	AT3G07820.1
po11_olive_024397	96	-	96	6	6	Q9FNY0-2	Internal Sure	2 of Transcription factor E2FA OS=Arabidopsis thaliana GN=E2FA	AT5G22220.2
po11_olive_024399	110	-	-	5;20;127	20;127	Q84MA5	N_terminal Sure	Cationic amino acid transporter 1 Arabidopsis thaliana (Mouse-ear cress)	AT4G21120.1
po11_olive_024401	45	-	12;16;46	69	69	Q683C9	C_terminal Sure	Serine/threonine-protein kinase Aurora-2 Arabidopsis thaliana (Mouse-ear cress)	AT2G25880.1
po11_olive_024402	82;123	3	84;90;125	1	-	Q05967	Internal Sure	Polygalacturonase Nicotiana tabacum (Common tobacco)	-
po11_olive_024406	75	75;140	75;132;140	-	-	A0A067FW91	N_terminal Sure	Uncharacterized protein Citrus sinensis (Sweet orange) (Citrus aurantium var. sinensis)	AT4G31880.1
po11_olive_024408	83	9	83	101;115	101	C5WVW2	C_terminal Putative	Adenylosuccinate synthetase 1, chloroplastic Sorghum bicolor (Sorghum) (Sorghum vulgare)	-
po11_olive_024409	185	185	99;127;128	-	-	B9EXZ6	N_terminal Sure	Amino-acid permease BAT1 homolog Oryza sativa subsp. japonica (Rice)	AT2G01170.1
po11_olive_024411	138	-	57;139;155	-	-	Q27IK6	Internal Sure	Phragmoplast orienting kinesin 2 Arabidopsis thaliana (Mouse-ear cress)	AT3G19050.1
po11_olive_024413	63	-	64;66	105	-	A0A022Q5F5	Complete Sure	Uncharacterized protein Erythranthe guttata (Yellow monkey flower) (Mimulus guttatus)	AT4G08280.1
po11_olive_024416	51;86	51;86	51;86	-	-	M5XCC9	C_terminal Putative	Uncharacterized protein Prunus persica (Peach) (Amygdalus persica)	AT5G50840.2
po11_olive_024418	53	-	-	-	-	Q9XIE6	C_terminal Sure	Phospholipid-transporting ATPase 3 Arabidopsis thaliana (Mouse-ear cress)	AT1G59820.1
po11_olive_024419	109	-	67;109	16	16	O65050	C_terminal Putative	60S ribosomal protein L15-1 Picea mariana (Black spruce) (Abies mariana)	AT4G16720.1
po11_olive_024423	73	-	39;73	3	3	Q9STY6	Complete Sure	40S ribosomal protein S20-2 Arabidopsis thaliana (Mouse-ear cress)	AT3G47370.2
po11_olive_024433	51;93	-	51;88	147	147	Q94BT6	N_terminal Sure	Adagio protein 1 Arabidopsis thaliana (Mouse-ear cress)	AT5G57360.2
po11_olive_024434	51;69	-	35;55;73	7	7	A0A022REZ5	N_terminal Putative	Uncharacterized protein Erythranthe guttata (Yellow monkey flower) (Mimulus guttatus)	-
po11_olive_024441	90;111;144	-	90;111;144;157	178	178	Q43043	Internal Sure	Pectinesterase Petunia integrifolia (Violet-flowered petunia) (Petunia inflata)	AT3G05610.1
po11_olive_024452	39;51	-	38;39;41;51	-	-	Q9LJQ9	Complete Sure	Cytochrome c oxidase copper chaperone 1 Arabidopsis thaliana (Mouse-ear cress)	AT3G15352.1
po11_olive_024453	20	-	20;38	49;51	51	Q9FJJ5	C_terminal Putative	Microtubule-associated protein RP/EB family member 1B Arabidopsis thaliana (Mouse-ear cress)	AT5G62500.1
po11_olive_024457	40	-	40	23	-	Q94B74	N_terminal Sure	Nudix hydrolase 2 Arabidopsis thaliana (Mouse-ear cress)	AT5G47650.1
po11_olive_024461	22;57;170	22	22;57;170	67	-	Q9M8L4	Internal Sure	Glycerol kinase Arabidopsis thaliana (Mouse-ear cress)	AT1G80460.1
po11_olive_024466	94;135	3;15;97	16;23;91;98;139	145	145	Q3EDA9	Internal Sure	Putative pentatricopeptide repeat-containing protein At1g16830 Arabidopsis thaliana (Mouse-ear cress)	AT1G16830.1
po11_olive_024472	16	38	38;53	131	131	Q93YX4	N_terminal Sure	5'-adenylylsulfate reductase-like 5 Arabidopsis thaliana (Mouse-ear cress)	AT3G03860.1
po11_olive_024473	137	9	14;44;140	-	-	P10978	Internal Sure	Retrovirus-related Pol polyprotein from transposon TNT 1-94 Nicotiana tabacum (Common tobacco)	AT4G23160.1
po11_olive_024475	21	7	-	-	-	Q8LDK3	C_terminal Putative	NADH dehydrogenase [ubiquinone] 1 beta subcomplex subunit 2 Arabidopsis thaliana (Mouse-ear cress)	AT1G76200.1
po11_olive_024483	112	142	120;142;160	6;9	6;9	A0A022RKP3	Internal Sure	Uncharacterized protein Erythranthe guttata (Yellow monkey flower) (Mimulus guttatus)	AT1G25375.1
po11_olive_024484	7;24	2;7;87	21;24;87;91;116	151	151	F4HRI2	Internal Sure	E3 ubiquitin-protein ligase CCNB1IP1 homolog Arabidopsis thaliana (Mouse-ear cress)	AT1G53490.1
po11_olive_024487	81;95	-	81;95	-	-	A0A068UJS7	Complete Putative	Coffea canephora DH200=94 genomic scaffold, scaffold_35 Coffea canephora (Robusta coffee)	AT5G42080.1
po11_olive_024492	25	25	25;52	-	-	Q8W4L5	Internal Sure	B3 domain-containing transcription repressor VAL1 Arabidopsis thaliana (Mouse-ear cress)	AT2G30470.1
po11_olive_024493	81;100;127	-	47;81;100;116	17;73	17	Q8LLD0	C_terminal Putative	Nuclear pore complex protein Nup96 homolog Arabidopsis thaliana (Mouse-ear cress)	AT1G80680.1
po11_olive_024500	127	-	81;84;127;132	5;88;149;152	5;149;152	Q8W496-2	C_terminal Sure	2 of Protochlorophyllide-dependent translocon component 52, chloroplastic OS=Arabidopsis thaliana GN=PTC52	AT4G25650.2
po11_olive_024503	11	-	12	-	-	Q9T045	C_terminal Putative	COBRA-like protein 11 Arabidopsis thaliana (Mouse-ear cress)	AT4G27110.1
po11_olive_024505	29	-	29;72	71	-	A0A022RB51	C_terminal Putative	Uncharacterized protein Erythranthe guttata (Yellow monkey flower) (Mimulus guttatus)	AT5G07840.1
po11_olive_024507	172	172	172	21;155	21	Q9S6Z8	Internal Sure	Two-pore potassium channel 5 Arabidopsis thaliana (Mouse-ear cress)	AT4G01840.1
po11_olive_024508	24;88	-	24;88	-	-	Q8LEK2	C_terminal Putative	Golgi apparatus membrane protein-like protein ECHIDNA Arabidopsis thaliana (Mouse-ear cress)	AT1G09330.1
po11_olive_024516	114	117	89;117	33;50;72;126	33;72;126	P30171	Internal Sure	Actin-97 Solanum tuberosum (Potato)	AT5G09810.1
po11_olive_024517	71	15	15;74;106	4;117	4;117	Q03194	C_terminal Putative	Plasma membrane ATPase 4 Nicotiana plumbaginifolia (Leadwort-leaved tobacco) (Tex-Mex tobacco)	AT3G42640.1
po11_olive_024518	56	-	56;87	-	-	Q8W1K8	N_terminal Sure	Protein Mut11 Chlamydomonas reinhardtii (Chlamydomonas smithii)	AT4G35140.1
po11_olive_024523	39	39	31;173	5	5	A0A022QAN4	Internal Sure	Uncharacterized protein Erythranthe guttata (Yellow monkey flower) (Mimulus guttatus)	AT5G07810.1
po11_olive_024525	26	-	-	11	11	Q9M4P3	C_terminal Putative	Pentatricopeptide repeat-containing protein At4g16835, mitochondrial Arabidopsis thaliana (Mouse-ear cress)	AT4G16835.1
po11_olive_024527	18	18	58;65	118	118	Q9SZ53	C_terminal Putative	Probable protein phosphatase 2C 60 Arabidopsis thaliana (Mouse-ear cress)	AT4G31860.1
po11_olive_024534	51;59	159	51;59;87	-	-	P54609	Internal Sure	Cell division control protein 48 homolog A Arabidopsis thaliana (Mouse-ear cress)	AT3G09840.1
po11_olive_024536	30;151	-	151	32	-	A0A067FBH7	Internal Sure	Uncharacterized protein Citrus sinensis (Sweet orange) (Citrus aurantium var. sinensis)	AT1G80910.1
po11_olive_024539	88	-	15;24;49;89;103	136	-	Q7Y1I7-2	C_terminal Putative	2 of DNA (cytosine-5)-methyltransferase 1A OS=Oryza sativa subsp. japonica GN=MET1A	AT4G08990.1
po11_olive_024542	90	52	52;70;90	-	-	Q9LKB9	Internal Sure	Myosin-6 Arabidopsis thaliana (Mouse-ear cress)	AT5G43900.3
po11_olive_024548	119	-	-	130	130	Q9FNY2	N_terminal Sure	Transcription factor-like protein DPB Arabidopsis thaliana (Mouse-ear cress)	AT5G03415.1
po11_olive_024551	93	58	37;58;93;119	131	-	P13447	Complete Putative	Anther-specific protein LAT52 Solanum lycopersicum (Tomato) (Lycopersicon esculentum)	-
po11_olive_024553	109;119	53	57;110	101	101	A5B7U3	Internal Sure	Putative uncharacterized protein Vitis vinifera (Grape)	-
po11_olive_024557	22	-	-	15	15	Q3E9D3	N_terminal Sure	Probable pectinesterase 55 Arabidopsis thaliana (Mouse-ear cress)	AT5G18990.1
po11_olive_024563	79	-	53;79;81;103;144	62;147	62;147	Q8S8S7	Internal Sure	U-box domain-containing protein 34 Arabidopsis thaliana (Mouse-ear cress)	AT2G07020.1
po11_olive_024565	20;92	-	13;14;20;51;67;79;93;96;99	-	-	A0A067GJ91	C_terminal Putative	Uncharacterized protein Citrus sinensis (Sweet orange) (Citrus aurantium var. sinensis)	AT5G25560.2
po11_olive_024572	24	-	35;49;52;57	-	-	Q500W4	N_terminal Putative	LIM domain-containing protein PLIM2c Arabidopsis thaliana (Mouse-ear cress)	AT3G61230.1
po11_olive_024573	86;140	-	86;135;140;148	4	-	Q9C5T3	N_terminal Putative	Probable WRKY transcription factor 26 Arabidopsis thaliana (Mouse-ear cress)	AT5G07100.1
po11_olive_024575	47;68	69	16;17;29;33;48;69;104;130;157	-	-	P13447	Complete Putative	Anther-specific protein LAT52 Solanum lycopersicum (Tomato) (Lycopersicon esculentum)	-
po11_olive_024576	39	-	26;39;64;69	-	-	Q84WS8	C_terminal Putative	U11/U12 small nuclear ribonucleoprotein 25 kDa protein Arabidopsis thaliana (Mouse-ear cress)	AT4G32270.1
po11_olive_024580	4	4	-	-	-	Q9FKB5	N_terminal Sure	Cyclin-dependent kinase inhibitor 3 Arabidopsis thaliana (Mouse-ear cress)	AT5G48820.2
po11_olive_024581	148	106;169	107;149	19;150	19;150	D0NVE4	C_terminal Putative	Putative uncharacterized protein Phytophthora infestans (strain T30-4) (Potato late blight fungus)	-
po11_olive_024583	64	-	41;44;52;64;67	-	-	Q9C810	Internal Sure	PHD finger protein At1g33420 Arabidopsis thaliana (Mouse-ear cress)	AT1G32810.2
po11_olive_024591	63	-	76	27;137;144	137;144	Q0PGJ6	Internal Sure	Aldo-keto reductase family 4 member C9 Arabidopsis thaliana (Mouse-ear cress)	AT2G37770.2
po11_olive_024594	41;90	-	42;91	-	-	P92557	Complete Putative	Ribosomal protein S7, mitochondrial Arabidopsis thaliana (Mouse-ear cress) Mitochondrion	ATMG01270.1
po11_olive_024595	23	-	55;71	157	-	Q5JQD7-2	Internal Sure	2 of Probable metal-nicotianamine transporter YSL12 OS=Oryza sativa subsp. japonica GN=YSL12	AT3G17650.1
po11_olive_024596	74	-	116	4	4	A0A022S321	Internal Sure	Uncharacterized protein Erythranthe guttata (Yellow monkey flower) (Mimulus guttatus)	-
po11_olive_015602	40	-	40	2;13	2;13	A0A061GAR8	Internal Sure	Evolutionarily conserved C-terminal region 5 isoform 1 Theobroma cacao (Cacao) (Cocoa)	AT3G13060.2
po11_olive_015604	104	104	104	26;46;48;112	26;48;112	P22953	Internal Sure	Probable mediator of RNA polymerase II transcription subunit 37e Arabidopsis thaliana (Mouse-ear cress)	AT5G02500.1
po11_olive_015605	29;111	-	29;111	12	12	Q8LGF7	Complete Sure	Protein PEROXIN-4 Arabidopsis thaliana (Mouse-ear cress)	AT5G25760.1
po11_olive_015608	70	13	14;48;73;88	-	-	Q2AA42	Internal Sure	F7F22.17, putative Asparagus officinalis (Garden asparagus)	-
po11_olive_015615	15;100	15;191	100;155;191	6	6	A0A022QNE9	Internal Sure	Uncharacterized protein Erythranthe guttata (Yellow monkey flower) (Mimulus guttatus)	AT2G03150.1
po11_olive_015616	12;101	-	12;88;90;101	46	-	Q43097	Internal Sure	Isocitrate lyase Pinus taeda (Loblolly pine)	AT3G21720.1
po11_olive_015619	38	-	38;77	10	10	Q9S850	Internal Sure	Sulfite oxidase Arabidopsis thaliana (Mouse-ear cress)	AT3G01910.1
po11_olive_015621	128	-	89;128	94;194;217	194;217	A0A067JSS2	Internal Sure	Uncharacterized protein Jatropha curcas (Barbados nut)	AT4G24970.1
po11_olive_015622	37;104	104	37;104	-	-	Q8LEK2	Internal Sure	Golgi apparatus membrane protein-like protein ECHIDNA Arabidopsis thaliana (Mouse-ear cress)	AT1G09330.1
po11_olive_015623	107;148	149	117;204	109	109	Q8L836	Internal Sure	65-kDa microtubule-associated protein 7 Arabidopsis thaliana (Mouse-ear cress)	AT1G14690.1
po11_olive_015628	100	-	27;101	-	-	F4I114	Internal Sure	Probable serine/threonine-protein kinase At1g09600 Arabidopsis thaliana (Mouse-ear cress)	AT1G74330.1
po11_olive_015632	49	49	49	-	-	W9R150	C_terminal Putative	Upstream activation factor subunit spp27 Morus notabilis.	AT3G19080.1
po11_olive_015633	39;181	-	39;83;133;181;207	6;17;20;216	6;17;20;216	Q67XW5	Internal Sure	Ubiquitin carboxyl-terminal hydrolase 18 Arabidopsis thaliana (Mouse-ear cress)	AT4G31670.1
po11_olive_015635	128	7;99	20;40;96;99;112;117;128	-	-	Q9SJM6	Complete Sure	Zinc finger A20 and AN1 domain-containing stress-associated protein 4 Arabidopsis thaliana (Mouse-ear cress)	AT2G36320.1
po11_olive_015638	38	-	39;87	-	-	O24509	Internal Sure	Acid beta-fructofuranosidase Phaseolus vulgaris (Kidney bean) (French bean)	AT1G12240.1
po11_olive_015639	70	10	35;69;70;123;131	19	19	Q9LXC0	C_terminal Putative	Guanosine nucleotide diphosphate dissociation inhibitor At5g09550 Arabidopsis thaliana (Mouse-ear cress)	AT5G09550.1
po11_olive_015643	110	-	40;122	3;7	7	C0LGT6	Internal Sure	LRR receptor-like serine/threonine-protein kinase EFR Arabidopsis thaliana (Mouse-ear cress)	AT3G05990.1
po11_olive_015650	54;107	103	54;87;103;108	125	125	P46032	Internal Sure	Protein NRT1/ PTR FAMILY 8.3 Arabidopsis thaliana (Mouse-ear cress)	AT2G02040.1
po11_olive_015654	25	3;130	25	-	-	Q9C5H9	Internal Sure	Gamma-tubulin complex component 2 Arabidopsis thaliana (Mouse-ear cress)	AT5G17410.2
po11_olive_015666	91	-	80;91;117	131	131	O65902	Internal Sure	Cyclase-associated protein 1 Arabidopsis thaliana (Mouse-ear cress)	AT4G34490.1
po11_olive_015675	99	84	14;78;84;99;124	168	168	A0A022RMF0	C_terminal Putative	Uncharacterized protein Erythranthe guttata (Yellow monkey flower) (Mimulus guttatus)	AT2G42670.2
po11_olive_015677	22;67	1	52;67	-	-	A0A022RWA2	N_terminal Putative	Uncharacterized protein Erythranthe guttata (Yellow monkey flower) (Mimulus guttatus)	AT4G03620.1
po11_olive_015679	70;86	113	70;86;109;113;146	-	-	O48844	Internal Sure	26S proteasome non-ATPase regulatory subunit 1 homolog A Arabidopsis thaliana (Mouse-ear cress)	AT2G32730.1
po11_olive_015680	47	-	25;47;107;111	106	106	P54411	Internal Sure	T-complex protein 1 subunit epsilon Avena sativa (Oat)	AT1G24510.1
po11_olive_015686	76	8	12;76	128	128	Q9FWA6	Internal Sure	Pentatricopeptide repeat-containing protein At3g02330 Arabidopsis thaliana (Mouse-ear cress)	AT3G02330.1
po11_olive_015687	125	-	125	201	201	Q9M1I2	N_terminal Putative	Protein NRT1/ PTR FAMILY 5.4 Arabidopsis thaliana (Mouse-ear cress)	AT3G54450.1
po11_olive_015701	148	216	78;98;148	-	-	M0ZRY2	Internal Sure	Uncharacterized protein Solanum tuberosum (Potato)	AT5G16300.1
po11_olive_015703	212	212	38;73;78;110;124	13;40;51;171	13;40;171	Q40531	Internal Sure	Mitogen-activated protein kinase homolog NTF6 Nicotiana tabacum (Common tobacco)	AT1G07880.2
po11_olive_015704	13	12;13	12;13	9	9	F4IH31-2	N_terminal Sure	2 of Staphylococcal-like nuclease CAN2 OS=Arabidopsis thaliana GN=CAN2	AT2G40410.2
po11_olive_015709	187	219	186;187	77;103	77;103	A0ELV3	Internal Sure	S-RNase-binding protein Petunia integrifolia subsp. inflata.	AT1G45976.1
po11_olive_015712	77;96	99	78;97;100	-	-	Q9FKS8	Internal Sure	Lysine histidine transporter 1 Arabidopsis thaliana (Mouse-ear cress)	AT5G40780.1
po11_olive_015713	203	-	122;203	215	215	A0A022PXA6	Internal Sure	Uncharacterized protein Erythranthe guttata (Yellow monkey flower) (Mimulus guttatus)	AT5G11640.1
po11_olive_015717	191	-	-	-	-	Q84XV2	Internal Sure	Transcription factor GTE1 Arabidopsis thaliana (Mouse-ear cress)	AT2G34900.1
po11_olive_015719	86;107	-	86;107;158	30	-	Q9LTW0	N_terminal Sure	ALA-interacting subunit 1 Arabidopsis thaliana (Mouse-ear cress)	AT3G12740.1
po11_olive_015721	63;113	-	63;104	17	17	A5BYD0	Complete Putative	Putative uncharacterized protein Vitis vinifera (Grape)	-
po11_olive_015725	110	86	38;74;86;121;147;174	-	-	P13447	Complete Putative	Anther-specific protein LAT52 Solanum lycopersicum (Tomato) (Lycopersicon esculentum)	-
po11_olive_015727	24	7	25;199	81	-	Q9ZSP5	Internal Sure	Subtilisin-like protease SBT5.3 Arabidopsis thaliana (Mouse-ear cress)	AT5G45650.1
po11_olive_015729	36;147;162	-	36;49;53;147;162;191	4;80	4	F4HW04	Internal Sure	DNA polymerase epsilon catalytic subunit A Arabidopsis thaliana (Mouse-ear cress)	AT1G08260.1
po11_olive_015730	47	-	48	-	-	M1CRF3	Complete Sure	Uncharacterized protein Solanum tuberosum (Potato)	AT1G29760.1
po11_olive_015731	210	-	154	30	-	F4JLE5	N_terminal Putative	Phosphatidylinositol/phosphatidylcholine transfer protein SFH1 Arabidopsis thaliana (Mouse-ear cress)	AT4G39180.1
po11_olive_015732	62	79	26;42;62;64	-	-	Q2Q493	Complete Sure	Mini zinc finger protein 3 Arabidopsis thaliana (Mouse-ear cress)	AT1G18835.1
po11_olive_015737	73	-	46;48;73	28;68	68	A2RVS6	N_terminal Sure	Serine/arginine-rich splicing factor SR34A Arabidopsis thaliana (Mouse-ear cress)	AT3G49430.1
po11_olive_015738	60	-	11;14;27;62;65;75;76	-	-	A0A068VHR3	C_terminal Putative	Coffea canephora DH200=94 genomic scaffold, scaffold_1029 Coffea canephora (Robusta coffee)	AT1G26740.1
po11_olive_015744	56	-	56	120	120	I0Z981	Internal Sure	HAD-like protein Coccomyxa subellipsoidea C-169.	-
po11_olive_015746	7	-	-	13	-	Q8VZQ4	N_terminal Putative	Probable serine/threonine protein phosphatase 2A regulatory subunit B''gamma Arabidopsis thaliana (Mouse-ear cress)	AT5G28900.1
po11_olive_015747	32;75;95	-	64;82;105	16;25	16	Q8GZA6	Internal Sure	Pentatricopeptide repeat-containing protein At1g71210 Arabidopsis thaliana (Mouse-ear cress)	AT1G71210.1
po11_olive_015749	67;199	67	67;93;103;117;199	8;10;46	8;10;46	Q3E8X3	Internal Sure	Protein NRT1/ PTR FAMILY 2.8 Arabidopsis thaliana (Mouse-ear cress)	AT5G28470.1
po11_olive_015751	203	-	35;102;189;193;203	209	-	Q680C0-2	N_terminal Putative	2 of GDSL esterase/lipase At4g10955 OS=Arabidopsis thaliana GN=At4g10955	AT4G10955.1
po11_olive_015752	70	-	22;70	13	13	A0A022Q8B6	Complete Sure	Uncharacterized protein Erythranthe guttata (Yellow monkey flower) (Mimulus guttatus)	AT1G72170.1
po11_olive_015753	101	72	30;40;41;72;78;101	7;82;174	7;174	Q43473	C_terminal Putative	Tubulin alpha-1 chain Hordeum vulgare (Barley)	AT5G19780.1
po11_olive_015754	115	-	13;115	6	6	A4GFC3	Complete Sure	Profilin-3 Olea europaea (Common olive)	AT2G19770.1
po11_olive_015757	55;74	41	41;74	22	22	M8C9X3	N_terminal Sure	Uncharacterized protein Aegilops tauschii (Tausch's goatgrass) (Aegilops squarrosa)	-
po11_olive_015758	115	-	115	6	6	A4GFC0	Complete Sure	Profilin-3 Olea europaea (Common olive)	AT2G19770.1
po11_olive_015761	83	-	29;83;107;132;156;190;200	-	-	Q9ZR12	Internal Sure	GRR1-like protein 1 Arabidopsis thaliana (Mouse-ear cress)	AT4G03190.1
po11_olive_015768	124	-	22	127	127	Q9S9K4	Internal Sure	Aspartic proteinase-like protein 2 Arabidopsis thaliana (Mouse-ear cress)	AT1G05840.1
po11_olive_015769	39	-	39;66	11;110	110	K4FWF5	Internal Sure	Uncharacterized protein Arabidopsis halleri.	-
po11_olive_015770	101	4;35	35;101	-	-	A0A061EWC4	Internal Sure	Uncharacterized protein Theobroma cacao (Cacao) (Cocoa)	AT5G03990.1
po11_olive_015772	77;86	-	77;86	29;112;114	29;114	Q6NPD7	C_terminal Sure	Nudix hydrolase 10 Arabidopsis thaliana (Mouse-ear cress)	AT5G47650.1
po11_olive_015775	148	-	141;148	91	91	A0A068TZ42	C_terminal Putative	Coffea canephora DH200=94 genomic scaffold, scaffold_5 Coffea canephora (Robusta coffee)	-
po11_olive_015780	76	76	19;76	-	-	Q9SX68	C_terminal Putative	50S ribosomal protein L18, chloroplastic Arabidopsis thaliana (Mouse-ear cress)	AT1G48350.1
po11_olive_015782	39	-	39	30	-	A0A022QMA0	N_terminal Sure	Uncharacterized protein Erythranthe guttata (Yellow monkey flower) (Mimulus guttatus)	AT1G69710.1
po11_olive_015787	138	138	34;122;132;138	6	6	Q7XJ53	Internal Sure	Probable protein phosphatase 2C 35 Arabidopsis thaliana (Mouse-ear cress)	AT3G06270.1
po11_olive_015793	106	-	116	7;145;166	7;145;166	Q67Y83-2	C_terminal Putative	2 of Serine carboxypeptidase-like 51 OS=Arabidopsis thaliana GN=SCPL51	AT2G27920.1
po11_olive_015796	115	-	13;115	6	6	A4KA52	Complete Sure	Profilin-7 Olea europaea (Common olive)	AT2G19770.1
po11_olive_015802	20;74	20	20;74	-	-	Q9ZR41	Complete Putative	Glutaredoxin Solanum lycopersicum (Tomato) (Lycopersicon esculentum)	AT5G40370.2
po11_olive_015803	19	-	19	132	132	A0A022RYQ4	N_terminal Sure	Uncharacterized protein Erythranthe guttata (Yellow monkey flower) (Mimulus guttatus)	-
po11_olive_015804	48	78	20;31;49;66	-	-	K4AYD4	C_terminal Putative	Uncharacterized protein Solanum lycopersicum (Tomato) (Lycopersicon esculentum)	AT5G21080.1
po11_olive_015805	84;97;109;119	5	116;119;129;138;141;151	-	-	Q8VYA5	Internal Sure	Serine/arginine-rich splicing factor RS2Z33 Arabidopsis thaliana (Mouse-ear cress)	AT2G37340.1
po11_olive_015808	51	-	35;51	7	7	A0A022RJC8	Internal Sure	Uncharacterized protein Erythranthe guttata (Yellow monkey flower) (Mimulus guttatus)	AT1G08840.2
po11_olive_015809	19;24;44;106	-	20;26;46	198	198	A0A068V184	Internal Sure	Coffea canephora DH200=94 genomic scaffold, scaffold_81 Coffea canephora (Robusta coffee)	AT3G13060.2
po11_olive_015812	83	84	89	2;113	2	Q8GYD9	Internal Sure	Probable RNA helicase SDE3 Arabidopsis thaliana (Mouse-ear cress)	AT1G05460.1
po11_olive_015813	150;172	62;172	62;80;124;138;150;172	5;47	5;47	O65418	Internal Sure	Anaphase-promoting complex subunit 4 Arabidopsis thaliana (Mouse-ear cress)	AT4G21530.1
po11_olive_015814	94	47	23;68;71;94	-	-	O65499	Internal Sure	Zinc finger protein ZAT3 Arabidopsis thaliana (Mouse-ear cress)	AT4G35280.1
po11_olive_015820	6	6	29	-	-	Q5UBY2	Internal Sure	Protein FAR1-RELATED SEQUENCE 1 Arabidopsis thaliana (Mouse-ear cress)	AT4G19990.2
po11_olive_015836	28	-	28;58;63;84	33	-	Q9FQ03	Internal Sure	5'-3' exoribonuclease 3 Arabidopsis thaliana (Mouse-ear cress)	AT1G75660.1
po11_olive_015837	21;50;97	114	22;52;87;117;159	106	-	A5BSG2	Internal Sure	Putative uncharacterized protein Vitis vinifera (Grape)	-
po11_olive_015838	31	31;40;44;104	31;40;44;53;56;69;72;77;80;101;104	6;98	130	A0A061EAK7	Internal Sure	Regulator of chromosome condensation (RCC1) family with FYVE zinc finger domain, putative isoform 1 Theobroma cacao (Cacao) (Cocoa)	AT5G19420.2
po11_olive_015841	84;97;109;119	5	116;119;129;138;141;151	-	-	Q8VYA5	Internal Sure	Serine/arginine-rich splicing factor RS2Z33 Arabidopsis thaliana (Mouse-ear cress)	AT2G37340.1
po11_olive_015845	55	59	-	-	-	A0A068U1E5	C_terminal Putative	Coffea canephora DH200=94 genomic scaffold, scaffold_8 Coffea canephora (Robusta coffee)	AT1G13610.1
po11_olive_015857	14	1	14;58	-	-	A0A068UZ51	Complete Putative	Coffea canephora DH200=94 genomic scaffold, scaffold_76 Coffea canephora (Robusta coffee)	AT5G55100.2
po11_olive_015862	14;35	-	14	2;72	2;72	M1BVD7	C_terminal Putative	Uncharacterized protein Solanum tuberosum (Potato)	AT3G46960.1
po11_olive_015869	109	-	193	-	-	F6HM37	Internal Sure	Putative uncharacterized protein Vitis vinifera (Grape)	AT1G28420.1
po11_olive_015870	28	-	28	81	81	A0A022RZ95	Internal Sure	Uncharacterized protein Erythranthe guttata (Yellow monkey flower) (Mimulus guttatus)	AT5G16880.1
po11_olive_015871	49;109	-	49;62;93;109;114;123	-	-	P07053	C_terminal Putative	Pathogenesis-related protein 1B Nicotiana tabacum (Common tobacco)	AT3G19690.1
po11_olive_015877	45	-	45;59;193	5	-	P42158	Internal Sure	Casein kinase I isoform delta-like Arabidopsis thaliana (Mouse-ear cress)	AT1G72710.1
po11_olive_015884	57;83	-	54;57;80;83	-	-	A0A022QLN2	C_terminal Putative	Uncharacterized protein Erythranthe guttata (Yellow monkey flower) (Mimulus guttatus)	-
po11_olive_015885	50	-	50	73;105;129	105;129	Q9LXD9	Internal Sure	Probable pectinesterase/pectinesterase inhibitor 51 Arabidopsis thaliana (Mouse-ear cress)	AT4G32270.1
po11_olive_015889	90	-	18;39;94;145;147	150	-	Q5MFV8	Internal Sure	Pectinesterase 5 Arabidopsis thaliana (Mouse-ear cress)	AT2G47030.1
po11_olive_015893	8	8	-	-	-	Q8GWT1	C_terminal Putative	Probable galacturonosyltransferase 14 Arabidopsis thaliana (Mouse-ear cress)	AT5G15470.1
po11_olive_015894	58	1;17	19;60;86;113	-	-	P13447	Internal Sure	Anther-specific protein LAT52 Solanum lycopersicum (Tomato) (Lycopersicon esculentum)	-
po11_olive_015895	45;140	-	45;140	-	-	A0A067KUZ1	Complete Putative	Uncharacterized protein Jatropha curcas (Barbados nut)	AT5G57790.1
po11_olive_015897	53	-	53;96;105	130;153	153	Q6NKW7	C_terminal Putative	Pentatricopeptide repeat-containing protein At2g19280 Arabidopsis thaliana (Mouse-ear cress)	AT2G19280.1
po11_olive_015899	144	-	144	130	130	Q9FJV5-2	Internal Sure	2 of Probable transcription factor KAN4 OS=Arabidopsis thaliana GN=KAN4	AT2G38300.1
po11_olive_015741_split_0	13;47	13	13;48	-	-	Q9M0B6	N_terminal Putative	UDP-glucuronate 4-epimerase 1 Arabidopsis thaliana (Mouse-ear cress)	AT4G30440.1
po11_olive_017403	86	-	19;25;70;86;163	167	-	K4CRC0	C_terminal Putative	Uncharacterized protein Solanum lycopersicum (Tomato) (Lycopersicon esculentum)	AT5G02230.1
po11_olive_017408	22	-	37;62	128	-	Q05762	Internal Sure	Bifunctional dihydrofolate reductase-thymidylate synthase 1 Arabidopsis thaliana (Mouse-ear cress)	AT2G16370.1
po11_olive_017413	12;17;88	12	12;74;77;88	11	11	Q96499	Complete Sure	60S ribosomal protein L44 Gossypium hirsutum (Upland cotton) (Gossypium mexicanum)	AT3G23390.1
po11_olive_017417	53	3;53	53;81	162	162	O04933	Internal Sure	Probable sucrose-phosphate synthase 2 Craterostigma plantagineum (Blue gem) (Torenia plantagineum)	AT1G04920.1
po11_olive_017419	10	10;152	16;159;180	6	-	Q9FH28	Internal Sure	Chaperone protein dnaJ 49 Arabidopsis thaliana (Mouse-ear cress)	AT4G19580.1
po11_olive_017424	77	2;8;77	49;77	10;32;86;129	10;32;86	P30164	Internal Sure	Actin-1 Pisum sativum (Garden pea)	AT5G09810.1
po11_olive_017425	85	-	36;67;85	15;88	15;88	A0A022QNI6	Complete Putative	Uncharacterized protein Erythranthe guttata (Yellow monkey flower) (Mimulus guttatus)	AT1G07645.1
po11_olive_017432	100	5	34;100;128	-	-	Q6NQ79	Internal Sure	AT-rich interactive domain-containing protein 4 Arabidopsis thaliana (Mouse-ear cress)	AT3G43240.1
po11_olive_017436	101	-	55;75	-	-	O48556	N_terminal Putative	Soluble inorganic pyrophosphatase Zea mays (Maize)	AT2G46860.1
po11_olive_017437	35	-	35;91	-	-	P15722	C_terminal Sure	Probable pectate lyase P59 Solanum lycopersicum (Tomato) (Lycopersicon esculentum)	AT1G14420.1
po11_olive_017440	35	-	-	56	56	Q2QLI6	N_terminal Putative	Microtubule-associated protein 70-1 Oryza sativa subsp. japonica (Rice)	AT1G68060.1
po11_olive_017442	26	26	51;91;122	-	-	Q8RXL8	Internal Sure	Uncharacterized membrane protein At1g06890 Arabidopsis thaliana (Mouse-ear cress)	AT1G06890.1
po11_olive_017443	138	8	98;138;146;162;173	-	-	A0A068U6G6	Internal Sure	Coffea canephora DH200=94 genomic scaffold, scaffold_12 Coffea canephora (Robusta coffee)	-
po11_olive_017449	49	49	46;49;86	186	186	P0C041	Internal Sure	Putative RING-H2 finger protein ATL53 Arabidopsis thaliana (Mouse-ear cress)	AT3G54780.1
po11_olive_017450	34;83	-	34;83	-	-	P92973-2	Internal Sure	2 of Protein CCA1 OS=Arabidopsis thaliana GN=CCA1	AT1G01060.1
po11_olive_017451	92	-	92	-	-	Q38899	C_terminal Putative	Origin recognition complex subunit 2 Arabidopsis thaliana (Mouse-ear cress)	AT2G37560.1
po11_olive_017463	120;208	-	17;32;52;120;159;160	-	-	A0A022QNT7	Internal Sure	Uncharacterized protein Erythranthe guttata (Yellow monkey flower) (Mimulus guttatus)	-
po11_olive_017465	118	-	-	8;53;108	8	Q9ZRD6	C_terminal Putative	VAMP-like protein YKT61 Arabidopsis thaliana (Mouse-ear cress)	AT5G58060.2
po11_olive_017469	85	-	85	124	124	C5WZH4	C_terminal Putative	Putative uncharacterized protein Sb01g020200 Sorghum bicolor (Sorghum) (Sorghum vulgare)	-
po11_olive_017471	132	206	126;132	21;25;123	21;25	Q38775	N_terminal Sure	Cell division control protein 2 homolog D Antirrhinum majus (Garden snapdragon)	AT1G76540.1
po11_olive_017482	55;58;84	-	23;55;58;70;84	12	12	Q710T7	Internal Sure	Gag-pol polyprotein Populus deltoides (Eastern poplar) (Eastern cottonwood)	-
po11_olive_017483	114	5;114	114	-	-	F4IHS2-2	Internal Sure	2 of Chromatin structure-remodeling complex protein SYD OS=Arabidopsis thaliana GN=SYD	AT2G28290.1
po11_olive_017486	15	-	15	13;19	13;19	F4JXC5	C_terminal Putative	Subtilisin-like protease SBT5.4 Arabidopsis thaliana (Mouse-ear cress)	AT5G59810.1
po11_olive_017489	119	10	31;66;78;119	6	6	Q6U740	Complete Putative	Allergen Fra e 1 Fraxinus excelsior (European ash)	-
po11_olive_017492	29	-	29	-	-	Q8VWI1	N_terminal Sure	ER lumen protein-retaining receptor B Arabidopsis thaliana (Mouse-ear cress)	AT3G25040.1
po11_olive_017493	26	-	26	-	-	Q96319	Complete Putative	Enhancer of rudimentary homolog Arabidopsis thaliana (Mouse-ear cress)	AT5G10810.1
po11_olive_017503	46	-	49	54	54	A0A061DSX7	Internal Sure	Glycosyl transferase family 1 protein isoform 2 Theobroma cacao (Cacao) (Cocoa)	AT4G01210.1
po11_olive_017504	33	-	33;57;109;116	130	130	Q4FE47-2	Internal Sure	2 of Putative E3 ubiquitin-protein ligase XBAT35 OS=Arabidopsis thaliana GN=XBAT35	AT3G23280.1
po11_olive_017505	117	-	72;114;117;133;142;145;148	59	-	F4IDI6	C_terminal Putative	Probable BOI-related E3 ubiquitin-protein ligase 2 Arabidopsis thaliana (Mouse-ear cress)	AT4G39050.1
po11_olive_017507	99	99;165	28;82;83;99;165	181	-	B0F9L4	Internal Sure	Golgin candidate 6 Arabidopsis thaliana (Mouse-ear cress)	AT3G27530.1
po11_olive_017508	38	-	13;21;38;66;94;125	117;120	117;120	P35337	Internal Sure	Polygalacturonase Brassica napus (Rape)	AT3G07840.1
po11_olive_017509	127	189	127;189	-	-	A0A068VGC5	C_terminal Sure	Coffea canephora DH200=94 genomic scaffold, scaffold_573 Coffea canephora (Robusta coffee)	AT1G74450.1
po11_olive_017510	11;132	11	11	-	-	Q9LIA4-2	Internal Sure	2 of Protein RIK OS=Arabidopsis thaliana GN=RIK	AT3G29390.1
po11_olive_017511	147	-	77	40	-	O80952	Internal Sure	CDP-diacylglycerol--glycerol-3-phosphate 3-phosphatidyltransferase 1, chloroplastic Arabidopsis thaliana (Mouse-ear cress)	AT2G39290.1
po11_olive_017512	11	11	11;22;36;62;99	17;133	133	A0A022RES9	N_terminal Putative	Uncharacterized protein Erythranthe guttata (Yellow monkey flower) (Mimulus guttatus)	AT3G53490.1
po11_olive_017513	143	-	134;143	23	23	Q9SKT7	Internal Sure	External alternative NAD(P)H-ubiquinone oxidoreductase B4, mitochondrial Arabidopsis thaliana (Mouse-ear cress)	AT2G20800.1
po11_olive_017514	29	10	29;81;83	7	7	K4C1U4	Internal Sure	Uncharacterized protein Solanum lycopersicum (Tomato) (Lycopersicon esculentum)	AT2G39950.1
po11_olive_017517	45;140;162;184	53	12;23;25;45;78;81;88;91;96;104;111;133;162;176;184	205	205	Q9C5X4-2	Internal Sure	2 of Histone-lysine N-methyltransferase ATX1 OS=Arabidopsis thaliana GN=ATX1	AT1G05830.1
po11_olive_017521	29;192	29	29;58;101;192	93;200	93;200	A0A068TVA2	N_terminal Sure	Coffea canephora DH200=94 genomic scaffold, scaffold_4 Coffea canephora (Robusta coffee)	AT3G04490.1
po11_olive_017522	74	10	-	-	112	Q9FQ03-2	Internal Sure	2 of 5'-3' exoribonuclease 3 OS=Arabidopsis thaliana GN=XRN3	AT1G75660.1
po11_olive_017524	82	-	82;113	131	-	Q9C9Z9	N_terminal Putative	Glycosyltransferase-like KOBITO 1 Arabidopsis thaliana (Mouse-ear cress)	AT3G08550.1
po11_olive_017526	86	138	38;86	-	-	M5WE30	Internal Sure	Uncharacterized protein Prunus persica (Peach) (Amygdalus persica)	-
po11_olive_017527	25	-	25	56	56	Q9LJI5	N_terminal Putative	V-type proton ATPase subunit d1 Arabidopsis thaliana (Mouse-ear cress)	AT3G28710.1
po11_olive_017529	66;148	3	14;22;44;50;66;73;89;93;97;104;130;161;196	-	-	Q9LPR8	Internal Sure	Scarecrow-like protein 3 Arabidopsis thaliana (Mouse-ear cress)	AT1G50420.1
po11_olive_017531	61;100	88	65;88;100;147	93	93	A0A022QFI9	C_terminal Putative	Uncharacterized protein Erythranthe guttata (Yellow monkey flower) (Mimulus guttatus)	AT5G55820.1
po11_olive_017532	77	-	77	8	8	Q9SCZ4	Internal Sure	Receptor-like protein kinase FERONIA Arabidopsis thaliana (Mouse-ear cress)	AT3G51550.1
po11_olive_017534	87	-	-	-	-	A5ARS5	Internal Sure	Putative uncharacterized protein Vitis vinifera (Grape)	-
po11_olive_017547	132	-	110;132;137;148;173;182;187;198	-	-	A0A068UA92	N_terminal Putative	Coffea canephora DH200=94 genomic scaffold, scaffold_15 Coffea canephora (Robusta coffee)	AT1G64140.1
po11_olive_017554	49	1	25;49;73;74;130	-	-	A0A068VB75	Internal Sure	Coffea canephora DH200=94 genomic scaffold, scaffold_181 Coffea canephora (Robusta coffee)	AT5G46450.1
po11_olive_017556	121	-	102;121;126	-	-	Q6ZD63	Internal Sure	Chromatin assembly factor 1 subunit FAS2 homolog Oryza sativa subsp. japonica (Rice)	AT2G20330.1
po11_olive_017559	67	-	28;64;67;79;82	-	-	A0A068UML3	C_terminal Sure	Coffea canephora DH200=94 genomic scaffold, scaffold_41 Coffea canephora (Robusta coffee)	AT5G41190.1
po11_olive_017563	119	-	120;122;181	-	-	F4J2K2	Internal Sure	Folylpolyglutamate synthase Arabidopsis thaliana (Mouse-ear cress)	AT3G10160.1
po11_olive_017565	89;149	-	58;89	163	-	Q9S9N9	N_terminal Sure	Cinnamoyl-CoA reductase 1 Arabidopsis thaliana (Mouse-ear cress)	AT5G58490.1
po11_olive_017567	20;65	-	16;20;65;68	15;162	15;162	Q7XZU2	Internal Sure	Phosphoinositide phosphatase SAC3 Arabidopsis thaliana (Mouse-ear cress)	AT3G43220.1
po11_olive_017578	31;36	75	31;37;49;74;77;130	-	-	Q058N4	Internal Sure	Magnesium transporter MRS2-11, chloroplastic Arabidopsis thaliana (Mouse-ear cress)	AT5G22830.1
po11_olive_017579	16	2	14;109;183	-	-	A0A022QRA1	Internal Sure	Uncharacterized protein Erythranthe guttata (Yellow monkey flower) (Mimulus guttatus)	AT1G60230.1
po11_olive_017580	53	9;42	34;43;57;70;87;94	95	95	Q84YK7	Internal Sure	Beta-glucosidase 27 Oryza sativa subsp. japonica (Rice)	AT1G47600.1
po11_olive_017589	159	-	159	-	-	Q67XG0	Complete Sure	Two-on-two hemoglobin-3 Arabidopsis thaliana (Mouse-ear cress)	AT4G32690.1
po11_olive_017592	99	-	-	-	-	P05500	N_terminal Putative	ATP synthase subunit a Oenothera berteroana (Bertero's evening primrose) Mitochondrion	ATMG00410.1
po11_olive_017594	45	-	45;102	-	-	Q1PEM5-2	C_terminal Putative	2 of Proline-rich receptor-like protein kinase PERK3 OS=Arabidopsis thaliana GN=PERK3	AT4G34440.1
po11_olive_017598	51	9	28;30;32;51	46;75	-	Q41649	N_terminal Putative	FK506-binding protein 2 Vicia faba (Broad bean) (Faba vulgaris)	AT5G48580.1
po11_olive_017600	30;48	-	33;40;44;62	-	-	A0A022RPK8	Internal Sure	Uncharacterized protein Erythranthe guttata (Yellow monkey flower) (Mimulus guttatus)	-
po11_olive_017602	41;61	96	41;61;96	5;73	73	Q9LPI5	C_terminal Sure	Polyadenylate-binding protein-interacting protein 11 Arabidopsis thaliana (Mouse-ear cress)	AT4G10610.1
po11_olive_017606	23;27	-	23;27;103;129	133	133	Q9SV01	Internal Sure	F-box/WD-40 repeat-containing protein At3g52030 Arabidopsis thaliana (Mouse-ear cress)	AT3G52030.1
po11_olive_017617	85	13	16;32;35;41;73;75;88;96;168	-	-	Q9SSE9	Internal Sure	Lysine-specific demethylase JMJ25 Arabidopsis thaliana (Mouse-ear cress)	AT1G62310.1
po11_olive_017621	115	3;6	27;62;74;115	2	2	Q6U740	C_terminal Putative	Allergen Fra e 1 Fraxinus excelsior (European ash)	-
po11_olive_017623	83	5	83	3;14	3;14	Q40648	Internal Sure	Probable voltage-gated potassium channel subunit beta Oryza sativa subsp. japonica (Rice)	AT1G04690.1
po11_olive_017627	154	4	43;73;154	-	-	Q8RY22	C_terminal Putative	Protease Do-like 7 Arabidopsis thaliana (Mouse-ear cress)	AT3G03380.1
po11_olive_017634	10;35;62	-	35;62;121	137	-	B6SFA4	Internal Sure	Probable helicase MAGATAMA 3 Arabidopsis thaliana (Mouse-ear cress)	AT1G16800.1
po11_olive_017642	82;107	-	89	-	-	O81016	Internal Sure	ABC transporter G family member 32 Arabidopsis thaliana (Mouse-ear cress)	AT2G26910.1
po11_olive_017646	18	18	13;18	10	-	Q9SGP6	N_terminal Putative	Glutaredoxin-C9 Arabidopsis thaliana (Mouse-ear cress)	AT1G28480.1
po11_olive_017647	79	-	18;79;90	-	-	Q9SUH5-2	C_terminal Putative	2 of QWRF motif-containing protein 8 OS=Arabidopsis thaliana GN=QWRF8	AT4G30710.1
po11_olive_017651	99	-	11;62;78;86;139;163;176	-	-	A0A022PUC9	Internal Sure	Uncharacterized protein Erythranthe guttata (Yellow monkey flower) (Mimulus guttatus)	AT1G30470.1
po11_olive_017655	78	-	45;50;78	163;200;204	204	W1PEY6	Internal Sure	Uncharacterized protein Amborella trichopoda.	AT5G13130.1
po11_olive_017662	79	14	14;79	-	-	A0A068VFL1	Internal Sure	Coffea canephora DH200=94 genomic scaffold, scaffold_440 Coffea canephora (Robusta coffee)	AT4G39720.1
po11_olive_017664	101	1;21	21;101	-	-	Q9M8Z7-2	Internal Sure	2 of Sterol 3-beta-glucosyltransferase UGT80A2 OS=Arabidopsis thaliana GN=UGT80A2	AT3G07020.2
po11_olive_017666	109	6;109	-	40	-	Q43644	C_terminal Putative	NADH dehydrogenase [ubiquinone] iron-sulfur protein 1, mitochondrial Solanum tuberosum (Potato)	AT5G37510.2
po11_olive_017667	35;89;110	-	89;110	-	-	A0A067FKA4	C_terminal Putative	Uncharacterized protein Citrus sinensis (Sweet orange) (Citrus aurantium var. sinensis)	AT1G28060.1
po11_olive_017671	32;59;76	3	33;44;61;78	-	-	P92519	C_terminal Putative	Uncharacterized mitochondrial protein AtMg00810 Arabidopsis thaliana (Mouse-ear cress) Mitochondrion	AT4G23160.1
po11_olive_017675	103;113	-	103;113;127	9;50;52;199	9	A0A068TLP3	Internal Sure	Coffea canephora DH200=94 genomic scaffold, scaffold_1 Coffea canephora (Robusta coffee)	AT1G17760.1
po11_olive_017677	97	-	98	-	-	P46942	C_terminal Putative	ATP-dependent RNA helicase-like protein DB10 Nicotiana sylvestris (Wood tobacco) (South American tobacco)	AT3G01540.2
po11_olive_017679	20;35	20;55	20;51;55;63;66;92;122	-	-	Q9FPS9	Internal Sure	Ubiquitin carboxyl-terminal hydrolase 15 Arabidopsis thaliana (Mouse-ear cress)	AT1G17110.2
po11_olive_017681	18;47;115;144	-	18;47;70;115;144	175	175	O65258	C_terminal Putative	Beta-amylase 2, chloroplastic Arabidopsis thaliana (Mouse-ear cress)	AT4G00490.1
po11_olive_017682	105	19	19;84;105	2	2	Q9AWL7	Internal Sure	Protein GIGANTEA Oryza sativa subsp. japonica (Rice)	AT1G22770.1
po11_olive_017683	174	-	174	-	-	A0A068U7Y7	N_terminal Sure	Coffea canephora DH200=94 genomic scaffold, scaffold_12 Coffea canephora (Robusta coffee)	AT2G33320.1
po11_olive_017687	32	-	32	7	-	Q9LHI0	Complete Sure	NADH dehydrogenase [ubiquinone] 1 alpha subcomplex subunit 6 Arabidopsis thaliana (Mouse-ear cress)	AT3G12260.1
po11_olive_017689	45;131	114	45;68;110;114;116;131	-	-	O81832	Internal Sure	G-type lectin S-receptor-like serine/threonine-protein kinase At4g27290 Arabidopsis thaliana (Mouse-ear cress)	AT4G27290.1
po11_olive_017692	25	3	25	8	8	M5XWU2	C_terminal Putative	Uncharacterized protein Prunus persica (Peach) (Amygdalus persica)	-
po11_olive_017696	10	10	31;66;78	6;111	6;111	Q6U740	Complete Putative	Allergen Fra e 1 Fraxinus excelsior (European ash)	-
po11_olive_017697	58;183	-	58;142;161;184	-	-	Q9MAP5	Internal Sure	Subtilisin-like protease SBT3.3 Arabidopsis thaliana (Mouse-ear cress)	AT4G10510.1
po11_olive_017698	16	13;16	16	14;74	74	K4CZP6	N_terminal Sure	Uncharacterized protein Solanum lycopersicum (Tomato) (Lycopersicon esculentum)	AT4G14780.1
po11_olive_020403	121	-	55;97;121;135	3	-	U5G5Y5	Complete Sure	Uncharacterized protein Populus trichocarpa (Western balsam poplar) (Populus balsamifera subsp. trichocarpa)	AT4G29880.1
po11_olive_020406	101	14	26;35;46;101;114	-	-	P29057	Internal Sure	3-hydroxy-3-methylglutaryl-coenzyme A reductase 1 Hevea brasiliensis (Para rubber tree) (Siphonia brasiliensis)	AT1G76490.1
po11_olive_020426	54	-	55	-	-	E6NU51	N_terminal Sure	Uridine kinase Jatropha curcas (Barbados nut)	AT1G73980.1
po11_olive_020427	22	-	22;31	52;112	52;112	Q9LUL4	N_terminal Putative	Protein STRUBBELIG-RECEPTOR FAMILY 7 Arabidopsis thaliana (Mouse-ear cress)	AT3G13065.1
po11_olive_020436	17;95	-	17;57;63;66;82;87;90;95;111	-	-	Q1ECF5	Internal Sure	LIM domain-containing protein PLIM2b Arabidopsis thaliana (Mouse-ear cress)	AT1G01780.1
po11_olive_020439	23;111	79	23;59;79;87;91;111	4;16;121	16;121	Q56Y85	C_terminal Putative	Methionine aminopeptidase 2B Arabidopsis thaliana (Mouse-ear cress)	AT3G59990.1
po11_olive_020440	11	-	11	86	-	Q9SJG9	C_terminal Putative	Mitogen-activated protein kinase 20 Arabidopsis thaliana (Mouse-ear cress)	AT2G42880.1
po11_olive_020441	118	17	17;38;83;162	119	119	Q9FPT1-2	Internal Sure	2 of Ubiquitin carboxyl-terminal hydrolase 12 OS=Arabidopsis thaliana GN=UBP12	AT3G11910.1
po11_olive_020443	15	-	17	58	58	A0A022RH23	Internal Sure	Uncharacterized protein Erythranthe guttata (Yellow monkey flower) (Mimulus guttatus)	AT5G67245.1
po11_olive_020444	46;105;142	11;142	11;26;46;105	3;73	-	Q940A6	Internal Sure	Pentatricopeptide repeat-containing protein At4g19440, chloroplastic Arabidopsis thaliana (Mouse-ear cress)	AT4G19440.1
po11_olive_020445	32	-	-	40	40	I3SXA7	Complete Putative	Uncharacterized protein Medicago truncatula (Barrel medic) (Medicago tribuloides)	AT1G60740.1
po11_olive_020446	62	-	62	141	141	Q8RWZ7	Internal Sure	V-type proton ATPase subunit a1 Arabidopsis thaliana (Mouse-ear cress)	AT2G28520.1
po11_olive_020449	95	10;13;92	13;89;110;121	-	-	A3BDI8	C_terminal Putative	Zinc finger A20 and AN1 domain-containing stress-associated protein 8 Oryza sativa subsp. japonica (Rice)	AT1G51200.1
po11_olive_020451	92	-	80;92;93;137	-	-	C0LGG7-2	Internal Sure	2 of Probable LRR receptor-like serine/threonine-protein kinase At1g53420 OS=Arabidopsis thaliana GN=At1g53420	AT1G53420.1
po11_olive_020452	143	-	126	8;137;151	8;137;151	Q7XSA2	Internal Sure	Protein argonaute 1B Oryza sativa subsp. japonica (Rice)	AT1G48410.2
po11_olive_020454	94	-	59;94;126;127	46	-	O24457	Internal Sure	Pyruvate dehydrogenase E1 component subunit alpha-3, chloroplastic Arabidopsis thaliana (Mouse-ear cress)	AT1G01090.1
po11_olive_020455	51	8	51;176;177	-	-	K4AY64	N_terminal Putative	DNA-directed RNA polymerase Solanum lycopersicum (Tomato) (Lycopersicon esculentum)	AT1G29940.1
po11_olive_020457	33	-	33	2	2	Q9SFT7	N_terminal Putative	Serine/threonine-protein kinase At3g07070 Arabidopsis thaliana (Mouse-ear cress)	AT4G13190.1
po11_olive_020462	80	3	80	-	48	P92519	Internal Sure	Uncharacterized mitochondrial protein AtMg00810 Arabidopsis thaliana (Mouse-ear cress) Mitochondrion	ATMG00810.1
po11_olive_020469	9;49	-	49	111;162	162	A0A068V4U9	Internal Sure	Coffea canephora DH200=94 genomic scaffold, scaffold_100 Coffea canephora (Robusta coffee)	AT5G43100.1
po11_olive_020471	17;102	102	17;102;120	5	5	A0A022QWG1	C_terminal Sure	Uncharacterized protein Erythranthe guttata (Yellow monkey flower) (Mimulus guttatus)	AT2G44970.1
po11_olive_020474	29;31;42;58	-	17;29;42;58;61;122;141	-	-	I3T6M3	Internal Sure	Uncharacterized protein Lotus japonicus (Lotus corniculatus var. japonicus)	AT2G22120.2
po11_olive_020475	103	-	110	1;3	1;3	Q67VS7	C_terminal Putative	Probable mannan synthase 9 Oryza sativa subsp. japonica (Rice)	AT5G03760.1
po11_olive_020477	19;119	19	19;37;120;123	86	86	Q8LE10	N_terminal Putative	HVA22-like protein i Arabidopsis thaliana (Mouse-ear cress)	AT5G42560.1
po11_olive_020478	74	1;39	18;39;74;100;127;140	12;14	12	P13447	Internal Sure	Anther-specific protein LAT52 Solanum lycopersicum (Tomato) (Lycopersicon esculentum)	-
po11_olive_020479	117;149	12;117	12;31;59;61;119;156	6	6	Q3E9C3	Internal Sure	DEAD-box ATP-dependent RNA helicase 58, chloroplastic Arabidopsis thaliana (Mouse-ear cress)	AT5G19210.2
po11_olive_020481	51	-	-	16;20;63	16;63	P53800	C_terminal Putative	Squalene synthase Nicotiana benthamiana.	AT4G34640.1
po11_olive_020483	84	-	99;111;112;185	38	38	C0LGG9-2	Internal Sure	2 of Probable LRR receptor-like serine/threonine-protein kinase At1g53440 OS=Arabidopsis thaliana GN=At1g53440	AT1G53420.1
po11_olive_020487	1	1;25	25	69	-	Q93ZE9	Internal Sure	Phosphatidylinositol/phosphatidylcholine transfer protein SFH3 Arabidopsis thaliana (Mouse-ear cress)	AT2G21540.1
po11_olive_020489	16;144	16	40;144	115	115	Q6S4P4	Internal Sure	Transcription factor RF2b Oryza sativa subsp. japonica (Rice)	AT4G38900.1
po11_olive_020491	14	-	80	53;103	53	Q9ZSK3	Complete Sure	Actin-depolymerizing factor 4 Arabidopsis thaliana (Mouse-ear cress)	AT5G59890.1
po11_olive_020493	57	-	42;57;99;117;184	83	83	A0A022PTA7	Internal Sure	Uncharacterized protein Erythranthe guttata (Yellow monkey flower) (Mimulus guttatus)	-
po11_olive_020495	59;69	90	59;69;80	-	-	A0A068TPS6	Complete Putative	Coffea canephora DH200=94 genomic scaffold, scaffold_1 Coffea canephora (Robusta coffee)	AT5G09570.1
po11_olive_020509	27	1;3	22;30;51;59;71	-	-	Q8LDS2	Internal Sure	Probable xyloglucan endotransglucosylase/hydrolase protein 27 Arabidopsis thaliana (Mouse-ear cress)	AT2G01850.1
po11_olive_020511	99;145	-	125;145	74	74	A0A068UKX8	Internal Sure	Coffea canephora DH200=94 genomic scaffold, scaffold_36 Coffea canephora (Robusta coffee)	AT3G45830.1
po11_olive_020512	117	4;11	11;117	-	-	K4CHJ8	Internal Sure	Uncharacterized protein Solanum lycopersicum (Tomato) (Lycopersicon esculentum)	-
po11_olive_020513	119	74	16;119	54	-	Q9LT02	Internal Sure	Probable manganese-transporting ATPase PDR2 Arabidopsis thaliana (Mouse-ear cress)	AT5G23630.1
po11_olive_020523	15	-	16;127;148	9	9	Q5PNU3	C_terminal Putative	AMSH-like ubiquitin thioesterase 3 Arabidopsis thaliana (Mouse-ear cress)	AT4G16144.1
po11_olive_020529	40;48;123	40	40;48;100;123	23;60	23	O82201	Complete Sure	AP-4 complex subunit sigma Arabidopsis thaliana (Mouse-ear cress)	AT2G19790.1
po11_olive_020531	45	12	12;45;60;131	16	16	A0A061EDA1	Internal Sure	Tetratricopeptide repeat (TPR)-like superfamily protein isoform 1 Theobroma cacao (Cacao) (Cocoa)	AT1G27150.1
po11_olive_020536	85	-	85;130	75	75	Q9SDG8	Internal Sure	Protein argonaute 4A Oryza sativa subsp. japonica (Rice)	AT2G27040.1
po11_olive_020538	68	-	68	4	4	Q9CAP8	N_terminal Sure	Long chain acyl-CoA synthetase 9, chloroplastic Arabidopsis thaliana (Mouse-ear cress)	AT1G77590.1
po11_olive_020543	90	-	64;67;82;90;101;104	-	-	P0CH30	Internal Sure	E3 ubiquitin-protein ligase RING1 Gossypium hirsutum (Upland cotton) (Gossypium mexicanum)	AT3G46620.1
po11_olive_020544	10	10	-	-	-	Q84JC0	C_terminal Putative	Ribosomal RNA-processing protein 8 Arabidopsis thaliana (Mouse-ear cress)	-
po11_olive_020545	127	20;75	16;20;32;35;75;109;111;116;127	-	-	Q9SJM6	Complete Sure	Zinc finger A20 and AN1 domain-containing stress-associated protein 4 Arabidopsis thaliana (Mouse-ear cress)	AT2G36320.1
po11_olive_020546	11	-	51;110	-	-	A2Q1V6	C_terminal Putative	Cysteine protease ATG4 Medicago truncatula (Barrel medic) (Medicago tribuloides)	AT2G44140.1
po11_olive_020553	113	132	28;123;132	155	155	Q8GYX0	C_terminal Putative	MOB kinase activator-like 1 Arabidopsis thaliana (Mouse-ear cress)	AT5G45550.1
po11_olive_020558	37;117	58	37;58;117	6	6	P42753	Internal Sure	Cyclin-D3-1 Arabidopsis thaliana (Mouse-ear cress)	AT4G34160.1
po11_olive_020564	70	-	85;86	-	-	Q8L586	Internal Sure	Uncharacterized membrane protein At4g09580 Arabidopsis thaliana (Mouse-ear cress)	AT1G71940.2
po11_olive_020569	163	2	119;127	-	3	Q9FFZ1	Internal Sure	Pheophytinase, chloroplastic Arabidopsis thaliana (Mouse-ear cress)	AT5G13800.2
po11_olive_020570	122	-	111;122	8	-	Q9LD55	Internal Sure	Eukaryotic translation initiation factor 3 subunit A Arabidopsis thaliana (Mouse-ear cress)	AT4G23160.1
po11_olive_020577	67;166	39;197	39;67;89;120;133	-	-	Q04903	Internal Sure	Protein farnesyltransferase subunit beta Pisum sativum (Garden pea)	AT5G40280.1
po11_olive_020578	74	-	-	-	-	A0A022Q0I5	C_terminal Putative	Uncharacterized protein Erythranthe guttata (Yellow monkey flower) (Mimulus guttatus)	-
po11_olive_020582	78;121	9;57;78;121	78	4;87	4;87;92	H3K2Y6	N_terminal Sure	Mediator of RNA polymerase II transcription subunit 12 Arabidopsis thaliana (Mouse-ear cress)	AT4G00450.1
po11_olive_020584	30;120	-	27;30;42;45;82;120	-	-	Q75LL6	Internal Sure	Transcriptional adapter ADA2 Oryza sativa subsp. japonica (Rice)	AT4G16420.1
po11_olive_020590	86	31	27;31;44;65;70;86	142	-	F2DLJ8	N_terminal Sure	Predicted protein Hordeum vulgare var. distichum (Two-rowed barley)	-
po11_olive_020597	4;77;170	4;77	77;170	11	11	Q9FZ24	Internal Sure	Pentatricopeptide repeat-containing protein At1g02370, mitochondrial Arabidopsis thaliana (Mouse-ear cress)	AT1G02370.1
po11_olive_020599	135	10	135	-	-	A0A022Q4J1	Internal Sure	Uncharacterized protein Erythranthe guttata (Yellow monkey flower) (Mimulus guttatus)	AT3G11950.1
po11_olive_020602	74	35;78	35;65;78	9	9	Q9FWA6	Internal Sure	Pentatricopeptide repeat-containing protein At3g02330 Arabidopsis thaliana (Mouse-ear cress)	AT3G02330.1
po11_olive_020608	44	-	16;20;44;75	-	-	A0A022PUT8	N_terminal Sure	Uncharacterized protein Erythranthe guttata (Yellow monkey flower) (Mimulus guttatus)	AT5G23870.3
po11_olive_020610	43	-	43	-	-	B9SRV1	Complete Putative	Putative uncharacterized protein Ricinus communis (Castor bean)	-
po11_olive_020613	157	-	157	7;162	-	P43296	N_terminal Putative	Cysteine proteinase RD19a Arabidopsis thaliana (Mouse-ear cress)	AT4G16190.1
po11_olive_020617	27;75;92	-	27;75;162	121	-	Q9SUU1	N_terminal Putative	Probable boron transporter 7 Arabidopsis thaliana (Mouse-ear cress)	AT4G32510.1
po11_olive_020618	132	-	133	66	66	Q9ASQ5	Internal Sure	Calmodulin-binding receptor-like cytoplasmic kinase 3 Arabidopsis thaliana (Mouse-ear cress)	AT2G11520.1
po11_olive_020619	41;124	-	41;124;143	155	-	I1N462	Internal Sure	Subtilisin-like protease Glyma18g48580 Glycine max (Soybean) (Glycine hispida)	AT4G10520.1
po11_olive_020620	116	5	116	114	-	Q9LTC6	N_terminal Sure	Ethylene-responsive transcription factor ERF095 Arabidopsis thaliana (Mouse-ear cress)	AT3G23220.1
po11_olive_020627	65	-	136	11;15;39	11;15	P49030	Complete Sure	Protein mago nashi homolog Oryza sativa subsp. japonica (Rice)	AT1G02140.1
po11_olive_020634	14	3	14	-	-	A0A059CWK5	C_terminal Putative	Uncharacterized protein Eucalyptus grandis (Flooded gum)	AT2G25570.1
po11_olive_020636	143	-	-	-	-	A0A022RU07	Internal Sure	Uncharacterized protein Erythranthe guttata (Yellow monkey flower) (Mimulus guttatus)	AT5G11240.1
po11_olive_020640	114	-	115	13	13	O04086	Internal Sure	Probable receptor-like protein kinase At1g11050 Arabidopsis thaliana (Mouse-ear cress)	AT1G11050.1
po11_olive_020644	79	-	39;59;79;134	5;10	5;10	M1CSC0	N_terminal Putative	Uncharacterized protein Solanum tuberosum (Potato)	-
po11_olive_020648	11;47	11	11;38;47	14	14	Q9M8R4	N_terminal Sure	Protein DJ-1 homolog D Arabidopsis thaliana (Mouse-ear cress)	AT3G02720.1
po11_olive_020650	95	95	95	108;111	108;111	A0A022QR70	C_terminal Putative	Uncharacterized protein Erythranthe guttata (Yellow monkey flower) (Mimulus guttatus)	AT5G27650.1
po11_olive_020653	33	16	16;33;71;175	194	194	F4IAE9	Internal Sure	ATPase family AAA domain-containing protein At1g05910 Arabidopsis thaliana (Mouse-ear cress)	AT3G15120.1
po11_olive_020657	182	-	39;80;115;132;182	189	-	F4IQV7	Internal Sure	Preprotein translocase subunit SCY2, chloroplastic Arabidopsis thaliana (Mouse-ear cress)	AT2G31530.1
po11_olive_020666	14	-	12;19;31	35	-	Q5ZCI1	Internal Sure	Mitogen-activated protein kinase 10 Oryza sativa subsp. japonica (Rice)	AT1G53510.1
po11_olive_020669	64	-	64	9	-	A0A059AE13	C_terminal Putative	Uncharacterized protein Eucalyptus grandis (Flooded gum)	AT5G15640.1
po11_olive_020673	70;109	3;70	70;83;109;122;176	-	-	Q9LK64-2	Internal Sure	2 of ABC transporter C family member 3 OS=Arabidopsis thaliana GN=ABCC3	AT3G13080.1
po11_olive_020676	53	-	53	10;23;71;110;137	10;23;71;137	Q7X911	Internal Sure	Phosphoinositide phosphatase SAC6 Arabidopsis thaliana (Mouse-ear cress)	AT5G66020.1
po11_olive_020677	60;63;108	-	60;63;87;108	-	-	F4JSZ5	Internal Sure	Brefeldin A-inhibited guanine nucleotide-exchange protein 1 Arabidopsis thaliana (Mouse-ear cress)	AT4G38200.1
po11_olive_020678	76	-	76	18;54;113	18;54	Q9FZH0	Complete Sure	60S ribosomal protein L35a-2 Arabidopsis thaliana (Mouse-ear cress)	AT1G41880.1
po11_olive_020680	61;93	-	64;97;136	-	-	B9S3L3	Internal Sure	Cytosolic purine 5-nucleotidase, putative Ricinus communis (Castor bean)	AT2G23890.1
po11_olive_020682	54;63;82	-	64;71;83;91;110;118;123;137	12	12	Q3ED78	Internal Sure	Zinc finger CCCH domain-containing protein 7 Arabidopsis thaliana (Mouse-ear cress)	AT1G21580.1
po11_olive_020687	6	-	30;68	-	-	F6GWI8	Internal Sure	Putative uncharacterized protein Vitis vinifera (Grape)	AT4G13750.1
po11_olive_020689	35;167	167	35;156;167	3	3	O04086	Internal Sure	Probable receptor-like protein kinase At1g11050 Arabidopsis thaliana (Mouse-ear cress)	AT5G42440.1
po11_olive_020690	31	2;53	31;53	88	-	Q9SSQ4	Internal Sure	Protein FAR1-RELATED SEQUENCE 6 Arabidopsis thaliana (Mouse-ear cress)	AT1G52520.1
po11_olive_020691	26	11;95	26;41;52;59;89;95	38	38	Q94A06	Internal Sure	Mitogen-activated protein kinase kinase 1 Arabidopsis thaliana (Mouse-ear cress)	AT3G17750.1
po11_olive_020623_split_0	26	94	29;60;65;72;93;102	-	-	Q93V61	Internal Sure	Phospholipase A(1) LCAT3 Arabidopsis thaliana (Mouse-ear cress)	AT3G03310.1
po11_olive_020623_split_1	41	-	-	34	34	P11670	Internal Sure	Basic form of pathogenesis-related protein 1 Nicotiana tabacum (Common tobacco)	AT2G14610.1
po11_olive_020646_split_0	46	-	46	-	-	Q10RI7	C_terminal Sure	DEAD-box ATP-dependent RNA helicase 38 Oryza sativa subsp. japonica (Rice)	AT3G53110.1
po11_olive_013801	107	107;128	82;84;114;135	163;197	-	Q9LZD3	Internal Sure	Exocyst complex component EXO70A1 Arabidopsis thaliana (Mouse-ear cress)	AT5G52340.1
po11_olive_013807	44	-	44	4	4	Q05967	N_terminal Putative	Polygalacturonase Nicotiana tabacum (Common tobacco)	AT5G48140.1
po11_olive_013808	36;113	6	36;113	7	7	K7WDL7	Internal Sure	Iridoid synthase Catharanthus roseus (Madagascar periwinkle) (Vinca rosea)	AT4G24220.1
po11_olive_013812	58	3	51;58;87	12;108	12	M1D6J6	Internal Sure	Uncharacterized protein Solanum tuberosum (Potato)	AT3G47910.2
po11_olive_013813	75	-	75;76;102	147;178;199	178;199	Q9ZV56	N_terminal Sure	Choline-phosphate cytidylyltransferase 1 Arabidopsis thaliana (Mouse-ear cress)	AT2G32260.1
po11_olive_013814	42	4	42;76	7;70	7;70	Q41141	Internal Sure	Pyrophosphate--fructose 6-phosphate 1-phosphotransferase subunit beta Ricinus communis (Castor bean)	AT1G12000.1
po11_olive_013819	102	130	22;102;130;136;141	89;163;224	-	Q9FXF2-2	Internal Sure	2 of Probable LRR receptor-like serine/threonine-protein kinase RFK1 OS=Arabidopsis thaliana GN=RKF1	AT1G29750.2
po11_olive_013820	74	-	76	-	-	A0A022PUR5	Internal Sure	Uncharacterized protein Erythranthe guttata (Yellow monkey flower) (Mimulus guttatus)	AT4G19985.1
po11_olive_013823	109	-	112;188	1	1	A0A022Q2R6	Internal Sure	Uncharacterized protein Erythranthe guttata (Yellow monkey flower) (Mimulus guttatus)	AT3G16200.1
po11_olive_013825	161	5;203	28;155;162;204	24	24	Q6S5G3	Internal Sure	Translocase of chloroplast 90, chloroplastic Arabidopsis thaliana (Mouse-ear cress)	AT5G20300.1
po11_olive_013827	13	-	13;19;69	-	-	Q40312	Internal Sure	Polygalacturonase Medicago sativa (Alfalfa)	AT2G15460.1
po11_olive_013833	78	68	68;78	-	-	F6I0C5	N_terminal Sure	Putative uncharacterized protein Vitis vinifera (Grape)	AT2G34750.1
po11_olive_013842	24	64	24;64	-	-	Q8GWV5	Internal Sure	U-box domain-containing protein 3 Arabidopsis thaliana (Mouse-ear cress)	AT3G54790.1
po11_olive_013846	98	44	44;98	3	3	A0A022QMA0	Internal Sure	Uncharacterized protein Erythranthe guttata (Yellow monkey flower) (Mimulus guttatus)	AT1G76950.1
po11_olive_013851	96	9;90;160	96	-	-	A0A068TNK7	Internal Sure	Coffea canephora DH200=94 genomic scaffold, scaffold_2 Coffea canephora (Robusta coffee)	-
po11_olive_013861	80	-	55;81	63;78	63	Q8S8S7	Internal Sure	U-box domain-containing protein 34 Arabidopsis thaliana (Mouse-ear cress)	AT2G07020.1
po11_olive_013864	66	-	16;46;51;67;72;81	-	-	P11670	C_terminal Sure	Basic form of pathogenesis-related protein 1 Nicotiana tabacum (Common tobacco)	AT3G19690.1
po11_olive_013865	96	-	96;143	-	-	V4SGU6	N_terminal Sure	Uncharacterized protein Citrus clementina.	AT1G72880.2
po11_olive_013867	84	68	68;84	153	-	Q8VYK4	Complete Sure	Nuclear transcription factor Y subunit B-8 Arabidopsis thaliana (Mouse-ear cress)	AT2G37060.1
po11_olive_013871	92	-	92	11;111;158	11;111;158	Q9M015	Complete Sure	Uncharacterized protein At5g01610 Arabidopsis thaliana (Mouse-ear cress)	AT3G08890.1
po11_olive_013872	77	10	79	-	-	Q8S9H7	Internal Sure	Transcription factor DIVARICATA Antirrhinum majus (Garden snapdragon)	AT1G70000.1
po11_olive_013874	29;51	-	29;51	-	-	I6M4T0	Internal Sure	Putative transposase Zea luxurians (Guatemalan teosinte) (Euchlaena luxurians)	-
po11_olive_013875	19;104;216	166	14;19;20;21;105;167	-	-	Q9LEI9	C_terminal Putative	Enolase 2 Hevea brasiliensis (Para rubber tree) (Siphonia brasiliensis)	AT2G36530.1
po11_olive_013877	100	3;100	100;119;150;152	20	-	Q9FJV0	N_terminal Putative	Mitogen-activated protein kinase kinase 6 Arabidopsis thaliana (Mouse-ear cress)	AT2G17530.1
po11_olive_013881	43	-	43	4;16	4;16	Q9SX38	N_terminal Sure	Putative disease resistance protein At1g50180 Arabidopsis thaliana (Mouse-ear cress)	AT1G50180.1
po11_olive_013885	193	193	68;113;115;193	-	-	P20649	Internal Sure	ATPase 1, plasma membrane-type Arabidopsis thaliana (Mouse-ear cress)	AT4G30190.2
po11_olive_013893	66;213	-	66;171	200	93;200	Q9MA74	N_terminal Sure	Serine decarboxylase Arabidopsis thaliana (Mouse-ear cress)	AT1G43710.1
po11_olive_013894	62	-	62	-	-	Q0WNJ6	Internal Sure	Clathrin heavy chain 1 Arabidopsis thaliana (Mouse-ear cress)	AT3G11130.1
po11_olive_013895	93	-	95	152	152	Q948T6	Internal Sure	Lactoylglutathione lyase Oryza sativa subsp. japonica (Rice)	AT1G11840.6
po11_olive_013896	70;81;89	-	70;81;89	35;48;77;111	35;48;77;111	Q9C6Y3	Internal Sure	Cyclin-A1-1 Arabidopsis thaliana (Mouse-ear cress)	AT1G44110.1
po11_olive_013897	164	164	66	19;214	19;214	P59231	Complete Sure	60S ribosomal protein L10a-3 Arabidopsis thaliana (Mouse-ear cress)	AT5G22440.1
po11_olive_013898	75	-	79	12;21	12;21	Q9FJD6	Internal Sure	Putative respiratory burst oxidase homolog protein H Arabidopsis thaliana (Mouse-ear cress)	AT5G60010.1
po11_olive_013903	98;115;180	180	98;115;180	94	94	A0A061EMF1	Internal Sure	CCT motif family protein isoform 1 Theobroma cacao (Cacao) (Cocoa)	AT5G41380.1
po11_olive_013905	179	179;205	179;205	-	-	A0A068UUN4	Internal Sure	Coffea canephora DH200=94 genomic scaffold, scaffold_62 Coffea canephora (Robusta coffee)	AT5G41770.1
po11_olive_013908	96	-	22;54;58;75;96;112	-	-	Q53PP5	Internal Sure	Tubby-like F-box protein 13 Oryza sativa subsp. japonica (Rice)	AT1G76900.1
po11_olive_013916	21	-	21	13	13	Q9FY48	C_terminal Sure	E3 ubiquitin-protein ligase KEG Arabidopsis thaliana (Mouse-ear cress)	AT5G13530.1
po11_olive_013917	48	-	33;48;74;134;145	15;216	15;216	A0A068UG89	Internal Sure	Coffea canephora DH200=94 genomic scaffold, scaffold_26 Coffea canephora (Robusta coffee)	-
po11_olive_013918	47;57	9	22;32;49;55;59;101	65;107	107	A0A022QE37	Internal Sure	Uncharacterized protein Erythranthe guttata (Yellow monkey flower) (Mimulus guttatus)	AT1G27700.1
po11_olive_013929	95;175	-	68;95;106;135;139;170;175	42;49	42;49	P49730	Internal Sure	Ribonucleoside-diphosphate reductase small chain Nicotiana tabacum (Common tobacco)	AT3G27060.1
po11_olive_013930	49	49	13;49	-	-	A0A068V4J7	Internal Sure	Coffea canephora DH200=94 genomic scaffold, scaffold_101 Coffea canephora (Robusta coffee)	-
po11_olive_013936	87	66	68	6;10	6;10	Q8GYW9-2	Internal Sure	2 of Probable methyltransferase PMT4 OS=Arabidopsis thaliana GN=At1g13860	AT1G13860.4
po11_olive_013937	27;152	-	152	4;6;11;203	4;6;11;203	O82528	Complete Sure	60S ribosomal protein L15 Petunia hybrida (Petunia)	AT4G16720.1
po11_olive_013939	30	55	11	50	50	Q8RWV3-2	N_terminal Putative	2 of Cyclin-L1-1 OS=Arabidopsis thaliana GN=CYCL1-1	AT2G26430.1
po11_olive_013943	153	-	17;146;153	132	132	A0A022RSQ4	C_terminal Putative	Uncharacterized protein Erythranthe guttata (Yellow monkey flower) (Mimulus guttatus)	AT2G16030.1
po11_olive_013944	40	2;7	-	-	-	M1A6J8	Internal Sure	Uncharacterized protein Solanum tuberosum (Potato)	AT1G34360.1
po11_olive_013948	32	78	32;78	-	-	Q8W1Y0	Internal Sure	Sister chromatid cohesion 1 protein 4 Arabidopsis thaliana (Mouse-ear cress)	AT5G16270.1
po11_olive_013949	109	12;73	73;84;109;125;142	-	-	O49204	N_terminal Sure	Adenylyl-sulfate kinase, chloroplastic Catharanthus roseus (Madagascar periwinkle) (Vinca rosea)	AT2G14750.1
po11_olive_013951	28	57	44;57;67	156	-	W1PRD0	Internal Sure	Uncharacterized protein Amborella trichopoda.	-
po11_olive_013953	16	-	16	77	77	Q7XDH8	C_terminal Putative	Cyclin-dependent kinase inhibitor 4 Oryza sativa subsp. japonica (Rice)	AT5G48820.2
po11_olive_013958	15	-	15	-	-	Q94A73	N_terminal Sure	BTB/POZ domain-containing protein At5g66560 Arabidopsis thaliana (Mouse-ear cress)	AT5G66560.1
po11_olive_013960	29	15	29;55	78	-	P34800	C_terminal Sure	G2/mitotic-specific cyclin-1 Antirrhinum majus (Garden snapdragon)	AT3G11520.1
po11_olive_013963	40;103	49	40;49;103;148	45;174	45	Q9LXK7-2	Internal Sure	2 of Probable pectinesterase/pectinesterase inhibitor 32 OS=Arabidopsis thaliana GN=PME32	AT3G43270.1
po11_olive_013965	197	-	11;197	206	206	Q67YU0	N_terminal Putative	Cytokinin dehydrogenase 5 Arabidopsis thaliana (Mouse-ear cress)	AT1G75450.1
po11_olive_013966	18;114	18;114	21	16	16	Q8RX28	Internal Sure	Histone deacetylase 5 Arabidopsis thaliana (Mouse-ear cress)	AT5G61060.2
po11_olive_013967	70	-	70	97	-	Q9ZPX8-2	C_terminal Putative	2 of Serine/arginine-rich splicing factor RS31A OS=Arabidopsis thaliana GN=RS31A	AT2G46610.1
po11_olive_013971	170	170	22;170	95	-	Q9SCN8	Internal Sure	Cell division control protein 48 homolog D Arabidopsis thaliana (Mouse-ear cress)	AT4G04180.1
po11_olive_013976	53;85	53	29;69;85;114	-	-	Q8RWB8	Internal Sure	E3 ubiquitin-protein ligase UPL6 Arabidopsis thaliana (Mouse-ear cress)	AT3G17205.1
po11_olive_013988	94	4	30;94	18	18	Q9C923	Internal Sure	Nuclear/nucleolar GTPase 2 Arabidopsis thaliana (Mouse-ear cress)	AT1G52980.1
po11_olive_014001	55;93	93	32;40;55;93;184	-	-	Q96250	Internal Sure	ATP synthase subunit gamma, mitochondrial Arabidopsis thaliana (Mouse-ear cress)	AT3G03340.1
po11_olive_014005	118	17	17;78;105	4	4	Q9M325	N_terminal Sure	Phosphatidylinositol:ceramide inositolphosphotransferase 1 Arabidopsis thaliana (Mouse-ear cress)	AT3G54020.1
po11_olive_014008	104	-	23;110	-	-	O80722	Internal Sure	Pectinesterase 4 Arabidopsis thaliana (Mouse-ear cress)	-
po11_olive_014011	92;119;138	-	108;119;135	133	133	Q40359	C_terminal Putative	PHD finger protein Alfin1 Medicago sativa (Alfalfa)	AT2G02470.1
po11_olive_014017	126	109	39;109;126	10;41	10;41	F6HNF6	C_terminal Sure	Putative uncharacterized protein Vitis vinifera (Grape)	AT2G38970.1
po11_olive_014018	25	6	25;103	13	13	Q8GXR9	Internal Sure	Alternative NAD(P)H-ubiquinone oxidoreductase C1, chloroplastic/mitochondrial Arabidopsis thaliana (Mouse-ear cress)	AT5G08740.1
po11_olive_014019	132	16	16;141;147	-	-	Q56XU4	C_terminal Putative	Zinc finger CCCH domain-containing protein 6 Arabidopsis thaliana (Mouse-ear cress)	AT1G19860.1
po11_olive_014023	53	-	53;112;143	9	9	A0A022S207	N_terminal Sure	Uncharacterized protein Erythranthe guttata (Yellow monkey flower) (Mimulus guttatus)	-
po11_olive_014025	130	2;6	131	-	-	A0A068V4G0	C_terminal Putative	Coffea canephora DH200=94 genomic scaffold, scaffold_98 Coffea canephora (Robusta coffee)	AT3G52740.1
po11_olive_014029	30;143;173	-	30;143;161;173	177	-	Q9ZU95	N_terminal Sure	Nudix hydrolase 17, mitochondrial Arabidopsis thaliana (Mouse-ear cress)	AT2G01670.1
po11_olive_014031	173	-	149;169;173	230	230	B9F676	Internal Sure	Probable glucan 1,3-alpha-glucosidase Oryza sativa subsp. japonica (Rice)	AT3G23640.1
po11_olive_014033	16;116	-	16;107	-	-	Q9SUC5	N_terminal Putative	Fatty acid 2-hydroxylase 2 Arabidopsis thaliana (Mouse-ear cress)	AT4G20870.1
po11_olive_014034	49;77	-	49;50;77	-	-	Q9SIZ0	Internal Sure	Putative dehydration-responsive element-binding protein 2H Arabidopsis thaliana (Mouse-ear cress)	AT2G40350.1
po11_olive_014047	79;108	178	45;52;79;86;109;120;123;126;160;161	17	17	Q9SUD4	C_terminal Putative	Tetraspanin-7 Arabidopsis thaliana (Mouse-ear cress)	AT4G28050.1
po11_olive_014049	124	2	34;56;77;124	135;174	174	Q9LJ44	C_terminal Putative	Zinc finger protein CONSTANS-LIKE 12 Arabidopsis thaliana (Mouse-ear cress)	AT3G21880.1
po11_olive_014050	21;105	2	107	-	-	Q058N4	Internal Sure	Magnesium transporter MRS2-11, chloroplastic Arabidopsis thaliana (Mouse-ear cress)	AT5G22830.1
po11_olive_014052	53	10	28;53	-	-	A0A022RXJ8	Internal Sure	Uncharacterized protein Erythranthe guttata (Yellow monkey flower) (Mimulus guttatus)	AT4G19645.1
po11_olive_014053	50	-	174	-	185	B9H8B4	Complete Putative	Uncharacterized protein Populus trichocarpa (Western balsam poplar) (Populus balsamifera subsp. trichocarpa)	AT5G26110.1
po11_olive_014060	74	11;16;75	11;16	-	-	Q9FFD2	C_terminal Sure	Probable UDP-arabinopyranose mutase 5 Arabidopsis thaliana (Mouse-ear cress)	AT5G16510.1
po11_olive_014062	43	-	45;63;89;107	-	-	Q67XD9-2	Internal Sure	2 of Alkaline/neutral invertase CINV2 OS=Arabidopsis thaliana GN=CINV2	AT1G56560.1
po11_olive_014070	28;37;78;90	58;90	15;28;46;60;80;92	112	-	Q8S9G8-2	Internal Sure	2 of Squamosa promoter-binding-like protein 7 OS=Arabidopsis thaliana GN=SPL7	AT5G18830.3
po11_olive_014071	114;146	28;146	28	-	-	W9S9H6	C_terminal Putative	Uncharacterized protein Morus notabilis.	AT5G51840.1
po11_olive_014075	53	53	53;135	14;145;153	153	Q9M8T9	N_terminal Sure	Histone acetyltransferase MCC1 Arabidopsis thaliana (Mouse-ear cress)	AT5G16800.3
po11_olive_014076	112	-	-	-	-	C6T912	Internal Sure	Putative uncharacterized protein Glycine max (Soybean) (Glycine hispida)	AT1G77670.1
po11_olive_014077	40;165	40	41;166	-	-	Q9SD34	Internal Sure	Zinc finger CCCH domain-containing protein 44 Arabidopsis thaliana (Mouse-ear cress)	AT3G51120.1
po11_olive_014081	172	-	27;83;172;177	-	-	Q9M8S8	Internal Sure	Inositol-phosphate phosphatase Arabidopsis thaliana (Mouse-ear cress)	AT3G02870.1
po11_olive_014085	63;136;182	-	43;63;75;136;153;182	199	199	A0A022QBA2	Internal Sure	Uncharacterized protein Erythranthe guttata (Yellow monkey flower) (Mimulus guttatus)	AT5G53500.1
po11_olive_014086	63	119	48;63	118	118	Q9FMV0	Internal Sure	F-box/LRR-repeat protein At5g63520 Arabidopsis thaliana (Mouse-ear cress)	AT5G63520.1
po11_olive_014087	175	-	175	32;99;144;153	99;144;153	K4C2G8	N_terminal Sure	Uncharacterized protein Solanum lycopersicum (Tomato) (Lycopersicon esculentum)	-
po11_olive_014090	39;61;97	-	39;61;97	-	-	Q9M367	Internal Sure	Beclin-1-like protein Arabidopsis thaliana (Mouse-ear cress)	AT3G61710.1
po11_olive_014093	90	-	87;90;113;115	151	-	A0A022R9Y6	C_terminal Putative	Uncharacterized protein Erythranthe guttata (Yellow monkey flower) (Mimulus guttatus)	AT5G27280.1
po11_olive_014099	81	16	16;99;151;180	-	-	Q8LBH2	Internal Sure	Putative clathrin assembly protein At2g01600 Arabidopsis thaliana (Mouse-ear cress)	AT2G01600.1
po11_olive_018002	28	-	28	-	-	K4CY24	N_terminal Putative	Uncharacterized protein Solanum lycopersicum (Tomato) (Lycopersicon esculentum)	AT1G03620.1
po11_olive_018003	25	25	25	-	-	A0A059LP92	C_terminal Putative	Uncharacterized protein Helicosporidium sp. ATCC 50920.	-
po11_olive_018004	34;39;62	39	34;39;52;66;74;77	-	-	Q9SRW9	Internal Sure	Cellulose synthase-like protein D5 Arabidopsis thaliana (Mouse-ear cress)	AT1G02730.1
po11_olive_018006	14;48	14	14;48	29	29	P86387	Internal Sure	Phospholipase D alpha 1 Carica papaya (Papaya)	AT4G02120.1
po11_olive_018007	83	14	12;14	198;199	199	A0A022RDA6	Internal Sure	Uncharacterized protein Erythranthe guttata (Yellow monkey flower) (Mimulus guttatus)	AT2G15730.1
po11_olive_018012	76;131	-	62;76	-	-	Q93VB2	Internal Sure	Autophagy-related protein 18a Arabidopsis thaliana (Mouse-ear cress)	AT3G62770.1
po11_olive_018013	7;70	7;16	16;70;198	12;113;159;167	12;159;167	Q3E8Z8	Internal Sure	Putative pectinesterase/pectinesterase inhibitor 28 Arabidopsis thaliana (Mouse-ear cress)	AT5G27870.1
po11_olive_018014	59	7	38;59	-	-	S8D0B6	C_terminal Putative	Uncharacterized protein Genlisea aurea.	AT2G47115.1
po11_olive_018016	41	3	41	-	-	Q06J21	Complete Sure	Photosystem II reaction center protein H Bigelowiella natans (Pedinomonas minutissima) (Chlorarachnion sp. (strain CCMP621)) Plastid Chloroplast	-
po11_olive_018017	163	163	65;171	-	-	P59231	N_terminal Sure	60S ribosomal protein L10a-3 Arabidopsis thaliana (Mouse-ear cress)	AT5G22440.1
po11_olive_018023	142	-	46;72;96;143	-	-	Q64M78	Internal Sure	Protein MEI2-like 4 Oryza sativa subsp. japonica (Rice)	AT5G07290.1
po11_olive_018024	18	-	18;20;22;92	5;77;109	5;109	O81635	Internal Sure	Kinesin-4 Arabidopsis thaliana (Mouse-ear cress)	AT1G63640.1
po11_olive_018025	185	-	186	-	-	A0A068TW71	Internal Sure	Coffea canephora DH200=94 genomic scaffold, scaffold_5 Coffea canephora (Robusta coffee)	AT1G26190.1
po11_olive_018028	114	-	-	120	120	A0A022RW67	N_terminal Sure	Uncharacterized protein Erythranthe guttata (Yellow monkey flower) (Mimulus guttatus)	AT2G26750.1
po11_olive_018029	32	144	32;87;90;109	-	-	O48809	Internal Sure	Leucine-rich repeat extensin-like protein 2 Arabidopsis thaliana (Mouse-ear cress)	AT1G62440.1
po11_olive_018035	5	-	21;24;35;39;51;61;63	-	-	Q9C671	N_terminal Putative	Phosphatidylinositol 4-kinase gamma 5 Arabidopsis thaliana (Mouse-ear cress)	AT2G03890.1
po11_olive_018036	111	111	21;23;34	-	-	A0A068UQ98	C_terminal Putative	Coffea canephora DH200=94 genomic scaffold, scaffold_45 Coffea canephora (Robusta coffee)	AT5G11090.1
po11_olive_018038	11	-	11;56;80	-	-	Q9M8Y0	C_terminal Putative	Probable UDP-N-acetylglucosamine--peptide N-acetylglucosaminyltransferase SEC Arabidopsis thaliana (Mouse-ear cress)	AT3G04240.1
po11_olive_018039	26	8	26;37;49;63;70;86;93	-	-	Q84JL3	Internal Sure	E3 ubiquitin-protein ligase SINAT3 Arabidopsis thaliana (Mouse-ear cress)	AT3G61790.1
po11_olive_018041	179	-	61;128;143;153;176;179;190;193;196	-	-	Q9C533	N_terminal Putative	Probable protein S-acyltransferase 22 Arabidopsis thaliana (Mouse-ear cress)	AT1G69420.2
po11_olive_018043	99	23	23;58;74;77;85	37;102	102	Q04960	N_terminal Putative	DnaJ protein homolog Cucumis sativus (Cucumber)	AT1G79030.1
po11_olive_018044	18	-	19;48;111	60	60	A0A068TNK7	Internal Sure	Coffea canephora DH200=94 genomic scaffold, scaffold_2 Coffea canephora (Robusta coffee)	-
po11_olive_018045	12	-	12;69	-	-	F2D8J7	Internal Sure	Predicted protein Hordeum vulgare var. distichum (Two-rowed barley)	-
po11_olive_018046	34	-	34	-	-	Q84K00	N_terminal Putative	NAC domain-containing protein 78 Arabidopsis thaliana (Mouse-ear cress)	AT3G10500.1
po11_olive_018049	72;106	-	77;90;95;106	-	-	Q9LHJ8	C_terminal Putative	Zinc finger A20 and AN1 domain-containing stress-associated protein 5 Arabidopsis thaliana (Mouse-ear cress)	AT3G12630.1
po11_olive_018051	138	-	-	47;164	47	A3BWJ9	Complete Sure	Putative bidirectional sugar transporter SWEET7e Oryza sativa subsp. japonica (Rice)	AT5G62850.1
po11_olive_018052	53;108	3	108	77	77	P46486	Internal Sure	Photosystem I reaction center subunit III, chloroplastic Flaveria trinervia (Clustered yellowtops) (Oedera trinervia)	AT1G31330.1
po11_olive_018053	189	-	91;189	15	15	Q6AWX7	Internal Sure	Growth-regulating factor 12 Oryza sativa subsp. japonica (Rice)	AT2G36400.1
po11_olive_018054	42	4;6	44	43	-	O80397	Internal Sure	Mitogen-activated protein kinase kinase 4 Arabidopsis thaliana (Mouse-ear cress)	AT3G22750.1
po11_olive_018056	21	-	21	6	6	A0A061FSV2	N_terminal Putative	Uncharacterized protein Theobroma cacao (Cacao) (Cocoa)	-
po11_olive_018058	127	13	14;128	12	12	A0A061FJ66	Internal Sure	Cysteine-rich RLK (RECEPTOR-like protein kinase) 8 Theobroma cacao (Cacao) (Cocoa)	-
po11_olive_018067	40;197	104	82;105	-	-	F6GVT4	Internal Sure	Putative uncharacterized protein Vitis vinifera (Grape)	-
po11_olive_018069	81	15	60;81;145	-	-	Q9SLK2	Internal Sure	ALA-interacting subunit 3 Arabidopsis thaliana (Mouse-ear cress)	AT1G54320.1
po11_olive_018081	108;121;195	9;70	70;109;122	7;43;200	200	Q9ZUI6	Internal Sure	AP-1 complex subunit gamma-2 Arabidopsis thaliana (Mouse-ear cress)	AT1G60070.2
po11_olive_018085	138	138	138	76	76	Q94AH6	N_terminal Sure	Cullin-1 Arabidopsis thaliana (Mouse-ear cress)	AT4G02570.1
po11_olive_018086	121	9	66	4;123	123	Q9ZVC9-2	Internal Sure	2 of Protein FAR1-RELATED SEQUENCE 3 OS=Arabidopsis thaliana GN=FRS3	AT2G43280.1
po11_olive_018087	59	-	59;77	115	115	Q07098	C_terminal Putative	Serine/threonine-protein phosphatase PP2A-2 catalytic subunit Arabidopsis thaliana (Mouse-ear cress)	AT1G10430.1
po11_olive_018088	93	-	95	1	1	Q6RVV4	Internal Sure	Short-chain dehydrogenase TIC 32, chloroplastic Pisum sativum (Garden pea)	AT4G11410.1
po11_olive_018089	48;85	204	48;85;173	8;157;191	8;191	Q96372	Internal Sure	Cell division cycle protein 48 homolog Capsicum annuum (Bell pepper)	AT3G53230.1
po11_olive_018095	93;192	93	74;93;192	-	-	Q8L6J3	Internal Sure	DNA-directed RNA polymerase 2B, chloroplastic/mitochondrial Nicotiana tabacum (Common tobacco)	AT5G15700.2
po11_olive_018096	56	-	56	1	1	Q8L5E0-2	N_terminal Putative	2 of Superoxide dismutase [Cu-Zn] 2 OS=Olea europaea GN=OLE5	AT1G08830.1
po11_olive_018099	25	25	-	-	-	P38385	Complete Sure	Protein transport protein Sec61 subunit gamma Oryza sativa subsp. japonica (Rice)	AT5G50460.1
po11_olive_018106	35	-	35;68;96;107;126	-	-	A0A061EP15	Internal Sure	Transducin/WD40 repeat-like superfamily protein, putative isoform 2 Theobroma cacao (Cacao) (Cocoa)	AT4G14310.2
po11_olive_018110	3;14	3;34	14;16;34	-	-	A0A068TR37	N_terminal Sure	Coffea canephora DH200=94 genomic scaffold, scaffold_3 Coffea canephora (Robusta coffee)	AT3G51550.1
po11_olive_018112	36	-	36;70	-	-	Q9STY6	Complete Sure	40S ribosomal protein S20-2 Arabidopsis thaliana (Mouse-ear cress)	AT3G47370.2
po11_olive_018117	10	-	73	16	16	M0YX79	Complete Putative	Uncharacterized protein Hordeum vulgare var. distichum (Two-rowed barley)	AT4G08180.1
po11_olive_018119	46	-	46;55	-	-	Q1PDI2	Internal Sure	Diacylglycerol kinase 4 Arabidopsis thaliana (Mouse-ear cress)	AT5G57690.1
po11_olive_018123	81	13	13;36;126;140;143;150;158;160	3	3	C0SUT9	Internal Sure	Putative lysine-specific demethylase JMJ16 Arabidopsis thaliana (Mouse-ear cress)	AT1G08620.1
po11_olive_018133	71	-	61;71;122	10	10	A0A022S0P8	Internal Sure	Uncharacterized protein Erythranthe guttata (Yellow monkey flower) (Mimulus guttatus)	AT1G79730.1
po11_olive_018136	18;96	-	18;53;82;99	-	-	Q8LAN3	C_terminal Putative	Probable prolyl 4-hydroxylase 4 Arabidopsis thaliana (Mouse-ear cress)	AT5G18900.1
po11_olive_018137	56	-	56	-	-	Q8L5E0	Complete Sure	Superoxide dismutase [Cu-Zn] 2 Olea europaea (Common olive)	AT1G08830.1
po11_olive_018138	68	-	63	-	-	Q8GYX0	Internal Sure	MOB kinase activator-like 1 Arabidopsis thaliana (Mouse-ear cress)	AT5G45550.1
po11_olive_018140	43	-	43	123;137	123;137	A0A068UTB9	Internal Sure	Coffea canephora DH200=94 genomic scaffold, scaffold_55 Coffea canephora (Robusta coffee)	AT5G60930.1
po11_olive_018151	11;117	4	11;26;117	6	6	A0A022RUU8	Internal Sure	Uncharacterized protein Erythranthe guttata (Yellow monkey flower) (Mimulus guttatus)	AT5G08450.1
po11_olive_018153	129;199	70	70;112;129;183	2;17;24;105;126	2	F6H9S2	Internal Sure	Putative uncharacterized protein Vitis vinifera (Grape)	-
po11_olive_018157	163;195	-	70;82;87;95;163;195	1;7	1;7	A0A068TU32	Internal Sure	Coffea canephora DH200=94 genomic scaffold, scaffold_4 Coffea canephora (Robusta coffee)	AT3G52250.1
po11_olive_018159	104	-	63;180	-	-	Q8LNZ2	Internal Sure	Kinesin-like protein NACK2 Arabidopsis thaliana (Mouse-ear cress)	AT5G42490.1
po11_olive_018160	26	-	26	-	-	A0A022R1Y1	N_terminal Putative	Uncharacterized protein Erythranthe guttata (Yellow monkey flower) (Mimulus guttatus)	AT3G29185.2
po11_olive_018161	36	-	36;42;48	4;7;62	4;7	D7MIP4	Complete Putative	Putative uncharacterized protein Arabidopsis lyrata subsp. lyrata (Lyre-leaved rock-cress)	AT3G32960.1
po11_olive_018165	92	5	40;52;93	-	-	Q6U740	Complete Putative	Allergen Fra e 1 Fraxinus excelsior (European ash)	-
po11_olive_018173	153	-	96;153;189	6;17;136	6;17;136	O22466	N_terminal Putative	WD-40 repeat-containing protein MSI1 Solanum lycopersicum (Tomato) (Lycopersicon esculentum)	AT5G58230.1
po11_olive_018181	68	-	69;103;146	169	-	P42794	Complete Sure	60S ribosomal protein L11-2 Arabidopsis thaliana (Mouse-ear cress)	AT5G45775.2
po11_olive_018183	46	46	20;47	-	-	O49627	C_terminal Putative	Iron-sulfur cluster assembly protein 1 Arabidopsis thaliana (Mouse-ear cress)	AT4G22220.1
po11_olive_018189	30;76	-	30;49;76	106;199	106	Q9FVC1-2	N_terminal Putative	2 of MADS-box protein SVP OS=Arabidopsis thaliana GN=SVP	AT2G03710.1
po11_olive_018190	18;45	49;102	18;45;95;97	19	19	Q9SUE7	C_terminal Putative	Histone-lysine N-methyltransferase ATX4 Arabidopsis thaliana (Mouse-ear cress)	AT4G27910.1
po11_olive_018193	137;171	1;28;137	30;55;140;157;174	-	-	P49062	Internal Sure	Exopolygalacturonase clone GBGE184 Arabidopsis thaliana (Mouse-ear cress)	AT3G07820.1
po11_olive_018195	52;85	-	52	-	-	Q42679	N_terminal Sure	S-adenosylmethionine decarboxylase proenzyme Catharanthus roseus (Madagascar periwinkle) (Vinca rosea)	AT3G02468.1
po11_olive_018196	117	-	19;75	6;7;55	7	A0A022RFA6	N_terminal Sure	Uncharacterized protein Erythranthe guttata (Yellow monkey flower) (Mimulus guttatus)	AT3G62360.1
po11_olive_018198	38;61	-	38;61;68;112	20	20	A0A022RNV0	Internal Sure	Uncharacterized protein Erythranthe guttata (Yellow monkey flower) (Mimulus guttatus)	-
po11_olive_018199	91	9;137	39;92	-	-	Q8W171	C_terminal Putative	Peptidyl-prolyl cis-trans isomerase 1 Glycine max (Soybean) (Glycine hispida)	AT2G16600.1
po11_olive_018201	40;120;203	203	12;40;42;45;60;70;92;122;163	100	100	Q5CCK4	Internal Sure	B3 domain-containing transcription repressor VAL2 Arabidopsis thaliana (Mouse-ear cress)	AT4G32010.1
po11_olive_018203	38	-	81	18;128	18;128	Q9ZU95	C_terminal Putative	Nudix hydrolase 17, mitochondrial Arabidopsis thaliana (Mouse-ear cress)	AT3G54230.2
po11_olive_018206	41;74	-	42;75	124	124	Q5YDB5	Internal Sure	RNA polymerase II C-terminal domain phosphatase-like 2 Arabidopsis thaliana (Mouse-ear cress)	AT5G01270.2
po11_olive_018207	31	3;48	31;48;60	-	-	Q9M385	Complete Putative	50S ribosomal protein L17, chloroplastic Arabidopsis thaliana (Mouse-ear cress)	AT3G54210.1
po11_olive_018214	105	-	59;85;93;105	44	-	M5W7F9	Internal Sure	Uncharacterized protein Prunus persica (Peach) (Amygdalus persica)	AT5G10200.1
po11_olive_018216	16	-	16	11	11	Q0WWW9	Internal Sure	D-xylose-proton symporter-like 3, chloroplastic Arabidopsis thaliana (Mouse-ear cress)	AT5G59250.1
po11_olive_018217	173	-	108;110;173	63;75	63;75	A0A022RVM2	Complete Sure	Uncharacterized protein Erythranthe guttata (Yellow monkey flower) (Mimulus guttatus)	AT5G43210.1
po11_olive_018219	118	8	59;91;109;120	4	4	Q05967	C_terminal Putative	Polygalacturonase Nicotiana tabacum (Common tobacco)	-
po11_olive_018229	161	81	44;56;151;162	-	-	Q9LPD2	Internal Sure	Flap endonuclease GEN-like 1 Arabidopsis thaliana (Mouse-ear cress)	AT4G33625.1
po11_olive_018231	34;37;140	-	34;37;115;140	30	30	A5C0G6	Internal Sure	Putative uncharacterized protein Vitis vinifera (Grape)	-
po11_olive_018235	51;175	-	37;51;175	186	186	Q1SGF1	Internal Sure	Putative poly [ADP-ribose] polymerase 3 Medicago truncatula (Barrel medic) (Medicago tribuloides)	AT5G22470.1
po11_olive_018236	94	40;94	40;94	134	-	Q7PC88	Internal Sure	ABC transporter G family member 31 Arabidopsis thaliana (Mouse-ear cress)	AT2G29940.1
po11_olive_018240	71	-	15;71	141	141	P48623	Internal Sure	Omega-3 fatty acid desaturase, endoplasmic reticulum Arabidopsis thaliana (Mouse-ear cress)	AT2G29980.1
po11_olive_018253	43;79	-	79	137	137	Q9LZ03	C_terminal Putative	DNA topoisomerase 6 subunit A Arabidopsis thaliana (Mouse-ear cress)	AT5G02820.1
po11_olive_018256	121	-	109;121;122	5	5	Q9ASQ6-3	Internal Sure	2 of Probable LRR receptor-like serine/threonine-protein kinase At1g29720 OS=Arabidopsis thaliana GN=RFK1	AT3G14840.2
po11_olive_018257	41;50;67	-	47;59;73	-	-	P15722	Internal Sure	Probable pectate lyase P59 Solanum lycopersicum (Tomato) (Lycopersicon esculentum)	AT3G01270.1
po11_olive_018259	14	14	14	88;104	85;88	P46293	Complete Sure	40S ribosomal protein S16 Gossypium hirsutum (Upland cotton) (Gossypium mexicanum)	AT2G09990.1
po11_olive_018260	57	57	57	75;119	119	P10743	C_terminal Putative	Stem 31 kDa glycoprotein Glycine max (Soybean) (Glycine hispida)	AT4G25150.1
po11_olive_018265	52;151	-	42;52;76;82;151;154	-	-	Q93YQ1	Internal Sure	Regulatory-associated protein of TOR 1 Arabidopsis thaliana (Mouse-ear cress)	AT3G08850.1
po11_olive_018275	180	-	75;129;186	59	59	O80722	Internal Sure	Pectinesterase 4 Arabidopsis thaliana (Mouse-ear cress)	AT2G47030.1
po11_olive_018278	8	8	71	10	10	C5WVA8	Internal Sure	Putative uncharacterized protein Sb01g016800 Sorghum bicolor (Sorghum) (Sorghum vulgare)	-
po11_olive_018279	51	-	51	-	-	Q0WP01	N_terminal Sure	Protein NRT1/ PTR FAMILY 5.10 Arabidopsis thaliana (Mouse-ear cress)	AT1G22540.1
po11_olive_018282	29	-	-	-	-	Q9ZTN2	N_terminal Sure	ER lumen protein-retaining receptor Petunia hybrida (Petunia)	AT3G25040.1
po11_olive_018283	83;163	-	26;38;49;83	8	8	P93290	C_terminal Sure	Uncharacterized mitochondrial protein AtMg00240 Arabidopsis thaliana (Mouse-ear cress) Mitochondrion	AT4G23160.1
po11_olive_018286	14	-	14;111;129	4	4	Q9SCV4	Internal Sure	Beta-galactosidase 8 Arabidopsis thaliana (Mouse-ear cress)	AT2G28470.1
po11_olive_018289	22	-	22	3;19	3;19;65	M0ZY23	C_terminal Sure	Uncharacterized protein Solanum tuberosum (Potato)	AT5G15740.1
po11_olive_018292	40	-	40	-	-	Q9SJG9	N_terminal Sure	Mitogen-activated protein kinase 20 Arabidopsis thaliana (Mouse-ear cress)	AT2G42880.1
po11_olive_018295	14;26;77	3;14	14;21;58	-	-	Q10QI5	N_terminal Putative	Probable ribosome biogenesis protein LOC_Os03g09920 Oryza sativa subsp. japonica (Rice)	AT5G10070.2
po11_olive_018296	33	42	33;88	-	-	P93733	C_terminal Putative	Phospholipase D beta 1 Arabidopsis thaliana (Mouse-ear cress)	AT2G42010.1
po11_olive_018297	163	-	-	-	-	Q3E8Z8	Internal Sure	Putative pectinesterase/pectinesterase inhibitor 28 Arabidopsis thaliana (Mouse-ear cress)	AT5G27870.1
po11_olive_018299	32	2	32;109;164	22;38;92	38;92	A0A022R9C7	Internal Sure	Uncharacterized protein Erythranthe guttata (Yellow monkey flower) (Mimulus guttatus)	AT1G21060.1
po11_olive_018294_split_0	55	32	32;55	-	-	O04857	N_terminal Putative	Serine/threonine-protein phosphatase PP1 isozyme 2 Nicotiana tabacum (Common tobacco)	AT4G11240.1
po11_olive_016803	74	-	74;108	143	-	Q9LSF1	N_terminal Sure	Serine/threonine-protein kinase OXI1 Arabidopsis thaliana (Mouse-ear cress)	AT4G13000.1
po11_olive_016806	31	9	17;33	-	-	A0A068UUN4	C_terminal Sure	Coffea canephora DH200=94 genomic scaffold, scaffold_62 Coffea canephora (Robusta coffee)	-
po11_olive_016814	53	-	12;24;53	-	-	Q1SGF1	N_terminal Sure	Putative poly [ADP-ribose] polymerase 3 Medicago truncatula (Barrel medic) (Medicago tribuloides)	AT3G17450.1
po11_olive_016815	17;164	2	45;127;168	-	-	Q9LFA2	Internal Sure	Serine/threonine-protein kinase KIPK Arabidopsis thaliana (Mouse-ear cress)	AT5G03640.1
po11_olive_016817	14;48	14	15;53;113;152	24;205	24	Q9SLG9	Internal Sure	Phosphatidylinositol 4-phosphate 5-kinase 5 Arabidopsis thaliana (Mouse-ear cress)	AT2G41210.1
po11_olive_016822	51	-	51	6	6	B4FFE4	N_terminal Sure	Uncharacterized protein Zea mays (Maize)	-
po11_olive_016824	80	-	64;80;92	-	-	Q9M9M6	Complete Sure	NADH dehydrogenase [ubiquinone] iron-sulfur protein 6, mitochondrial Arabidopsis thaliana (Mouse-ear cress)	AT3G03070.1
po11_olive_016826	64	-	64;97	129	-	Q8LPQ9-2	Internal Sure	2 of Flowering time control protein FPA OS=Arabidopsis thaliana GN=FPA	AT2G43410.2
po11_olive_016828	99	-	99	19;20;106;110	19;110	Q84YK7-2	Internal Sure	2 of Beta-glucosidase 27 OS=Oryza sativa subsp. japonica GN=BGLU27	AT1G51470.1
po11_olive_016831	132	-	132;165	174	-	B9RAJ0	C_terminal Putative	Probable aspartyl aminopeptidase Ricinus communis (Castor bean)	AT5G60160.1
po11_olive_016834	11	3	11;37;65	14;60	14	Q1G3N6	Internal Sure	Putative F-box protein At3g51171 Arabidopsis thaliana (Mouse-ear cress)	AT3G51171.1
po11_olive_016835	142	-	143	125	-	Q8GWI5	N_terminal Putative	Uncharacterized protein At4g18255 Arabidopsis thaliana (Mouse-ear cress)	AT4G18260.1
po11_olive_016837	106;153	-	90;154	3	3	Q9FWS6	C_terminal Sure	Bifunctional nuclease 1 Arabidopsis thaliana (Mouse-ear cress)	AT1G75380.1
po11_olive_016849	163;184	-	109;163;168;184	-	-	Q9SS31	C_terminal Sure	Probable calcium-binding protein CML36 Arabidopsis thaliana (Mouse-ear cress)	AT3G10190.1
po11_olive_016854	31	-	31;58;110	57	57	Q9FJJ5	Internal Sure	Microtubule-associated protein RP/EB family member 1B Arabidopsis thaliana (Mouse-ear cress)	AT5G62500.1
po11_olive_016856	40;58;81	-	58;81	20	-	Q9AXQ3	N_terminal Sure	Eukaryotic translation initiation factor 5A-4 Solanum lycopersicum (Tomato) (Lycopersicon esculentum)	AT1G13950.1
po11_olive_016860	67	67	67	-	-	A0A068TWC1	Complete Sure	Coffea canephora DH200=94 genomic scaffold, scaffold_5 Coffea canephora (Robusta coffee)	AT3G48180.1
po11_olive_016865	95	60	39;60;95;121;148	-	-	P13447	Complete Sure	Anther-specific protein LAT52 Solanum lycopersicum (Tomato) (Lycopersicon esculentum)	-
po11_olive_016869	189	-	101;107;131;134;138;189	26;206	26	D7TIN5	Internal Sure	Putative uncharacterized protein Vitis vinifera (Grape)	AT3G56990.1
po11_olive_016870	109	-	109	13;17;20;119	13;17;20	Q9SMY6	Internal Sure	Putative pectinesterase/pectinesterase inhibitor 45 Arabidopsis thaliana (Mouse-ear cress)	AT4G33230.1
po11_olive_016872	48	25;27	25;27;48	-	-	Q9SX52	N_terminal Sure	Phytochrome-associated serine/threonine-protein phosphatase 1 Arabidopsis thaliana (Mouse-ear cress)	AT1G50370.1
po11_olive_016875	16	7;97	97;105	-	-	U5G9K5	N_terminal Sure	Uncharacterized protein Populus trichocarpa (Western balsam poplar) (Populus balsamifera subsp. trichocarpa)	-
po11_olive_016877	178	-	50;71;129;185	-	-	O80722	Internal Sure	Pectinesterase 4 Arabidopsis thaliana (Mouse-ear cress)	AT2G47030.1
po11_olive_016880	18	18	19;71;74;96;111;119	32;124	-	A0A068U2F8	Internal Sure	Coffea canephora DH200=94 genomic scaffold, scaffold_7 Coffea canephora (Robusta coffee)	AT4G35560.2
po11_olive_016881	117	5;8	29;64;76;117	-	-	Q6U740	Complete Putative	Allergen Fra e 1 Fraxinus excelsior (European ash)	-
po11_olive_016882	19;84	84	19;85	5;97	97	M1C9X6	C_terminal Putative	Uncharacterized protein Solanum tuberosum (Potato)	AT5G08160.1
po11_olive_016883	25;177	10	25;41;96;149;153;177	68;207	68;207	O48850	C_terminal Putative	Vesicle-associated membrane protein 725 Arabidopsis thaliana (Mouse-ear cress)	AT2G32670.1
po11_olive_016884	100	-	100	33	33	F2DFC7	Internal Sure	Glutamate dehydrogenase Hordeum vulgare var. distichum (Two-rowed barley)	AT1G51720.1
po11_olive_016887	95	-	95;101	-	-	V4VQ48	Complete Sure	Uncharacterized protein Citrus clementina.	AT3G25800.1
po11_olive_016890	56;83	41;57	19;41;57;84	108	108	Q9LEJ0	C_terminal Putative	Enolase 1 Hevea brasiliensis (Para rubber tree) (Siphonia brasiliensis)	AT2G36530.1
po11_olive_016893	28;58;82;109;128;163	-	28;58;82;128;163	15	-	Q9SV46	Internal Sure	Pentatricopeptide repeat-containing protein At3g54980, mitochondrial Arabidopsis thaliana (Mouse-ear cress)	AT3G54980.1
po11_olive_016894	57;120	-	58;121	28;40	28	A0A022R7N5	Internal Sure	Uncharacterized protein Erythranthe guttata (Yellow monkey flower) (Mimulus guttatus)	AT2G43250.1
po11_olive_016898	61	62	-	16	16	Q6Z844	C_terminal Putative	Coatomer subunit zeta-2 Oryza sativa subsp. japonica (Rice)	AT1G60970.1
po11_olive_016899	161	-	137;161	94	-	O80719-2	C_terminal Putative	2 of Probable receptor-like protein kinase At2g47060 OS=Arabidopsis thaliana GN=At2g47060	AT3G62220.1
po11_olive_016904	71	-	79	5	5	Q9LHA1	Internal Sure	Cytochrome P450 81D11 Arabidopsis thaliana (Mouse-ear cress)	AT1G66540.1
po11_olive_016906	10;24	80	11;18;25;35;57	-	-	Q84JP1	Internal Sure	Nuclear transcription factor Y subunit A-7 Arabidopsis thaliana (Mouse-ear cress)	AT1G30500.2
po11_olive_016923	9	3;9	-	-	-	Q38774	C_terminal Putative	Cell division control protein 2 homolog C Antirrhinum majus (Garden snapdragon)	AT3G54180.1
po11_olive_016929	52	19	19;52	-	-	P08281	N_terminal Sure	Glutamine synthetase leaf isozyme, chloroplastic Pisum sativum (Garden pea)	AT5G35630.1
po11_olive_016930	95	-	77;95	126	126	Q5XVC7	Internal Sure	WEB family protein At2g40480 Arabidopsis thaliana (Mouse-ear cress)	AT2G40480.1
po11_olive_016932	43	-	43	14	14	Q7XA06-2	N_terminal Putative	2 of Synaptotagmin-3 OS=Arabidopsis thaliana GN=SYT3	AT3G59660.1
po11_olive_016936	48;51	-	13;28;36;48;51;62	11	11	Q93Z92	C_terminal Putative	E3 ubiquitin-protein ligase At4g11680 Arabidopsis thaliana (Mouse-ear cress)	AT4G11680.1
po11_olive_016937	32;122	-	36;75;87;126	106	-	M0ZLS4	Internal Sure	Uncharacterized protein Solanum tuberosum (Potato)	AT5G15780.1
po11_olive_016942	113	113	-	-	-	Q9ZRX0	C_terminal Putative	Translationally-controlled tumor protein homolog Pseudotsuga menziesii (Douglas-fir) (Abies menziesii)	AT3G16640.1
po11_olive_016943	75	-	75;87	110	-	Q9LVN0	N_terminal Sure	Glycerophosphodiester phosphodiesterase GDPDL7 Arabidopsis thaliana (Mouse-ear cress)	AT5G58170.1
po11_olive_016945	35	-	35	170	170	Q9LT08	Internal Sure	26S proteasome non-ATPase regulatory subunit 14 homolog Arabidopsis thaliana (Mouse-ear cress)	AT5G23540.1
po11_olive_016946	56	-	53	1;5	1	A0A022RMD5	C_terminal Putative	Uncharacterized protein Erythranthe guttata (Yellow monkey flower) (Mimulus guttatus)	AT5G20220.1
po11_olive_016948	62	-	47;71;92	5;16	5;16	Q9XIH6	Internal Sure	Putative polyol transporter 2 Arabidopsis thaliana (Mouse-ear cress)	AT2G16130.1
po11_olive_016949	66;79	18	66	134	134	A0A022RR84	C_terminal Putative	Uncharacterized protein Erythranthe guttata (Yellow monkey flower) (Mimulus guttatus)	AT3G26890.1
po11_olive_016950	91	-	59;91	-	-	Q93W95	Internal Sure	Probable methyltransferase PMT13 Arabidopsis thaliana (Mouse-ear cress)	AT4G00740.1
po11_olive_016956	52	-	33	53	53	P46300	N_terminal Sure	40S ribosomal protein S4 Solanum tuberosum (Potato)	AT5G58420.1
po11_olive_016963	128	2;82	44;82	60;73	60;73	A0A061GCF3	C_terminal Putative	F11A6.1 protein, putative Theobroma cacao (Cacao) (Cocoa)	AT1G17665.1
po11_olive_016965	69	-	69;103;146	169	-	P46287	Complete Sure	60S ribosomal protein L11 Medicago sativa (Alfalfa)	AT2G42740.1
po11_olive_016973	30	87	30;78;87;143	6;83	6;83	A0A068UXI7	N_terminal Putative	Coffea canephora DH200=94 genomic scaffold, scaffold_63 Coffea canephora (Robusta coffee)	-
po11_olive_016979	45	-	26;45	-	-	M1CIV9	Complete Sure	Uncharacterized protein Solanum tuberosum (Potato)	AT5G08060.1
po11_olive_016982	53	-	35;54	124;133	124;133	Q9SEC2	Internal Sure	Peptide methionine sulfoxide reductase Lactuca sativa (Garden lettuce)	AT5G07470.1
po11_olive_016983	37	-	17;39;57;93;95	-	-	A0A068UJ45	C_terminal Putative	Coffea canephora DH200=94 genomic scaffold, scaffold_31 Coffea canephora (Robusta coffee)	AT4G32920.1
po11_olive_016990	93	93	94	1	1	Q9AV81	Internal Sure	U-box domain-containing protein 72 Oryza sativa subsp. japonica (Rice)	AT4G34380.1
po11_olive_016993	10	10	55;158;193	67	67	A0A022QL90	Internal Sure	Uncharacterized protein Erythranthe guttata (Yellow monkey flower) (Mimulus guttatus)	AT1G28420.1
po11_olive_016995	37;155	6;208	37;96;126;136;155;176	159	-	Q0WPH8	Internal Sure	Serine/threonine-protein kinase Nek5 Arabidopsis thaliana (Mouse-ear cress)	AT3G44200.1
po11_olive_017010	66	-	-	35;97	35	Q43043	C_terminal Sure	Pectinesterase Petunia integrifolia (Violet-flowered petunia) (Petunia inflata)	AT1G53830.1
po11_olive_017011	101	-	20;41;101;184	-	-	Q9SBA7	N_terminal Sure	Sugar transport protein 8 Arabidopsis thaliana (Mouse-ear cress)	AT5G26250.1
po11_olive_017012	19	-	19	-	-	Q42533	C_terminal Putative	Biotin carboxyl carrier protein of acetyl-CoA carboxylase 1, chloroplastic Arabidopsis thaliana (Mouse-ear cress)	AT5G16390.1
po11_olive_017014	4;79	-	65;79	5;120	5;120	P10978	Internal Sure	Retrovirus-related Pol polyprotein from transposon TNT 1-94 Nicotiana tabacum (Common tobacco)	-
po11_olive_017015	34;79	6;11;34	28;34;79;97	-	-	O64827	N_terminal Sure	Histone-lysine N-methyltransferase SUVR5 Arabidopsis thaliana (Mouse-ear cress)	AT2G23740.2
po11_olive_017018	32	-	32;89;99	118	118	B9T1G1	N_terminal Putative	RNA binding motif protein, putative Ricinus communis (Castor bean)	AT4G19610.1
po11_olive_017019	124	3;175	31;126;141;173;177	5	5	Q9LQI9	Internal Sure	Oligouridylate-binding protein 1B Arabidopsis thaliana (Mouse-ear cress)	AT1G17370.1
po11_olive_017022	31	85	32;43	-	-	Q8L7A9	Internal Sure	AP-4 complex subunit epsilon Arabidopsis thaliana (Mouse-ear cress)	AT1G31730.1
po11_olive_017024	17	-	17;53	9	9	O64886	Internal Sure	Protoheme IX farnesyltransferase, mitochondrial Arabidopsis thaliana (Mouse-ear cress)	AT2G44520.1
po11_olive_017026	29	-	-	-	-	M1D263	Internal Sure	Uncharacterized protein Solanum tuberosum (Potato)	-
po11_olive_017028	94	137	94	-	-	P37216	Internal Sure	Phospho-2-dehydro-3-deoxyheptonate aldolase 2, chloroplastic Solanum lycopersicum (Tomato) (Lycopersicon esculentum)	AT1G22410.1
po11_olive_017031	30;80;164	-	30;57;58;130;137;164;171;194	102;206	-	Q9SUD4	N_terminal Putative	Tetraspanin-7 Arabidopsis thaliana (Mouse-ear cress)	AT4G28050.1
po11_olive_017033	88	88	17;70;88;101;162	2	2;210	Q8W1K8	Internal Sure	Protein Mut11 Chlamydomonas reinhardtii (Chlamydomonas smithii)	AT4G02730.1
po11_olive_017036	43;118	123	43;118	62	62	Q0WL52	Internal Sure	BTB/POZ domain-containing protein NPY5 Arabidopsis thaliana (Mouse-ear cress)	AT4G37590.1
po11_olive_017039	11;22	184	11;22;93;129;184	3;5;132	3;5	Q9C9N5	Internal Sure	Probable inactive leucine-rich repeat receptor-like protein kinase At1g66830 Arabidopsis thaliana (Mouse-ear cress)	AT1G66830.1
po11_olive_017041	11;76	11	11;69;76	207	207	A0A022PW43	Internal Sure	Uncharacterized protein Erythranthe guttata (Yellow monkey flower) (Mimulus guttatus)	-
po11_olive_017043	124	15	12;15;36;71;84;125	11	-	Q6U740	Complete Putative	Allergen Fra e 1 Fraxinus excelsior (European ash)	-
po11_olive_017045	117	5;8	29;64;76;117	4	4	Q6U740	Complete Putative	Allergen Fra e 1 Fraxinus excelsior (European ash)	-
po11_olive_017047	31	-	32	-	-	B9RAJ0	Internal Sure	Probable aspartyl aminopeptidase Ricinus communis (Castor bean)	AT5G60160.1
po11_olive_017049	117	210	28;44;111;160;161;166	-	-	Q93W93	Internal Sure	F-box/kelch-repeat protein At1g55270 Arabidopsis thaliana (Mouse-ear cress)	AT1G55270.1
po11_olive_017057	69	97	69;78;97	-	-	Q84MC7	C_terminal Putative	Abscisic acid receptor PYL9 Arabidopsis thaliana (Mouse-ear cress)	AT1G01360.1
po11_olive_017066	16	-	16	4	-	Q94AP0	Internal Sure	Allantoinase Arabidopsis thaliana (Mouse-ear cress)	AT4G04955.1
po11_olive_017067	5;50;118;165	5	34;35;50;118;165	207	207	A6MVX8	Internal Sure	Translation initiation factor IF-2, chloroplastic Rhodomonas salina (Cryptomonas salina) Plastid Chloroplast	AT1G21160.1
po11_olive_017070	39;121	3;121	39;51	66	66	Q9ZPY9	Internal Sure	Phosphatidylinositol 4-kinase gamma 4 Arabidopsis thaliana (Mouse-ear cress)	AT2G46500.1
po11_olive_017071	55;116	-	55;116	-	-	A0A067KLY5	N_terminal Sure	Uncharacterized protein Jatropha curcas (Barbados nut)	AT4G38480.1
po11_olive_017074	21	-	21;31;59	-	-	F6HX44	N_terminal Sure	Putative uncharacterized protein Vitis vinifera (Grape)	AT1G64980.1
po11_olive_017086	122	-	61;122	11;15	11;15	O24653	Internal Sure	Guanosine nucleotide diphosphate dissociation inhibitor 2 Arabidopsis thaliana (Mouse-ear cress)	AT3G59920.1
po11_olive_017095	18;129	-	18;117;129;176;186	84;177	177	P29518	Internal Sure	Adenine nucleotide transporter BT1, chloroplastic/amyloplastic/mitochondrial Zea mays (Maize)	AT5G48970.1
po11_olive_017099	144	-	39;127;128;144	73	73	P08927	C_terminal Putative	RuBisCO large subunit-binding protein subunit beta, chloroplastic Pisum sativum (Garden pea)	AT3G13470.1
po11_olive_016829_split_1	55;95	-	25;105;142	-	-	P15722	Internal Sure	Probable pectate lyase P59 Solanum lycopersicum (Tomato) (Lycopersicon esculentum)	AT3G07010.1
po11_olive_023400	115	13;31;115	14;31;32;42;116	1	1	A0A068TXL5	Internal Sure	Coffea canephora DH200=94 genomic scaffold, scaffold_5 Coffea canephora (Robusta coffee)	AT3G18290.1
po11_olive_023405	59	59;121	59	25;41	25	Q9FLR0	C_terminal Putative	Protein NEN1 Arabidopsis thaliana (Mouse-ear cress)	AT5G07710.1
po11_olive_023411	88	88	18;88	95	95	Q0WL80-2	N_terminal Sure	2 of UDP-glucose:glycoprotein glucosyltransferase OS=Arabidopsis thaliana GN=UGGT	AT1G71220.2
po11_olive_023415	31	-	25;31;53	4;60	-	A0A022PZW7	Complete Putative	Uncharacterized protein Erythranthe guttata (Yellow monkey flower) (Mimulus guttatus)	AT1G60220.1
po11_olive_023422	124	-	19	2;123	2;123	A0A022QBF6	C_terminal Putative	Uncharacterized protein Erythranthe guttata (Yellow monkey flower) (Mimulus guttatus)	-
po11_olive_023425	125;168	-	53;125;144;168	20;162	20;86;162	Q9SUM3-2	Internal Sure	2 of NADPH--cytochrome P450 reductase 2 OS=Arabidopsis thaliana GN=ATR2	AT4G30210.1
po11_olive_023428	37;119	16	16;37;115;119	12	12	Q2V4L8-2	Internal Sure	2 of Endoglucanase 3 OS=Arabidopsis thaliana GN=CEL5	AT1G22880.1
po11_olive_023431	135	-	52;63;136;142	1;8;13	8;13	Q9SZR9	Internal Sure	ABC transporter G family member 9 Arabidopsis thaliana (Mouse-ear cress)	AT4G27420.1
po11_olive_023432	12	1	103;109	127	26	Q9FF10	C_terminal Sure	Heparanase-like protein 1 Arabidopsis thaliana (Mouse-ear cress)	AT5G07830.1
po11_olive_023436	101	-	91;101;146	3	-	O23140	Internal Sure	AP-2 complex subunit mu Arabidopsis thaliana (Mouse-ear cress)	AT5G46630.2
po11_olive_023440	75	-	75;104;128	-	-	Q9C5Y0-2	Internal Sure	2 of Phospholipase D delta OS=Arabidopsis thaliana GN=PLDDELTA	AT4G35790.1
po11_olive_023441	27	-	24;27	-	-	Q8LFQ6	Complete Putative	Glutaredoxin-C4 Arabidopsis thaliana (Mouse-ear cress)	AT5G20500.1
po11_olive_023442	21	-	21	94;135	135	A0A022RIB5	N_terminal Sure	Uncharacterized protein Erythranthe guttata (Yellow monkey flower) (Mimulus guttatus)	-
po11_olive_023448	41;87	-	41;105;117;126;128	-	-	Q42954	Internal Sure	Pyruvate kinase, cytosolic isozyme Nicotiana tabacum (Common tobacco)	AT5G56350.1
po11_olive_023452	117	-	45;48;69;104;117	-	-	Q6U740	N_terminal Sure	Allergen Fra e 1 Fraxinus excelsior (European ash)	-
po11_olive_023456	49	-	49;83	143;151	-	Q9LSF1	Internal Sure	Serine/threonine-protein kinase OXI1 Arabidopsis thaliana (Mouse-ear cress)	AT4G13000.1
po11_olive_023460	153	-	-	150	150	A0A022Q052	Internal Sure	Uncharacterized protein Erythranthe guttata (Yellow monkey flower) (Mimulus guttatus)	AT2G17930.1
po11_olive_023461	159	-	159	-	-	P29162	Internal Sure	L-ascorbate oxidase homolog Nicotiana tabacum (Common tobacco)	AT1G55560.1
po11_olive_023462	76	12	-	-	-	Q84ZT9	C_terminal Putative	Protein WAVE-DAMPENED 2 Arabidopsis thaliana (Mouse-ear cress)	AT3G23090.1
po11_olive_023464	22	6	19;22;149	157	157	P36428-2	Internal Sure	Cytoplasmic of Alanine--tRNA ligase OS=Arabidopsis thaliana GN=ALATS	AT1G50200.1
po11_olive_023466	93	93	53;67;76;93	-	-	Q2V419-2	Internal Sure	2 of Cyclin-dependent kinase B1-2 OS=Arabidopsis thaliana GN=CDKB1-2	AT3G44850.1
po11_olive_023469	9;47	9	46;47;87;114	-	-	Q9XEE8	C_terminal Putative	Probable protein phosphatase 2C 30 Arabidopsis thaliana (Mouse-ear cress)	AT2G40180.1
po11_olive_023473	72	-	49;72	-	-	Q8L9J9	N_terminal Sure	Probable carbohydrate esterase At4g34215 Arabidopsis thaliana (Mouse-ear cress)	AT4G34215.1
po11_olive_023475	79	-	91	164	-	A0A068TM47	Internal Sure	Coffea canephora DH200=94 genomic scaffold, scaffold_1 Coffea canephora (Robusta coffee)	-
po11_olive_023477	42	-	18;42;81;116;162;166	10;11;105;184	10;11;105;184	O82802	Internal Sure	Sulfite reductase 1 [ferredoxin], chloroplastic Nicotiana tabacum (Common tobacco)	AT5G04590.1
po11_olive_023478	76	-	76	-	-	Q9LT31	N_terminal Sure	Vacuolar protein sorting-associated protein 9A Arabidopsis thaliana (Mouse-ear cress)	AT3G19770.1
po11_olive_023479	56;151;172	31	56;125;151;172	23	23	Q9M3B6	Internal Sure	Plastidial pyruvate kinase 4, chloroplastic Arabidopsis thaliana (Mouse-ear cress)	AT3G49160.1
po11_olive_023485	9	9	-	103;140;152	103;140;152	Q40885	C_terminal Putative	Floral homeotic protein AGAMOUS Petunia hybrida (Petunia)	AT4G18960.1
po11_olive_023487	157	-	82;85;100;108;119;122	-	-	Q8LPN7	Internal Sure	E3 ubiquitin-protein ligase RING1-like Arabidopsis thaliana (Mouse-ear cress)	AT1G60360.1
po11_olive_023488	65	-	26;51;65;83	37	37	Q8VZ95	N_terminal Putative	Vesicle-associated protein 1-1 Arabidopsis thaliana (Mouse-ear cress)	AT3G60600.1
po11_olive_023489	91	-	93	79;183	183	F4K4R6	Internal Sure	Protein GAMETE EXPRESSED 2 Arabidopsis thaliana (Mouse-ear cress)	AT5G49150.1
po11_olive_023490	89	-	89	-	-	Q570U6	C_terminal Putative	Protein ELF4-LIKE 4 Arabidopsis thaliana (Mouse-ear cress)	AT1G17455.1
po11_olive_023491	9	7;9;23	41	-	-	M7ZDV5	C_terminal Putative	Uncharacterized protein Triticum urartu (Red wild einkorn) (Crithodium urartu)	-
po11_olive_023493	140	-	39;52;85;128;151	118	118	A5B4R0	C_terminal Sure	Putative uncharacterized protein Vitis vinifera (Grape)	AT5G36240.1
po11_olive_023496	27	-	27	9;32	9;32	Q53NS8	N_terminal Putative	Putative uncharacterized protein Oryza sativa subsp. japonica (Rice)	-
po11_olive_023498	66;109;112	24	24;66;78;109	16;55	16;55	Q0WKY2	Internal Sure	Carbon catabolite repressor protein 4 homolog 5 Arabidopsis thaliana (Mouse-ear cress)	AT1G73875.1
po11_olive_023499	121	1;70	22;34;56;65;70;101;105;109;125	-	-	Q8GUI4-2	Internal Sure	2 of Uncharacterized GPI-anchored protein At1g61900 OS=Arabidopsis thaliana GN=At1g61900	AT2G30700.1
po11_olive_023507	13	2	-	-	-	Q56YN8	Internal Sure	Structural maintenance of chromosomes protein 3 Arabidopsis thaliana (Mouse-ear cress)	AT2G27170.1
po11_olive_023508	110;158	-	28;50;54;110	118	118	Q7XBQ9	Internal Sure	Disease resistance protein RGA2 Solanum bulbocastanum (Wild potato)	-
po11_olive_023511	75	6	75	26;32	26;32	A0A022RDT4	C_terminal Putative	Uncharacterized protein Erythranthe guttata (Yellow monkey flower) (Mimulus guttatus)	-
po11_olive_023518	22	-	18;22	84	84	F4HQD4	Internal Sure	Heat shock 70 kDa protein 15 Arabidopsis thaliana (Mouse-ear cress)	AT1G79920.1
po11_olive_023520	69;137	-	21;24;31;35;40;45;69;109;113	84	-	Q9FJR0	Internal Sure	Regulator of nonsense transcripts 1 homolog Arabidopsis thaliana (Mouse-ear cress)	AT5G47010.1
po11_olive_023526	20;73	-	20;73	4	4	P46573	Internal Sure	Protein kinase APK1B, chloroplastic Arabidopsis thaliana (Mouse-ear cress)	AT2G28930.1
po11_olive_023529	28	-	73;75	-	-	T0S4L3	C_terminal Putative	Uncharacterized protein Saprolegnia diclina VS20.	-
po11_olive_023534	27	-	19;31	-	-	Q38796	Internal Sure	Homeobox protein LUMINIDEPENDENS Arabidopsis thaliana (Mouse-ear cress)	AT4G02560.1
po11_olive_023536	54	-	55	9;156	9;156	O24412	Internal Sure	26S proteasome non-ATPase regulatory subunit 7 homolog A Arabidopsis thaliana (Mouse-ear cress)	AT5G05780.1
po11_olive_023540	86	-	46	3	3	A0A022PY10	Internal Sure	Uncharacterized protein Erythranthe guttata (Yellow monkey flower) (Mimulus guttatus)	AT5G47020.1
po11_olive_023545	117	-	70;101;119;121	-	-	O82730	Internal Sure	Monogalactosyldiacylglycerol synthase 2, chloroplastic Arabidopsis thaliana (Mouse-ear cress)	AT5G20410.1
po11_olive_023551	41;82	-	62;82;116	175	-	O04886	Internal Sure	Pectinesterase 1 Citrus sinensis (Sweet orange) (Citrus aurantium var. sinensis)	AT3G14310.1
po11_olive_023555	109;166	-	29;107;111;138;166	55;187	55;187	Q0WP85	Internal Sure	Pentatricopeptide repeat-containing protein At2g13420, mitochondrial Arabidopsis thaliana (Mouse-ear cress)	AT1G63080.1
po11_olive_023557	34	-	34	121;157;182	157;182	Q9C6P3	Internal Sure	Calcium-dependent protein kinase 33 Arabidopsis thaliana (Mouse-ear cress)	AT1G50700.1
po11_olive_023567	133	22;49	49;133	-	124	A0A068V0C9	Internal Sure	Coffea canephora DH200=94 genomic scaffold, scaffold_78 Coffea canephora (Robusta coffee)	AT3G55960.1
po11_olive_023568	53;68	-	54;69;85	154	154	F4K2K3	Internal Sure	ARF guanine-nucleotide exchange factor GNL2 Arabidopsis thaliana (Mouse-ear cress)	AT5G19610.1
po11_olive_023571	34	-	18	15	15	Q42456	C_terminal Putative	Aspartic proteinase oryzasin-1 Oryza sativa subsp. japonica (Rice)	AT1G62290.1
po11_olive_023572	121	106	106;130;142	13;78;160	13;78;160	Q9SWB4	Internal Sure	Poly [ADP-ribose] polymerase 3 Glycine max (Soybean) (Glycine hispida)	-
po11_olive_023576	82	-	73;82	3;86	3;86	Q84RK2-4	N_terminal Putative	4 of Fatty-acid-binding protein 2 OS=Arabidopsis thaliana GN=FAP2	AT2G26310.1
po11_olive_023579	118	2	47;118;140	-	-	M5XQG0	Internal Sure	Uncharacterized protein Prunus persica (Peach) (Amygdalus persica)	AT1G14570.2
po11_olive_023581	97	-	98	162;176;181	162	A0A022RIU8	Internal Sure	Uncharacterized protein Erythranthe guttata (Yellow monkey flower) (Mimulus guttatus)	AT5G04430.2
po11_olive_023585	56	3	36;56;94;157	-	-	O04197	Internal Sure	Coronatine-insensitive protein 1 Arabidopsis thaliana (Mouse-ear cress)	AT2G39940.1
po11_olive_023589	66	6	20;66;109	-	-	O49354	Internal Sure	Hexaprenyldihydroxybenzoate methyltransferase, mitochondrial Arabidopsis thaliana (Mouse-ear cress)	AT2G30920.1
po11_olive_023591	18;29;184	18	18;29;83;87	124	-	Q8LPL6-3	Internal Sure	3 of AP-2 complex subunit alpha-1 OS=Arabidopsis thaliana GN=ALPHA-ADR	AT5G22780.1
po11_olive_023593	88	-	-	-	-	O22468	C_terminal Sure	WD-40 repeat-containing protein MSI2 Arabidopsis thaliana (Mouse-ear cress)	AT2G16780.1
po11_olive_023595	92	-	93	109	109	A0A022RNY3	Internal Sure	Uncharacterized protein Erythranthe guttata (Yellow monkey flower) (Mimulus guttatus)	AT3G22590.1
po11_olive_023597	71;85	-	48;71;85;107	-	-	A0A022Q0Q4	N_terminal Sure	Uncharacterized protein Erythranthe guttata (Yellow monkey flower) (Mimulus guttatus)	-
po11_olive_023599	166	-	90;128	140;152	140	Q6XBF8	C_terminal Putative	Aspartic proteinase CDR1 Arabidopsis thaliana (Mouse-ear cress)	AT1G64830.1
po11_olive_023603	20	-	20	-	-	A0A022PW43	Internal Sure	Uncharacterized protein Erythranthe guttata (Yellow monkey flower) (Mimulus guttatus)	-
po11_olive_023607	106	-	70;106;130;172	186	186	Q67XX3-2	Internal Sure	2 of F-box protein At5g06550 OS=Arabidopsis thaliana GN=At5g06550	AT5G06550.1
po11_olive_023609	59;99	-	59;99	115	115	Q39011	N_terminal Sure	Shaggy-related protein kinase eta Arabidopsis thaliana (Mouse-ear cress)	AT4G18710.1
po11_olive_023610	90;128;139	10;139	59;90;100;128	135;146	135;146	A0A068VBJ4	N_terminal Sure	Coffea canephora DH200=94 genomic scaffold, scaffold_208 Coffea canephora (Robusta coffee)	AT2G22610.1
po11_olive_023616	119	-	107;119	37;95	-	F6I5N6	Internal Sure	Putative uncharacterized protein Vitis vinifera (Grape)	AT4G29950.1
po11_olive_023621	64;100	-	64;100	5;120	5	Q6JB11	N_terminal Putative	Protein MATERNALLY EXPRESSED GENE 5 Zea mays (Maize)	AT2G23350.1
po11_olive_023623	43;95	43	43;55;93;95	4;19;118	4;19	O22446	Internal Sure	Histone deacetylase 19 Arabidopsis thaliana (Mouse-ear cress)	AT4G38130.1
po11_olive_023624	83;107	-	83	11	11	A0A022R6R5	N_terminal Sure	Uncharacterized protein Erythranthe guttata (Yellow monkey flower) (Mimulus guttatus)	-
po11_olive_023630	68;112	112	47;52;68;73;82;112	147	147	P11670	Internal Sure	Basic form of pathogenesis-related protein 1 Nicotiana tabacum (Common tobacco)	AT3G19690.1
po11_olive_023631	49;63	123	50;65;85	-	-	O82205	Complete Sure	40S ribosomal protein S15a-2 Arabidopsis thaliana (Mouse-ear cress)	AT2G19720.1
po11_olive_023632	110;140	110;140	28;110;140;149	46	-	Q6DQL1	Internal Sure	Succinyl-CoA ligase [ADP-forming] subunit alpha-2, mitochondrial Solanum lycopersicum (Tomato) (Lycopersicon esculentum)	AT5G23250.1
po11_olive_023633	143	136;143	49;65;71;136;143;159;164	137;158	137	F6HAR9	Internal Sure	Putative uncharacterized protein Vitis vinifera (Grape)	AT5G62310.1
po11_olive_023636	69	41	41;49;71	-	-	Q9SXJ6	Internal Sure	ATP-dependent Clp protease proteolytic subunit 3, chloroplastic Arabidopsis thaliana (Mouse-ear cress)	AT1G66670.1
po11_olive_023638	106	34;106	34;106	12;136	12	D5ADX5	Internal Sure	Putative uncharacterized protein Picea sitchensis (Sitka spruce) (Pinus sitchensis)	AT3G60910.1
po11_olive_023639	163;175	187	55;72;75;163;175	11	11	A0A022R0L9	Internal Sure	Uncharacterized protein Erythranthe guttata (Yellow monkey flower) (Mimulus guttatus)	AT5G37440.1
po11_olive_023657	54	-	54	85	-	Q5SN53	Internal Sure	Mitogen-activated protein kinase 8 Oryza sativa subsp. japonica (Rice)	AT3G14720.1
po11_olive_023658	7;100;119	7	101;120	27;45	45	Q8L730	N_terminal Sure	Protein SULFUR DEFICIENCY-INDUCED 2 Arabidopsis thaliana (Mouse-ear cress)	AT1G04770.1
po11_olive_023661	124	-	20;125	91;97	-	Q9S9K4	Internal Sure	Aspartic proteinase-like protein 2 Arabidopsis thaliana (Mouse-ear cress)	AT1G05840.1
po11_olive_023664	106	131	95;106;131	7	7	Q8VZG1	Internal Sure	Diacylglycerol kinase 3 Arabidopsis thaliana (Mouse-ear cress)	AT2G18730.1
po11_olive_023670	88	-	29;50;59;79;88	123	-	Q8VYR3	Internal Sure	Protein trichome birefringence-like 2 Arabidopsis thaliana (Mouse-ear cress)	AT1G60790.1
po11_olive_023671	70	-	70	179	179	F6I4H2	Internal Sure	Putative uncharacterized protein Vitis vinifera (Grape)	AT1G09450.1
po11_olive_023673	119	10	32	-	-	Q93YS4-2	Internal Sure	2 of ABC transporter G family member 22 OS=Arabidopsis thaliana GN=ABCG22	AT5G06530.2
po11_olive_023674	40	-	26;40;52;85	-	-	A0A022QVM1	Internal Sure	Uncharacterized protein Erythranthe guttata (Yellow monkey flower) (Mimulus guttatus)	AT5G62310.1
po11_olive_023676	11	11;72	11;35;72;113;149	6;121	121	M5X4F9	Internal Sure	Uncharacterized protein Prunus persica (Peach) (Amygdalus persica)	-
po11_olive_023681	85;94;96;112	3	77;80;91;101;103;120;152	-	-	C0LGQ9	Internal Sure	Probable LRR receptor-like serine/threonine-protein kinase At4g20940 Arabidopsis thaliana (Mouse-ear cress)	AT4G20940.1
po11_olive_023684	35	125	36;57;99	79;91;96	91;96	Q9FH28	Internal Sure	Chaperone protein dnaJ 49 Arabidopsis thaliana (Mouse-ear cress)	AT3G14200.1
po11_olive_023686	12	-	43	160	160	C0PC27	Internal Sure	Uncharacterized protein Zea mays (Maize)	-
po11_olive_023688	57	-	57;128	52	52	P42756	Complete Putative	40S ribosomal protein S11 Dunaliella tertiolecta (Green alga)	AT5G23740.1
po11_olive_023690	103	7	92;103	65	65	Q9LIP2	Internal Sure	Proteasome subunit beta type-5-B Arabidopsis thaliana (Mouse-ear cress)	AT3G26340.1
po11_olive_023691	54	54	47;63;113;131	-	-	A0A061G6U0	N_terminal Putative	Mitochondrial import inner membrane translocase subunit Tim17/Tim22/Tim23 family protein isoform 3 Theobroma cacao (Cacao) (Cocoa)	AT5G51150.1
po11_olive_023692	64;81	64;81	36;64;81	12;94	94	P0CH02	Internal Sure	Putative RING-H2 finger protein ATL21B Arabidopsis thaliana (Mouse-ear cress)	AT2G46494.1
po11_olive_023694	45;65	-	45;65	-	-	P24099	Internal Sure	Glutamine synthetase cytosolic isozyme 1 Glycine max (Soybean) (Glycine hispida)	AT1G66200.3
po11_olive_023695	148	-	148	111	111	W4G6L8	Internal Sure	Uncharacterized protein Aphanomyces astaci.	-
po11_olive_023696	104	-	46;106;125	-	-	Q7FZN2	Internal Sure	AT4g08070 protein Arabidopsis thaliana (Mouse-ear cress)	-
po11_olive_023698	39;155	-	39	13;124	13	Q9LZ25	Internal Sure	Probable disease resistance protein At5g04720 Arabidopsis thaliana (Mouse-ear cress)	AT5G04720.1
po11_olive_023542_split_1	101	-	53	-	-	P98205	N_terminal Sure	Phospholipid-transporting ATPase 2 Arabidopsis thaliana (Mouse-ear cress)	AT5G44240.1
po11_olive_025502	46	-	-	-	-	F8WKW8	Internal Sure	Crocetin glucoside glucosyltransferase Gardenia jasminoides (Cape jasmine) (Gardenia augusta)	AT2G18560.1
po11_olive_025508	43;108	43	43;67;117;130;152	-	-	Q9ZVC9	Internal Sure	Protein FAR1-RELATED SEQUENCE 3 Arabidopsis thaliana (Mouse-ear cress)	AT2G27110.1
po11_olive_025517	173	-	81;132;161;173	133	133	A0A022Q8F1	Internal Sure	Uncharacterized protein Erythranthe guttata (Yellow monkey flower) (Mimulus guttatus)	-
po11_olive_025524	47	13	13;32;49	10	10	O65271	Internal Sure	Bifunctional protein FolD 4, chloroplastic Arabidopsis thaliana (Mouse-ear cress)	AT4G00620.1
po11_olive_025530	28	66	22;31;42;46;52	-	-	Q8GYH7	Internal Sure	E3 SUMO-protein ligase MMS21 Arabidopsis thaliana (Mouse-ear cress)	AT3G15150.1
po11_olive_025533	31;137	-	31;137	2;13	2;13	P51427	C_terminal Sure	40S ribosomal protein S5-2 Arabidopsis thaliana (Mouse-ear cress)	AT3G11940.1
po11_olive_025535	14	-	14;78	34;69	69	O04147	C_terminal Putative	Cyclic phosphodiesterase Arabidopsis thaliana (Mouse-ear cress)	AT4G18930.1
po11_olive_025540	71	11	11;34;42	-	-	Q9ZPE9	C_terminal Putative	5'-adenylylsulfate reductase-like 6 Arabidopsis thaliana (Mouse-ear cress)	AT4G08930.1
po11_olive_025543	31;41	-	31;41	-	-	B9HBP4	N_terminal Putative	Uncharacterized protein Populus trichocarpa (Western balsam poplar) (Populus balsamifera subsp. trichocarpa)	-
po11_olive_025553	101	-	45;54;59;62;80;83;101	16;110	16	V7BW92	N_terminal Sure	Uncharacterized protein Phaseolus vulgaris (Kidney bean) (French bean)	AT1G78420.1
po11_olive_025555	10	10	89;91	77	-	Q93VI3	C_terminal Putative	60S ribosomal protein L17-1 Arabidopsis thaliana (Mouse-ear cress)	AT1G67430.1
po11_olive_025558	52	-	52;158	13;100;167	13;100;167	P31541	Internal Sure	ATP-dependent Clp protease ATP-binding subunit clpA homolog CD4A, chloroplastic Solanum lycopersicum (Tomato) (Lycopersicon esculentum)	AT5G50920.1
po11_olive_025564	47	-	105	-	-	M5WV49	N_terminal Sure	Uncharacterized protein Prunus persica (Peach) (Amygdalus persica)	AT1G32120.1
po11_olive_025565	145;164	72	18;52;55;72;113;140;145;164	162;173	162	A0A068V269	Internal Sure	Coffea canephora DH200=94 genomic scaffold, scaffold_92 Coffea canephora (Robusta coffee)	AT3G47890.1
po11_olive_025568	122	-	21;96;123;124	-	-	Q41783	Internal Sure	Tubulin beta-6 chain Zea mays (Maize)	AT5G23860.1
po11_olive_025576	76	163	52;76;129	14	14	Q9FH32	N_terminal Putative	Autophagy-related protein 18f Arabidopsis thaliana (Mouse-ear cress)	AT5G54730.1
po11_olive_025579	134;176	-	134	7	7	A0A022S187	Internal Sure	Uncharacterized protein Erythranthe guttata (Yellow monkey flower) (Mimulus guttatus)	AT1G03060.1
po11_olive_025581	7;55	-	55;109	11	11	Q9LVW7	Internal Sure	Carbamoyl-phosphate synthase small chain, chloroplastic Arabidopsis thaliana (Mouse-ear cress)	AT3G27740.1
po11_olive_025589	34	-	34	-	-	M1A229	N_terminal Putative	Uncharacterized protein Solanum tuberosum (Potato)	-
po11_olive_025591	133	-	113;133	161	-	Q94B77	Internal Sure	Formin-like protein 5 Arabidopsis thaliana (Mouse-ear cress)	AT5G54650.1
po11_olive_025595	23	-	-	50	50	Q6DBG8	Internal Sure	Probable arabinosyltransferase ARAD1 Arabidopsis thaliana (Mouse-ear cress)	AT2G35100.1
po11_olive_025598	115	-	57;115	17	17	A0A022QGK7	C_terminal Putative	Uncharacterized protein Erythranthe guttata (Yellow monkey flower) (Mimulus guttatus)	AT4G21320.1
po11_olive_025599	11	11	11;52	112	-	Q8W0W4	C_terminal Putative	TATA-binding protein 2 Oryza sativa subsp. japonica (Rice)	AT1G55520.1
po11_olive_025616	95	-	13;64;95;97	127;141	141	P17641	Complete Sure	Pathogenesis-related protein STH-21 Solanum tuberosum (Potato)	-
po11_olive_025619	133	-	17;120;133	60	60	A0A022S069	Internal Sure	Uncharacterized protein Erythranthe guttata (Yellow monkey flower) (Mimulus guttatus)	AT5G58720.1
po11_olive_025622	58;108	15	36;58;81;108	144	144	A0A022Q208	Internal Sure	Uncharacterized protein Erythranthe guttata (Yellow monkey flower) (Mimulus guttatus)	-
po11_olive_025624	89;98	-	89	-	-	P15722	N_terminal Sure	Probable pectate lyase P59 Solanum lycopersicum (Tomato) (Lycopersicon esculentum)	AT4G13710.1
po11_olive_025627	20	-	142	14	14	Q84K00	N_terminal Putative	NAC domain-containing protein 78 Arabidopsis thaliana (Mouse-ear cress)	AT3G10500.1
po11_olive_025629	29	-	29	-	-	Q7XQ88	C_terminal Putative	Dolichyl-diphosphooligosaccharide--protein glycosyltransferase subunit STT3B Oryza sativa subsp. japonica (Rice)	AT1G34130.1
po11_olive_025632	76	-	13;18;76	94	94	Q6Z4G3	C_terminal Putative	UDP-arabinopyranose mutase 3 Oryza sativa subsp. japonica (Rice)	AT3G02230.1
po11_olive_025636	70	-	-	-	-	Q9M565	C_terminal Putative	Transcription initiation factor TFIID subunit 11 Arabidopsis thaliana (Mouse-ear cress)	AT4G20280.1
po11_olive_025643	142	-	80;95;103;124;142	149	149	B4FUS3	N_terminal Sure	Cell number regulator 8 Zea mays (Maize)	AT2G37110.1
po11_olive_025646	30	-	30;81	9;19	9;19	Q8VZ96	N_terminal Sure	Derlin-2.1 Arabidopsis thaliana (Mouse-ear cress)	AT4G21810.1
po11_olive_025657	124	-	124	-	-	Q9LVM1	Internal Sure	ABC transporter B family member 25, mitochondrial Arabidopsis thaliana (Mouse-ear cress)	AT5G58270.1
po11_olive_025663	54	89	54;89;104	-	-	Q9FZ45	Internal Sure	Uncharacterized membrane protein At1g16860 Arabidopsis thaliana (Mouse-ear cress)	AT1G16860.1
po11_olive_025664	50	-	50	91;120	120	R0H7T9	Internal Sure	Uncharacterized protein Capsella rubella.	-
po11_olive_025665	14	14	14;42;116	-	-	A0A022QL90	Internal Sure	Uncharacterized protein Erythranthe guttata (Yellow monkey flower) (Mimulus guttatus)	AT1G28420.1
po11_olive_025671	127	3	44;137;148	-	-	Q945B7	Internal Sure	Magnesium-protoporphyrin IX monomethyl ester [oxidative] cyclase, chloroplastic Euphorbia esula (Leafy spurge)	AT3G56940.1
po11_olive_025672	46;129	-	46;129	23;117	23;97;117	Q8S3U9	Internal Sure	Exocyst complex component SEC5A Arabidopsis thaliana (Mouse-ear cress)	AT1G76850.1
po11_olive_025676	104	151	13;33;68;104;151	11;19;167	11	A0A022RFQ1	Internal Sure	Uncharacterized protein Erythranthe guttata (Yellow monkey flower) (Mimulus guttatus)	-
po11_olive_025679	12;79;134;160	12;155	12;69;79;135;155;161	14	14	Q9ZVH4	Internal Sure	Cullin-3A Arabidopsis thaliana (Mouse-ear cress)	AT1G26830.1
po11_olive_025684	110;129	-	110;129;151	-	-	Q8GYH7	Internal Sure	E3 SUMO-protein ligase MMS21 Arabidopsis thaliana (Mouse-ear cress)	AT3G15150.1
po11_olive_025686	13	8;13;85	18;35;93;105	-	-	Q0DYP5-2	Internal Sure	2 of Zinc finger CCCH domain-containing protein 17 OS=Oryza sativa subsp. japonica GN=Os02g0677700	AT4G25440.1
po11_olive_025690	36	-	36;59	84	-	O04860	N_terminal Sure	Serine/threonine-protein phosphatase PP2A-5 catalytic subunit Nicotiana tabacum (Common tobacco)	AT3G58500.1
po11_olive_025692	84;133	-	31;38;49;84;89;108;133	4;167	4;76;167	P92519	Internal Sure	Uncharacterized mitochondrial protein AtMg00810 Arabidopsis thaliana (Mouse-ear cress) Mitochondrion	AT4G23160.1
po11_olive_025694	64	-	64	-	-	K4CVJ5	Internal Sure	Uncharacterized protein Solanum lycopersicum (Tomato) (Lycopersicon esculentum)	-
po11_olive_025696	64	-	44;78	-	-	C0LGU5	C_terminal Putative	Probable LRR receptor-like serine/threonine-protein kinase At5g45780 Arabidopsis thaliana (Mouse-ear cress)	AT5G57610.1
po11_olive_025699	65	-	65	-	-	A0A061G602	N_terminal Sure	DNA primase Theobroma cacao (Cacao) (Cocoa)	AT5G41880.1
po11_olive_025701	57	-	57	-	-	Q9LV09	Internal Sure	Protein BOBBER 1 Arabidopsis thaliana (Mouse-ear cress)	AT5G53400.1
po11_olive_025705	51	117	37;51;126;141;155	181	181	A7UL74	Internal Sure	Protein CHROMOSOME TRANSMISSION FIDELITY 7 Arabidopsis thaliana (Mouse-ear cress)	AT4G31400.1
po11_olive_025706	146	24	24;25;146	-	-	P19954	N_terminal Sure	Ribosome-binding factor PSRP1, chloroplastic Spinacia oleracea (Spinach)	AT5G24490.1
po11_olive_025707	168	-	169	1;76;89	1;76;89	Q38997-2	Internal Sure	2 of SNF1-related protein kinase catalytic subunit alpha KIN10 OS=Arabidopsis thaliana GN=KIN10	AT3G01090.2
po11_olive_025715	56;69;90	-	36;56;69;90;147	-	-	Q8GX86	Internal Sure	Probable pectinesterase/pectinesterase inhibitor 21 Arabidopsis thaliana (Mouse-ear cress)	AT3G05610.1
po11_olive_025722	31	63	31	-	-	F4J9M5	Internal Sure	Probable ATP-dependent DNA helicase CHR12 Arabidopsis thaliana (Mouse-ear cress)	AT3G06010.1
po11_olive_025729	107	5	51;109;115	-	-	Q05967	Internal Sure	Polygalacturonase Nicotiana tabacum (Common tobacco)	-
po11_olive_025733	55	-	55;91;139	9;29;34;150	9;29;34;150	P22275	Internal Sure	Tubulin alpha-3 chain Zea mays (Maize)	AT4G14960.2
po11_olive_025741	41	-	21;32;42;53;65;146	180	180	Q2AA42	Internal Sure	F7F22.17, putative Asparagus officinalis (Garden asparagus)	-
po11_olive_025747	34;119	19	19;26;35;86;142;161	-	-	O48639	Internal Sure	Probable inorganic phosphate transporter 1-3 Arabidopsis thaliana (Mouse-ear cress)	AT5G43360.1
po11_olive_025748	47;61	66	48;62;67	5	-	Q93VI3	N_terminal Putative	60S ribosomal protein L17-1 Arabidopsis thaliana (Mouse-ear cress)	AT1G27400.1
po11_olive_025749	87	-	88	-	97	M5X7J5	N_terminal Putative	Uncharacterized protein Prunus persica (Peach) (Amygdalus persica)	-
po11_olive_025750	71	-	55;75;120	125	-	Q42954	Internal Sure	Pyruvate kinase, cytosolic isozyme Nicotiana tabacum (Common tobacco)	AT5G56350.1
po11_olive_025751	101	101	61;103	-	-	M0T092	C_terminal Putative	Uncharacterized protein Musa acuminata subsp. malaccensis (Wild banana) (Musa malaccensis)	-
po11_olive_025755	123	39;123	39;123	112	112	Q9LNT9	Complete Sure	SKP1-like protein 4 Arabidopsis thaliana (Mouse-ear cress)	AT1G20140.1
po11_olive_025756	102	-	105	3;7;157;159	3;7;159	Q8W593	Internal Sure	Probable lactoylglutathione lyase, chloroplast Arabidopsis thaliana (Mouse-ear cress)	AT1G67280.1
po11_olive_025757	54	54	27;55	15;108	15;108	Q9LZD3	C_terminal Putative	Exocyst complex component EXO70A1 Arabidopsis thaliana (Mouse-ear cress)	AT5G50380.1
po11_olive_025758	46;138	-	118;121;138;148;149	-	-	Q9LM20	Internal Sure	Putative pumilio homolog 8, chloroplastic Arabidopsis thaliana (Mouse-ear cress)	AT1G22240.1
po11_olive_025761	51;92	7;12	12;51;92	-	-	Q9M2F8	Internal Sure	Carbon catabolite repressor protein 4 homolog 2 Arabidopsis thaliana (Mouse-ear cress)	AT3G58580.1
po11_olive_025762	70;82	-	82	140	-	Q8VY10-2	Internal Sure	2 of Probable ubiquitin-conjugating enzyme E2 24 OS=Arabidopsis thaliana GN=UBC24	AT2G33770.1
po11_olive_025764	24	-	24	11	11	Q9LF33	N_terminal Sure	UDP-glucose 6-dehydrogenase 3 Arabidopsis thaliana (Mouse-ear cress)	AT5G15490.1
po11_olive_025772	53	-	23;53;101	143	143	Q9M401	N_terminal Sure	Branched-chain-amino-acid aminotransferase 3, chloroplastic Arabidopsis thaliana (Mouse-ear cress)	AT3G49680.1
po11_olive_025774	165	-	30	16;126	16	Q9S823	Internal Sure	Protein LONGIFOLIA 2 Arabidopsis thaliana (Mouse-ear cress)	AT3G02170.1
po11_olive_025776	47;84	3;90	90	5;99	5;99	Q8H2D5	N_terminal Sure	DNA polymerase eta Arabidopsis thaliana (Mouse-ear cress)	AT5G44740.2
po11_olive_025781	31;109	158	117;119;138	9	9	Q9SJP9	Internal Sure	Proline transporter 3 Arabidopsis thaliana (Mouse-ear cress)	AT2G36590.1
po11_olive_025785	13	13	13	24	24	Q9FQ09	C_terminal Putative	ATP-dependent DNA helicase 2 subunit KU80 Arabidopsis thaliana (Mouse-ear cress)	AT1G48050.1
po11_olive_025786	45	6	45;106;125	-	-	Q9LXF2	C_terminal Putative	Pentatricopeptide repeat-containing protein At5g15300 Arabidopsis thaliana (Mouse-ear cress)	AT5G15300.1
po11_olive_025789	71;80;103	131;168	42;75;84;108;139;164	-	-	Q9SCX5	Internal Sure	Probable potassium channel AKT5 Arabidopsis thaliana (Mouse-ear cress)	AT4G32500.1
po11_olive_025794	50	129	50;62;73;129	9;123	9;123	A0A022QQA2	Internal Sure	Uncharacterized protein Erythranthe guttata (Yellow monkey flower) (Mimulus guttatus)	AT1G69980.1
po11_olive_025798	25	25	-	-	-	P0DI75	Complete Sure	Protein transport protein Sec61 subunit gamma-2 Arabidopsis thaliana (Mouse-ear cress)	AT5G50460.1
po11_olive_025506_split_0	32	-	34;39;47	-	-	Q9LQF2	Internal Sure	Alkaline/neutral invertase CINV1 Arabidopsis thaliana (Mouse-ear cress)	AT1G22650.1
po11_olive_025645_split_1	22	25	22;25	-	-	Q5G1T1	C_terminal Sure	Pentatricopeptide repeat-containing protein At3g49170, chloroplastic Arabidopsis thaliana (Mouse-ear cress)	AT1G04840.1
po11_olive_025766_split_0	60	-	-	-	-	Q9SIE0	N_terminal Putative	Alpha-ketoglutarate-dependent dioxygenase alkB homolog 2 Arabidopsis thaliana (Mouse-ear cress)	AT1G35780.1
po11_olive_025766_split_1	9	9	-	52	-	Q9FJ21	Internal Sure	Probable pectinesterase/pectinesterase inhibitor 58 Arabidopsis thaliana (Mouse-ear cress)	AT5G49180.1
po11_olive_016500	34	-	18	8;20	8	A0A022R4T0	C_terminal Putative	Uncharacterized protein Erythranthe guttata (Yellow monkey flower) (Mimulus guttatus)	-
po11_olive_016502	51	-	19;51	-	-	K0R9K8	Internal Sure	Uncharacterized protein Thalassiosira oceanica (Marine diatom)	-
po11_olive_016506	47	-	47;97;123	-	-	Q8LAM0	Internal Sure	Ubiquitin carboxyl-terminal hydrolase 4 Arabidopsis thaliana (Mouse-ear cress)	AT2G22310.2
po11_olive_016507	42	7;150	42;69;112	164	-	Q9SIT5	Internal Sure	Cation/H(+) antiporter 15 Arabidopsis thaliana (Mouse-ear cress)	AT2G13620.1
po11_olive_016519	85	-	85	5;166	5;166	P41210	Complete Sure	Caltractin Atriplex nummularia (Old man saltbush) (Atriplex johnstonii)	AT3G50360.1
po11_olive_016520	58;61	-	58;61;80;83	27	-	Q9SV30	Internal Sure	GATA transcription factor 8 Arabidopsis thaliana (Mouse-ear cress)	AT3G54810.2
po11_olive_016524	47;84	-	84;94;115	70;132	70	Q8VYP6	Internal Sure	Polynucleotide 5'-hydroxyl-kinase NOL9 Arabidopsis thaliana (Mouse-ear cress)	AT5G11010.2
po11_olive_016528	115	4;6	88;115;116	-	-	Q6VAF8	Internal Sure	Tubulin beta-3 chain Gossypium hirsutum (Upland cotton) (Gossypium mexicanum)	AT5G23860.1
po11_olive_016531	74	33;74	17;34;78;106;111;114;127	-	-	P11670	C_terminal Sure	Basic form of pathogenesis-related protein 1 Nicotiana tabacum (Common tobacco)	AT3G19690.1
po11_olive_016540	84;96	-	84;96;112	-	-	Q84N64-2	Internal Sure	2 of Dynamin-like protein ARC5 OS=Arabidopsis thaliana GN=ARC5	AT3G19720.1
po11_olive_016541	32;71	-	22	-	-	A9NLB4	Complete Sure	Putative uncharacterized protein Picea sitchensis (Sitka spruce) (Pinus sitchensis)	-
po11_olive_016544	120	11	11;32;67;79;120	7	7	Q6U740	Complete Putative	Allergen Fra e 1 Fraxinus excelsior (European ash)	-
po11_olive_016546	18;65;93	-	18;65;77;80;93;97	23;91	23;91	Q8W0Z9	N_terminal Sure	Carbon catabolite repressor protein 4 homolog 1 Arabidopsis thaliana (Mouse-ear cress)	AT3G58560.1
po11_olive_016547	102;113;151	88	12;50;51;76;102;106;113;130;151;169	178	178	K4B119	Internal Sure	Uncharacterized protein Solanum lycopersicum (Tomato) (Lycopersicon esculentum)	AT5G27830.4
po11_olive_016549	14;77	14;23	14;23;77;100	19	19	Q3E8Z8	Internal Sure	Putative pectinesterase/pectinesterase inhibitor 28 Arabidopsis thaliana (Mouse-ear cress)	AT5G27870.1
po11_olive_016553	112;137	7	112;124;158	13;73;103	103	Q680Q4-2	N_terminal Sure	2 of E3 SUMO-protein ligase SIZ1 OS=Arabidopsis thaliana GN=SIZ1	AT5G60410.2
po11_olive_016556	38	-	38	83;124	124	P09342	Internal Sure	Acetolactate synthase 1, chloroplastic Nicotiana tabacum (Common tobacco)	AT3G48560.1
po11_olive_016557	117	-	44;118	33;173;177	33;177	Q9SYM5	N_terminal Sure	Probable rhamnose biosynthetic enzyme 1 Arabidopsis thaliana (Mouse-ear cress)	AT1G78570.1
po11_olive_016562	121	-	121	1	1	A0A022Q319	Internal Sure	Uncharacterized protein Erythranthe guttata (Yellow monkey flower) (Mimulus guttatus)	AT4G32140.1
po11_olive_016563	14;111	-	14;195	12	12;129	Q9LEB3	Internal Sure	Polyadenylate-binding protein RBP47 Nicotiana plumbaginifolia (Leadwort-leaved tobacco) (Tex-Mex tobacco)	AT1G47500.1
po11_olive_016566	88	-	88	6;76	6;76	O04209	Internal Sure	Clathrin light chain 2 Arabidopsis thaliana (Mouse-ear cress)	AT2G40060.1
po11_olive_016567	11	125	13;128	50;126	126	A0A061G6C3	C_terminal Putative	Uncharacterized protein Theobroma cacao (Cacao) (Cocoa)	-
po11_olive_016568	42	-	-	-	-	Q9ZQR4	Internal Sure	DUF21 domain-containing protein At2g14520 Arabidopsis thaliana (Mouse-ear cress)	AT2G14520.1
po11_olive_016569	191	9	80;82;164;191;192	4;59	59	P29516	Internal Sure	Tubulin beta-8 chain Arabidopsis thaliana (Mouse-ear cress)	AT5G23860.1
po11_olive_016571	32;77;103;166	-	79;106;158;169	-	-	M5X3M2	C_terminal Sure	Uncharacterized protein Prunus persica (Peach) (Amygdalus persica)	AT5G35695.1
po11_olive_016575	60;212	60;84	32;60	20;53	-	Q7Y0S0	Internal Sure	Urease accessory protein D Arabidopsis thaliana (Mouse-ear cress)	AT2G35035.1
po11_olive_016576	32	12;15;32	15;29	10;48	10;48	Q9FLM8	Complete Sure	DNA-directed RNA polymerases II, IV and V subunit 12 Arabidopsis thaliana (Mouse-ear cress)	AT5G41010.1
po11_olive_016578	59	-	-	2	2	Q9SL42	Complete Putative	Peptidyl-prolyl cis-trans isomerase Pin1 Arabidopsis thaliana (Mouse-ear cress)	AT2G18040.1
po11_olive_016579	121	-	102;105;121	-	-	M1CXM9	N_terminal Sure	Uncharacterized protein Solanum tuberosum (Potato)	AT1G02260.1
po11_olive_016582	61;92;131	92	51;61;63;92	132	132	Q9LF41	Internal Sure	Probable ubiquitin conjugation factor E4 Arabidopsis thaliana (Mouse-ear cress)	AT1G11362.1
po11_olive_016583	66	-	66;94	21;57	21;57	D7T737	Complete Sure	1,2-dihydroxy-3-keto-5-methylthiopentene dioxygenase 1 Vitis vinifera (Grape)	AT5G43850.1
po11_olive_016590	21	-	21	-	-	O64728	Internal Sure	Protein STICHEL Arabidopsis thaliana (Mouse-ear cress)	AT2G02480.1
po11_olive_016592	69	-	70	3	3	Q6H5U3	C_terminal Putative	Sphingolipid delta(4)-desaturase DES1-like Oryza sativa subsp. japonica (Rice)	AT4G04930.1
po11_olive_016593	123;126;160	1;11	14;18;47;49;63;133;136;151;159;170;173	78;164	-	Q8L649	C_terminal Putative	E3 ubiquitin ligase BIG BROTHER Arabidopsis thaliana (Mouse-ear cress)	AT3G63530.1
po11_olive_016600	10	-	-	4;60;118	118	Q9STW5	Internal Sure	MACPF domain-containing protein At4g24290 Arabidopsis thaliana (Mouse-ear cress)	AT4G24290.2
po11_olive_016601	121	5	132	1;70	1;70	W9QU77	Internal Sure	Uncharacterized protein Morus notabilis.	AT1G02990.3
po11_olive_016605	175	-	25;83;151;158;168;175	-	-	Q02848	Internal Sure	ATP synthase subunit alpha, chloroplastic Antithamnion sp. Plastid Chloroplast	-
po11_olive_016607	172	-	67;102;137;172	-	-	Q940A6	Internal Sure	Pentatricopeptide repeat-containing protein At4g19440, chloroplastic Arabidopsis thaliana (Mouse-ear cress)	AT4G19440.1
po11_olive_016610	5	-	20;26	11	11	B9IN79	Internal Sure	Microtubule-associated family protein Populus trichocarpa (Western balsam poplar) (Populus balsamifera subsp. trichocarpa)	AT4G29950.1
po11_olive_016612	121	-	29	-	-	Q9LQ47	N_terminal Sure	Putative F-box protein At1g59675 Arabidopsis thaliana (Mouse-ear cress)	AT2G41473.1
po11_olive_016615	21	-	21;85;107	-	-	P35135	Complete Sure	Ubiquitin-conjugating enzyme E2-17 kDa Solanum lycopersicum (Tomato) (Lycopersicon esculentum)	AT5G53300.1
po11_olive_016616	16	16	16;28	-	-	Q8L7T3	C_terminal Putative	Ubiquitin-conjugating enzyme E2 20 Arabidopsis thaliana (Mouse-ear cress)	AT1G50490.1
po11_olive_016617	70	70	26;70;85;96	-	-	A0A068V029	C_terminal Putative	Coffea canephora DH200=94 genomic scaffold, scaffold_78 Coffea canephora (Robusta coffee)	AT3G54190.1
po11_olive_016621	208	-	14;18	6;169	6;169	Q8S4Y1	Internal Sure	Acetyl-CoA acetyltransferase, cytosolic 1 Arabidopsis thaliana (Mouse-ear cress)	AT5G48230.2
po11_olive_016627	177	-	140;153;182	15	15	Q9FJD6	Internal Sure	Putative respiratory burst oxidase homolog protein H Arabidopsis thaliana (Mouse-ear cress)	AT5G60010.1
po11_olive_016629	28;81	81	28;58;81;116;159	-	-	Q9LHF5	Internal Sure	VIN3-like protein 1 Arabidopsis thaliana (Mouse-ear cress)	AT3G24440.1
po11_olive_016631	47	-	30;39;47;50;116;172	147;152;188	147;152;188	Q8RXE7-3	N_terminal Sure	3 of Probable ADP-ribosylation factor GTPase-activating protein AGD14 OS=Arabidopsis thaliana GN=AGD14	AT4G32630.2
po11_olive_016635	44;91	-	44	153	-	Q7XUF4	Internal Sure	Cyclin-dependent kinase G-2 Oryza sativa subsp. japonica (Rice)	AT1G67580.1
po11_olive_016636	31	4	28;31	-	-	Q9SSB8	C_terminal Putative	Cytochrome c oxidase subunit 5b-2, mitochondrial Arabidopsis thaliana (Mouse-ear cress)	AT1G80230.1
po11_olive_016645	113	133	28;124;133	156	156	Q8GYX0	C_terminal Putative	MOB kinase activator-like 1 Arabidopsis thaliana (Mouse-ear cress)	AT5G45550.1
po11_olive_016647	64;65	-	64;65	-	-	P43298	C_terminal Putative	Probable receptor protein kinase TMK1 Arabidopsis thaliana (Mouse-ear cress)	AT1G66150.1
po11_olive_016649	135	-	135;191;194;201	-	-	Q9SRT0	Internal Sure	U-box domain-containing protein 9 Arabidopsis thaliana (Mouse-ear cress)	AT3G07360.1
po11_olive_016650	65	-	25;31;66	93	93	M1BMX3	N_terminal Putative	Uncharacterized protein Solanum tuberosum (Potato)	-
po11_olive_016651	33;60	-	33;60;185;199	-	-	F4HUK6	Internal Sure	Probable acyl-activating enzyme 1, peroxisomal Arabidopsis thaliana (Mouse-ear cress)	AT1G20560.1
po11_olive_016652	48	99	48	-	-	Q9SN36	Internal Sure	Metal transporter Nramp5 Arabidopsis thaliana (Mouse-ear cress)	AT4G18790.1
po11_olive_016657	94	94	58;66;67;94	2	2	Q9C6Y3	C_terminal Putative	Cyclin-A1-1 Arabidopsis thaliana (Mouse-ear cress)	AT1G44110.1
po11_olive_016658	34	3;34	18;21;24;28;31;34;44;54	1	1	Q9LK24	C_terminal Putative	F-box protein At3g27290 Arabidopsis thaliana (Mouse-ear cress)	AT3G27290.1
po11_olive_016662	74;130	-	74;83;111	15	-	F4INP9	Internal Sure	QWRF motif-containing protein 4 Arabidopsis thaliana (Mouse-ear cress)	AT2G24070.1
po11_olive_016665	82	82	82	-	-	A0A022RIW7	C_terminal Putative	Uncharacterized protein Erythranthe guttata (Yellow monkey flower) (Mimulus guttatus)	AT3G11290.1
po11_olive_016668	56	-	58	-	-	Q38870	C_terminal Sure	Calcium-dependent protein kinase 2 Arabidopsis thaliana (Mouse-ear cress)	AT3G10660.1
po11_olive_016669	34;155;166	-	31;48;74;77;81;86;155;163;166;177;180;189	19;208	208	Q9SSE9	Internal Sure	Lysine-specific demethylase JMJ25 Arabidopsis thaliana (Mouse-ear cress)	AT3G07610.3
po11_olive_016671	175	-	80;175	190	190	M0ZZ36	C_terminal Putative	Uncharacterized protein Solanum tuberosum (Potato)	AT3G23570.1
po11_olive_016677	11	6;11	11;12;50	13;128	13;128	Q9FFZ1	N_terminal Sure	Pheophytinase, chloroplastic Arabidopsis thaliana (Mouse-ear cress)	AT5G13800.2
po11_olive_016679	128	123	115;123;128;155	-	-	F4JGZ1-2	N_terminal Sure	2 of Mediator of RNA polymerase II transcription subunit 16 OS=Arabidopsis thaliana GN=MED16	AT4G04920.1
po11_olive_016683	56	-	56;87	206	206	Q67VS7	Internal Sure	Probable mannan synthase 9 Oryza sativa subsp. japonica (Rice)	AT5G03760.1
po11_olive_016689	128	128;211	128	-	-	A0A061GJV6	Internal Sure	Myosin heavy chain-related protein isoform 2 Theobroma cacao (Cacao) (Cocoa)	AT4G32190.1
po11_olive_016691	90	-	90	4;26	4	Q8W1S1-2	N_terminal Putative	2 of Digalactosyldiacylglycerol synthase 2, chloroplastic OS=Arabidopsis thaliana GN=DGD2	AT4G00550.1
po11_olive_016692	32	32	32	-	-	A8IZG4	N_terminal Putative	Probable cytosolic iron-sulfur protein assembly protein CIAO1 homolog Chlamydomonas reinhardtii (Chlamydomonas smithii)	AT3G49660.1
po11_olive_016695	101	-	101;135;184	10	10	A0A072VGG2	Internal Sure	Ubiquitin-like-specific protease ESD4-like protein Medicago truncatula (Barrel medic) (Medicago tribuloides)	AT1G45180.1
po11_olive_016697	127	9	39;127	-	28	A0A068U2R5	Internal Sure	Coffea canephora DH200=94 genomic scaffold, scaffold_7 Coffea canephora (Robusta coffee)	AT4G36080.1
po11_olive_016699	200	142	73;178;186	11;23	11;23	A0A022QCX8	C_terminal Sure	Uncharacterized protein Erythranthe guttata (Yellow monkey flower) (Mimulus guttatus)	AT3G47490.1
po11_olive_016701	58	-	58	139	139	F4J7S8	N_terminal Sure	Phosphatidylinositol/phosphatidylcholine transfer protein SFH9 Arabidopsis thaliana (Mouse-ear cress)	AT3G24840.1
po11_olive_016707	39	-	-	37	-	Q9M9C6	N_terminal Sure	Probable protein phosphatase 2C 15 Arabidopsis thaliana (Mouse-ear cress)	AT1G68410.1
po11_olive_016708	118	67	27;47;67;87;117;118	-	-	A0A068U943	Internal Sure	Coffea canephora DH200=94 genomic scaffold, scaffold_14 Coffea canephora (Robusta coffee)	AT5G25480.1
po11_olive_016709	159	159	32;159;189;192	-	-	O22229	Internal Sure	NADPH-dependent thioredoxin reductase 3 Arabidopsis thaliana (Mouse-ear cress)	AT2G41680.1
po11_olive_016714	107	107	33	-	-	Q8GYH6-2	N_terminal Sure	2 of Reticulon-like protein B16 OS=Arabidopsis thaliana GN=RTNLB16	AT3G10915.5
po11_olive_016724	73	-	74	-	-	A0A022R882	N_terminal Putative	Uncharacterized protein Erythranthe guttata (Yellow monkey flower) (Mimulus guttatus)	AT3G45830.1
po11_olive_016727	13	12;13	-	3	3	Q9ZRD6	N_terminal Putative	VAMP-like protein YKT61 Arabidopsis thaliana (Mouse-ear cress)	AT5G58180.1
po11_olive_016728	77	-	77	-	-	A0A068V7J3	Internal Sure	Coffea canephora DH200=94 genomic scaffold, scaffold_130 Coffea canephora (Robusta coffee)	-
po11_olive_016733	55	-	12;55;67	-	4	A0A022RRX6	C_terminal Putative	Uncharacterized protein Erythranthe guttata (Yellow monkey flower) (Mimulus guttatus)	-
po11_olive_016734	38;44	-	38;44;53;82	6;16;19	6;16;19	Q67XW5	Internal Sure	Ubiquitin carboxyl-terminal hydrolase 18 Arabidopsis thaliana (Mouse-ear cress)	AT4G31670.1
po11_olive_016744	13;24	-	13;24	-	-	A0A022QHX7	Complete Putative	Uncharacterized protein Erythranthe guttata (Yellow monkey flower) (Mimulus guttatus)	AT3G43120.1
po11_olive_016749	51;187	-	51;61;116;187	10;150	10;150	Q9ZQ67	Internal Sure	Putative retroelement pol polyprotein Arabidopsis thaliana (Mouse-ear cress)	-
po11_olive_016751	43	133	43;67;135	12	12	M1BC45	Complete Putative	Uncharacterized protein Solanum tuberosum (Potato)	AT4G01510.1
po11_olive_016759	95	-	24	28;111;119	28;119	A0A022PY99	N_terminal Sure	Uncharacterized protein Erythranthe guttata (Yellow monkey flower) (Mimulus guttatus)	AT3G10250.1
po11_olive_016762	122	4;8	28;38;42;46;78;82	-	-	A0A068TW29	N_terminal Putative	Coffea canephora DH200=94 genomic scaffold, scaffold_4 Coffea canephora (Robusta coffee)	AT4G21720.1
po11_olive_016765	98	5;7;200	74;99	14;45	14	A0A068TVI7	Internal Sure	Coffea canephora DH200=94 genomic scaffold, scaffold_4 Coffea canephora (Robusta coffee)	-
po11_olive_016769	56	-	19;21	1;5;47	1;5	Q9LP20	Internal Sure	F14D7.6 protein Arabidopsis thaliana (Mouse-ear cress)	-
po11_olive_016777	58;133;158	15;58	15;58;64;158	167	167	Q9LMM0	C_terminal Putative	Glycerol-3-phosphate 2-O-acyltransferase 4 Arabidopsis thaliana (Mouse-ear cress)	AT1G01610.1
po11_olive_016780	22;111	-	23;78;112	-	-	A0A022QGG6	Internal Sure	Uncharacterized protein Erythranthe guttata (Yellow monkey flower) (Mimulus guttatus)	AT4G21820.1
po11_olive_016783	41;87	-	28;41;87	14	14	Q38945	Internal Sure	PAP-specific phosphatase HAL2-like Arabidopsis thaliana (Mouse-ear cress)	AT5G54390.1
po11_olive_016784	47;78	-	47;78	4;18;51	4;18	A0A022RWR7	Internal Sure	Uncharacterized protein Erythranthe guttata (Yellow monkey flower) (Mimulus guttatus)	AT5G60980.2
po11_olive_016785	99	-	99	-	-	Q9S7P9	Internal Sure	SNAP25 homologous protein SNAP33 Arabidopsis thaliana (Mouse-ear cress)	AT5G61210.1
po11_olive_016787	162	-	101;162	91	91	Q9SVA6	N_terminal Sure	Developmentally-regulated G-protein 3 Arabidopsis thaliana (Mouse-ear cress)	AT4G39520.1
po11_olive_016791	75	-	54;72;84;99;109;130	-	-	P40229	C_terminal Putative	Casein kinase II subunit beta' Arabidopsis thaliana (Mouse-ear cress)	AT4G17640.1
po11_olive_016798	28;48	-	28;48;107;110	-	-	Q8H0V1	Internal Sure	CDK5RAP1-like protein Arabidopsis thaliana (Mouse-ear cress)	AT4G36390.1
po11_olive_022505	107;169	-	86;108;170	-	-	Q9FFE6	Internal Sure	Probable acyl-activating enzyme 5, peroxisomal Arabidopsis thaliana (Mouse-ear cress)	AT5G16370.1
po11_olive_022522	114	80	80;114	124	124	Q9SUR9	Internal Sure	Protein SGT1 homolog A Arabidopsis thaliana (Mouse-ear cress)	AT1G56440.2
po11_olive_022526	93;126	-	37;46;132	10	10	Q94B08	Internal Sure	Germination-specific cysteine protease 1 Arabidopsis thaliana (Mouse-ear cress)	AT5G43060.1
po11_olive_022530	23	-	23;35	83	83	P48631	C_terminal Sure	Omega-6 fatty acid desaturase, endoplasmic reticulum isozyme 2 Glycine max (Soybean) (Glycine hispida)	AT3G12120.1
po11_olive_022542	44	44	25;46;68	78	-	Q9SUW0	Internal Sure	Probable trehalose-phosphate phosphatase G Arabidopsis thaliana (Mouse-ear cress)	AT4G22590.1
po11_olive_022546	124	20	15;124	151	-	Q9ATM2	N_terminal Sure	Aquaporin SIP1-2 Zea mays (Maize)	AT3G04090.1
po11_olive_022548	48	3;11	11;48;91	-	-	Q8VXZ0	C_terminal Putative	Nudix hydrolase 20, chloroplastic Arabidopsis thaliana (Mouse-ear cress)	AT5G19460.1
po11_olive_022556	44	-	14;26;44	1	1	A0A022PQV1	C_terminal Putative	Uncharacterized protein Erythranthe guttata (Yellow monkey flower) (Mimulus guttatus)	AT3G52390.2
po11_olive_022557	100	46	19;23;46;100	61	61	Q9FKT0	C_terminal Putative	Actin-related protein 8 Arabidopsis thaliana (Mouse-ear cress)	AT5G56180.1
po11_olive_022558	103	-	38;103	19;104;155	19;155	Q9FT73	Internal Sure	Mediator of RNA polymerase II transcription subunit 34 Arabidopsis thaliana (Mouse-ear cress)	AT1G31360.1
po11_olive_022559	127	-	76;127	18;22;65;142	18;32	Q9FIZ7	Internal Sure	5-oxoprolinase Arabidopsis thaliana (Mouse-ear cress)	AT5G37830.1
po11_olive_022561	65	-	36;55;57;67;68;84;165	-	-	A0A068U4B9	Internal Sure	Coffea canephora DH200=94 genomic scaffold, scaffold_9 Coffea canephora (Robusta coffee)	AT1G11020.1
po11_olive_022563	90	-	90	47;106	106	Q9CAB7	Complete Putative	Probable peroxygenase 4 Arabidopsis thaliana (Mouse-ear cress)	AT1G70670.1
po11_olive_022566	58;59;105	3;105	31;58	-	-	F4I114	Internal Sure	Probable serine/threonine-protein kinase At1g09600 Arabidopsis thaliana (Mouse-ear cress)	AT5G50860.1
po11_olive_022570	70	-	70	-	-	M0ZRY2	Internal Sure	Uncharacterized protein Solanum tuberosum (Potato)	AT5G16300.1
po11_olive_022571	9;30	9	30;54;57	-	-	M1DIA1	N_terminal Sure	Uncharacterized protein Solanum tuberosum (Potato)	-
po11_olive_022576	16	-	16	-	-	A8ID74	Internal Sure	Ribosome biogenesis protein BOP1 homolog Chlamydomonas reinhardtii (Chlamydomonas smithii)	AT2G40360.1
po11_olive_022578	46	-	46;94;98	12	12	Q3E9B5	C_terminal Putative	Protein NRT1/ PTR FAMILY 7.1 Arabidopsis thaliana (Mouse-ear cress)	AT5G19640.1
po11_olive_022586	50	1	-	-	-	A0A067JSN0	Internal Sure	Uncharacterized protein Jatropha curcas (Barbados nut)	AT5G67280.1
po11_olive_022587	95	2	41;95	1	1	Q9LVU1	C_terminal Sure	Vesicle-associated protein 2-1 Arabidopsis thaliana (Mouse-ear cress)	AT5G47180.1
po11_olive_022593	10;68	10	12;82	4;22;124	4;22;124	B9S3D3	Internal Sure	Putative uncharacterized protein Ricinus communis (Castor bean)	AT5G59210.1
po11_olive_022594	45	-	-	-	-	Q9ZV15	Internal Sure	Calcium-dependent protein kinase 20 Arabidopsis thaliana (Mouse-ear cress)	AT2G38910.1
po11_olive_022595	60;108	60	60;70;108	19	19	A0A059BMK3	Internal Sure	Uncharacterized protein Eucalyptus grandis (Flooded gum)	AT3G15120.1
po11_olive_022598	74;89	-	74;89;126	153	153	K4C936	N_terminal Sure	Uncharacterized protein Solanum lycopersicum (Tomato) (Lycopersicon esculentum)	-
po11_olive_022599	34;87	-	34;46;87	-	-	Q6U740	Complete Putative	Allergen Fra e 1 Fraxinus excelsior (European ash)	AT3G18830.1
po11_olive_022604	32;126	2	32;67;68;69;126;145	56	56	O64511-3	Internal Sure	3 of Protein TWIN LOV 1 OS=Arabidopsis thaliana GN=TLP1	AT2G02710.1
po11_olive_022609	82	-	25;47;61;63;86;103;110;121;135;145;155;172	-	-	A0A068UL81	Internal Sure	Coffea canephora DH200=94 genomic scaffold, scaffold_36 Coffea canephora (Robusta coffee)	AT2G29050.1
po11_olive_022617	75	7	75;92	-	-	A0A068U3L3	Internal Sure	Coffea canephora DH200=94 genomic scaffold, scaffold_8 Coffea canephora (Robusta coffee)	-
po11_olive_022620	117	9	30;65;77;118	5	5	Q6U740	Complete Putative	Allergen Fra e 1 Fraxinus excelsior (European ash)	-
po11_olive_022623	117	-	37;134	3	-	A0A068V1Y9	C_terminal Putative	Coffea canephora DH200=94 genomic scaffold, scaffold_87 Coffea canephora (Robusta coffee)	-
po11_olive_022625	31;33	-	31;33;128	149	149	O82730	C_terminal Putative	Monogalactosyldiacylglycerol synthase 2, chloroplastic Arabidopsis thaliana (Mouse-ear cress)	AT5G20410.1
po11_olive_022626	13;49	13;38	13;38;49;64	152	152	K4CE24	Internal Sure	Uncharacterized protein Solanum lycopersicum (Tomato) (Lycopersicon esculentum)	AT2G06210.1
po11_olive_022630	39	110	39;110	-	-	O48780	C_terminal Sure	3-ketoacyl-CoA synthase 11 Arabidopsis thaliana (Mouse-ear cress)	AT2G26640.1
po11_olive_022632	47	-	47	87;100	87	Q6RYA0	C_terminal Sure	Salicylic acid-binding protein 2 Nicotiana tabacum (Common tobacco)	AT2G23570.1
po11_olive_022634	39	102	16;39;103	13	13	Q9FPT1-2	Internal Sure	2 of Ubiquitin carboxyl-terminal hydrolase 12 OS=Arabidopsis thaliana GN=UBP12	AT5G06600.1
po11_olive_022636	127	3;6	11;27;30;69;88;91;127	118	-	A0A068UQ81	Internal Sure	Coffea canephora DH200=94 genomic scaffold, scaffold_41 Coffea canephora (Robusta coffee)	-
po11_olive_022643	9	9	-	-	-	Q655S1	C_terminal Sure	ATP-dependent zinc metalloprotease FTSH 2, chloroplastic Oryza sativa subsp. japonica (Rice)	AT1G06430.1
po11_olive_022651	123	-	77;123;148	7;11;30	7;30	Q2RBN7	Internal Sure	Clathrin heavy chain 1 Oryza sativa subsp. japonica (Rice)	AT3G11130.1
po11_olive_022654	15;151	-	15;51	152	152	Q9C534	Internal Sure	F-box protein At1g30200 Arabidopsis thaliana (Mouse-ear cress)	AT1G30200.2
po11_olive_022655	70;87	104	22;37;70;87;105;146;181	-	-	K4CW77	Internal Sure	Uncharacterized protein Solanum lycopersicum (Tomato) (Lycopersicon esculentum)	AT3G23470.1
po11_olive_022661	62	-	15;51;62	-	-	P93092	Complete Sure	Acyl carrier protein 1, chloroplastic Casuarina glauca (Swamp oak)	AT1G54580.1
po11_olive_022666	11	11	16;21;30;35;38;88	91	91	Q9SZD1	Internal Sure	Protein tesmin/TSO1-like CXC 5 Arabidopsis thaliana (Mouse-ear cress)	AT4G29000.1
po11_olive_022668	63	-	63;122;126;133	39	39	Q9LXN4	Internal Sure	Protein HIRA Arabidopsis thaliana (Mouse-ear cress)	AT3G44530.1
po11_olive_022675	101	4;17	17;61;101;104;114;115	-	-	A0A022QMF2	Complete Putative	Uncharacterized protein Erythranthe guttata (Yellow monkey flower) (Mimulus guttatus)	AT1G69485.1
po11_olive_022678	61;74	11	11;74	13;22;41	13;22;41	Q8VZD5	Internal Sure	Shaggy-related protein kinase epsilon Arabidopsis thaliana (Mouse-ear cress)	AT5G14640.1
po11_olive_022681	170	-	73;126;128;173	22;66;174	22;66	F4K4R6	C_terminal Putative	Protein GAMETE EXPRESSED 2 Arabidopsis thaliana (Mouse-ear cress)	AT5G49150.1
po11_olive_022689	123	-	129	102	102	P92947	Internal Sure	Monodehydroascorbate reductase, chloroplastic Arabidopsis thaliana (Mouse-ear cress)	AT1G63940.2
po11_olive_022695	61;151	61	151	-	-	Q9SZD4	N_terminal Putative	26S proteasome regulatory subunit 4 homolog A Arabidopsis thaliana (Mouse-ear cress)	AT4G29040.1
po11_olive_022696	19	19;64	19;64	24;68;130	24;68;130	A0A022R4Z0	N_terminal Sure	Uncharacterized protein Erythranthe guttata (Yellow monkey flower) (Mimulus guttatus)	AT1G69890.1
po11_olive_022698	56	-	22;23;44	-	-	Q9SCP9	Internal Sure	Vacuolar protein-sorting-associated protein 37 homolog 1 Arabidopsis thaliana (Mouse-ear cress)	AT3G53120.1
po11_olive_022702	40;84	-	61	-	-	F4K5W8	Internal Sure	Sucrose synthase 5 Arabidopsis thaliana (Mouse-ear cress)	AT5G37180.1
po11_olive_022703	19	-	19	-	-	D7TQR0	C_terminal Putative	Putative uncharacterized protein Vitis vinifera (Grape)	AT3G56740.1
po11_olive_022705	171	-	171	-	37	B9I3B8	Internal Sure	Phox domain-containing family protein Populus trichocarpa (Western balsam poplar) (Populus balsamifera subsp. trichocarpa)	AT3G48195.1
po11_olive_022706	22	22	22;117	10;56;139	10;56;139	P93784	Internal Sure	14-3-3-like protein 16R Solanum tuberosum (Potato)	AT1G78300.1
po11_olive_022712	9	-	24;75;80;136;145	-	-	P52425	Internal Sure	Glycerol-3-phosphate dehydrogenase [NAD(+)] Cuphea lanceolata (Cigar flower)	AT5G40610.1
po11_olive_022714	14	-	16;34;49;91	94;97	94;97	M1AIP0	C_terminal Putative	Uncharacterized protein Solanum tuberosum (Potato)	-
po11_olive_022726	108	109	109;134	152	-	Q9FJR0	Internal Sure	Regulator of nonsense transcripts 1 homolog Arabidopsis thaliana (Mouse-ear cress)	AT5G47010.1
po11_olive_022727	56;98;122;130;145;157	-	56;74;87;98;122;145;168	37;177	37	O82199	N_terminal Sure	Zinc finger CCCH domain-containing protein 20 Arabidopsis thaliana (Mouse-ear cress)	AT2G19810.1
po11_olive_022728	9;114	9	33;55;114	47	-	M1C070	N_terminal Putative	Uncharacterized protein Solanum tuberosum (Potato)	-
po11_olive_022729	17	17	17;48;108	9	-	O64740	N_terminal Sure	Protein transport protein SEC13 homolog B Arabidopsis thaliana (Mouse-ear cress)	AT2G30050.1
po11_olive_022732	75	-	75;93;111	20	-	Q8LGF7	Complete Putative	Protein PEROXIN-4 Arabidopsis thaliana (Mouse-ear cress)	AT5G25760.1
po11_olive_022733	75	70;75	70;75;89;91;92;94;109;124;151;152	183	-	Q9SUM4-4	Internal Sure	4 of VIN3-like protein 2 OS=Arabidopsis thaliana GN=VIL2	AT4G30200.2
po11_olive_022736	38	-	-	2	2	D7T2A5	C_terminal Putative	Putative uncharacterized protein Vitis vinifera (Grape)	AT2G30710.1
po11_olive_022745	56	132	56;132	46	-	A0A022QL90	Internal Sure	Uncharacterized protein Erythranthe guttata (Yellow monkey flower) (Mimulus guttatus)	AT4G03250.1
po11_olive_022746	79;92	-	79;92	-	-	K4C4C3	Internal Sure	Uncharacterized protein Solanum lycopersicum (Tomato) (Lycopersicon esculentum)	AT2G25320.1
po11_olive_022752	11	11	11	-	-	G7J5Q0	C_terminal Putative	Seven transmembrane domain protein Medicago truncatula (Barrel medic) (Medicago tribuloides)	AT1G47640.1
po11_olive_022753	27	14;27	14;27;45;163	7;185	7;185	Q05431	N_terminal Putative	L-ascorbate peroxidase 1, cytosolic Arabidopsis thaliana (Mouse-ear cress)	AT1G07890.3
po11_olive_022754	64	-	43;64	144;155	144;155	K4BTL3	Internal Sure	Midasin Solanum lycopersicum (Tomato) (Lycopersicon esculentum)	AT1G67120.1
po11_olive_022755	59	-	59;161	-	-	Q45QI7	Internal Sure	Chalcone--flavonone isomerase Camellia sinensis (Tea)	AT3G55120.1
po11_olive_022757	9;16;92;126	9;92	45;94;111;128;156	181	181	Q40312	Internal Sure	Polygalacturonase Medicago sativa (Alfalfa)	AT3G07820.1
po11_olive_022759	62;141	-	62;125;141;164;170	-	-	Q93ZQ5	Internal Sure	SPX domain-containing membrane protein At4g22990 Arabidopsis thaliana (Mouse-ear cress)	AT4G22990.2
po11_olive_022761	41	11	11;41;53	-	-	F6HMB2	C_terminal Putative	Putative uncharacterized protein Vitis vinifera (Grape)	AT5G45760.1
po11_olive_022762	46;59	3	47;60	8;21	8;21	Q8S905	Internal Sure	Kinesin-like protein NACK1 Arabidopsis thaliana (Mouse-ear cress)	AT5G66310.1
po11_olive_022763	92	2	51;92	7;113	7	Q2AA09	N_terminal Sure	Retrotransposon gag protein Asparagus officinalis (Garden asparagus)	-
po11_olive_022766	38	38	38	130	-	B9DFG3	Internal Sure	DEAD-box ATP-dependent RNA helicase ISE2, chloroplastic Arabidopsis thaliana (Mouse-ear cress)	AT3G46960.1
po11_olive_022768	89	89	49;65;89	91	91	Q5YDB5	N_terminal Sure	RNA polymerase II C-terminal domain phosphatase-like 2 Arabidopsis thaliana (Mouse-ear cress)	AT5G01270.2
po11_olive_022769	110	-	50;127	43;136	136	Q2R041-2	C_terminal Putative	2 of Magnesium/proton exchanger 1 OS=Oryza sativa subsp. japonica GN=MHX1	AT1G63855.3
po11_olive_022770	38;43	-	38;92;105	108;122	108	A0A061DRU1	C_terminal Sure	F-box family protein Theobroma cacao (Cacao) (Cocoa)	-
po11_olive_022774	34	8	19;34;74;83;127;134	-	-	M1D3Q5	N_terminal Putative	Uncharacterized protein Solanum tuberosum (Potato)	AT3G05910.1
po11_olive_022782	36	-	15;19;24;36;97;139	-	-	Q766C3	Internal Sure	Aspartic proteinase nepenthesin-1 Nepenthes gracilis (Slender pitcher plant)	AT3G12700.1
po11_olive_022787	112;162;173	2	65;66;68;94;102;112;149;165	189	189	Q39017	Internal Sure	Diacylglycerol kinase 1 Arabidopsis thaliana (Mouse-ear cress)	AT5G07920.1
po11_olive_022793	57	-	57;65	-	-	Q8RWV8-2	N_terminal Sure	2 of U11/U12 small nuclear ribonucleoprotein 65 kDa protein OS=Arabidopsis thaliana GN=SNRNP65	AT1G09230.1
po11_olive_022794	21	7	21;126;145	-	-	Q6DW75	Internal Sure	Digalactosyldiacylglycerol synthase 2, chloroplastic Glycine max (Soybean) (Glycine hispida)	AT4G00550.1
po11_olive_022795	56;157	157	56;157	2	2	Q40224	Internal Sure	Guanine nucleotide-binding protein alpha-1 subunit Lupinus luteus (European yellow lupin)	AT2G26300.1
po11_olive_022797	110	3	-	-	-	O04376	C_terminal Putative	Serine/threonine protein phosphatase 2A 57 kDa regulatory subunit B' beta isoform Arabidopsis thaliana (Mouse-ear cress)	AT3G09880.1
po11_olive_023701	135	2	135;170	85	85	Q8L970	Internal Sure	Probable prolyl 4-hydroxylase 7 Arabidopsis thaliana (Mouse-ear cress)	AT3G28490.1
po11_olive_023706	22	-	22;29;46	58	-	M1ACM0	C_terminal Putative	Uncharacterized protein Solanum tuberosum (Potato)	AT1G16720.1
po11_olive_023709	96	9	14;96	120	-	Q9XIK3	Complete Sure	Iron-sulfur assembly protein IscA, chloroplastic Arabidopsis thaliana (Mouse-ear cress)	AT1G10500.1
po11_olive_023711	32;53	-	37;58;80;90;161;170	-	-	Q8RWY4	Internal Sure	Protein NLP6 Arabidopsis thaliana (Mouse-ear cress)	AT1G64530.1
po11_olive_023714	66	-	-	-	-	Q0WMZ6	C_terminal Putative	Phosphatidylinositol 4-kinase gamma 8 Arabidopsis thaliana (Mouse-ear cress)	AT3G56600.1
po11_olive_023715	72	147;176	64;73;130;138;139;176	-	-	A0A022RDS7	Internal Sure	Uncharacterized protein Erythranthe guttata (Yellow monkey flower) (Mimulus guttatus)	AT2G28130.1
po11_olive_023718	72	72	72	144	144	P18616	Internal Sure	DNA-directed RNA polymerase II subunit 1 Arabidopsis thaliana (Mouse-ear cress)	AT4G35800.1
po11_olive_023721	85	5	23;46;92;131	175	175	Q8GWW7	Internal Sure	Agmatine deiminase Arabidopsis thaliana (Mouse-ear cress)	AT5G08170.1
po11_olive_023723	122	-	35;109;123	56;65	65	A5B7I8	N_terminal Putative	Putative uncharacterized protein Vitis vinifera (Grape)	AT5G53690.1
po11_olive_023724	9	9;126	126	7;160	7	A0A068TPZ1	Internal Sure	Coffea canephora DH200=94 genomic scaffold, scaffold_2 Coffea canephora (Robusta coffee)	AT3G16260.1
po11_olive_023727	143	3	105;108;120;125;128;140;143	-	-	Q8VYZ0	Internal Sure	E3 ubiquitin-protein ligase ORTHRUS 2 Arabidopsis thaliana (Mouse-ear cress)	AT1G57820.1
po11_olive_023729	54;134;148	187	54;82;134	4;66;169	66;169	Q07346	Internal Sure	Glutamate decarboxylase Petunia hybrida (Petunia)	AT5G17330.1
po11_olive_023744	111	-	34;112	96	-	A5BTR2	Internal Sure	Putative uncharacterized protein Vitis vinifera (Grape)	-
po11_olive_023745	9;109	-	90;109	144	138	P54152	N_terminal Sure	Peptide methionine sulfoxide reductase Fragaria ananassa (Strawberry)	AT5G61640.1
po11_olive_023746	153	-	-	151	-	A0A061GZM1	Internal Sure	P-loop containing nucleoside triphosphate hydrolases superfamily protein Theobroma cacao (Cacao) (Cocoa)	AT2G27200.1
po11_olive_023747	154	-	154	128	128	Q9M9Y5	Internal Sure	Probable galacturonosyltransferase 6 Arabidopsis thaliana (Mouse-ear cress)	AT2G30575.1
po11_olive_023749	17	-	17;99	15;63	15	Q9C5X3	C_terminal Putative	SNARE-interacting protein KEULE Arabidopsis thaliana (Mouse-ear cress)	AT1G12360.1
po11_olive_023756	104	10	25;84;85;96;104;119	-	-	Q9FFN0	C_terminal Putative	GDSL esterase/lipase At5g03810 Arabidopsis thaliana (Mouse-ear cress)	AT5G03810.1
po11_olive_023757	66;81	-	66;81;164	124	124	Q6QNU4	Internal Sure	DNA damage-binding protein 1 Solanum lycopersicum (Tomato) (Lycopersicon esculentum)	AT4G05420.1
po11_olive_023760	18	-	18	112	112	A0A068UGW2	Internal Sure	Coffea canephora DH200=94 genomic scaffold, scaffold_24 Coffea canephora (Robusta coffee)	AT3G44330.1
po11_olive_023766	82	-	53;82	-	-	Q39659	Internal Sure	Glyoxysomal fatty acid beta-oxidation multifunctional protein MFP-a Cucumis sativus (Cucumber)	AT3G06860.1
po11_olive_023767	21;42;53	-	21;31;42;53	-	-	Q945L0	Complete Putative	Cytochrome c oxidase subunit 6b-2 Arabidopsis thaliana (Mouse-ear cress)	AT5G57815.1
po11_olive_023770	123	-	31;46;50;123;147	159	159	A0A068TX35	Internal Sure	Coffea canephora DH200=94 genomic scaffold, scaffold_6 Coffea canephora (Robusta coffee)	AT1G09157.1
po11_olive_023771	44	14	15;45	1;150	1;150	Q93VB2	Internal Sure	Autophagy-related protein 18a Arabidopsis thaliana (Mouse-ear cress)	AT3G62770.1
po11_olive_023781	41;71;105;107	-	49;79;82	-	-	Q9M4P3	C_terminal Putative	Pentatricopeptide repeat-containing protein At4g16835, mitochondrial Arabidopsis thaliana (Mouse-ear cress)	AT2G27229.1
po11_olive_023782	52	-	25;33;52;117	-	-	Q9M1J1	N_terminal Sure	Mitochondrial fission 1 protein A Arabidopsis thaliana (Mouse-ear cress)	AT3G57090.1
po11_olive_023788	17	2;17	15;27;137	-	-	Q9SY66	Internal Sure	Protein FAR1-RELATED SEQUENCE 11 Arabidopsis thaliana (Mouse-ear cress)	AT1G10240.1
po11_olive_023789	86	-	56;84;86	-	-	Q9LYZ9	Internal Sure	Pentatricopeptide repeat-containing protein At5g02860 Arabidopsis thaliana (Mouse-ear cress)	AT5G02860.1
po11_olive_023800	30	-	30	84	-	Q8VYN2	Internal Sure	Vesicle-associated protein 4-2 Arabidopsis thaliana (Mouse-ear cress)	AT4G21450.3
po11_olive_023803	91	13	13;63;91;138	162;180	162;180	Q9XES1	Internal Sure	Calcium-transporting ATPase 4, endoplasmic reticulum-type Arabidopsis thaliana (Mouse-ear cress)	AT1G07670.1
po11_olive_023810	75	-	-	-	-	B9T325	Internal Sure	Putative uncharacterized protein Ricinus communis (Castor bean)	-
po11_olive_023813	24;65;134;150	1;2;144;174	24;59;63;69;80;143;155;164	140	140	Q8RWF4	Internal Sure	Probable magnesium transporter NIPA8 Arabidopsis thaliana (Mouse-ear cress)	AT3G26670.1
po11_olive_023814	135	-	28;69;135	2;3;157	2;157	Q2UVJ5	Internal Sure	Cation-chloride cotransporter 1 Arabidopsis thaliana (Mouse-ear cress)	AT1G30450.1
po11_olive_023819	36;122;150	-	27;36;50;122;127;132;150;153	184	-	P40229	Internal Sure	Casein kinase II subunit beta' Arabidopsis thaliana (Mouse-ear cress)	AT4G17640.1
po11_olive_023820	9	12	12;27;30;36;38;59;66	8;16;158	158	Q9FMS5	Internal Sure	PHD finger protein MALE STERILITY 1 Arabidopsis thaliana (Mouse-ear cress)	AT3G08020.1
po11_olive_023822	42	-	42	77	77	A0A022Q5F6	N_terminal Sure	Uncharacterized protein Erythranthe guttata (Yellow monkey flower) (Mimulus guttatus)	AT5G51040.3
po11_olive_023828	57;82;119;128;143	82	57;128;143	157	157	Q682D3	N_terminal Putative	DNA repair protein XRCC2 homolog Arabidopsis thaliana (Mouse-ear cress)	AT5G64520.1
po11_olive_023829	24	-	24;153	2	2	A5AI88	Internal Sure	Putative uncharacterized protein Vitis vinifera (Grape)	-
po11_olive_023831	9;31;116	-	31;91;116;132	-	-	O04379-2	Internal Sure	2 of Protein argonaute 1 OS=Arabidopsis thaliana GN=AGO1	AT1G48410.2
po11_olive_023832	113	113	29;50;119	10;153	10	F6H1I1	Internal Sure	Putative uncharacterized protein Vitis vinifera (Grape)	-
po11_olive_023834	22	-	27;38	-	-	Q6R0E3	C_terminal Sure	Telomere repeat-binding protein 5 Arabidopsis thaliana (Mouse-ear cress)	AT1G07540.1
po11_olive_023843	85;94	-	48;94;99	8	8	P10978	Internal Sure	Retrovirus-related Pol polyprotein from transposon TNT 1-94 Nicotiana tabacum (Common tobacco)	-
po11_olive_023851	15	-	15;23;29	183	183	Q5ZA07	N_terminal Putative	E3 ubiquitin-protein ligase makorin Oryza sativa subsp. japonica (Rice)	AT2G33835.1
po11_olive_023852	22	39	22;23;39;45	147;148	147;148	Q8GSA7	Internal Sure	Calmodulin-binding transcription activator 3 Arabidopsis thaliana (Mouse-ear cress)	AT2G22300.1
po11_olive_023855	51	-	51	8;182	8;182	Q9C5V6	Internal Sure	DNA topoisomerase 6 subunit B Arabidopsis thaliana (Mouse-ear cress)	AT3G20780.1
po11_olive_023856	29	-	-	33	33	K4AVW4	Complete Putative	Uncharacterized protein Solanum lycopersicum (Tomato) (Lycopersicon esculentum)	-
po11_olive_023860	52	-	20;35;45;58;94;95	114	114	Q6K7R2	Internal Sure	Plant intracellular Ras-group-related LRR protein 6 Oryza sativa subsp. japonica (Rice)	AT3G15410.2
po11_olive_023862	118	-	118	14	14	A0A022RWW3	Internal Sure	Uncharacterized protein Erythranthe guttata (Yellow monkey flower) (Mimulus guttatus)	AT5G38840.1
po11_olive_023863	160	40	29;40;69;72;160	4	-	O65041	C_terminal Sure	NEDD8-activating enzyme E1 catalytic subunit Arabidopsis thaliana (Mouse-ear cress)	AT5G19180.1
po11_olive_023865	42	-	23	-	-	P93280	C_terminal Sure	Putative cytochrome c biogenesis ccmB-like mitochondrial protein Arabidopsis thaliana (Mouse-ear cress) Mitochondrion	ATMG00110.1
po11_olive_023867	175	14	14;79;87;176	76	76	O82132	Internal Sure	Dehydration-responsive element-binding protein 2A Arabidopsis thaliana (Mouse-ear cress)	AT5G05410.1
po11_olive_023870	37	-	39	24;103;153	24;112;153	A5AZG1	Internal Sure	Putative uncharacterized protein Vitis vinifera (Grape)	-
po11_olive_023872	49	1	49	-	-	A5BDY3	Internal Sure	Putative uncharacterized protein Vitis vinifera (Grape)	-
po11_olive_023873	45;124	-	45;124	51;171	1	Q8VYG3	Internal Sure	Endoglucanase 16 Arabidopsis thaliana (Mouse-ear cress)	AT3G43860.1
po11_olive_023874	40;43	1	65	-	-	P15722	Internal Sure	Probable pectate lyase P59 Solanum lycopersicum (Tomato) (Lycopersicon esculentum)	AT5G15110.1
po11_olive_023877	15	3	60;164	70;91;140	91;140	Q9SZL7	Internal Sure	Protein FAR1-RELATED SEQUENCE 9 Arabidopsis thaliana (Mouse-ear cress)	AT4G38170.1
po11_olive_023887	50	4;50;94	53;68;97;103;111	-	-	Q9FUY2	Internal Sure	Transcriptional corepressor LEUNIG Arabidopsis thaliana (Mouse-ear cress)	AT4G32551.2
po11_olive_023888	77	-	78	-	-	P57997	Internal Sure	Translation initiation factor IF-2, chloroplastic Phaseolus vulgaris (Kidney bean) (French bean)	AT4G11160.1
po11_olive_023891	34;96	9;14;34	34;137	-	-	A0A068U6X7	Internal Sure	Coffea canephora DH200=94 genomic scaffold, scaffold_12 Coffea canephora (Robusta coffee)	AT5G46220.1
po11_olive_023892	59;75	-	59;75	3	3	Q9ZSS6	Internal Sure	Threonine dehydratase biosynthetic, chloroplastic Arabidopsis thaliana (Mouse-ear cress)	AT3G10050.1
po11_olive_023901	40;90	-	12;40;90	-	-	A0A068ULG1	C_terminal Putative	Coffea canephora DH200=94 genomic scaffold, scaffold_37 Coffea canephora (Robusta coffee)	AT1G51450.1
po11_olive_023902	98	98	38;113;128	130	130	Q8VYU3	Internal Sure	GTP cyclohydrolase 1 Solanum lycopersicum (Tomato) (Lycopersicon esculentum)	AT3G07270.1
po11_olive_023904	82	-	13;82	118	118	O49605	N_terminal Sure	Peptidyl-prolyl cis-trans isomerase CYP21-1 Arabidopsis thaliana (Mouse-ear cress)	AT4G34960.1
po11_olive_023906	12	12	12	-	-	P92520	N_terminal Putative	Uncharacterized mitochondrial protein AtMg00820 Arabidopsis thaliana (Mouse-ear cress) Mitochondrion	ATMG00820.1
po11_olive_023907	87;90	-	87;90	-	-	Q08276	Internal Sure	Heat shock 70 kDa protein, mitochondrial Solanum tuberosum (Potato)	AT5G09590.1
po11_olive_023909	32	-	32	57	57	Q8LAA6	N_terminal Putative	Probable aquaporin PIP1-5 Arabidopsis thaliana (Mouse-ear cress)	AT4G23400.1
po11_olive_023915	17;127	-	40;58;61;82;96;99;117	-	-	A0A068V336	C_terminal Putative	Coffea canephora DH200=94 genomic scaffold, scaffold_92 Coffea canephora (Robusta coffee)	AT5G62910.1
po11_olive_023917	3;40	3	50;130	136;145	136;145	Q8W1K8	N_terminal Sure	Protein Mut11 Chlamydomonas reinhardtii (Chlamydomonas smithii)	AT3G15610.1
po11_olive_023922	29	-	15;18;29;34;88;133	-	-	A0A022R0L6	N_terminal Putative	Uncharacterized protein Erythranthe guttata (Yellow monkey flower) (Mimulus guttatus)	AT1G67325.2
po11_olive_023923	14	14;34	14	65;157;179	92;157	Q8VZH2	Internal Sure	Aminopeptidase M1 Arabidopsis thaliana (Mouse-ear cress)	AT4G33090.1
po11_olive_023926	48	-	45;52;86;128	-	-	A5BL15	Internal Sure	Putative uncharacterized protein Vitis vinifera (Grape)	AT1G70900.1
po11_olive_023927	92	92;134	58;71;92;134	175	175	Q564K3	Internal Sure	Condensin complex subunit 2 Arabidopsis thaliana (Mouse-ear cress)	AT2G32590.1
po11_olive_023929	102;172	-	78;102;111;173	91	91	Q8GY84	Internal Sure	DEAD-box ATP-dependent RNA helicase 10 Arabidopsis thaliana (Mouse-ear cress)	AT5G60990.1
po11_olive_023930	148	-	121;140;148	-	-	Q8L7A4	Internal Sure	Probable ADP-ribosylation factor GTPase-activating protein AGD11 Arabidopsis thaliana (Mouse-ear cress)	AT3G17980.1
po11_olive_023932	16	-	31	-	-	Q94B71	Internal Sure	Protein OBERON 3 Arabidopsis thaliana (Mouse-ear cress)	AT1G14740.1
po11_olive_023935	92	64;112	28;34;69;99	6;48	6;48	P42731	Internal Sure	Polyadenylate-binding protein 2 Arabidopsis thaliana (Mouse-ear cress)	AT2G15500.1
po11_olive_023936	157	-	83	5	5	A0A022R3Y6	Internal Sure	Uncharacterized protein Erythranthe guttata (Yellow monkey flower) (Mimulus guttatus)	AT4G12650.1
po11_olive_023937	49;135;169	-	49;135;169	2;16;156;182	2;16;182	Q5S2C4	Internal Sure	Protein NAP1 Arabidopsis thaliana (Mouse-ear cress)	AT2G35110.1
po11_olive_023938	14	14;17	14;17;42	-	-	A0A022PSK8	C_terminal Putative	Uncharacterized protein Erythranthe guttata (Yellow monkey flower) (Mimulus guttatus)	-
po11_olive_023942	65;75	-	18;29;65;75;96;105	-	-	Q9C6S7	N_terminal Sure	Probable methyltransferase PMT20 Arabidopsis thaliana (Mouse-ear cress)	AT1G31850.1
po11_olive_023944	115	1	50;52;115	-	-	P39864	Internal Sure	Nitrate reductase [NADPH] Phytophthora infestans (Potato late blight fungus)	-
po11_olive_023958	41	9;41	41	57	57	Q93ZB7	N_terminal Putative	Transcription factor GTE11 Arabidopsis thaliana (Mouse-ear cress)	AT3G01770.1
po11_olive_023959	137	-	-	-	-	A0A068VIK5	Internal Sure	Coffea canephora DH200=94 genomic scaffold, scaffold_1331 Coffea canephora (Robusta coffee)	AT5G20610.1
po11_olive_023962	96	-	53	-	-	A0A068UBM8	Internal Sure	Coffea canephora DH200=94 genomic scaffold, scaffold_19 Coffea canephora (Robusta coffee)	AT3G15470.1
po11_olive_023976	143	9	143	-	-	Q8L706	Internal Sure	Synaptotagmin-5 Arabidopsis thaliana (Mouse-ear cress)	AT1G05500.1
po11_olive_023977	127	-	93;96	42;132	132	O81767	C_terminal Putative	Pentatricopeptide repeat-containing protein At4g33990 Arabidopsis thaliana (Mouse-ear cress)	AT2G27229.1
po11_olive_023987	101	-	101	67;80;96;186	67;80;186	A0A022QK17	Internal Sure	Uncharacterized protein Erythranthe guttata (Yellow monkey flower) (Mimulus guttatus)	AT2G44200.1
po11_olive_023989	136	-	17;114;136	11	11	B9FFW2	Internal Sure	Putative uncharacterized protein Oryza sativa subsp. japonica (Rice)	-
po11_olive_023993	60;90	-	60;90	-	-	Q9SJQ6	Internal Sure	Protein ROS1 Arabidopsis thaliana (Mouse-ear cress)	AT2G36490.1
po11_olive_023995	174	-	93;174	26	-	A0A068UNV3	N_terminal Sure	Coffea canephora DH200=94 genomic scaffold, scaffold_41 Coffea canephora (Robusta coffee)	AT4G16510.1
po11_olive_023761_split_1	103	-	39;82;87;103;108;117	-	-	P11670	C_terminal Sure	Basic form of pathogenesis-related protein 1 Nicotiana tabacum (Common tobacco)	AT3G19690.1
po11_olive_023809_split_1	8	8;126	126	-	-	Q940S5	N_terminal Putative	Coatomer subunit zeta-1 Arabidopsis thaliana (Mouse-ear cress)	AT1G60970.1
po11_olive_017103	101;158	-	101;107;158	-	-	Q8RY46	Internal Sure	ABC transporter B family member 26, chloroplastic Arabidopsis thaliana (Mouse-ear cress)	AT1G70610.1
po11_olive_017105	131	6	36;63;80;134;146;167;185	197	197	F4I907	N_terminal Sure	Glyoxylate/succinic semialdehyde reductase 2, chloroplastic Arabidopsis thaliana (Mouse-ear cress)	AT1G17650.1
po11_olive_017106	28	-	28;57;61;84	125	125	O81027-2	Internal Sure	2 of Hydroxymethylglutaryl-CoA lyase, mitochondrial OS=Arabidopsis thaliana GN=HMGCL	AT2G26800.2
po11_olive_017107	25	-	25;43	-	-	Q9SL76	C_terminal Putative	Protein phosphatase 2C and cyclic nucleotide-binding/kinase domain-containing protein Arabidopsis thaliana (Mouse-ear cress)	AT2G20470.1
po11_olive_017109	13;55	1;13	13;29;40;55;93;135;146;198	-	-	Q9SKK0	Internal Sure	EIN3-binding F-box protein 1 Arabidopsis thaliana (Mouse-ear cress)	AT2G25490.1
po11_olive_017111	14;15;33;158	33	16;18;37;130;162	45;128;192;201	128	A0A067KXL1	Internal Sure	Uncharacterized protein Jatropha curcas (Barbados nut)	-
po11_olive_017116	65	11	11;66;96;103	1;108	1	A0A022RJQ0	Internal Sure	Uncharacterized protein Erythranthe guttata (Yellow monkey flower) (Mimulus guttatus)	AT2G42160.1
po11_olive_017117	118	-	-	-	-	Q93YP4	Internal Sure	Clathrin interactor EPSIN 3 Arabidopsis thaliana (Mouse-ear cress)	AT3G59290.1
po11_olive_017131	51	1;17	17;52	3;183;208	3;208	W2YJR7	Internal Sure	Uncharacterized protein Phytophthora parasitica P10297.	-
po11_olive_017137	80;148	-	76;80;138	7;9;21	7;9;21	A0A022RLF4	C_terminal Putative	Uncharacterized protein Erythranthe guttata (Yellow monkey flower) (Mimulus guttatus)	AT1G68390.1
po11_olive_017139	71;169	-	92;93;109;112;166;184;187	4;11	11	Q9LEW0	Internal Sure	Ubiquitin carboxyl-terminal hydrolase 22 Arabidopsis thaliana (Mouse-ear cress)	AT5G10790.1
po11_olive_017142	18;72	18	73;97	10;21;86;132	86;132	P51615	Internal Sure	NADP-dependent malic enzyme Vitis vinifera (Grape)	AT5G11670.1
po11_olive_017147	78	78	78;113	134;143	143	U5GFS7	Internal Sure	Uncharacterized protein Populus trichocarpa (Western balsam poplar) (Populus balsamifera subsp. trichocarpa)	-
po11_olive_017151	92	-	92	56	56	Q96282	C_terminal Putative	Chloride channel protein CLC-c Arabidopsis thaliana (Mouse-ear cress)	AT5G49890.1
po11_olive_017157	15	-	17;24;27;79	51	51	A0A068VG75	Internal Sure	Coffea canephora DH200=94 genomic scaffold, scaffold_614 Coffea canephora (Robusta coffee)	AT1G09060.3
po11_olive_017159	53	-	53	125	-	Q7XA87	Internal Sure	Folate transporter 1, chloroplastic Arabidopsis thaliana (Mouse-ear cress)	AT5G66380.1
po11_olive_017161	46;70;177;193	90	46;70;90;177;193	11	11	B6SHC8	N_terminal Putative	Putative uncharacterized protein Zea mays (Maize)	AT1G80410.2
po11_olive_017162	107	-	11;27	5	-	Q9ZVF6	C_terminal Sure	Phytanoyl-CoA dioxygenase Arabidopsis thaliana (Mouse-ear cress)	AT2G01490.1
po11_olive_017163	182	-	15;96;182	-	-	A0A067DT32	C_terminal Putative	Uncharacterized protein Citrus sinensis (Sweet orange) (Citrus aurantium var. sinensis)	-
po11_olive_017171	12;166	12;125	12;15;73;125	183;192	183;192	Q9SRH9	Internal Sure	Paired amphipathic helix protein Sin3-like 1 Arabidopsis thaliana (Mouse-ear cress)	AT3G01320.1
po11_olive_017175	92	5;8	23;25;28;48;51;68;71;92;96;116;135;160	-	-	Q9LUA9	N_terminal Sure	Zinc finger protein CONSTANS-LIKE 10 Arabidopsis thaliana (Mouse-ear cress)	AT5G48250.1
po11_olive_017176	63;122	-	27;122	131	-	Q8RXZ4-3	Internal Sure	3 of Probable protein phosphatase 2C 18 OS=Arabidopsis thaliana GN=At1g79630	AT1G16220.1
po11_olive_017180	68	43	41;43;68	-	-	Q9FIB6	Internal Sure	26S proteasome non-ATPase regulatory subunit 12 homolog A Arabidopsis thaliana (Mouse-ear cress)	AT5G09900.3
po11_olive_017181	130	-	75;89;130	-	-	B9RG13	Complete Sure	Putative uncharacterized protein Ricinus communis (Castor bean)	AT1G63060.1
po11_olive_017184	19	-	19;70	-	-	Q8GY23	Internal Sure	E3 ubiquitin-protein ligase UPL1 Arabidopsis thaliana (Mouse-ear cress)	AT1G55860.1
po11_olive_017192	55	7	55	67	-	Q9C521	N_terminal Sure	UDP-galactose transporter 1 Arabidopsis thaliana (Mouse-ear cress)	AT1G77610.1
po11_olive_017203	71	-	-	177	-	K4C3G1	N_terminal Sure	Uncharacterized protein Solanum lycopersicum (Tomato) (Lycopersicon esculentum)	AT3G25120.1
po11_olive_017204	36	9	-	-	-	P13447	C_terminal Putative	Anther-specific protein LAT52 Solanum lycopersicum (Tomato) (Lycopersicon esculentum)	-
po11_olive_017206	25;102	25	25	9;94;129	9;94	Q8LDU5	Internal Sure	Pentatricopeptide repeat-containing protein At4g01400, mitochondrial Arabidopsis thaliana (Mouse-ear cress)	AT4G01400.1
po11_olive_017207	41	2	41;54;134	211	211	Q94BT6	Internal Sure	Adagio protein 1 Arabidopsis thaliana (Mouse-ear cress)	AT5G57360.2
po11_olive_017210	78;99;113	65	21;33;46;68;90;111;113	2	2	E0CVP2	Internal Sure	Putative uncharacterized protein Vitis vinifera (Grape)	AT1G11940.1
po11_olive_017211	47	-	47;61;98	169;189	169;189	P51567	Internal Sure	Serine/threonine-protein kinase AFC2 Arabidopsis thaliana (Mouse-ear cress)	AT4G24740.1
po11_olive_017217	62;191	-	62	4;21	-	P27572	C_terminal Sure	NADH-ubiquinone oxidoreductase chain 4 Triticum aestivum (Wheat) Mitochondrion	ATMG00580.1
po11_olive_017221	116;145;161	-	116;145;159;161	104	104	Q9SRE4	N_terminal Sure	UDP-galactose transporter 2 Arabidopsis thaliana (Mouse-ear cress)	AT1G76670.1
po11_olive_017222	76	-	98	-	-	Q9ZUT9	C_terminal Sure	40S ribosomal protein S5-1 Arabidopsis thaliana (Mouse-ear cress)	AT2G37270.1
po11_olive_017223	171	5;8	121;124;172;186	200	-	O64862	Internal Sure	Cytoplasmic tRNA 2-thiolation protein 1 Arabidopsis thaliana (Mouse-ear cress)	AT1G76170.1
po11_olive_017224	22;42	-	44	-	-	Q9FKP5	Internal Sure	Ubiquitin carboxyl-terminal hydrolase 17 Arabidopsis thaliana (Mouse-ear cress)	AT5G65450.1
po11_olive_017227	81;131;195	-	81;131;134;145;195	-	-	M1CRF2	Internal Sure	Uncharacterized protein Solanum tuberosum (Potato)	-
po11_olive_017228	39;99	-	39	62	62	Q93Y35	Internal Sure	26S proteasome non-ATPase regulatory subunit 6 homolog Arabidopsis thaliana (Mouse-ear cress)	AT4G24820.1
po11_olive_017230	44;67	1	44;67	-	-	D7SIV8	Internal Sure	Putative uncharacterized protein Vitis vinifera (Grape)	AT1G61415.1
po11_olive_017233	137	-	137	158	-	Q9LD18	C_terminal Putative	Potassium transporter 4 Arabidopsis thaliana (Mouse-ear cress)	AT3G02050.1
po11_olive_017234	7	7	-	-	-	P92519	C_terminal Putative	Uncharacterized mitochondrial protein AtMg00810 Arabidopsis thaliana (Mouse-ear cress) Mitochondrion	ATMG00810.1
po11_olive_017239	134	-	134	196;199	196;199	Q42556	Internal Sure	ATPase 9, plasma membrane-type Arabidopsis thaliana (Mouse-ear cress)	AT1G80660.1
po11_olive_017240	22;41;103	-	23;31;43;51;70;78;83;97;105;111;120;129	13	13	Q3ED78	Internal Sure	Zinc finger CCCH domain-containing protein 7 Arabidopsis thaliana (Mouse-ear cress)	AT1G21580.1
po11_olive_017244	42	-	42	-	-	Q96512	C_terminal Putative	Peroxidase 9 Arabidopsis thaliana (Mouse-ear cress)	AT1G44970.1
po11_olive_017248	44	-	50	7	7	Q944B6	Internal Sure	Arogenate dehydrogenase 1, chloroplastic Arabidopsis thaliana (Mouse-ear cress)	AT5G34930.1
po11_olive_017249	82	-	41	-	-	A0A022R9E3	Complete Sure	Uncharacterized protein Erythranthe guttata (Yellow monkey flower) (Mimulus guttatus)	-
po11_olive_017252	82	-	83	4;59;102	4;59;102	Q9MB46	Internal Sure	V-type proton ATPase subunit E Citrus unshiu (Satsuma mandarin) (Citrus nobilis var. unshiu)	AT4G11150.1
po11_olive_017253	136	-	76;81;90;92;95;105;107;120;125;132;136;148;165	2;182	2;182	Q84TI3-2	Internal Sure	2 of Protein OBERON 4 OS=Arabidopsis thaliana GN=OBE4	AT3G63500.2
po11_olive_017255	110;122	-	69;110;122	178	178	Q8L7T3	Complete Sure	Ubiquitin-conjugating enzyme E2 20 Arabidopsis thaliana (Mouse-ear cress)	AT1G50490.1
po11_olive_017265	50;175	33;175	28;33;50;127;156;175	42	-	Q9FGY9	Internal Sure	Peptide-N(4)-(N-acetyl-beta-glucosaminyl)asparagine amidase Arabidopsis thaliana (Mouse-ear cress)	AT5G49570.1
po11_olive_017267	125	-	125	5	5	O23596	C_terminal Putative	Putative glycerol-3-phosphate transporter 4 Arabidopsis thaliana (Mouse-ear cress)	AT4G17550.1
po11_olive_017269	50	14	50	-	-	A0A061EL29	Complete Sure	Pre-rRNA-processing protein TSR2 Theobroma cacao (Cacao) (Cocoa)	AT3G22510.1
po11_olive_017270	49	-	51;119	-	-	Q39445	Internal Sure	Tubulin beta chain Cicer arietinum (Chickpea) (Garbanzo)	AT1G75780.1
po11_olive_017271	142	-	55;75;82;142;180	3	3	Q5HZ60-2	Internal Sure	2 of mRNA cap guanine-N7 methyltransferase 2 OS=Arabidopsis thaliana GN=At3g52210	AT3G52210.3
po11_olive_017273	54	-	51;54;66;69;112;113	-	-	Q9ATB4-2	N_terminal Sure	2 of Transcriptional adapter ADA2b OS=Arabidopsis thaliana GN=ADA2B	AT4G16420.1
po11_olive_017275	75;88;151;181	88	75;88;93;152;182	11;196	11;146;196	K4AXQ9	Internal Sure	Uncharacterized protein Solanum lycopersicum (Tomato) (Lycopersicon esculentum)	AT5G19050.1
po11_olive_017281	138	-	56;58;112;151	2	2	Q9C5S2	Internal Sure	Serine/threonine-protein kinase/endoribonuclease IRE1a Arabidopsis thaliana (Mouse-ear cress)	AT2G17520.1
po11_olive_017284	27;71;106	27	27;36;71;106	28	-	Q9SUD8	Internal Sure	Pentatricopeptide repeat-containing protein At4g28010 Arabidopsis thaliana (Mouse-ear cress)	AT4G28010.1
po11_olive_017288	64;90;104	-	64;67;82;90;101;104	17;106	17;106	P0CH30	Internal Sure	E3 ubiquitin-protein ligase RING1 Gossypium hirsutum (Upland cotton) (Gossypium mexicanum)	AT5G15820.1
po11_olive_017291	38	-	38	9;11;160	9;11	Q39434	N_terminal Sure	Ras-related protein Rab2BV Beta vulgaris (Sugar beet)	AT1G07410.1
po11_olive_017296	12	66	12;66	19;102;111	19;102;111	A0A068TS05	Internal Sure	Coffea canephora DH200=94 genomic scaffold, scaffold_2 Coffea canephora (Robusta coffee)	-
po11_olive_017303	66;75	4	24;41;54;66;90;115	-	-	A0A068UFA9	C_terminal Putative	Coffea canephora DH200=94 genomic scaffold, scaffold_25 Coffea canephora (Robusta coffee)	-
po11_olive_017307	13;81;99	-	13;81;99;112;116	15;72;113	15	Q9SUV1	C_terminal Putative	Adenine nucleotide transporter BT1, chloroplastic/mitochondrial Arabidopsis thaliana (Mouse-ear cress)	AT4G32400.1
po11_olive_017308	42	15;23;42	15;23;42;60;63;106	-	-	Q7XZU2	Internal Sure	Phosphoinositide phosphatase SAC3 Arabidopsis thaliana (Mouse-ear cress)	AT3G43220.1
po11_olive_017309	138	-	138	99;159	159	Q9LZK5	N_terminal Sure	DnaJ protein ERDJ3B Arabidopsis thaliana (Mouse-ear cress)	AT5G16650.1
po11_olive_017313	86	-	50;86	106	106	A0A022QUE7	C_terminal Putative	Uncharacterized protein Erythranthe guttata (Yellow monkey flower) (Mimulus guttatus)	-
po11_olive_017319	97	52	26;46;50;53;181	1;17;47	1;17;47	Q9SDA8	Internal Sure	F-box/LRR-repeat protein 10 Arabidopsis thaliana (Mouse-ear cress)	AT2G17020.1
po11_olive_017321	188	-	40;45;99;166;171;188	-	-	O65351	Internal Sure	Subtilisin-like protease Arabidopsis thaliana (Mouse-ear cress)	AT3G14067.1
po11_olive_017330	16	16	16;47;103	-	-	M1D1X6	N_terminal Sure	Uncharacterized protein Solanum tuberosum (Potato)	AT2G21440.1
po11_olive_017331	38	38;161	38	-	-	Q9LQY3	N_terminal Sure	Transmembrane emp24 domain-containing protein p24delta9 Arabidopsis thaliana (Mouse-ear cress)	AT1G26690.1
po11_olive_017334	53	115	33;53	129	129	Q9LV03	Internal Sure	Glutamate synthase 1 [NADH], chloroplastic Arabidopsis thaliana (Mouse-ear cress)	AT5G53460.1
po11_olive_017335	173	-	173	8;135	8	O04834	Complete Sure	GTP-binding protein SAR1A Arabidopsis thaliana (Mouse-ear cress)	AT4G02080.1
po11_olive_017341	46;78	-	46;78;114	153	153	A0A068U0K7	C_terminal Putative	Coffea canephora DH200=94 genomic scaffold, scaffold_6 Coffea canephora (Robusta coffee)	AT1G22730.1
po11_olive_017345	109;157	-	111;156;160	22;28;86;157	28;147;157	A0A061E7M0	Internal Sure	Tetratricopeptide repeat-like superfamily protein Theobroma cacao (Cacao) (Cocoa)	AT3G26580.1
po11_olive_017346	17	-	17	-	-	A9X4U2	N_terminal Sure	3beta-hydroxysteroid-dehydrogenase/decarboxylase isoform 3 Arabidopsis thaliana (Mouse-ear cress)	AT2G43420.1
po11_olive_017347	23;41	-	23;41;95;130;151	-	-	P10978	Internal Sure	Retrovirus-related Pol polyprotein from transposon TNT 1-94 Nicotiana tabacum (Common tobacco)	ATMG00710.1
po11_olive_017349	53;70;135	135	53;70	49;143	49;143	A0A061EMF1	Internal Sure	CCT motif family protein isoform 1 Theobroma cacao (Cacao) (Cocoa)	-
po11_olive_017352	54	18	18	-	-	M1AP40	N_terminal Sure	Uncharacterized protein Solanum tuberosum (Potato)	-
po11_olive_017353	36	-	36;78	23;31;68;165	31;165	P29162	Internal Sure	L-ascorbate oxidase homolog Nicotiana tabacum (Common tobacco)	AT1G55560.1
po11_olive_017355	45	-	45	90	90	P34788	Complete Sure	40S ribosomal protein S18 Arabidopsis thaliana (Mouse-ear cress)	AT4G09800.1
po11_olive_017357	177	-	64;76;81;153;177	16	16	O23969	N_terminal Sure	Pollen-specific protein SF21 Helianthus annuus (Common sunflower)	AT5G56750.1
po11_olive_017359	154	-	16;22;154	-	-	A0A068UYH5	N_terminal Sure	Coffea canephora DH200=94 genomic scaffold, scaffold_75 Coffea canephora (Robusta coffee)	AT5G21940.1
po11_olive_017361	19	19	31;98	-	-	Q9LNP9	Internal Sure	Protein phosphatase 2C 7 Arabidopsis thaliana (Mouse-ear cress)	AT1G17550.1
po11_olive_017363	113;152;154	125	113;125;152;154;170	-	-	Q9LT79	Internal Sure	U-box domain-containing protein 25 Arabidopsis thaliana (Mouse-ear cress)	AT3G19380.1
po11_olive_017365	19	19	91	-	-	Q42540	Complete Sure	Ubiquitin-conjugating enzyme E2 7 Arabidopsis thaliana (Mouse-ear cress)	AT5G59300.1
po11_olive_017366	12	12	-	7	7	Q5Z9S8-2	Internal Sure	2 of Pleiotropic drug resistance protein 12 OS=Oryza sativa subsp. japonica GN=PDR12	AT1G15210.1
po11_olive_017372	27	-	27	19;53;107;124;127	19;53;124	O22141	C_terminal Sure	UDP-glucuronate 4-epimerase 4 Arabidopsis thaliana (Mouse-ear cress)	AT2G45310.1
po11_olive_017377	183	-	84;195	208	208	O80722	Internal Sure	Pectinesterase 4 Arabidopsis thaliana (Mouse-ear cress)	AT2G47030.1
po11_olive_017380	49	8	49;97	-	-	F4I6M4	Internal Sure	Microtubule-associated protein SPIRAL2-like Arabidopsis thaliana (Mouse-ear cress)	AT1G50890.1
po11_olive_017381	31	-	31	34	-	P92522	N_terminal Putative	Uncharacterized mitochondrial protein AtMg00850 Arabidopsis thaliana (Mouse-ear cress) Mitochondrion	ATMG00850.1
po11_olive_017383	74	-	74;98	53;127;175	53;127	Q9SCP9	C_terminal Putative	Vacuolar protein-sorting-associated protein 37 homolog 1 Arabidopsis thaliana (Mouse-ear cress)	AT3G53120.1
po11_olive_017385	171	21	16;66;120;174	11;24;201	11;24	M5WNR6	Internal Sure	Uncharacterized protein Prunus persica (Peach) (Amygdalus persica)	-
po11_olive_017389	17	17	-	-	-	Q6H6R9	C_terminal Putative	ATP-dependent zinc metalloprotease FTSH 7, chloroplastic Oryza sativa subsp. japonica (Rice)	AT3G47060.1
po11_olive_017391	46	-	35;48;70;72;78;84	4	-	Q9FMH5	Internal Sure	Putative cyclin-A3-1 Arabidopsis thaliana (Mouse-ear cress)	AT5G43080.1
po11_olive_017702	75	3	75	-	-	F4IRQ5	Internal Sure	tRNA(His) guanylyltransferase 1 Arabidopsis thaliana (Mouse-ear cress)	AT2G31580.1
po11_olive_017704	70	70	32;71	5;7	5;7	M1CBC0	Internal Sure	Uncharacterized protein Solanum tuberosum (Potato)	AT1G21480.1
po11_olive_017706	125	-	14;68;125	4;11;128	11;128	O80722	Internal Sure	Pectinesterase 4 Arabidopsis thaliana (Mouse-ear cress)	AT2G47030.1
po11_olive_017713	32	-	22;32;34	-	-	Q9CAR7	N_terminal Sure	Hypersensitive-induced response protein 2 Arabidopsis thaliana (Mouse-ear cress)	AT1G69840.1
po11_olive_017717	107	4	100;107;115	-	-	D0NGI9	N_terminal Sure	Nuclear LIM factor interactor-interacting protein spore-specific form, putative Phytophthora infestans (strain T30-4) (Potato late blight fungus)	AT5G45700.1
po11_olive_017719	106	-	84;93;106;154;174	-	-	Q9ZQP1	Internal Sure	Putative dual specificity protein phosphatase DSP8 Arabidopsis thaliana (Mouse-ear cress)	AT5G56610.1
po11_olive_017722	27	-	27;48;69;104	-	-	B9FM91	Internal Sure	Putative uncharacterized protein Oryza sativa subsp. japonica (Rice)	-
po11_olive_017723	79;91;143	-	67;92;124;130;144	169	169	Q6R3K6	Internal Sure	Probable metal-nicotianamine transporter YSL6 Arabidopsis thaliana (Mouse-ear cress)	AT3G27020.1
po11_olive_017724	44;103	-	44;72;91;105	8;105	8	A5BDR0	Internal Sure	Putative uncharacterized protein Vitis vinifera (Grape)	-
po11_olive_017734	87	-	22;87;106	2;117	2;117	A0A067LH39	Internal Sure	Uncharacterized protein Jatropha curcas (Barbados nut)	AT3G03320.1
po11_olive_017735	91	91	85;91	67;144	144	O80358	Internal Sure	Formamidopyrimidine-DNA glycosylase Arabidopsis thaliana (Mouse-ear cress)	AT1G52500.2
po11_olive_017757	52	-	-	11	11	Q94EI9	N_terminal Sure	Probable sugar phosphate/phosphate translocator At3g14410 Arabidopsis thaliana (Mouse-ear cress)	AT3G14410.1
po11_olive_017758	54	-	54	6;26;35	6;26;35	Q9SYM1	Internal Sure	Mechanosensitive ion channel protein 6 Arabidopsis thaliana (Mouse-ear cress)	AT1G78610.1
po11_olive_017760	12;54	12	12;54	72	72	Q10DV7	N_terminal Sure	Actin-1 Oryza sativa subsp. japonica (Rice)	AT3G12110.1
po11_olive_017761	22	-	22;78;118;141;168	189	189	Q8H174	Internal Sure	Auxin-responsive protein IAA31 Arabidopsis thaliana (Mouse-ear cress)	AT3G17600.1
po11_olive_017771	118	14;118	151	6;11;54	6;11	Q9SBA5	C_terminal Putative	Inositol-tetrakisphosphate 1-kinase 1 Arabidopsis thaliana (Mouse-ear cress)	AT5G16760.1
po11_olive_017774	17	6;17	17;32	-	-	Q9SE45	C_terminal Putative	Annexin D3 Arabidopsis thaliana (Mouse-ear cress)	AT2G38760.1
po11_olive_017777	23;39	-	14;41;125;146;172	61;192	61	Q9FT72	Internal Sure	ATP-dependent DNA helicase Q-like 3 Arabidopsis thaliana (Mouse-ear cress)	AT4G35740.1
po11_olive_017779	135;146	-	135;138;146	91;107;160	107;160	Q9FFF5	C_terminal Putative	PHD finger protein ALFIN-LIKE 1 Arabidopsis thaliana (Mouse-ear cress)	AT5G05610.1
po11_olive_017782	55;131	80	36;55;80;131	6	6	Q9XER9	Internal Sure	ENHANCER OF AG-4 protein 2 Arabidopsis thaliana (Mouse-ear cress)	AT5G23150.1
po11_olive_017785	21;34	-	21;34	-	-	P92523	Complete Putative	Uncharacterized mitochondrial protein AtMg00860 Arabidopsis thaliana (Mouse-ear cress) Mitochondrion	ATMG00860.1
po11_olive_017787	24;145	-	145	86	86	A0A068VFF6	Complete Putative	Coffea canephora DH200=94 genomic scaffold, scaffold_404 Coffea canephora (Robusta coffee)	AT4G23990.1
po11_olive_017795	21	-	21;85;107	-	-	P35135	Complete Sure	Ubiquitin-conjugating enzyme E2-17 kDa Solanum lycopersicum (Tomato) (Lycopersicon esculentum)	AT5G53300.1
po11_olive_017797	37;134	-	37;110	-	-	K4C321	Internal Sure	Uncharacterized protein Solanum lycopersicum (Tomato) (Lycopersicon esculentum)	AT3G30841.1
po11_olive_017799	70;124	153;159	52;54;70;109;124;153;159;167	-	-	Q9FUY2	Internal Sure	Transcriptional corepressor LEUNIG Arabidopsis thaliana (Mouse-ear cress)	AT4G32551.2
po11_olive_017802	36	-	104	101;138	138	Q940Z2-2	Internal Sure	2 of Actin-related protein 5 OS=Arabidopsis thaliana GN=ARP5	AT3G12380.2
po11_olive_017803	20	-	20;80;132;161	-	-	A0A068UC86	Internal Sure	Coffea canephora DH200=94 genomic scaffold, scaffold_19 Coffea canephora (Robusta coffee)	AT3G15430.1
po11_olive_017804	126	-	126	60;86	60	A0A060ADP6	Internal Sure	Acetohydroxyacid synthase small subunit	-
po11_olive_017809	30	90	30;90	-	-	Q9FIB6	C_terminal Putative	26S proteasome non-ATPase regulatory subunit 12 homolog A Arabidopsis thaliana (Mouse-ear cress)	AT5G64760.1
po11_olive_017810	71	75	71;75	84;85;87	84;85;87	F8SPG5	N_terminal Sure	Chlorophyll synthase Camellia sinensis (Tea)	-
po11_olive_017811	111	194	20;112;120;175	2;4;34	2;4;34	Q05737	Complete Putative	GTP-binding protein YPTM2 Zea mays (Maize)	AT3G11730.1
po11_olive_017814	83;104	133	31;83;104	-	-	Q93W95	Internal Sure	Probable methyltransferase PMT13 Arabidopsis thaliana (Mouse-ear cress)	AT4G00740.1
po11_olive_017815	163;167	-	11;168;172	37;161	37;161	A0A068TMJ7	Internal Sure	Coffea canephora DH200=94 genomic scaffold, scaffold_1 Coffea canephora (Robusta coffee)	AT1G22930.1
po11_olive_017816	59;75;99	-	34;46;51;75;94;110;121	-	-	Q9SD34	Internal Sure	Zinc finger CCCH domain-containing protein 44 Arabidopsis thaliana (Mouse-ear cress)	AT2G18090.1
po11_olive_017817	192	-	71;165;179;180;181;192	207	207	A0A068TSA1	Internal Sure	Coffea canephora DH200=94 genomic scaffold, scaffold_3 Coffea canephora (Robusta coffee)	AT5G18760.1
po11_olive_017825	59	59	21;59	2	2	Q67XW5	Internal Sure	Ubiquitin carboxyl-terminal hydrolase 18 Arabidopsis thaliana (Mouse-ear cress)	AT4G31670.1
po11_olive_017828	126	-	96;128	64;84;120	120	Q84P23	Internal Sure	4-coumarate--CoA ligase-like 9 Arabidopsis thaliana (Mouse-ear cress)	AT5G63380.1
po11_olive_017829	159	-	194	29	-	Q9ZT87	Internal Sure	Protein PELOTA 1 Arabidopsis thaliana (Mouse-ear cress)	AT4G27650.1
po11_olive_017833	193	-	26;152;197	-	-	Q38950	Internal Sure	Serine/threonine-protein phosphatase 2A 65 kDa regulatory subunit A beta isoform Arabidopsis thaliana (Mouse-ear cress)	AT3G25800.1
po11_olive_017836	12	12	12;76;83	91	91	Q8GUM4	Internal Sure	Uncharacterized membrane protein At3g27390 Arabidopsis thaliana (Mouse-ear cress)	AT5G40640.1
po11_olive_017853	13;207	-	13;136	3;4;11	3;4;11	F4K5K4	Internal Sure	Protein trichome birefringence-like 5 Arabidopsis thaliana (Mouse-ear cress)	AT5G20590.1
po11_olive_017857	118	-	118	-	-	Q93Z24	Internal Sure	Beta-galactosidase 17 Arabidopsis thaliana (Mouse-ear cress)	AT1G72990.1
po11_olive_017858	85	2	71;85;108	-	-	Q9SHS7	Internal Sure	Serine/threonine-protein phosphatase BSL3 Arabidopsis thaliana (Mouse-ear cress)	AT2G27210.1
po11_olive_017873	92	-	92	4	4	A0A068U4K6	N_terminal Putative	Coffea canephora DH200=94 genomic scaffold, scaffold_9 Coffea canephora (Robusta coffee)	AT2G06010.1
po11_olive_017877	115	-	115	6	6	Q9XF41	Complete Sure	Profilin-2 Malus domestica (Apple) (Pyrus malus)	AT2G19760.1
po11_olive_017878	41	-	41	98	98	Q9LSV0	Internal Sure	Glyoxylate/succinic semialdehyde reductase 1 Arabidopsis thaliana (Mouse-ear cress)	AT3G25530.1
po11_olive_017891	35	2;14	24;35	-	-	Q9SMY8	Internal Sure	F-box/LRR-repeat protein 15 Arabidopsis thaliana (Mouse-ear cress)	AT4G33210.1
po11_olive_017893	54;138	54;151	56;114;144;158	-	-	M1BZZ9	N_terminal Sure	Uncharacterized protein Solanum tuberosum (Potato)	AT1G16290.1
po11_olive_017895	121	-	75;89;121	10;15;20;36;86	10;15;36;86	Q9M3A3	N_terminal Putative	Protein ABIL2 Arabidopsis thaliana (Mouse-ear cress)	AT3G49290.1
po11_olive_017896	16	-	18;71;106;113	-	-	Q9SFB8	Internal Sure	Phosphatidylinositol 4-phosphate 5-kinase 6 Arabidopsis thaliana (Mouse-ear cress)	AT3G07960.1
po11_olive_017903	188	178;188	16;43	206	206	Q9LF79	Internal Sure	Calcium-transporting ATPase 8, plasma membrane-type Arabidopsis thaliana (Mouse-ear cress)	AT5G57110.1
po11_olive_017907	75	-	16;135	44;172;186	44;186	Q43043	C_terminal Putative	Pectinesterase Petunia integrifolia (Violet-flowered petunia) (Petunia inflata)	AT5G49180.1
po11_olive_017911	104	-	22;55;65;115	11;14	11;14	Q9S7X6-3	N_terminal Sure	3 of Thermospermine synthase ACAULIS5 OS=Arabidopsis thaliana GN=ACL5	AT5G19530.1
po11_olive_017916	19	19;85	19;39;85	-	99	Q9LY51	Internal Sure	Phosphoinositide phospholipase C 7 Arabidopsis thaliana (Mouse-ear cress)	AT3G55940.1
po11_olive_017918	75	-	20;75;108;129	139	-	Q9SHI2	Internal Sure	Leucine-rich repeat receptor-like serine/threonine-protein kinase At1g17230 Arabidopsis thaliana (Mouse-ear cress)	AT1G17230.1
po11_olive_017919	17;166	17;137	22;54;92;128;129;151;180	7;184	7;184	Q9CAG5	Internal Sure	U-box domain-containing protein 7 Arabidopsis thaliana (Mouse-ear cress)	AT1G67530.1
po11_olive_017920	11	11	11;40;56;76	112	112	Q9FGR7	Internal Sure	Pentatricopeptide repeat-containing protein At5g50280, chloroplastic Arabidopsis thaliana (Mouse-ear cress)	AT5G50280.1
po11_olive_017923	27;123	-	157	8;159;169	8;159;169	A0A022RIL4	C_terminal Sure	Uncharacterized protein Erythranthe guttata (Yellow monkey flower) (Mimulus guttatus)	AT3G52270.1
po11_olive_017925	62	-	-	-	-	A0A022PX28	Internal Sure	Uncharacterized protein Erythranthe guttata (Yellow monkey flower) (Mimulus guttatus)	AT5G26670.1
po11_olive_017927	144	52	52;134;144	58;155;204	155	Q94AH6	Internal Sure	Cullin-1 Arabidopsis thaliana (Mouse-ear cress)	AT4G02570.1
po11_olive_017932	16;125	2;16	16;115;125	19;134	19;134	O48651	Internal Sure	Squalene monooxygenase Panax ginseng (Korean ginseng)	AT4G37760.1
po11_olive_017933	138	-	85;138	27;148	27;148	F4IXW2	Internal Sure	Brefeldin A-inhibited guanine nucleotide-exchange protein 5 Arabidopsis thaliana (Mouse-ear cress)	AT3G43300.1
po11_olive_017935	26	-	70;71;91	-	-	M0U1Q2	Complete Putative	Uncharacterized protein Musa acuminata subsp. malaccensis (Wild banana) (Musa malaccensis)	AT2G20900.1
po11_olive_017937	69	-	69	4;83	4	K4BEA5	C_terminal Putative	Uncharacterized protein Solanum lycopersicum (Tomato) (Lycopersicon esculentum)	AT5G51880.1
po11_olive_017942	109	-	109	19;74	19;74	Q9FHN4	Internal Sure	Probable pectinesterase/pectinesterase inhibitor 60 Arabidopsis thaliana (Mouse-ear cress)	AT2G47030.1
po11_olive_017957	30	30	30	24;131;167	24;131	O80813	N_terminal Sure	Ycf20-like protein Arabidopsis thaliana (Mouse-ear cress)	AT1G65420.1
po11_olive_017959	53;64;102;115	134;195	37;38;53;64;114;115;134;195	9;79	9	F6HN84	Internal Sure	Putative uncharacterized protein Vitis vinifera (Grape)	AT2G39580.1
po11_olive_017961	84	-	56;84;134	-	-	A0A068V0L0	Internal Sure	Coffea canephora DH200=94 genomic scaffold, scaffold_78 Coffea canephora (Robusta coffee)	AT2G29670.1
po11_olive_017963	107	-	107	173	173	B9RWI0	N_terminal Putative	Putative uncharacterized protein Ricinus communis (Castor bean)	AT4G13160.1
po11_olive_017971	58;183	-	62;86;161;188;189	-	-	Q43695	Internal Sure	Tubulin beta-3 chain Zea mays (Maize)	AT5G44340.1
po11_olive_017977	26;80	-	26;80	-	-	Q6K953	Complete Putative	Glutaredoxin-C4, chloroplastic Oryza sativa subsp. japonica (Rice)	AT5G40370.2
po11_olive_017980	20	7	23;60;75;97	1;97	1;97	P15722	Internal Sure	Probable pectate lyase P59 Solanum lycopersicum (Tomato) (Lycopersicon esculentum)	AT1G14420.1
po11_olive_017983	68	-	68;89	-	-	P46297	Complete Sure	40S ribosomal protein S23 Fragaria ananassa (Strawberry)	AT5G02960.1
po11_olive_017984	29	-	29;30	3	-	C6TLR6	Complete Putative	Carbonic anhydrase Glycine max (Soybean) (Glycine hispida)	AT5G14740.1
po11_olive_017986	58;72	-	46;58;72	13;111;122	13;111;122	Q6ZHE5	Internal Sure	Putative D-cysteine desulfhydrase 1, mitochondrial Oryza sativa subsp. japonica (Rice)	AT1G48420.1
po11_olive_017992	29	4;14	14;29;62	6	6	A0A022REI9	N_terminal Sure	Uncharacterized protein Erythranthe guttata (Yellow monkey flower) (Mimulus guttatus)	AT1G68490.1
po11_olive_017995	51;126	51	126	-	-	Q9MAM3	N_terminal Sure	3-ketoacyl-CoA synthase 1 Arabidopsis thaliana (Mouse-ear cress)	AT1G01120.1
po11_olive_017997	88;170	-	88;95;100;109;114;117;172;174;179;184;186;193	16	16	Q9SZD1	Internal Sure	Protein tesmin/TSO1-like CXC 5 Arabidopsis thaliana (Mouse-ear cress)	AT4G29000.1
po11_olive_017930_split_0	21	30	21	67	67	O23447	Internal Sure	Putative pectinesterase/pectinesterase inhibitor 43 Arabidopsis thaliana (Mouse-ear cress)	AT3G05610.1
po11_olive_017940_split_0	47	-	47	8	8	Q43062	Internal Sure	Pectinesterase/pectinesterase inhibitor PPE8B Prunus persica (Peach) (Amygdalus persica)	AT3G14310.1
po11_olive_019801	76	19;27	19;24;39;44;47;63;76;150;175	199	199	B8B5U8	Internal Sure	Probable E3 ubiquitin-protein ligase BAH1-like 1 Oryza sativa subsp. indica (Rice)	AT1G05120.1
po11_olive_019802	25;43	3;6;25	41;43	-	-	A0A061EMU1	Complete Putative	Heavy metal transport/detoxification superfamily protein, putative Theobroma cacao (Cacao) (Cocoa)	AT3G21490.1
po11_olive_019803	19;98;117	-	52;151;170	81	81	Q8H0V6	N_terminal Sure	ABC transporter F family member 3 Arabidopsis thaliana (Mouse-ear cress)	AT1G64550.1
po11_olive_019808	28	-	28	18;55	18	Q9ZV15	C_terminal Putative	Calcium-dependent protein kinase 20 Arabidopsis thaliana (Mouse-ear cress)	AT2G38910.1
po11_olive_019810	75	75	66;75	-	-	Q9LLL8	Internal Sure	Xylem serine proteinase 1 Arabidopsis thaliana (Mouse-ear cress)	AT5G03620.1
po11_olive_019817	17	-	17	10	10	Q9LTF2	Complete Sure	40S ribosomal protein S10-3 Arabidopsis thaliana (Mouse-ear cress)	AT5G52650.1
po11_olive_019823	118	9;10	30;65;77;118	-	-	Q6U740	Complete Putative	Allergen Fra e 1 Fraxinus excelsior (European ash)	-
po11_olive_019829	34	8	22;28;34;47	63;67	63	A0A067KQG3	C_terminal Putative	Uncharacterized protein Jatropha curcas (Barbados nut)	AT4G33380.1
po11_olive_019830	70	23;60	19;23;60	21	21	Q9SLN5	Internal Sure	Methionine aminopeptidase 1A Arabidopsis thaliana (Mouse-ear cress)	AT2G45240.1
po11_olive_019831	13;41;110	13;41	13;110	-	-	P49690	Complete Putative	60S ribosomal protein L23 Arabidopsis thaliana (Mouse-ear cress)	AT3G04400.1
po11_olive_019836	12;25	68	26;48;53;74;82;100;101	13	-	Q9CAY1	Internal Sure	Putative pentatricopeptide repeat-containing protein At3g11460 Arabidopsis thaliana (Mouse-ear cress)	AT1G17630.1
po11_olive_019838	23	-	130	-	-	Q9ZPY9	Internal Sure	Phosphatidylinositol 4-kinase gamma 4 Arabidopsis thaliana (Mouse-ear cress)	AT2G46500.1
po11_olive_019839	136	-	50;136	32	32	K4CEQ1	Internal Sure	Uncharacterized protein Solanum lycopersicum (Tomato) (Lycopersicon esculentum)	AT2G30800.1
po11_olive_019840	26	-	23	55;76;83;106	55;76;83;106	Q0DI31	Complete Sure	Cytochrome c Oryza sativa subsp. japonica (Rice)	AT4G10040.1
po11_olive_019847	85	-	59;62;70;73;85;100;111	-	-	Q940X7	Complete Sure	RING-box protein 1a Arabidopsis thaliana (Mouse-ear cress)	AT3G42830.1
po11_olive_019850	71	-	44;71	78	78	A0A022QF95	C_terminal Putative	Uncharacterized protein Erythranthe guttata (Yellow monkey flower) (Mimulus guttatus)	-
po11_olive_019853	29	29	176	-	-	A0A068VJQ1	Internal Sure	Coffea canephora DH200=94 genomic scaffold, scaffold_1773 Coffea canephora (Robusta coffee)	AT4G39680.1
po11_olive_019855	172	3	37;164;172	92;149;188	149	Q8RXR2-2	Internal Sure	2 of Chloride channel protein CLC-f OS=Arabidopsis thaliana GN=CLC-F	AT1G55620.2
po11_olive_019857	33;41	19;182	19;33;41;182	-	-	A5AVF2	N_terminal Putative	Putative uncharacterized protein Vitis vinifera (Grape)	AT5G66420.2
po11_olive_019860	24;49	76	24;76	5;15	5;15	Q39092	Complete Putative	Zinc finger protein ZAT1 Arabidopsis thaliana (Mouse-ear cress)	-
po11_olive_019865	22	5	22;94	-	-	Q43075	C_terminal Putative	Arginine decarboxylase Pisum sativum (Garden pea)	AT2G16500.1
po11_olive_019866	4;38	4	36;39	5	-	Q9STF3	C_terminal Putative	Pentatricopeptide repeat-containing protein At3g46790, chloroplastic Arabidopsis thaliana (Mouse-ear cress)	AT4G14850.1
po11_olive_019868	84	-	63;84	9;18	9;18	Q9FPT1-2	Internal Sure	2 of Ubiquitin carboxyl-terminal hydrolase 12 OS=Arabidopsis thaliana GN=UBP12	AT3G11910.1
po11_olive_019874	64	-	65	74	74	Q9LVH5	C_terminal Putative	Outer envelope protein 64, chloroplastic Arabidopsis thaliana (Mouse-ear cress)	AT1G56440.2
po11_olive_019877	80	3;12	12;77;80;102;105;108	15;25	-	D7SKE0	C_terminal Putative	Putative uncharacterized protein Vitis vinifera (Grape)	AT5G59400.2
po11_olive_019878	89	147	81;89	-	-	Q3E9A0	Internal Sure	Probable anion transporter 6, chloroplastic Arabidopsis thaliana (Mouse-ear cress)	AT5G20380.1
po11_olive_019883	16;124	-	16;44;90;94;124;164;179	-	-	Q9LRZ0	Internal Sure	Topless-related protein 2 Arabidopsis thaliana (Mouse-ear cress)	AT3G16830.1
po11_olive_019884	64	-	40;64	20;45	20	O24381	Internal Sure	Plastidic ATP/ADP-transporter Solanum tuberosum (Potato)	AT1G80300.1
po11_olive_019888	64	1	64;92;123	11;142;147	11;142;147	Q8RXC8	Internal Sure	Receptor-like cytosolic serine/threonine-protein kinase RBK2 Arabidopsis thaliana (Mouse-ear cress)	AT5G18910.1
po11_olive_019889	44	64	174	5	5	A0A067HE42	Internal Sure	Uncharacterized protein Citrus sinensis (Sweet orange) (Citrus aurantium var. sinensis)	AT5G12970.1
po11_olive_019892	28	-	28	9	-	A0A067KTH2	C_terminal Putative	Uncharacterized protein Jatropha curcas (Barbados nut)	-
po11_olive_019904	82	-	25;82	-	-	O80722	C_terminal Sure	Pectinesterase 4 Arabidopsis thaliana (Mouse-ear cress)	AT2G47030.1
po11_olive_019907	181	-	55;76;130;187	2	2;60	O80722	Internal Sure	Pectinesterase 4 Arabidopsis thaliana (Mouse-ear cress)	AT2G47030.1
po11_olive_019913	151	6;197	105	-	-	A0A068V3F7	Internal Sure	Coffea canephora DH200=94 genomic scaffold, scaffold_94 Coffea canephora (Robusta coffee)	AT5G48340.1
po11_olive_019914	33	-	33;127	-	40	A0A022QKA4	Internal Sure	Uncharacterized protein Erythranthe guttata (Yellow monkey flower) (Mimulus guttatus)	AT2G32980.1
po11_olive_019917	8	8	-	76;81	81	Q06R68	Internal Sure	Protein Ycf2 Jasminum nudiflorum (Winter jasmine) Plastid Chloroplast	ATCG01280.1
po11_olive_019919	19;115	-	19;81	-	-	Q9LU41	C_terminal Putative	Calcium-transporting ATPase 9, plasma membrane-type Arabidopsis thaliana (Mouse-ear cress)	AT3G21180.1
po11_olive_019921	3;164	3	20;23;133;146;151;164	125	-	Q9SS44	N_terminal Putative	Transcription initiation factor IIB-2 Arabidopsis thaliana (Mouse-ear cress)	AT3G10330.1
po11_olive_019924	117	8	48;64;130	35	35	Q9FNZ1-2	Internal Sure	2 of Zinc finger CCCH domain-containing protein 63 OS=Arabidopsis thaliana GN=ZFWD2	AT4G25440.1
po11_olive_019925	86	-	-	-	-	P92962-2	Internal Sure	2 of Proline transporter 2 OS=Arabidopsis thaliana GN=PROT2	AT2G39890.1
po11_olive_019926	111	-	46;111	5	5	Q56YA5	Internal Sure	Serine--glyoxylate aminotransferase Arabidopsis thaliana (Mouse-ear cress)	AT2G13360.1
po11_olive_019935	24;40	2	24;105	-	-	Q9LPC5	N_terminal Putative	Brefeldin A-inhibited guanine nucleotide-exchange protein 3 Arabidopsis thaliana (Mouse-ear cress)	AT1G01960.1
po11_olive_019942	98	-	39;76;98	-	-	F4I6G4	N_terminal Putative	Lysine-specific demethylase JMJ18 Arabidopsis thaliana (Mouse-ear cress)	AT1G30810.1
po11_olive_019948	14	-	14;59;83	-	-	Q9M8Y0	C_terminal Putative	Probable UDP-N-acetylglucosamine--peptide N-acetylglucosaminyltransferase SEC Arabidopsis thaliana (Mouse-ear cress)	AT3G04240.1
po11_olive_019951	30	-	30	-	-	Q6U740	C_terminal Putative	Allergen Fra e 1 Fraxinus excelsior (European ash)	AT1G29140.1
po11_olive_019957	12;93;128	-	12;24;41;66;76;81;93;113;144	145	-	A0A061ECF4	C_terminal Putative	Ku70-binding family protein Theobroma cacao (Cacao) (Cocoa)	AT3G03420.1
po11_olive_019961	70	-	70;107;115;135	-	-	Q9C9R6	Internal Sure	Putative pumilio homolog 7, chloroplastic Arabidopsis thaliana (Mouse-ear cress)	AT1G78160.1
po11_olive_019966	12	12	12	3	-	P30167	N_terminal Sure	Actin-58 Solanum tuberosum (Potato)	AT5G09810.1
po11_olive_019970	24	-	27	62	62	M5XVA2	Internal Sure	Uncharacterized protein Prunus persica (Peach) (Amygdalus persica)	AT5G28950.1
po11_olive_019971	93	-	93;127	-	-	O82147	N_terminal Sure	Spermidine synthase Coffea arabica (Arabian coffee)	AT1G70310.1
po11_olive_019972	69	-	58;69	-	-	Q9FQ03-2	Internal Sure	2 of 5'-3' exoribonuclease 3 OS=Arabidopsis thaliana GN=XRN3	AT1G75660.1
po11_olive_019973	193	-	175	19;52;194	19;52;194	Q94A40	Internal Sure	Coatomer subunit alpha-1 Arabidopsis thaliana (Mouse-ear cress)	AT1G62020.1
po11_olive_019977	51	-	-	-	-	Q9SUK9	C_terminal Sure	Probable protein phosphatase 2C 55 Arabidopsis thaliana (Mouse-ear cress)	AT4G16580.1
po11_olive_019979	66	-	66;91	-	-	A0A022QJJ4	Internal Sure	Uncharacterized protein Erythranthe guttata (Yellow monkey flower) (Mimulus guttatus)	-
po11_olive_019983	72	72	27;29;45;53;69;72	5;6	5;6	A0A022R1P1	C_terminal Putative	Uncharacterized protein Erythranthe guttata (Yellow monkey flower) (Mimulus guttatus)	AT4G22140.1
po11_olive_019992	61;121	20;146	20;61;121	8	8	I1JW07	Internal Sure	Uncharacterized protein Glycine max (Soybean) (Glycine hispida)	AT5G04620.2
po11_olive_019994	14	117	17;47;48;81;99	13	13	Q8VZB9	C_terminal Putative	60S ribosomal protein L10a-1 Arabidopsis thaliana (Mouse-ear cress)	AT1G08360.1
po11_olive_019995	97	-	108	63	-	Q9M647	N_terminal Sure	IAA-alanine resistance protein 1 Arabidopsis thaliana (Mouse-ear cress)	AT1G68100.1
po11_olive_020006	71;112	-	72;101;107;114	8	-	Q84VX0	Internal Sure	Probable galactinol--sucrose galactosyltransferase 1 Arabidopsis thaliana (Mouse-ear cress)	AT1G55740.1
po11_olive_020010	76	-	76	55	-	Q8GU89	Internal Sure	Pleiotropic drug resistance protein 4 Oryza sativa subsp. japonica (Rice)	AT1G15520.1
po11_olive_020015	31;114;141;143	-	31;65;67;87;141;143	-	-	D7SI72	Complete Putative	Putative uncharacterized protein Vitis vinifera (Grape)	AT1G18680.1
po11_olive_020020	12	74	12;74	89	89	M1BAP4	Internal Sure	Uncharacterized protein Solanum tuberosum (Potato)	AT5G25320.1
po11_olive_020023	11;43	11;43	11;40;43	77	77	P29449	Complete Sure	Thioredoxin H-type 1 Nicotiana tabacum (Common tobacco)	AT3G51030.1
po11_olive_020028	38;62	-	43;63;94	-	-	Q9SIZ8	Internal Sure	E3 ubiquitin-protein ligase RKP Arabidopsis thaliana (Mouse-ear cress)	AT2G22010.2
po11_olive_020032	28	5	31;88;107;117	130	130	O23969	Internal Sure	Pollen-specific protein SF21 Helianthus annuus (Common sunflower)	-
po11_olive_020035	150	-	150	53;82;194;198	53;82	Q9C992	Internal Sure	3-ketoacyl-CoA synthase 7 Arabidopsis thaliana (Mouse-ear cress)	AT1G71160.1
po11_olive_020040	132	113	42;113	-	-	A0A022RUU1	Internal Sure	Uncharacterized protein Erythranthe guttata (Yellow monkey flower) (Mimulus guttatus)	AT5G38530.1
po11_olive_020041	30	-	-	-	-	Q94DH3	C_terminal Putative	Transcription factor PCL1 Oryza sativa subsp. japonica (Rice)	AT1G25550.1
po11_olive_020045	50	-	50	-	-	Q9T071	N_terminal Sure	Probable hexokinase-like 2 protein Arabidopsis thaliana (Mouse-ear cress)	AT4G37840.1
po11_olive_020049	12;102	115	12;36;53;173	-	-	C0SUT9	Internal Sure	Putative lysine-specific demethylase JMJ16 Arabidopsis thaliana (Mouse-ear cress)	AT1G08620.1
po11_olive_020052	7	7	114	117	117	A0MEB5	Internal Sure	Cyclin-A3-3 Arabidopsis thaliana (Mouse-ear cress)	AT1G47220.1
po11_olive_020056	81	1	82;118;119	-	-	Q01559	Internal Sure	3-hydroxy-3-methylglutaryl-coenzyme A reductase Nicotiana sylvestris (Wood tobacco) (South American tobacco)	AT1G76490.1
po11_olive_020057	51;75	-	45;51;63;73;75	-	-	P93194-4	N_terminal Sure	INRPK1c of Receptor-like protein kinase OS=Ipomoea nil GN=INRPK1	AT3G23110.1
po11_olive_020061	77;155	-	155	1	1	Q96361	Complete Putative	ADP-ribosylation factor 1 Brassica rapa subsp. pekinensis (Chinese cabbage) (Brassica pekinensis)	AT2G47170.1
po11_olive_020065	70	5	70;76;90;185	9	9	Q9MBC2	Internal Sure	Methionine S-methyltransferase Hordeum vulgare (Barley)	-
po11_olive_020066	66	-	20	-	74	Q94A64	N_terminal Sure	F-box protein At5g03970 Arabidopsis thaliana (Mouse-ear cress)	AT5G03970.1
po11_olive_020067	32;120	-	46;56;120	8	-	B9S149	C_terminal Putative	Beta-glucosidase, putative Ricinus communis (Castor bean)	-
po11_olive_020071	73	-	73	21;184	21;184	Q9M3V8	N_terminal Sure	40S ribosomal protein S6 Asparagus officinalis (Garden asparagus)	AT5G10360.1
po11_olive_020075	147	-	120;147	49;116	49	G5CEW6	Internal Sure	Eukaryotic translation initiation factor 4G Triticum aestivum (Wheat)	AT3G60240.4
po11_olive_020076	48	113	21;48;113;133	17	17	B9FXV5	Internal Sure	Eukaryotic translation initiation factor 4G Oryza sativa subsp. japonica (Rice)	AT3G60240.4
po11_olive_020077	96;128;144	1	19;31;50;71;72;106;141;157	2	2	Q9C9I6	Internal Sure	Pentatricopeptide repeat-containing protein At1g71490 Arabidopsis thaliana (Mouse-ear cress)	AT1G71490.1
po11_olive_020078	41	-	41;94;95;106	-	-	A0A022RZP9	Internal Sure	Uncharacterized protein Erythranthe guttata (Yellow monkey flower) (Mimulus guttatus)	-
po11_olive_020080	12;98	4;6	34;37;93;98;100	-	-	A0A022QCV2	Internal Sure	Uncharacterized protein Erythranthe guttata (Yellow monkey flower) (Mimulus guttatus)	AT2G26210.1
po11_olive_020083	54;103	103	82;103;144;175	198	198	Q8L4P8	Internal Sure	Cyclin-dependent kinase B1-1 Oryza sativa subsp. japonica (Rice)	AT2G43790.1
po11_olive_020087	151	-	151	-	-	Q9LH02	Internal Sure	Formin-like protein 17 Arabidopsis thaliana (Mouse-ear cress)	AT3G32400.1
po11_olive_020088	144	144	-	3;120	3	Q9LX14	Internal Sure	Protein UPSTREAM OF FLC Arabidopsis thaliana (Mouse-ear cress)	AT1G05577.1
po11_olive_020095	18;29	51	14;29;51;56;99;101;115;135;153	185	185	Q2LAE1-2	Internal Sure	2 of Histone-lysine N-methyltransferase ASHH2 OS=Arabidopsis thaliana GN=ASHH2	AT1G77300.1
po11_olive_014702	82	-	83	14;121;126	14;121;126	Q9T051-2	Internal Sure	2 of Phospholipase D gamma 2 OS=Arabidopsis thaliana GN=PLDGAMMA2	AT4G11850.1
po11_olive_014711	57	10;57	-	150	150	A0A022Q4G9	C_terminal Putative	Uncharacterized protein Erythranthe guttata (Yellow monkey flower) (Mimulus guttatus)	AT3G62080.2
po11_olive_014715	116	-	59;74;105;106;116	-	-	Q9SQU4	N_terminal Sure	Zinc finger CCCH domain-containing protein 34 Arabidopsis thaliana (Mouse-ear cress)	AT3G06410.1
po11_olive_014717	65;131	113	24;27;55;65;95;110;113;131;156;162	13	13	A0A022RNE1	C_terminal Putative	Uncharacterized protein Erythranthe guttata (Yellow monkey flower) (Mimulus guttatus)	AT3G51730.1
po11_olive_014721	94	-	94;105;133	5	5	O04130-2	Internal Sure	2 of D-3-phosphoglycerate dehydrogenase 2, chloroplastic OS=Arabidopsis thaliana GN=PGDH2	AT1G17745.2
po11_olive_014728	26	-	18;42	-	-	Q9STY8	Internal Sure	11-beta-hydroxysteroid dehydrogenase-like 2 Arabidopsis thaliana (Mouse-ear cress)	AT3G55290.1
po11_olive_014731	73;131	-	73;131	222;225	222;225	O82150	Internal Sure	ATP-dependent zinc metalloprotease FTSH, chloroplastic Nicotiana tabacum (Common tobacco)	AT1G50250.1
po11_olive_014732	40	-	41;70	-	-	Q8W171	N_terminal Sure	Peptidyl-prolyl cis-trans isomerase 1 Glycine max (Soybean) (Glycine hispida)	AT4G38740.1
po11_olive_014734	13;78	13	13;20;78	6;119	6	Q9LZI9	N_terminal Sure	Glutathione S-transferase F13 Arabidopsis thaliana (Mouse-ear cress)	AT3G62760.1
po11_olive_014739	139	95;174	15;89;97;141;171;176	12	12	A7P514	Internal Sure	Retinoblastoma-related protein Vitis vinifera (Grape)	AT3G12280.1
po11_olive_014751	138	-	26;29;50;85;97;138	6	-	Q6U740	Complete Putative	Allergen Fra e 1 Fraxinus excelsior (European ash)	AT5G49180.1
po11_olive_014753	12;41	12	12	-	-	Q43636	Complete Sure	Thioredoxin H-type Ricinus communis (Castor bean)	AT3G51030.1
po11_olive_014754	124	-	39;61;74	-	-	M1AAP2	Internal Sure	Uncharacterized protein Solanum tuberosum (Potato)	-
po11_olive_014755	165	57	28;57;85;131;135;165;205	-	-	Q9LRZ0	Internal Sure	Topless-related protein 2 Arabidopsis thaliana (Mouse-ear cress)	AT3G16830.1
po11_olive_014756	70	-	70	-	-	Q9FNK0	N_terminal Sure	Putative F-box/FBD/LRR-repeat protein At5g22610 Arabidopsis thaliana (Mouse-ear cress)	AT5G22610.1
po11_olive_014758	17	-	17	3;70	3;70	P40934	N_terminal Putative	Cytochrome b5 Brassica oleracea var. botrytis (Cauliflower)	AT5G53560.1
po11_olive_014760	61	-	61;82	-	-	P46297	N_terminal Putative	40S ribosomal protein S23 Fragaria ananassa (Strawberry)	AT5G02960.1
po11_olive_014768	43	15	15;44	124	124	F4JLS1	Internal Sure	Lysine-specific histone demethylase 1 homolog 3 Arabidopsis thaliana (Mouse-ear cress)	AT4G16310.1
po11_olive_014772	39;54	-	45;54;82	102	102	Q84V39	Complete Putative	Major pollen allergen Ole e 10 Olea europaea (Common olive)	AT5G63225.1
po11_olive_014774	25	-	18;25	-	-	Q9SRH7	Internal Sure	Receptor-like serine/threonine-protein kinase At3g01300 Arabidopsis thaliana (Mouse-ear cress)	AT3G09830.1
po11_olive_014775	59;129	86	59;80;86;129	-	-	O49627	Complete Sure	Iron-sulfur cluster assembly protein 1 Arabidopsis thaliana (Mouse-ear cress)	AT4G22220.1
po11_olive_014777	86	-	52;54;67;86;103;124;127;133;139	-	-	B6TZ45	Complete Sure	Cell number regulator 1 Zea mays (Maize)	AT1G14870.1
po11_olive_014783	173	-	130;173	1;141;213	1;141;213	O22218	N_terminal Putative	Calcium-transporting ATPase 4, plasma membrane-type Arabidopsis thaliana (Mouse-ear cress)	AT2G41560.1
po11_olive_014785	106	-	17;20;26;32;37;69	125	-	Q9LSE7	C_terminal Putative	Cytochrome b561 and DOMON domain-containing protein At3g25290 Arabidopsis thaliana (Mouse-ear cress)	AT5G47530.1
po11_olive_014786	111	-	77;82;86;96;111	-	-	Q9SRK7	N_terminal Sure	Adenine/guanine permease AZG1 Arabidopsis thaliana (Mouse-ear cress)	AT3G10960.1
po11_olive_014788	20	-	20;64;116	13;73	13	Q5XEZ5	Internal Sure	Calcium permeable stress-gated cation channel 1 Arabidopsis thaliana (Mouse-ear cress)	AT4G22120.1
po11_olive_014789	103	-	91	22;119;191;216;222	22;216;225	Q9M0M2	Internal Sure	ABC transporter B family member 9 Arabidopsis thaliana (Mouse-ear cress)	AT4G18050.1
po11_olive_014791	26	-	21;26;49	134;182;216	134;182;216	P49118	N_terminal Sure	Luminal-binding protein Solanum lycopersicum (Tomato) (Lycopersicon esculentum)	AT5G42020.1
po11_olive_014798	62	-	81	-	-	A0A022QZH4	N_terminal Putative	Uncharacterized protein Erythranthe guttata (Yellow monkey flower) (Mimulus guttatus)	-
po11_olive_014805	163	13	13;112;163	200	200	Q9FML2	N_terminal Sure	Histone deacetylase 6 Arabidopsis thaliana (Mouse-ear cress)	AT5G63110.1
po11_olive_014806	25;127	-	25;84	113	113	M0ZIH7	N_terminal Putative	Uncharacterized protein Solanum tuberosum (Potato)	-
po11_olive_014810	34;64	-	34;49;65;70;79	-	-	P09042	C_terminal Putative	Pathogenesis-related protein 1C Nicotiana tabacum (Common tobacco)	AT3G19690.1
po11_olive_014811	78;93	-	78;134	184	184	A0A068V184	Internal Sure	Coffea canephora DH200=94 genomic scaffold, scaffold_81 Coffea canephora (Robusta coffee)	AT5G58190.2
po11_olive_014813	101	-	101	-	-	Q9FH28	Internal Sure	Chaperone protein dnaJ 49 Arabidopsis thaliana (Mouse-ear cress)	AT1G65280.1
po11_olive_014814	37	-	37	88	88	P11670	N_terminal Putative	Basic form of pathogenesis-related protein 1 Nicotiana tabacum (Common tobacco)	AT3G19690.1
po11_olive_014817	167	-	167	164;175	-	Q43043	N_terminal Sure	Pectinesterase Petunia integrifolia (Violet-flowered petunia) (Petunia inflata)	AT2G45220.1
po11_olive_014824	17	-	17;93	-	-	Q9SVG4-2	Internal Sure	2 of Reticuline oxidase-like protein OS=Arabidopsis thaliana GN=At4g20830	AT1G30740.1
po11_olive_014827	19;53	19	20;54	-	-	M5Y2C1	Internal Sure	Uncharacterized protein Prunus persica (Peach) (Amygdalus persica)	-
po11_olive_014828	25	-	28;99	10;53	10;53	M5X5W2	Internal Sure	Uncharacterized protein Prunus persica (Peach) (Amygdalus persica)	-
po11_olive_014829	29	-	18;29;30	-	-	P80022	Complete Putative	Extracellular ribonuclease LE Solanum lycopersicum (Tomato) (Lycopersicon esculentum)	AT3G61723.1
po11_olive_014840	34	-	34;46	-	-	Q94C12	C_terminal Putative	NADH dehydrogenase [ubiquinone] 1 beta subcomplex subunit 10-B Arabidopsis thaliana (Mouse-ear cress)	AT3G18410.1
po11_olive_014843	89;157	-	11;31;42;89;157	167	167	Q9ZVJ5	N_terminal Sure	Haloacid dehalogenase-like hydrolase domain-containing protein Sgpp Arabidopsis thaliana (Mouse-ear cress)	AT2G38740.1
po11_olive_014853	17;133	104	20;32;35;101;117;122;133	-	-	Q9LHJ8	Complete Putative	Zinc finger A20 and AN1 domain-containing stress-associated protein 5 Arabidopsis thaliana (Mouse-ear cress)	AT3G12630.1
po11_olive_014856	50	-	50;104	25;43;74;100	74;100	Q9FYB5	Internal Sure	Chaperone protein dnaJ 11, chloroplastic Arabidopsis thaliana (Mouse-ear cress)	AT4G36040.1
po11_olive_014861	81	81	25;53;81	131	-	A0A061E8Q5	Internal Sure	RNA-binding family protein isoform 1 Theobroma cacao (Cacao) (Cocoa)	AT1G67950.3
po11_olive_014863	152	2	66;76;81;152	7;16;43	7;16	Q2MHE4	C_terminal Sure	Serine/threonine-protein kinase HT1 Arabidopsis thaliana (Mouse-ear cress)	AT5G58950.1
po11_olive_014868	44	-	44	1;116;123	1;116;123	M2WXG9	Internal Sure	1-pyrroline-5-carboxylate dehydrogenase Galdieria sulphuraria (Red alga)	AT4G18320.2
po11_olive_014875	92;138	15;160	15;20;30;33;38;49;62;65;92;102;107;122;127;138;160	-	-	Q67YE6	Complete Sure	Zinc finger AN1 domain-containing stress-associated protein 12 Arabidopsis thaliana (Mouse-ear cress)	AT3G28210.1
po11_olive_014884	100	100	100	120	120	A0A068TR87	Internal Sure	Coffea canephora DH200=94 genomic scaffold, scaffold_2 Coffea canephora (Robusta coffee)	AT3G24820.1
po11_olive_014885	71	71	32;44;71	-	-	Q8LAM0	N_terminal Sure	Ubiquitin carboxyl-terminal hydrolase 4 Arabidopsis thaliana (Mouse-ear cress)	AT4G39910.1
po11_olive_014889	188	-	46;183;188	100;177	100	Q9ZVD0	Internal Sure	Serrate RNA effector molecule Arabidopsis thaliana (Mouse-ear cress)	AT2G27100.1
po11_olive_014897	38;53;218	38	38;54;85;111;170	-	-	Q94JV5	Internal Sure	Nitrilase-like protein 2 Arabidopsis thaliana (Mouse-ear cress)	AT4G08790.1
po11_olive_014898	46;106	2;9;34;88	26;34;46;49;54;85;88;103;106	125	125	Q8LBA0	Internal Sure	NEP1-interacting protein-like 2 Arabidopsis thaliana (Mouse-ear cress)	AT5G22920.1
po11_olive_014899	87	-	67;87;98	-	-	P46942	C_terminal Putative	ATP-dependent RNA helicase-like protein DB10 Nicotiana sylvestris (Wood tobacco) (South American tobacco)	AT3G01540.2
po11_olive_014901	36;57;80	57	36;57;80	3;120	3	Q6DBG8	C_terminal Putative	Probable arabinosyltransferase ARAD1 Arabidopsis thaliana (Mouse-ear cress)	AT3G45400.1
po11_olive_014905	139	139	92;119	-	-	A0A022RRQ1	N_terminal Sure	Uncharacterized protein Erythranthe guttata (Yellow monkey flower) (Mimulus guttatus)	AT3G09890.1
po11_olive_014911	176	25	25;80;176	5;73;120;221	5;221	Q9C827	Internal Sure	Coatomer subunit beta'-2 Arabidopsis thaliana (Mouse-ear cress)	AT1G52360.2
po11_olive_014917	109;170	-	109;170	-	-	Q94F39	N_terminal Sure	Ninja-family protein AFP3 Arabidopsis thaliana (Mouse-ear cress)	AT3G29575.1
po11_olive_014921	57	143;196	57;143	77	77	Q0DHL4	Internal Sure	ATP-dependent zinc metalloprotease FTSH 8, mitochondrial Oryza sativa subsp. japonica (Rice)	AT1G07510.1
po11_olive_014925	38	88	88;113;181	57;75;95;200	75;95;200	Q9C5X4	Internal Sure	Histone-lysine N-methyltransferase ATX1 Arabidopsis thaliana (Mouse-ear cress)	AT2G31650.1
po11_olive_014931	69	-	24	11;57	11;57	A0A068TPX6	C_terminal Putative	Coffea canephora DH200=94 genomic scaffold, scaffold_2 Coffea canephora (Robusta coffee)	AT1G15660.1
po11_olive_014932	48	-	48	-	-	O04523	Internal Sure	Protein ALTERED XYLOGLUCAN 4 Arabidopsis thaliana (Mouse-ear cress)	AT1G70230.1
po11_olive_014933	54	-	26;28;54;91;141;149	57	57	A0A022PY17	N_terminal Sure	Uncharacterized protein Erythranthe guttata (Yellow monkey flower) (Mimulus guttatus)	AT1G30540.1
po11_olive_014937	68	68	68	-	-	A0A022S3G0	N_terminal Sure	Uncharacterized protein Erythranthe guttata (Yellow monkey flower) (Mimulus guttatus)	-
po11_olive_014942	9	-	-	15	15	Q49KW0	Internal Sure	30S ribosomal protein S3, chloroplastic Eucalyptus globulus subsp. globulus (Tasmanian blue gum) Plastid Chloroplast	-
po11_olive_014945	70;133;156;170	-	70;73;175;198	7;181	7;181	Q9SLG9	Internal Sure	Phosphatidylinositol 4-phosphate 5-kinase 5 Arabidopsis thaliana (Mouse-ear cress)	AT3G56960.1
po11_olive_014947	62	-	62	156	156	K4CWZ5	N_terminal Putative	Uncharacterized protein Solanum lycopersicum (Tomato) (Lycopersicon esculentum)	-
po11_olive_014955	65	5	67;126	38;86	38	Q05214	Internal Sure	Actin Nicotiana tabacum (Common tobacco)	AT3G12110.1
po11_olive_014958	9	-	86;103;106	1;7;88	1;7;88	Q9SDA8	Internal Sure	F-box/LRR-repeat protein 10 Arabidopsis thaliana (Mouse-ear cress)	AT2G17020.1
po11_olive_014960	33;93	-	33;93	-	-	U5GFK5	Internal Sure	Uncharacterized protein Populus trichocarpa (Western balsam poplar) (Populus balsamifera subsp. trichocarpa)	-
po11_olive_014961	180	-	43;180	96	-	Q944Q0	N_terminal Sure	Serine/threonine-protein kinase WNK8 Arabidopsis thaliana (Mouse-ear cress)	AT5G41990.1
po11_olive_014963	102;155;192	-	87;102;155;192	13	-	A0A068UE88	Internal Sure	Coffea canephora DH200=94 genomic scaffold, scaffold_22 Coffea canephora (Robusta coffee)	AT3G09100.2
po11_olive_014964	101	86	86;101	61;105	61;105	A0A022RU19	N_terminal Sure	Uncharacterized protein Erythranthe guttata (Yellow monkey flower) (Mimulus guttatus)	-
po11_olive_014965	22	-	22	67	67	F4I5D5	N_terminal Sure	WAT1-related protein At1g70260 Arabidopsis thaliana (Mouse-ear cress)	AT1G70260.1
po11_olive_014967	122	-	12;62	-	-	Q8RWQ5	C_terminal Putative	Probable folate-biopterin transporter 4 Arabidopsis thaliana (Mouse-ear cress)	AT5G54860.1
po11_olive_014968	45	-	45	-	-	Q9C6M1	N_terminal Sure	GDT1-like protein 4 Arabidopsis thaliana (Mouse-ear cress)	AT1G25520.1
po11_olive_014970	74	-	74;93	10;64	10;64	F4K1B1-2	Internal Sure	2 of Putative RNA polymerase II subunit B1 CTD phosphatase RPAP2 homolog OS=Arabidopsis thaliana GN=At5g26760	AT5G26760.2
po11_olive_014975	114;136;189	79	79;136;189	-	-	M1AXF3	Internal Sure	Uncharacterized protein Solanum tuberosum (Potato)	AT5G54200.1
po11_olive_014977	119	2	40;119	194	194	A5C4N5	C_terminal Putative	Putative uncharacterized protein Vitis vinifera (Grape)	-
po11_olive_014979	107;139	-	25;42;110;142;200	-	-	Q8RXR2-2	Internal Sure	2 of Chloride channel protein CLC-f OS=Arabidopsis thaliana GN=CLC-F	AT1G55620.2
po11_olive_014987	166	-	27;30;35;95;98;105;143;166;195	-	-	Q9LI89	Internal Sure	F-box/kelch-repeat protein At3g27150 Arabidopsis thaliana (Mouse-ear cress)	AT3G27150.1
po11_olive_014989	119	7	97;105;116;119	-	-	P0CH30	Internal Sure	E3 ubiquitin-protein ligase RING1 Gossypium hirsutum (Upland cotton) (Gossypium mexicanum)	AT3G19950.1
po11_olive_014997	30;86	-	30;86;177	6	6	Q8GUG9	C_terminal Sure	U-box domain-containing protein 11 Arabidopsis thaliana (Mouse-ear cress)	AT1G23030.1
po11_olive_012006	93	-	36;52;53;55;69;72;80;96	4;42	4	F6H3V7	Internal Sure	Putative uncharacterized protein Vitis vinifera (Grape)	-
po11_olive_012009	92	-	92;197	7;148;185	7;148	Q9M2A0	C_terminal Putative	ATPase 8, plasma membrane-type Arabidopsis thaliana (Mouse-ear cress)	AT3G42640.1
po11_olive_012010	17	-	17	37	37	Q8H0T9	Internal Sure	Katanin p80 WD40 repeat-containing subunit B1 homolog Arabidopsis thaliana (Mouse-ear cress)	AT5G23430.1
po11_olive_012012	13;28	-	13;28;29	-	-	Q7X9V2	Internal Sure	Protein PHOTOPERIOD-INDEPENDENT EARLY FLOWERING 1 Arabidopsis thaliana (Mouse-ear cress)	AT3G12810.1
po11_olive_012014	45	-	77	111	111	O49354	Internal Sure	Hexaprenyldihydroxybenzoate methyltransferase, mitochondrial Arabidopsis thaliana (Mouse-ear cress)	AT2G30920.1
po11_olive_012015	197	129;197	129;197;229	64;85;228	85;228	O04904	Internal Sure	Dihydroorotase, mitochondrial Arabidopsis thaliana (Mouse-ear cress)	AT4G22930.1
po11_olive_012017	94;171	-	41;94;125;171;198	212	-	B8ARW2	Internal Sure	Transportin-1 Oryza sativa subsp. indica (Rice)	AT2G16950.1
po11_olive_012023	39;95	-	39;95;102	-	-	Q5N749	N_terminal Sure	Protein MOR1 Oryza sativa subsp. japonica (Rice)	AT2G35630.1
po11_olive_012025	85	85;228	86;118;129;230	1;227	1;227	K4CQW6	Internal Sure	Uncharacterized protein Solanum lycopersicum (Tomato) (Lycopersicon esculentum)	-
po11_olive_012029	77;139	140	77;99;140	32	8;32	Q9SAB1	C_terminal Putative	Heat shock 70 kDa protein 16 Arabidopsis thaliana (Mouse-ear cress)	AT1G11660.1
po11_olive_012030	82	-	82	26	26	A0A068TXV0	N_terminal Sure	Coffea canephora DH200=94 genomic scaffold, scaffold_5 Coffea canephora (Robusta coffee)	AT1G15130.1
po11_olive_012031	60;121;195	-	60;63;97;121;130	-	-	Q9SXY0	Internal Sure	Chromatin assembly factor 1 subunit FAS1 Arabidopsis thaliana (Mouse-ear cress)	AT1G65470.1
po11_olive_012035	46;148	2;3	46;148;183;195	136	136	Q39827	N_terminal Putative	Arginine decarboxylase Glycine max (Soybean) (Glycine hispida)	AT4G34710.1
po11_olive_012036	12;63	10	12;16;65	-	-	A5C2B1	Internal Sure	Putative uncharacterized protein Vitis vinifera (Grape)	-
po11_olive_012052	17	-	17;33;34;77	-	-	Q494P0	Internal Sure	Probable inorganic phosphate transporter 1-7 Arabidopsis thaliana (Mouse-ear cress)	AT3G54700.1
po11_olive_012054	109	10	25;37;82	13	13	Q941L0	Internal Sure	Cellulose synthase A catalytic subunit 3 [UDP-forming] Arabidopsis thaliana (Mouse-ear cress)	AT5G05170.1
po11_olive_012055	64	-	64;209	8;239;246	8;239;246	A0A068U8C4	Internal Sure	Coffea canephora DH200=94 genomic scaffold, scaffold_13 Coffea canephora (Robusta coffee)	AT5G64600.1
po11_olive_012056	16	15	16;39	-	-	A0A022QD22	C_terminal Putative	Uncharacterized protein Erythranthe guttata (Yellow monkey flower) (Mimulus guttatus)	AT1G19110.1
po11_olive_012061	168	168	-	4;90	90	Q5J907	Complete Sure	Translationally-controlled tumor protein homolog Elaeis guineensis var. tenera (Oil palm)	AT3G16640.1
po11_olive_012063	65;119;148	119	47;56;101;120;149;153;158	9;136	136	F6I0G6	Complete Sure	Putative uncharacterized protein Vitis vinifera (Grape)	AT5G09790.2
po11_olive_012064	43	-	43	-	-	F4J7S8	Internal Sure	Phosphatidylinositol/phosphatidylcholine transfer protein SFH9 Arabidopsis thaliana (Mouse-ear cress)	AT3G24840.1
po11_olive_012065	48	-	49;81	15;34	15;34	Q9S9T7	N_terminal Sure	Vacuolar protein sorting-associated protein 28 homolog 2 Arabidopsis thaliana (Mouse-ear cress)	AT4G05000.1
po11_olive_012067	186	-	186	81;112	81	Q84JM4	N_terminal Sure	Topless-related protein 3 Arabidopsis thaliana (Mouse-ear cress)	AT3G16830.1
po11_olive_012070	16	16	18;94	46	46	Q9SCP9	Internal Sure	Vacuolar protein-sorting-associated protein 37 homolog 1 Arabidopsis thaliana (Mouse-ear cress)	AT3G53120.1
po11_olive_012077	61	162	162	-	-	A0A022RXQ1	Complete Sure	Uncharacterized protein Erythranthe guttata (Yellow monkey flower) (Mimulus guttatus)	AT1G44760.1
[truncated: 7,268 more rows]
