# Supplementary material for: S-nitroso- and nitro- proteomes in the olive (Olea europaea L.) pollen. Predictive versus experimental data by nano-LC-MS
Source: Data Brief. 2017 Oct 6;15:474–7. doi: 10.1016/j.dib.2017.09.058 (PMC5647517; doi:10.1016/j.dib.2017.09.058)
Supplement: Supplementary file 3 — Supplementary material [file mmc3.xlsx]

## Sheet: Hoja1
	S-NITROSYLATION position/s			TYR-NITRATION position/s
PROTEIN ID	GPS-sno (high)	iSNO_aapair	SNOSite (high)	GPS-yno2 (medium)	GPS-yno2 (high)	FLN HIT	FLN STATUS	FLN DEFINITION	TAIR ORTHOLOG
po11_olive_027914	11	-	25;42;73;159	8;123;171	8;171	O49139-2	Internal Sure	2 of Putative DNA (cytosine-5)-methyltransferase CMT1 OS=Arabidopsis thaliana GN=CMT1	AT1G80740.1
po11_olive_027915	2	21;121	21;121	-	-	Q9SQH6	Internal Sure	Probable auxin efflux carrier component 6 Arabidopsis thaliana (Mouse-ear cress)	AT1G77110.1
po11_olive_027924	48	76	29;82;104	13	13;17	P17093	C_terminal Putative	40S ribosomal protein S11 Glycine max (Soybean) (Glycine hispida)	AT5G23740.1
po11_olive_027926	38	38	38;68;100;146	-	-	Q7XJN0	Internal Sure	DEAD-box ATP-dependent RNA helicase 17 Arabidopsis thaliana (Mouse-ear cress)	AT2G40700.1
po11_olive_027929	17;20	33	17;20;33;36;111	-	-	P42824	Internal Sure	DnaJ protein homolog 2 Allium porrum (Leek) (Allium ampeloprasum var. porrum)	AT3G44110.1
po11_olive_027933	102	15;86;152	15;37;55;70;71;86;102;118;137;152	-	-	Q9LDD1	C_terminal Sure	Probable BOI-related E3 ubiquitin-protein ligase 3 Arabidopsis thaliana (Mouse-ear cress)	AT3G12920.1
po11_olive_027936	3	45	46;69	66	-	A5AKW8	Internal Sure	Putative uncharacterized protein Vitis vinifera (Grape)	-
po11_olive_027939	169	11;169	11	2;6	2;6	O22261	Internal Sure	Nicotinamide adenine dinucleotide transporter 1, chloroplastic Arabidopsis thaliana (Mouse-ear cress)	AT2G47490.1
po11_olive_027941	43;44	-	44	-	-	F4INP9	Internal Sure	QWRF motif-containing protein 4 Arabidopsis thaliana (Mouse-ear cress)	AT2G24070.1
po11_olive_027945	9	26	87;124;138;159	-	-	Q8LEV3	Internal Sure	BTB/POZ domain-containing protein At2g30600 Arabidopsis thaliana (Mouse-ear cress)	-
po11_olive_027946	124	83	83;118	-	-	Q8GWV5	C_terminal Sure	U-box domain-containing protein 3 Arabidopsis thaliana (Mouse-ear cress)	AT3G54790.1
po11_olive_027948	70	70;93;160	70;93;160	1	-	Q9LY77	Internal Sure	Calcium-transporting ATPase 12, plasma membrane-type Arabidopsis thaliana (Mouse-ear cress)	AT3G63380.1
po11_olive_027949	53;89	53	53;89	-	-	Q9FEF8	C_terminal Putative	Probable mediator of RNA polymerase II transcription subunit 36b Arabidopsis thaliana (Mouse-ear cress)	AT5G52470.1
po11_olive_027954	104	104	41	-	-	P40973	Internal Sure	Pectate lyase Lilium longiflorum (Trumpet lily)	AT1G14420.1
po11_olive_027958	162	149	96;149	-	-	Q8RWN9	N_terminal Putative	Dihydrolipoyllysine-residue acetyltransferase component 2 of pyruvate dehydrogenase complex, mitochondrial Arabidopsis thaliana (Mouse-ear cress)	AT3G13930.1
po11_olive_027959	110	-	110	81;126;144	126	Q9FE20	Internal Sure	Serine/threonine-protein kinase PBS1 Arabidopsis thaliana (Mouse-ear cress)	AT5G02800.1
po11_olive_027962	97;118	97	97;108;118	21;37	21;37	Q6DBG8	Internal Sure	Probable arabinosyltransferase ARAD1 Arabidopsis thaliana (Mouse-ear cress)	AT1G67410.1
po11_olive_027969	3;36	20;28	20;28	-	-	Q4TU14	Internal Sure	E3 ubiquitin-protein ligase RHF1A Arabidopsis thaliana (Mouse-ear cress)	AT5G15790.1
po11_olive_027970	1	-	-	-	-	A0A022RC51	Internal Sure	Uncharacterized protein Erythranthe guttata (Yellow monkey flower) (Mimulus guttatus)	AT2G16405.1
po11_olive_027973	44	87;97	44;87;97	13;145	13;145	Q9ZW07	Internal Sure	Pumilio homolog 1 Arabidopsis thaliana (Mouse-ear cress)	AT2G29200.1
po11_olive_027974	11	38;145	38;41;57;145	148	148	A0A022R7K0	N_terminal Sure	Uncharacterized protein Erythranthe guttata (Yellow monkey flower) (Mimulus guttatus)	AT5G60170.2
po11_olive_027979	7	7	-	-	-	P0DI75	C_terminal Putative	Protein transport protein Sec61 subunit gamma-2 Arabidopsis thaliana (Mouse-ear cress)	AT5G50460.1
po11_olive_027980	156	-	156	-	-	Q9M086	Internal Sure	DDB1- and CUL4-associated factor homolog 1 Arabidopsis thaliana (Mouse-ear cress)	AT4G31160.1
po11_olive_027981	3	-	52;160;162	-	-	C0PBM7	Internal Sure	Uncharacterized protein Zea mays (Maize)	-
po11_olive_027982	12	-	12	-	-	Q94A20	C_terminal Putative	BI1-like protein Arabidopsis thaliana (Mouse-ear cress)	AT3G63310.1
po11_olive_027984	2	154	37;118;154	169	169	A0A022RLF9	Internal Sure	Enhancer of polycomb-like protein Erythranthe guttata (Yellow monkey flower) (Mimulus guttatus)	AT1G13880.1
po11_olive_027989	13	-	13;138;154	-	-	Q8LFD1-2	N_terminal Sure	2 of Putative lipid phosphate phosphatase 3, chloroplastic OS=Arabidopsis thaliana GN=LPP3	AT2G01180.1
po11_olive_027990	3	-	23	-	-	Q9LHQ7	Internal Sure	mRNA cap guanine-N7 methyltransferase 1 Arabidopsis thaliana (Mouse-ear cress)	AT3G20650.1
po11_olive_027991	10	69	11;22;69	-	-	Q761Z9	Internal Sure	DEAD-box ATP-dependent RNA helicase 18 Oryza sativa subsp. japonica (Rice)	AT1G17145.1
po11_olive_027995	154	30;154	21;119;128	162	162	A0A022QSM9	Internal Sure	Uncharacterized protein Erythranthe guttata (Yellow monkey flower) (Mimulus guttatus)	-
po11_olive_028007	91;94	94	94	-	-	Q9SEU6	N_terminal Sure	Thioredoxin M4, chloroplastic Arabidopsis thaliana (Mouse-ear cress)	AT3G15360.1
po11_olive_028013	28;153	153	28;153	3;166;169	3;166	R0I0D9	Internal Sure	Uncharacterized protein Capsella rubella.	-
po11_olive_028014	33	-	35;93	13	13	Q06652	Complete Putative	Probable phospholipid hydroperoxide glutathione peroxidase Citrus sinensis (Sweet orange) (Citrus aurantium var. sinensis)	AT4G11600.1
po11_olive_028015	1;4	63	35;63;153;164	5	5	B9RR35	Internal Sure	Zinc ion binding protein, putative Ricinus communis (Castor bean)	AT3G43230.1
po11_olive_028016	25	-	25;102	169	116;169	B4G1E9	Internal Sure	6-phosphogluconate dehydrogenase, decarboxylating Zea mays (Maize)	-
po11_olive_028017	30;60	55	-	-	-	F4I6G4	Internal Sure	Lysine-specific demethylase JMJ18 Arabidopsis thaliana (Mouse-ear cress)	AT1G30810.1
po11_olive_028021	9	9	-	118	118	K4CVM8	Internal Sure	Uncharacterized protein Solanum lycopersicum (Tomato) (Lycopersicon esculentum)	AT1G03080.1
po11_olive_028023	13	-	13;18	17;46;53;87	17;87	Q9LZK5	N_terminal Sure	DnaJ protein ERDJ3B Arabidopsis thaliana (Mouse-ear cress)	AT3G62600.1
po11_olive_028027	10	10	11;49;54;79;84;146	9	9	Q2V3L3-2	Internal Sure	2 of Uncharacterized zinc finger protein At4g06634 OS=Arabidopsis thaliana GN=At4g06634	AT4G06634.1
po11_olive_028028	1	-	21;127	5	5	S8E0N3	Internal Sure	Uncharacterized protein Genlisea aurea.	AT1G44160.1
po11_olive_028036	9	-	14;17;28;31;42;132;139	2	2	Q9SYU4	Internal Sure	Peroxisome biogenesis factor 10 Arabidopsis thaliana (Mouse-ear cress)	AT1G18660.4
po11_olive_028040	5	-	45;105;136	-	-	Q38998	Internal Sure	Potassium channel AKT1 Arabidopsis thaliana (Mouse-ear cress)	AT2G26650.1
po11_olive_028046	3	50	50;62;97;98;111;155;160	13	13	A0A022R3E2	Internal Sure	Uncharacterized protein Erythranthe guttata (Yellow monkey flower) (Mimulus guttatus)	AT5G27400.1
po11_olive_028054	3;159	139	74;75;99;139	119;152;173	119;152;173	Q8VZH2	Internal Sure	Aminopeptidase M1 Arabidopsis thaliana (Mouse-ear cress)	AT4G33090.1
po11_olive_028058	38;67	-	38;44;67;79	1	1	B0F9L4	Internal Sure	Golgin candidate 6 Arabidopsis thaliana (Mouse-ear cress)	AT3G27530.1
po11_olive_028060	46;139	45	46;139	-	-	Q94AZ2	Internal Sure	Sugar transport protein 13 Arabidopsis thaliana (Mouse-ear cress)	AT5G26250.1
po11_olive_028062	82	26;82	26;78;82;131;137	3	3	P43296	C_terminal Putative	Cysteine proteinase RD19a Arabidopsis thaliana (Mouse-ear cress)	AT4G39090.1
po11_olive_028069	13	-	13	-	-	Q2PMM5	Internal Sure	Protein Ycf2 Glycine max (Soybean) (Glycine hispida) Plastid Chloroplast	AT1G75160.1
po11_olive_028079	81	-	81	-	-	Q8VZJ7	Internal Sure	Probable prolyl 4-hydroxylase 9 Arabidopsis thaliana (Mouse-ear cress)	AT4G33910.1
po11_olive_028080	10	-	53;59	-	-	A0A078J402	Complete Putative	BnaC08g48690D protein Brassica napus (Rape)	-
po11_olive_028081	79	160	31;80;112;161;162	51	-	C0SUT9	Internal Sure	Putative lysine-specific demethylase JMJ16 Arabidopsis thaliana (Mouse-ear cress)	AT1G08620.1
po11_olive_028083	21;24	21;63	22;25;64;73	83	83	Q94CE3	C_terminal Putative	Beta carbonic anhydrase 5, chloroplastic Arabidopsis thaliana (Mouse-ear cress)	AT4G33580.2
po11_olive_028086	50	-	112	5;80	5	Q9LFS8	Internal Sure	Structural maintenance of chromosomes protein 5 Arabidopsis thaliana (Mouse-ear cress)	AT5G15920.1
po11_olive_028089	145	145	47;63;149	-	-	O24495	Internal Sure	Hydroxyacylglutathione hydrolase 1, mitochondrial Arabidopsis thaliana (Mouse-ear cress)	AT2G43430.1
po11_olive_027918_split_0	60	-	39;60	-	-	P13447	N_terminal Sure	Anther-specific protein LAT52 Solanum lycopersicum (Tomato) (Lycopersicon esculentum)	AT4G08685.1
po11_olive_027918_split_1	6	-	29;33	-	-	P29162	C_terminal Putative	L-ascorbate oxidase homolog Nicotiana tabacum (Common tobacco)	AT3G13400.1
po11_olive_028067_split_1	5	-	29;35	9	9	Q9LV81	Internal Sure	Probable mitochondrial adenine nucleotide transporter BTL3 Arabidopsis thaliana (Mouse-ear cress)	AT3G53940.1
po11_olive_023100	6	84	35;50;55;56;57;84	114	114	Q9AT76-3	N_terminal Putative	3 of Agamous-like MADS-box protein AGL27 OS=Arabidopsis thaliana GN=AGL27	AT5G11960.1
po11_olive_023108	26	-	26;48	143	143	F6I655	N_terminal Putative	Putative uncharacterized protein Vitis vinifera (Grape)	-
po11_olive_023110	13;66	66	13;66	101	101	Q1PEM5-2	C_terminal Putative	2 of Proline-rich receptor-like protein kinase PERK3 OS=Arabidopsis thaliana GN=PERK3	AT4G32710.1
po11_olive_023111	3	-	31	2	2	Q947B7	Internal Sure	(+)-menthofuran synthase Mentha piperita (Peppermint)	AT3G48280.1
po11_olive_023128	65	-	65	109	109	Q94AY3	C_terminal Putative	E3 ubiquitin protein ligase DRIP2 Arabidopsis thaliana (Mouse-ear cress)	AT2G30580.1
po11_olive_023129	5	-	-	17	17	A5A7I7	N_terminal Sure	Calcium-dependent protein kinase 4 Solanum tuberosum (Potato)	AT2G17290.1
po11_olive_023133	41	111;159	41;111;159	-	-	A0A022QGT8	Internal Sure	Uncharacterized protein Erythranthe guttata (Yellow monkey flower) (Mimulus guttatus)	AT4G29790.1
po11_olive_023135	18	-	15;18;39;74;86	-	-	Q6U740	N_terminal Putative	Allergen Fra e 1 Fraxinus excelsior (European ash)	-
po11_olive_023144	72	72	42;72	-	-	Q8LBH4	N_terminal Sure	SPX domain-containing protein 1 Arabidopsis thaliana (Mouse-ear cress)	AT5G20150.1
po11_olive_023145	16	16	16;27;80;96;169	-	-	Q06850	Internal Sure	Calcium-dependent protein kinase 1 Arabidopsis thaliana (Mouse-ear cress)	AT5G04870.1
po11_olive_023150	2	-	-	18;72	18;72	M1D480	Internal Sure	Uncharacterized protein Solanum tuberosum (Potato)	AT3G23660.2
po11_olive_023152	55	-	55;113	9	-	K4CXM9	N_terminal Sure	Uncharacterized protein Solanum lycopersicum (Tomato) (Lycopersicon esculentum)	-
po11_olive_023167	21;52	21	16;22	-	-	A5AHH4	Internal Sure	Putative uncharacterized protein Vitis vinifera (Grape)	AT3G52120.1
po11_olive_023171	12;153	79;162	12;58;79;96;137;153;162	2	2	Q9LYW0	N_terminal Putative	BTB/POZ domain-containing protein At5g03250 Arabidopsis thaliana (Mouse-ear cress)	AT5G03250.1
po11_olive_023176	19	19	92	-	67	Q42540	N_terminal Sure	Ubiquitin-conjugating enzyme E2 7 Arabidopsis thaliana (Mouse-ear cress)	AT5G59300.1
po11_olive_023177	3	-	-	-	-	O23372	Internal Sure	Probable histone-lysine N-methyltransferase ATXR3 Arabidopsis thaliana (Mouse-ear cress)	AT4G15180.1
po11_olive_023182	46	89;110	61	-	-	F6HAX3	C_terminal Putative	Putative uncharacterized protein Vitis vinifera (Grape)	-
po11_olive_023183	16	117	29;93;114;117	1;59;167;170	1;167;170	Q710T7	Internal Sure	Gag-pol polyprotein Populus deltoides (Eastern poplar) (Eastern cottonwood)	-
po11_olive_023184	4;95	4;48;60;95	48;74;83;95	3	-	Q38997-2	Internal Sure	2 of SNF1-related protein kinase catalytic subunit alpha KIN10 OS=Arabidopsis thaliana GN=KIN10	AT3G01090.2
po11_olive_023188	23;113	23	24;45;87	67;79;84	67;79;84	Q9FH28	Internal Sure	Chaperone protein dnaJ 49 Arabidopsis thaliana (Mouse-ear cress)	AT3G14200.1
po11_olive_023190	2;24	24	24	18;92	18	A5B8Y8	C_terminal Putative	Putative uncharacterized protein Vitis vinifera (Grape)	-
po11_olive_023191	79	14	-	80	80	A0A022R1C2	N_terminal Sure	Uncharacterized protein Erythranthe guttata (Yellow monkey flower) (Mimulus guttatus)	AT1G11200.1
po11_olive_023195	78	-	47;78	-	-	A0A022R302	N_terminal Sure	Eukaryotic translation initiation factor 3 subunit M Erythranthe guttata (Yellow monkey flower) (Mimulus guttatus)	AT5G15610.1
po11_olive_023196	132	-	102;132	70	-	Q9SZL8	N_terminal Putative	Protein FAR1-RELATED SEQUENCE 5 Arabidopsis thaliana (Mouse-ear cress)	AT4G38180.1
po11_olive_023200	6	18;31	19;32	54;78	-	K4C7M9	C_terminal Sure	Uncharacterized protein Solanum lycopersicum (Tomato) (Lycopersicon esculentum)	AT4G32270.1
po11_olive_023203	3;8	-	-	2	2	Q84M43	Internal Sure	Probable cellulose synthase A catalytic subunit 2 [UDP-forming] Oryza sativa subsp. japonica (Rice)	AT1G03280.1
po11_olive_023204	11	11	-	2	2	O65251	Internal Sure	Flap endonuclease 1 Arabidopsis thaliana (Mouse-ear cress)	AT5G26680.1
po11_olive_023226	85	101	101	18;145	18;145	M1D1D3	Internal Sure	Uncharacterized protein Solanum tuberosum (Potato)	AT1G11870.2
po11_olive_023240	1	-	12;29;55	118	118	Q65WY8	Internal Sure	FACT complex subunit SSRP1-B Oryza sativa subsp. japonica (Rice)	AT3G28730.1
po11_olive_023241	7	50	12;20;54	-	72	A0A022RCX1	C_terminal Putative	Uncharacterized protein Erythranthe guttata (Yellow monkey flower) (Mimulus guttatus)	-
po11_olive_023242	18;150	18	18;150	72	72	Q84K47	Internal Sure	ABC transporter A family member 2 Arabidopsis thaliana (Mouse-ear cress)	AT3G47730.1
po11_olive_023244	3;8	-	57	6	6	A0A022RR83	Internal Sure	Uncharacterized protein Erythranthe guttata (Yellow monkey flower) (Mimulus guttatus)	AT2G21630.1
po11_olive_023246	89	57;84	23;35;59;85;89;95;98;110;132	37	37	A0A068TPX4	Internal Sure	Coffea canephora DH200=94 genomic scaffold, scaffold_2 Coffea canephora (Robusta coffee)	AT2G25760.2
po11_olive_023248	11	-	-	1;157	1;157	Q944I4	Internal Sure	D-glycerate 3-kinase, chloroplastic Arabidopsis thaliana (Mouse-ear cress)	AT1G80380.2
po11_olive_023253	10	-	-	125;154	154	K4CYT9	N_terminal Sure	Uncharacterized protein Solanum lycopersicum (Tomato) (Lycopersicon esculentum)	AT2G42250.1
po11_olive_023254	12	12	12	129	129	Q6EVK6-2	Internal Sure	2 of ATP-dependent helicase BRM OS=Arabidopsis thaliana GN=BRM	AT2G46020.2
po11_olive_023258	20	-	20;22;52	123;155	155	Q8LAN3	N_terminal Putative	Probable prolyl 4-hydroxylase 4 Arabidopsis thaliana (Mouse-ear cress)	AT5G18900.1
po11_olive_023259	32	-	32;40	122	-	Q8VXZ0	Internal Sure	Nudix hydrolase 20, chloroplastic Arabidopsis thaliana (Mouse-ear cress)	AT5G19460.1
po11_olive_023271	8	30	33	-	-	K4AZP2	C_terminal Putative	Uncharacterized protein Solanum lycopersicum (Tomato) (Lycopersicon esculentum)	-
po11_olive_023274	50	-	75;100;107	33	33	O22286-2	C_terminal Putative	2 of BTB/POZ and MATH domain-containing protein 3 OS=Arabidopsis thaliana GN=BPM3	AT2G39760.1
po11_olive_023279	2	122	122	-	-	Q9M2A0	Internal Sure	ATPase 8, plasma membrane-type Arabidopsis thaliana (Mouse-ear cress)	AT3G42640.1
po11_olive_023288	17	-	-	5	5	M5X801	Internal Sure	Uncharacterized protein Prunus persica (Peach) (Amygdalus persica)	-
po11_olive_023299	16	16	-	-	-	P27598	Internal Sure	Alpha-1,4 glucan phosphorylase L isozyme, chloroplastic/amyloplastic Ipomoea batatas (Sweet potato) (Convolvulus batatas)	AT3G29320.1
po11_olive_023303	64	-	21;64	-	-	A0A022RQ37	Internal Sure	Uncharacterized protein Erythranthe guttata (Yellow monkey flower) (Mimulus guttatus)	AT4G39050.1
po11_olive_023305	3	-	62;81;99;104;109;118	176	176	Q96321	Internal Sure	Importin subunit alpha-1 Arabidopsis thaliana (Mouse-ear cress)	AT3G06720.1
po11_olive_023307	1	62;82	63;83	-	-	A0A022RLW2	Internal Sure	Uncharacterized protein Erythranthe guttata (Yellow monkey flower) (Mimulus guttatus)	AT3G59660.1
po11_olive_023309	16	-	16;24	52	52	Q940Y5-2	Internal Sure	2 of Auxin efflux carrier component 7 OS=Arabidopsis thaliana GN=PIN7	-
po11_olive_023327	6	-	-	28	28	I1NDH7	Internal Sure	Uncharacterized protein Glycine max (Soybean) (Glycine hispida)	AT2G32080.1
po11_olive_023328	43;59	84	40;43;59;72	21	21	I1LLP3	C_terminal Putative	SAGA-associated factor 11 Glycine max (Soybean) (Glycine hispida)	AT5G58575.1
po11_olive_023333	2;7	72	56;72	-	-	A0A022Q2G9	N_terminal Sure	Uncharacterized protein Erythranthe guttata (Yellow monkey flower) (Mimulus guttatus)	AT1G22660.1
po11_olive_023336	11	-	-	-	-	O81742	Internal Sure	Beta-adaptin-like protein C Arabidopsis thaliana (Mouse-ear cress)	AT4G23460.1
po11_olive_023340	10;115	50	24;35;57;103;133	-	-	P54969	Internal Sure	IAA-amino acid hydrolase ILR1-like 1 Arabidopsis thaliana (Mouse-ear cress)	AT5G56650.1
po11_olive_023345	8	26;156	11;26;64;69;98;139;144;169;174	182	182	Q2V3L3	N_terminal Sure	Uncharacterized zinc finger protein At4g06634 Arabidopsis thaliana (Mouse-ear cress)	AT4G06634.1
po11_olive_023349	56;108	108	56;108	-	-	Q9SMR2	Internal Sure	Tubulin-folding cofactor C Arabidopsis thaliana (Mouse-ear cress)	AT4G39920.1
po11_olive_023353	121	-	121;153	-	-	Q9C5C4	N_terminal Putative	Acetylornithine deacetylase Arabidopsis thaliana (Mouse-ear cress)	AT4G17830.2
po11_olive_023355	128	139;152	111;139;152;155	-	-	A0A022R6F6	Internal Sure	Uncharacterized protein Erythranthe guttata (Yellow monkey flower) (Mimulus guttatus)	AT5G60580.2
po11_olive_023358	106	-	98;106;129	5;126	5;126	P09469	Internal Sure	V-type proton ATPase catalytic subunit A Daucus carota (Wild carrot)	AT1G78900.1
po11_olive_023359	17;136	-	17;89;136	47;50;81	47;50	A0A022S280	Internal Sure	Pectinesterase Erythranthe guttata (Yellow monkey flower) (Mimulus guttatus)	-
po11_olive_023361	16;132	37	16;20;37;42;80	2;6	2;6	Q9FJX5-2	C_terminal Putative	2 of BTB/POZ and TAZ domain-containing protein 4 OS=Arabidopsis thaliana GN=BT4	AT5G67480.2
po11_olive_023362	15	15;48	15	-	-	O22261	N_terminal Sure	Nicotinamide adenine dinucleotide transporter 1, chloroplastic Arabidopsis thaliana (Mouse-ear cress)	AT2G47490.1
po11_olive_023363	127	23;86;158	23	78;183	183	A5B0M2	Internal Sure	Putative uncharacterized protein Vitis vinifera (Grape)	-
po11_olive_023367	2	-	11;81;133	7;174	7;174	A0A068UNQ1	Internal Sure	Coffea canephora DH200=94 genomic scaffold, scaffold_43 Coffea canephora (Robusta coffee)	AT3G57630.1
po11_olive_023377	187	-	13;144	-	-	P36428-2	Internal Sure	Cytoplasmic of Alanine--tRNA ligase OS=Arabidopsis thaliana GN=ALATS	AT1G50200.1
po11_olive_023382	120	-	-	4;108	108	A0SPJ4	Internal Sure	NAC transcription factor NAM-B1 Triticum dicoccoides (Wild emmer) (Triticum turgidum subsp. dicoccoides)	AT5G64530.1
po11_olive_023384	27	-	-	8;11;17	8;11;17	Q9LY51	N_terminal Putative	Phosphoinositide phospholipase C 7 Arabidopsis thaliana (Mouse-ear cress)	AT3G55940.1
po11_olive_023388	11	11	11	-	-	M1BLE1	Complete Putative	Uncharacterized protein Solanum tuberosum (Potato)	AT3G24570.1
po11_olive_023391	26	26	26;48;66;68	77	77	O49323	Internal Sure	Cellulose synthase-like protein D1 Arabidopsis thaliana (Mouse-ear cress)	AT2G33100.1
po11_olive_023392	4;5	-	73;84	56	56	Q8W4I7	N_terminal Sure	Calcium-dependent protein kinase 13 Arabidopsis thaliana (Mouse-ear cress)	AT3G51850.1
po11_olive_023393	56;72	40;72	40	-	-	O64818	Complete Sure	Uncharacterized protein At2g23090 Arabidopsis thaliana (Mouse-ear cress)	AT2G23090.1
po11_olive_023396	124	-	-	6	-	Q9FJH0	C_terminal Putative	Ras-related protein RABA1f Arabidopsis thaliana (Mouse-ear cress)	AT5G60860.1
po11_olive_023142_split_1	73	31;73	31;73	18;26;63;108	18;26;63	P29162	Internal Sure	L-ascorbate oxidase homolog Nicotiana tabacum (Common tobacco)	AT1G55560.1
po11_olive_023154_split_1	12	-	12;20	-	-	O24243	Internal Sure	(R)-mandelonitrile lyase 1 Prunus dulcis (Almond) (Amygdalus dulcis)	AT1G73050.1
po11_olive_018903	11	-	11;51;90	-	-	A0A022PWP4	N_terminal Putative	Uncharacterized protein Erythranthe guttata (Yellow monkey flower) (Mimulus guttatus)	AT5G35090.1
po11_olive_018905	18;123	-	-	91	91	Q5W7F2	N_terminal Sure	ADP-ribosylation factor GTPase-activating protein AGD3 Arabidopsis thaliana (Mouse-ear cress)	AT5G13300.1
po11_olive_018924	1	-	-	92;101;143	101;143	U5GFS7	Internal Sure	Uncharacterized protein Populus trichocarpa (Western balsam poplar) (Populus balsamifera subsp. trichocarpa)	-
po11_olive_018932	15	-	41	5;16	-	Q9SR02	Internal Sure	Mediator of RNA polymerase II transcription subunit 14 Arabidopsis thaliana (Mouse-ear cress)	AT3G04740.1
po11_olive_018933	157	-	23;33;46;157	-	-	Q8H0T4	Internal Sure	E3 ubiquitin-protein ligase UPL2 Arabidopsis thaliana (Mouse-ear cress)	AT1G70320.1
po11_olive_018943	10;191	190	27;37;40;191	87;180	87;180	Q00IB6	Internal Sure	RNA polymerase II C-terminal domain phosphatase-like 4 Arabidopsis thaliana (Mouse-ear cress)	AT5G58003.1
po11_olive_018944	67	-	17;67	-	-	B9SVG9	C_terminal Sure	Retinoblastoma-related protein Ricinus communis (Castor bean)	AT3G12280.1
po11_olive_018947	14	14	14	17;20;40	17;20	Q9SF29	N_terminal Sure	Syntaxin-71 Arabidopsis thaliana (Mouse-ear cress)	AT3G09740.1
po11_olive_018948	50	50	50	70;104;105	70;104;105	P51567	Internal Sure	Serine/threonine-protein kinase AFC2 Arabidopsis thaliana (Mouse-ear cress)	AT4G24740.1
po11_olive_018951	15;184	175	15	-	-	Q5KTS5	C_terminal Sure	Glucose and ribitol dehydrogenase Daucus carota (Wild carrot)	AT1G54870.1
po11_olive_018959	2	-	21;87;109	-	-	Q7XJ98	Internal Sure	Xyloglucan galactosyltransferase KATAMARI1 Arabidopsis thaliana (Mouse-ear cress)	AT2G29040.1
po11_olive_018969	117	-	-	-	-	Q9LK09	N_terminal Sure	Syntaxin-32 Arabidopsis thaliana (Mouse-ear cress)	AT3G24350.2
po11_olive_018974	124	124	124	46;132	46	O65719	Internal Sure	Heat shock 70 kDa protein 3 Arabidopsis thaliana (Mouse-ear cress)	AT3G09440.1
po11_olive_018976	7	-	104	-	-	Q9SDZ9	N_terminal Putative	Purple acid phosphatase 2 Ipomoea batatas (Sweet potato) (Convolvulus batatas)	AT2G16430.2
po11_olive_018977	21	21;131	21;132	121	-	Q9SPB1	C_terminal Putative	Leghemoglobin reductase Vigna unguiculata (Cowpea)	AT1G48030.1
po11_olive_018978	62;112	119	62;88;112;119	8	8	F4JLI5	Internal Sure	Xanthine dehydrogenase 2 Arabidopsis thaliana (Mouse-ear cress)	AT4G34900.1
po11_olive_018984	11	11	11	19	19	A0A022RWN5	Internal Sure	Uncharacterized protein Erythranthe guttata (Yellow monkey flower) (Mimulus guttatus)	AT3G50590.1
po11_olive_018986	12	-	12;14	31	31	Q93VG8	C_terminal Putative	DeSI-like protein At4g17486 Arabidopsis thaliana (Mouse-ear cress)	AT4G17486.1
po11_olive_018989	6	-	13;128;169	-	-	Q8W496-2	Internal Sure	2 of Protochlorophyllide-dependent translocon component 52, chloroplastic OS=Arabidopsis thaliana GN=PTC52	AT4G25650.2
po11_olive_018992	12	12	12	-	-	P42055	C_terminal Putative	Mitochondrial outer membrane protein porin of 34 kDa Solanum tuberosum (Potato)	AT3G01280.1
po11_olive_019000	7;20	7	-	-	-	Q7IS11	Internal Sure	Maturase K Taxus cuspidata (Japanese yew) Plastid Chloroplast	AT3G07180.1
po11_olive_019004	112	111	96;112	10;58	10;58;71	Q3EBF7	Internal Sure	Delta(8)-fatty-acid desaturase 2 Arabidopsis thaliana (Mouse-ear cress)	AT2G46210.1
po11_olive_019005	41;73	134	41;73;134	89	89	Q9LS28	N_terminal Sure	Transcription factor GTE12 Arabidopsis thaliana (Mouse-ear cress)	AT5G46550.1
po11_olive_019008	5;16	15;103	16;17;104	116	-	Q7XSA2	Internal Sure	Protein argonaute 1B Oryza sativa subsp. japonica (Rice)	AT1G48410.2
po11_olive_019010	6	-	-	-	-	B9S119	N_terminal Putative	Putative uncharacterized protein Ricinus communis (Castor bean)	AT1G30020.1
po11_olive_019015	92	12;40;177	12;51;180;191	-	-	Q9M841	Internal Sure	Peroxisome biogenesis protein 12 Arabidopsis thaliana (Mouse-ear cress)	AT3G04460.1
po11_olive_019017	15	-	15;31	40	-	O64697	N_terminal Putative	Cytochrome P450 710A1 Arabidopsis thaliana (Mouse-ear cress)	AT5G19300.1
po11_olive_019018	80;114	80	80;97	-	-	Q39766	Internal Sure	Polygalacturonase Gossypium barbadense (Sea-island cotton) (Egyptian cotton)	AT3G60730.1
po11_olive_019022	1;13;14	-	-	-	-	Q9M330	Internal Sure	Probable proteasome inhibitor Arabidopsis thaliana (Mouse-ear cress)	AT3G53970.1
po11_olive_019024	13	27;77;113	11;13;27;48;57;77;113	140	140	Q6DR10-2	Internal Sure	2 of Protein trichome birefringence-like 43 OS=Arabidopsis thaliana GN=TBL43	AT1G29050.1
po11_olive_019031	14;42	42	14;42	13;158;198	13;158;198	Q9FX64	N_terminal Sure	Homologous-pairing protein 2 homolog Arabidopsis thaliana (Mouse-ear cress)	AT1G13330.1
po11_olive_019038	14	48;50	14;49;51;93	-	-	P93115	Internal Sure	Monogalactosyldiacylglycerol synthase, chloroplastic Cucumis sativus (Cucumber)	AT4G31780.2
po11_olive_019039	2;12	-	14	5;17;96	5;17;96	Q9FM19	C_terminal Putative	Hypersensitive-induced response protein 1 Arabidopsis thaliana (Mouse-ear cress)	AT5G62740.1
po11_olive_019061	9;98	98	17;101	11;13;92	11	A0A022QV20	C_terminal Putative	Uncharacterized protein Erythranthe guttata (Yellow monkey flower) (Mimulus guttatus)	AT2G16460.1
po11_olive_019068	5	5	16;66;92;124	3	3	Q9SSE9	Internal Sure	Lysine-specific demethylase JMJ25 Arabidopsis thaliana (Mouse-ear cress)	AT1G11950.1
po11_olive_019072	1	-	37	99	99	Q94EI9	C_terminal Sure	Probable sugar phosphate/phosphate translocator At3g14410 Arabidopsis thaliana (Mouse-ear cress)	AT3G14410.1
po11_olive_019075	4;108	121	33;103;108;109	51	-	Q9FGY4	N_terminal Sure	F-box protein At5g49610 Arabidopsis thaliana (Mouse-ear cress)	AT5G49610.1
po11_olive_019076	46	46	46	-	-	Q9FII7	Internal Sure	Structural maintenance of chromosomes protein 6B Arabidopsis thaliana (Mouse-ear cress)	AT5G61460.1
po11_olive_019079	150	-	44	3;9	9;135	A0A022S2I0	Internal Sure	Uncharacterized protein Erythranthe guttata (Yellow monkey flower) (Mimulus guttatus)	AT5G48520.1
po11_olive_019081	17;18	30	17;18	-	-	Q0WT31	N_terminal Sure	Probable methyltransferase PMT25 Arabidopsis thaliana (Mouse-ear cress)	AT2G34300.1
po11_olive_019083	6	-	95;134	5	-	Q93Y01	C_terminal Putative	Ubiquitin carboxyl-terminal hydrolase 9 Arabidopsis thaliana (Mouse-ear cress)	AT4G10590.2
po11_olive_019086	8	80	11;30;80;126	16	16	Q9M8Z7-2	Internal Sure	2 of Sterol 3-beta-glucosyltransferase UGT80A2 OS=Arabidopsis thaliana GN=UGT80A2	AT5G24750.1
po11_olive_019093	169	169	70;169	-	-	A0A022Q371	Internal Sure	Uncharacterized protein Erythranthe guttata (Yellow monkey flower) (Mimulus guttatus)	AT1G15290.1
po11_olive_019094	7	26;49	26;49	4;93	93	Q10CJ2	Complete Putative	Eukaryotic translation initiation factor 5A-2, putative, expressed Oryza sativa subsp. japonica (Rice)	AT1G13950.1
po11_olive_019096	2	-	-	26	26	O04425	Internal Sure	Flowering time control protein FCA Arabidopsis thaliana (Mouse-ear cress)	AT1G48440.1
po11_olive_019099	26;35	-	26;35;115;153	-	-	Q8RY22	Internal Sure	Protease Do-like 7 Arabidopsis thaliana (Mouse-ear cress)	AT3G03380.1
po11_olive_019100	22	-	22;39;87	-	-	Q8W486	Internal Sure	Uncharacterized protein At1g04910 Arabidopsis thaliana (Mouse-ear cress)	AT3G03810.1
po11_olive_019102	108;133	-	40;112	-	-	O64748	Internal Sure	Coatomer subunit epsilon-2 Arabidopsis thaliana (Mouse-ear cress)	AT2G34840.1
po11_olive_019106	91	-	89	112	-	Q9LX20	Internal Sure	Aspartic proteinase-like protein 1 Arabidopsis thaliana (Mouse-ear cress)	AT5G10080.1
po11_olive_019109	14	-	-	17;40	17;40	Q9SF29	N_terminal Sure	Syntaxin-71 Arabidopsis thaliana (Mouse-ear cress)	AT3G09740.1
po11_olive_019112	15	49;79	15;43;49;114;125	-	-	Q9M9W9	Internal Sure	Probable protein phosphatase 2C 34 Arabidopsis thaliana (Mouse-ear cress)	AT3G05640.1
po11_olive_019123	10	52	78;126;143;176	35	35	Q8L736	Internal Sure	F-box/kelch-repeat protein SKIP11 Arabidopsis thaliana (Mouse-ear cress)	AT2G02870.1
po11_olive_019126	3	-	38;50;61;62;64;67;76;81;92;95;98	-	-	Q9SIZ8	C_terminal Putative	E3 ubiquitin-protein ligase RKP Arabidopsis thaliana (Mouse-ear cress)	AT2G22010.2
po11_olive_019127	3	21	21;87;100	18	18	M1BEU7	Complete Sure	Uncharacterized protein Solanum tuberosum (Potato)	-
po11_olive_019131	8	-	26	-	-	O22286	Internal Sure	BTB/POZ and MATH domain-containing protein 3 Arabidopsis thaliana (Mouse-ear cress)	AT2G39760.1
po11_olive_019132	11	-	11;15;16;91	-	-	Q6R3K6	C_terminal Putative	Probable metal-nicotianamine transporter YSL6 Arabidopsis thaliana (Mouse-ear cress)	AT3G27020.1
po11_olive_019137	3;91	84	86;93	155	155	Q41142	C_terminal Putative	Phospholipase D alpha 1 Ricinus communis (Castor bean)	AT3G15730.1
po11_olive_019139	6	171	23;30;58;97;115;146;177	-	-	Q42883	Internal Sure	Calcium-transporting ATPase, endoplasmic reticulum-type Solanum lycopersicum (Tomato) (Lycopersicon esculentum)	AT4G00900.1
po11_olive_019140	17	59	17;45;55;59	-	-	P48504	Complete Sure	Cytochrome b-c1 complex subunit 6 Solanum tuberosum (Potato)	AT1G15120.2
po11_olive_019141	2	120	74;86;130;133	-	-	Q9SRU7	Internal Sure	Probable tRNA (guanine(26)-N(2))-dimethyltransferase 2 Arabidopsis thaliana (Mouse-ear cress)	AT3G02320.1
po11_olive_019157	180	128	14;28;53;54;132;139;160;184	8	8	Q9FMJ0	Internal Sure	Phosphatidylinositol 4-kinase beta 1 Arabidopsis thaliana (Mouse-ear cress)	AT5G64070.1
po11_olive_019163	109	40;106;127;138	24;37;40;120;122;127;138	-	-	Q9STJ9	C_terminal Sure	Zinc finger A20 and AN1 domain-containing stress-associated protein 10 Arabidopsis thaliana (Mouse-ear cress)	AT4G25380.1
po11_olive_019165	19	30;112;150	21;32;65;78;88;94;113;124;142;145;166	-	-	Q94A40	Internal Sure	Coatomer subunit alpha-1 Arabidopsis thaliana (Mouse-ear cress)	AT2G21390.1
po11_olive_019168	7	35	35;106	101;115	101	A0A022RII2	C_terminal Putative	Uncharacterized protein Erythranthe guttata (Yellow monkey flower) (Mimulus guttatus)	-
po11_olive_019172	96	-	-	32	-	Q9ZNS0	Internal Sure	Probable polyol transporter 3 Arabidopsis thaliana (Mouse-ear cress)	AT2G18480.1
po11_olive_019173	125;191	142;163	105;125;142;160;163;191	201	201	A0A022RSX1	N_terminal Putative	Uncharacterized protein Erythranthe guttata (Yellow monkey flower) (Mimulus guttatus)	-
po11_olive_019182	5	85	65;85;121	7;134	7	F4I037	Internal Sure	Protein trichome berefringence-like 7 Arabidopsis thaliana (Mouse-ear cress)	AT1G48880.1
po11_olive_019189	29	-	19	8	8	M5W4Z8	Complete Sure	Uncharacterized protein Prunus persica (Peach) (Amygdalus persica)	AT3G55240.1
po11_olive_019192	3	-	20	38;41	41	Q9ZW07	Internal Sure	Pumilio homolog 1 Arabidopsis thaliana (Mouse-ear cress)	AT2G29200.1
po11_olive_019198	14	-	-	8	8	Q9FX97	C_terminal Putative	Putative fucosyltransferase-like protein Arabidopsis thaliana (Mouse-ear cress)	AT1G49710.1
po11_olive_019107_split_1	12	47	12;47;73;100	-	-	P13447	C_terminal Putative	Anther-specific protein LAT52 Solanum lycopersicum (Tomato) (Lycopersicon esculentum)	-
po11_olive_016201	77;171	-	77;103;171	47	47	A0A068TLM3	C_terminal Putative	Coffea canephora DH200=94 genomic scaffold, scaffold_1 Coffea canephora (Robusta coffee)	-
po11_olive_016211	21	47	21;32;49;53	-	-	A0A022R853	C_terminal Putative	Uncharacterized protein Erythranthe guttata (Yellow monkey flower) (Mimulus guttatus)	AT2G28490.1
po11_olive_016212	6	-	88	96	-	P14219	Internal Sure	Alcohol dehydrogenase 1 Pennisetum americanum (Pearl millet) (Pennisetum glaucum)	-
po11_olive_016213	2;167	62;138;166	63;80;139;142	106;153	153	A0A022RUS2	C_terminal Putative	Uncharacterized protein Erythranthe guttata (Yellow monkey flower) (Mimulus guttatus)	AT5G66010.1
po11_olive_016217	13	13	13;42	17	17	Q94CL8	N_terminal Sure	Probable protein phosphatase 2C 48 Arabidopsis thaliana (Mouse-ear cress)	AT3G55050.1
po11_olive_016226	5;129	-	-	-	-	P31843	N_terminal Putative	RNA-directed DNA polymerase homolog Oenothera berteroana (Bertero's evening primrose) Mitochondrion	-
po11_olive_016227	6	115	83;115	175	-	Q9FLV5	Internal Sure	Probable peroxidase 61 Arabidopsis thaliana (Mouse-ear cress)	AT5G24070.1
po11_olive_016228	14	-	-	-	-	Q9LHL3	Internal Sure	La-related protein 6C Arabidopsis thaliana (Mouse-ear cress)	AT3G19090.1
po11_olive_016230	5	-	18;22;36;60	98	98	Q9LU41	Internal Sure	Calcium-transporting ATPase 9, plasma membrane-type Arabidopsis thaliana (Mouse-ear cress)	AT3G21180.1
po11_olive_016232	4;10	-	118;121	114	114	Q8LCT3	N_terminal Putative	Thioredoxin-like 2-2, chloroplastic Arabidopsis thaliana (Mouse-ear cress)	AT4G29670.2
po11_olive_016235	139	139	139	163	-	P25083	N_terminal Sure	ADP,ATP carrier protein, mitochondrial Solanum tuberosum (Potato)	AT3G08580.1
po11_olive_016239	10	-	171	134;163	163	Q8GZ63	N_terminal Sure	Pentatricopeptide repeat-containing protein At5g25630 Arabidopsis thaliana (Mouse-ear cress)	AT5G25630.2
po11_olive_016242	12	48	12;13	129	129	Q7XHI9	Internal Sure	Transcription factor bHLH84 Arabidopsis thaliana (Mouse-ear cress)	AT2G14760.3
po11_olive_016244	6	26	19;28	-	-	Q65XK7	C_terminal Sure	Probable protein phosphatase 2C 51 Oryza sativa subsp. japonica (Rice)	AT1G07430.1
po11_olive_016249	6;7	-	41	-	-	A0A068UB93	Complete Putative	Coffea canephora DH200=94 genomic scaffold, scaffold_19 Coffea canephora (Robusta coffee)	-
po11_olive_016250	80	-	36	-	-	A0A068U8Z1	N_terminal Sure	Coffea canephora DH200=94 genomic scaffold, scaffold_15 Coffea canephora (Robusta coffee)	AT5G24320.2
po11_olive_016259	3;137	-	53;72	131	131	Q8VZ17	C_terminal Putative	Histone-lysine N-methyltransferase, H3 lysine-9 specific SUVH6 Arabidopsis thaliana (Mouse-ear cress)	AT2G22740.2
po11_olive_016266	3	-	-	84;131	84;131	Q9LXC0	N_terminal Putative	Guanosine nucleotide diphosphate dissociation inhibitor At5g09550 Arabidopsis thaliana (Mouse-ear cress)	AT5G09550.1
po11_olive_016269	6;9	-	-	-	-	P92516	C_terminal Putative	Uncharacterized mitochondrial protein AtMg00750 Arabidopsis thaliana (Mouse-ear cress) Mitochondrion	ATMG00750.1
po11_olive_016270	1	-	-	-	-	A0A022QKJ4	Internal Sure	Uncharacterized protein Erythranthe guttata (Yellow monkey flower) (Mimulus guttatus)	-
po11_olive_016273	28	28;171;186	28;112;146;171;186	-	-	Q2AA50	Internal Sure	Retrotransposon gag protein Asparagus officinalis (Garden asparagus)	-
po11_olive_016275	205	106	43;106	1;17;84;137	1;17;84	Q9FG38	C_terminal Sure	Sorting nexin 1 Arabidopsis thaliana (Mouse-ear cress)	AT5G06140.1
po11_olive_016281	15	15;83	15;139	36;79	-	P46248	C_terminal Putative	Aspartate aminotransferase, chloroplastic Arabidopsis thaliana (Mouse-ear cress)	AT4G31990.3
po11_olive_016283	12	12	12;92	7;104	7	Q9LU93	N_terminal Putative	Mitotic spindle checkpoint protein MAD2 Arabidopsis thaliana (Mouse-ear cress)	AT3G25980.1
po11_olive_016288	10	10	-	5;43;54;55	5;43;54;55	Q5M9R1	C_terminal Putative	Uncharacterized protein	-
po11_olive_016293	72	-	72;75	-	-	A0A022RU94	N_terminal Sure	Uncharacterized protein Erythranthe guttata (Yellow monkey flower) (Mimulus guttatus)	-
po11_olive_016296	14;37	14	37	54	54	Q9ZUL5	Internal Sure	Protein CHROMATIN REMODELING 19 Arabidopsis thaliana (Mouse-ear cress)	AT1G50410.1
po11_olive_016308	119	-	119	29;133	133	F4I0P8	Internal Sure	Vacuolar protein sorting-associated protein 35B Arabidopsis thaliana (Mouse-ear cress)	AT1G75850.1
po11_olive_016312	6;9	-	21	134	134	A0A022RUC2	Internal Sure	Uncharacterized protein Erythranthe guttata (Yellow monkey flower) (Mimulus guttatus)	AT2G34090.2
po11_olive_016317	52	-	55	-	-	Q9FXA2	C_terminal Putative	Polyadenylate-binding protein 8 Arabidopsis thaliana (Mouse-ear cress)	AT1G49760.1
po11_olive_016321	1;9;116	74	76;117	-	-	A5BLS9	C_terminal Putative	Putative uncharacterized protein Vitis vinifera (Grape)	AT3G12700.1
po11_olive_016322	10	35	35	-	-	J3LNK8	Internal Sure	Uncharacterized protein Oryza brachyantha.	-
po11_olive_016327	8;11	50;68	11;21;24;39;42;50;68;108;124;126;205	5	5	Q9M364	Internal Sure	Histone-lysine N-methyltransferase ATX3 Arabidopsis thaliana (Mouse-ear cress)	AT3G61740.1
po11_olive_016331	76	-	76;132;162;178	106	106	A0A068VIQ5	Internal Sure	Coffea canephora DH200=94 genomic scaffold, scaffold_551 Coffea canephora (Robusta coffee)	-
po11_olive_016334	1	-	17;78	-	-	Q5BPJ0	Internal Sure	Protein trichome birefringence-like 11 Arabidopsis thaliana (Mouse-ear cress)	AT5G19160.1
po11_olive_016344	25	-	25	-	-	Q9C8G9	Internal Sure	ABC transporter C family member 1 Arabidopsis thaliana (Mouse-ear cress)	AT1G30400.1
po11_olive_016346	17	53	17;54	-	-	Q9FF61	Internal Sure	Putative SWI/SNF-related matrix-associated actin-dependent regulator of chromatin subfamily A member 3-like 1 Arabidopsis thaliana (Mouse-ear cress)	AT5G05130.1
po11_olive_016358	4;5	-	-	-	-	Q5S1W2	N_terminal Sure	Protein BONZAI 2 Arabidopsis thaliana (Mouse-ear cress)	AT5G07300.1
po11_olive_016360	8	-	44	108	108	Q96007	Complete Sure	NADH-ubiquinone oxidoreductase chain 3 Allium cepa (Onion) Mitochondrion	AT2G07751.1
po11_olive_016362	71	71	-	-	-	Q9M647	C_terminal Putative	IAA-alanine resistance protein 1 Arabidopsis thaliana (Mouse-ear cress)	AT1G68100.1
po11_olive_016363	7;101	17;178	18;24;78;91;110;126;154;197	183	183	Q9MAH1	Internal Sure	TPR repeat-containing thioredoxin TTL1 Arabidopsis thaliana (Mouse-ear cress)	AT1G53300.1
po11_olive_016366	23;36	36	23;75	-	-	Q84L08	C_terminal Sure	GDP-mannose transporter GONST4 Arabidopsis thaliana (Mouse-ear cress)	AT5G19980.1
po11_olive_016369	5	-	-	-	-	O23116	N_terminal Putative	ETHYLENE INSENSITIVE 3-like 3 protein Arabidopsis thaliana (Mouse-ear cress)	AT1G73730.1
po11_olive_016371	9;36	9;36	37;64	-	-	O82233	C_terminal Putative	Eukaryotic translation initiation factor isoform 4G-2 Arabidopsis thaliana (Mouse-ear cress)	AT4G30680.1
po11_olive_016374	18	56	18;56;82	92	92	A5C758	C_terminal Putative	Putative uncharacterized protein Vitis vinifera (Grape)	AT4G23160.1
po11_olive_016375	77	77	77	55	-	Q84JH5	N_terminal Sure	Probable mannose-1-phosphate guanylyltransferase 1 Oryza sativa subsp. japonica (Rice)	AT2G39770.1
po11_olive_016379	12;51	-	13;25;52;90	126	-	Q94A27	C_terminal Putative	Phosphoinositide phosphatase SAC2 Arabidopsis thaliana (Mouse-ear cress)	AT3G14205.1
po11_olive_016381	24;145	122;145	24;122;145	5;15;200;212	5;15;200	O24575	Internal Sure	S-adenosylmethionine decarboxylase proenzyme Zea mays (Maize)	AT3G25570.1
po11_olive_016384	12	29	12;29;57;120	114;117	114;117	P35337	Internal Sure	Polygalacturonase Brassica napus (Rape)	AT3G07840.1
po11_olive_016387	12	-	12	14;20;87	14;20	Q9C512	N_terminal Sure	Mannosyl-oligosaccharide 1,2-alpha-mannosidase MNS1 Arabidopsis thaliana (Mouse-ear cress)	AT1G51590.1
po11_olive_016399	20;107	-	20;107;108;114	123;136	123;136	Q3L181	N_terminal Sure	Perakine reductase Rauvolfia serpentina (Serpentwood) (Devilpepper)	AT1G60680.1
po11_olive_016400	25	62	25	-	-	Q9LXE5	Internal Sure	DNA (cytosine-5)-methyltransferase DRM1 Arabidopsis thaliana (Mouse-ear cress)	AT5G15380.1
po11_olive_016402	6	36	27;36;123	131	131	Q93W95	Internal Sure	Probable methyltransferase PMT13 Arabidopsis thaliana (Mouse-ear cress)	AT4G00740.1
po11_olive_016405	119	53	53;117	-	-	Q8LBM4	Complete Sure	Iron-sulfur assembly protein IscA-like 1, mitochondrial Arabidopsis thaliana (Mouse-ear cress)	AT2G36260.1
po11_olive_016406	60	-	53	39;96	39	D1GEG7	Internal Sure	Disease resistance protein Brassica rapa subsp. pekinensis (Chinese cabbage) (Brassica pekinensis)	-
po11_olive_016411	49	185	23;46;51;200	-	-	C0LGR9	Internal Sure	Probable LRR receptor-like serine/threonine-protein kinase At4g31250 Arabidopsis thaliana (Mouse-ear cress)	AT1G72460.1
po11_olive_016412	8;91	-	45;86;91;122	71;114;126	114;126	M5X4F9	Internal Sure	Uncharacterized protein Prunus persica (Peach) (Amygdalus persica)	-
po11_olive_016418	31	-	14;31	-	-	O81645	Internal Sure	Villin-3 Arabidopsis thaliana (Mouse-ear cress)	AT3G57410.1
po11_olive_016419	6	-	13;41	-	-	F2DII8	C_terminal Putative	Predicted protein Hordeum vulgare var. distichum (Two-rowed barley)	-
po11_olive_016421	29	-	-	-	-	F4JQZ3	N_terminal Putative	Rho GTPase-activating protein REN1 Arabidopsis thaliana (Mouse-ear cress)	AT4G24580.1
po11_olive_016422	1;34	-	18	-	-	Q9SJK6	Internal Sure	Putative white-brown complex homolog protein 30 Arabidopsis thaliana (Mouse-ear cress)	AT2G37010.1
po11_olive_016423	61	61	45;61	-	-	A0A022Q5N1	Complete Sure	Uncharacterized protein Erythranthe guttata (Yellow monkey flower) (Mimulus guttatus)	AT1G48140.1
po11_olive_016427	38;122	38;60;122	38;60;122	-	-	Q39255	Complete Sure	SKP1-like protein 1A Arabidopsis thaliana (Mouse-ear cress)	AT1G75950.1
po11_olive_016429	8;61	61	61;190	129	-	Q9ZNQ8	Internal Sure	Proline-rich receptor-like protein kinase PERK4 Arabidopsis thaliana (Mouse-ear cress)	AT2G18470.1
po11_olive_016435	12;207	12;85	12;48;85;165;204	-	-	O48780	Internal Sure	3-ketoacyl-CoA synthase 11 Arabidopsis thaliana (Mouse-ear cress)	AT2G26640.1
po11_olive_016453	6;8;9;40	-	41;73;138;194	16	16	A0A022S1C0	Internal Sure	Uncharacterized protein Erythranthe guttata (Yellow monkey flower) (Mimulus guttatus)	AT3G43610.1
po11_olive_016455	26	26	-	-	-	Q9ZVM9	C_terminal Putative	Probable serine/threonine-protein kinase At1g54610 Arabidopsis thaliana (Mouse-ear cress)	AT1G54610.2
po11_olive_016456	57	-	57;65	4	-	P43254	C_terminal Sure	E3 ubiquitin-protein ligase COP1 Arabidopsis thaliana (Mouse-ear cress)	AT2G32950.1
po11_olive_016457	17	47	17;38	7	-	Q9LU94	N_terminal Putative	Putative pentatricopeptide repeat-containing protein At3g25970 Arabidopsis thaliana (Mouse-ear cress)	AT3G25970.1
po11_olive_016460	5;36	36	36;56	-	-	P82266	Internal Sure	Probable 125 kDa kinesin-related protein Arabidopsis thaliana (Mouse-ear cress)	AT2G36200.2
po11_olive_016465	49	-	29	38;41	38;41	O81445	C_terminal Putative	Calcineurin B-like protein 1 Arabidopsis thaliana (Mouse-ear cress)	AT4G17615.1
po11_olive_016466	10	-	11	9	9	E0X9N4	C_terminal Putative	Zinc finger CCCH domain-containing protein 69 Arabidopsis thaliana (Mouse-ear cress)	AT3G08505.2
po11_olive_016473	3	155	-	24;185	24	Q9FM10	N_terminal Putative	Bidirectional sugar transporter SWEET5 Arabidopsis thaliana (Mouse-ear cress)	AT5G62850.1
po11_olive_016475	7;59	131	59;131	-	-	A0A022RTE9	N_terminal Putative	Uncharacterized protein Erythranthe guttata (Yellow monkey flower) (Mimulus guttatus)	AT3G60910.1
po11_olive_016481	2;185	185	15;27	86;189	86;189	Q3S4A7	C_terminal Putative	Histidine kinase 5 Arabidopsis thaliana (Mouse-ear cress)	AT5G10720.1
po11_olive_016483	27;178	-	27;155	70	70	K4AXD7	Internal Sure	Uncharacterized protein Solanum lycopersicum (Tomato) (Lycopersicon esculentum)	AT1G04930.2
po11_olive_016489	16;174	173	16;70;174	-	-	A2XNK3	Internal Sure	Anthranilate synthase alpha subunit 1, chloroplastic Oryza sativa subsp. indica (Rice)	AT3G55870.1
po11_olive_016491	3	41	43;61;64;131	8;10;202	8;10;202	F1SWA0	Internal Sure	Zerumbone synthase Zingiber zerumbet (Shampoo ginger) (Amomum zerumbet)	AT4G20760.1
po11_olive_022800	12	-	69	26	26	Q9FFI2	C_terminal Putative	Autophagy protein 5 Arabidopsis thaliana (Mouse-ear cress)	AT5G17290.1
po11_olive_022806	1	-	-	20;45	45	Q9SQF4	Complete Putative	Protein translation factor SUI1 homolog Brassica oleracea (Wild cabbage)	AT4G27130.1
po11_olive_022808	1;134	111	134	126	-	K4C7Z8	Internal Sure	Uncharacterized protein Solanum lycopersicum (Tomato) (Lycopersicon esculentum)	-
po11_olive_022814	24	24	24;61	11;105	11	Q9LF33	N_terminal Sure	UDP-glucose 6-dehydrogenase 3 Arabidopsis thaliana (Mouse-ear cress)	AT5G15490.1
po11_olive_022817	10	-	-	23	-	P12221	Internal Sure	Putative membrane protein ycf1 N-terminal part Marchantia polymorpha (Liverwort) (Marchantia aquatica) Plastid Chloroplast	-
po11_olive_022836	123	-	26;123	142	-	P93733	Internal Sure	Phospholipase D beta 1 Arabidopsis thaliana (Mouse-ear cress)	AT2G42010.1
po11_olive_022838	135	134	88;135	-	-	Q9SWS1	Internal Sure	Probable transmembrane ascorbate ferrireductase 2 Arabidopsis thaliana (Mouse-ear cress)	AT5G38630.1
po11_olive_022839	34	21	29;116;138	-	-	Q94F47	Complete Sure	Ubiquitin-conjugating enzyme E2 28 Arabidopsis thaliana (Mouse-ear cress)	AT1G64230.4
po11_olive_022842	68	-	68;88;104	155	155	F6HZE3	Internal Sure	Putative uncharacterized protein Vitis vinifera (Grape)	-
po11_olive_022847	2	15;46;80;110	46;80;97;110	-	-	P42027	C_terminal Putative	NADH dehydrogenase [ubiquinone] iron-sulfur protein 7, mitochondrial Brassica oleracea (Wild cabbage)	AT5G11770.1
po11_olive_022853	34;127	34	34;53;58;76;127	-	-	O22478	Internal Sure	Importin subunit alpha Solanum lycopersicum (Tomato) (Lycopersicon esculentum)	AT3G06720.1
po11_olive_022858	145	-	-	138	-	Q7PC86	Internal Sure	ABC transporter G family member 35 Arabidopsis thaliana (Mouse-ear cress)	AT3G16340.1
po11_olive_022864	108	108	-	-	-	Q9SZI2	C_terminal Putative	Nucleosome assembly protein 1 Arabidopsis thaliana (Mouse-ear cress)	AT4G26110.1
po11_olive_022866	3	-	86	17	17	Q9SFT7	N_terminal Putative	Serine/threonine-protein kinase At3g07070 Arabidopsis thaliana (Mouse-ear cress)	AT1G20650.1
po11_olive_022868	11	-	11;32;51	34	34	Q9FQ24	Internal Sure	Protein TONNEAU 1b Arabidopsis thaliana (Mouse-ear cress)	AT3G55005.1
po11_olive_022869	41;64	21;41;64	22;42;65;76;88	101	-	Q9S7I0	Internal Sure	tRNA(adenine(34)) deaminase, chloroplastic Arabidopsis thaliana (Mouse-ear cress)	AT5G28050.2
po11_olive_022875	1	68;130	49;76;82;99;130;177	3;5;9;178	3;5;9	Q94F88	Internal Sure	DNA (cytosine-5)-methyltransferase CMT3 Arabidopsis thaliana (Mouse-ear cress)	AT1G69770.1
po11_olive_022881	6	66;101;120;170	66;101;122;156;171	8	8	Q9LSL9	Internal Sure	Pentatricopeptide repeat-containing protein At5g65560 Arabidopsis thaliana (Mouse-ear cress)	AT5G65560.1
po11_olive_022884	34	-	26	-	-	Q9CAN5	Internal Sure	Pentatricopeptide repeat-containing protein At1g63080, mitochondrial Arabidopsis thaliana (Mouse-ear cress)	AT1G09190.1
po11_olive_022890	25	22;25	22;25	-	-	Q84LK7	C_terminal Putative	NifU-like protein 1, chloroplastic Oryza sativa subsp. japonica (Rice)	AT5G49940.1
po11_olive_022891	110	62;110;121	34;112;123	9;174	9;174	A0A068TQV8	Internal Sure	Coffea canephora DH200=94 genomic scaffold, scaffold_2 Coffea canephora (Robusta coffee)	-
po11_olive_022894	10	-	-	-	-	Q9ZUX1	C_terminal Putative	Cytochrome P450 94C1 Arabidopsis thaliana (Mouse-ear cress)	AT2G27690.1
po11_olive_022895	186	92	31;92	-	-	Q9FK33	Internal Sure	Pentatricopeptide repeat-containing protein At5g50390, chloroplastic Arabidopsis thaliana (Mouse-ear cress)	AT5G50390.1
po11_olive_022898	30	-	30;42;102	12	12	Q9FNZ2	Internal Sure	Zinc finger CCCH domain-containing protein 48 Arabidopsis thaliana (Mouse-ear cress)	AT4G25440.1
po11_olive_022899	169	18;24;121;169	20;27;43;85;125;173	-	-	Q945M9	Internal Sure	Nuclear transcription factor Y subunit A-9 Arabidopsis thaliana (Mouse-ear cress)	AT3G20910.1
po11_olive_022901	16	62	16;36;62	4;71;112;125	71;112;125	Q43187	C_terminal Putative	Soluble inorganic pyrophosphatase Solanum tuberosum (Potato)	AT3G53620.1
po11_olive_022908	6;11;19	-	-	35	-	Q8W4L5	N_terminal Sure	B3 domain-containing transcription repressor VAL1 Arabidopsis thaliana (Mouse-ear cress)	AT2G30470.1
po11_olive_022910	2;3	-	69;92;136	149	-	A0A068TZ31	Internal Sure	Coffea canephora DH200=94 genomic scaffold, scaffold_6 Coffea canephora (Robusta coffee)	AT4G06536.1
po11_olive_022911	84	27;65	27;50;65;84;146	-	-	Q9SQI2	Internal Sure	Protein GIGANTEA Arabidopsis thaliana (Mouse-ear cress)	AT1G22770.1
po11_olive_022913	34;115	34;115	115;175	57	57	Q9S834	N_terminal Putative	ATP-dependent Clp protease proteolytic subunit 5, chloroplastic Arabidopsis thaliana (Mouse-ear cress)	AT1G02560.1
po11_olive_022915	3	-	16	95	-	Q9SDN0	N_terminal Sure	Chaperone protein dnaJ 20, chloroplastic Arabidopsis thaliana (Mouse-ear cress)	AT4G13830.2
po11_olive_022917	5	76	80	-	-	Q9SV41	C_terminal Putative	Serine/threonine protein phosphatase 2A 57 kDa regulatory subunit B' epsilon isoform Arabidopsis thaliana (Mouse-ear cress)	AT3G09880.1
po11_olive_022919	2	78	80;153;175	22	22	A0A022QWY0	Internal Sure	Uncharacterized protein Erythranthe guttata (Yellow monkey flower) (Mimulus guttatus)	AT4G39790.1
po11_olive_022920	48	45	49;61;64;70;73;97;130	8;151	151	Q9LE42	Internal Sure	Histone acetyltransferase HAC5 Arabidopsis thaliana (Mouse-ear cress)	AT3G12980.1
po11_olive_022921	1	157	19;75;150;157	168	-	Q94A08	Internal Sure	Probable galactinol--sucrose galactosyltransferase 2 Arabidopsis thaliana (Mouse-ear cress)	AT3G57520.1
po11_olive_022930	9	-	50;59	-	-	F6HZE9	C_terminal Putative	Putative uncharacterized protein Vitis vinifera (Grape)	AT4G01650.1
po11_olive_022932	16	-	-	-	-	O64517	Internal Sure	Metacaspase-4 Arabidopsis thaliana (Mouse-ear cress)	AT1G79340.1
po11_olive_022934	8	63	63	98;142	98;142	Q9FVR6	Internal Sure	Uncharacterized protein At1g32220, chloroplastic Arabidopsis thaliana (Mouse-ear cress)	AT5G10730.1
po11_olive_022935	4;6	-	159	-	-	Q402F3	Internal Sure	Tobamovirus multiplication protein 3 Nicotiana tabacum (Common tobacco)	AT2G02180.1
po11_olive_022937	123	118	56;119;123	10;11;51;78;107;152;183	10;11;51;152;183	Q9FL54	Internal Sure	Chaperone protein dnaJ 6 Arabidopsis thaliana (Mouse-ear cress)	AT3G12170.1
po11_olive_022939	70	70	41;70	-	-	P51419	Complete Sure	60S ribosomal protein L27-3 Arabidopsis thaliana (Mouse-ear cress)	AT4G15000.1
po11_olive_022940	32	73	30;32;39;56;73	-	-	Q8LKZ1	C_terminal Putative	Nodulation receptor kinase Pisum sativum (Garden pea)	AT2G30530.1
po11_olive_022943	148	18	18;60;131	86	-	P50288	C_terminal Putative	Isoaspartyl peptidase/L-asparaginase Lupinus albus (White lupin) (Lupinus termis)	AT5G08100.1
po11_olive_022949	3	112	24;59;71;112	-	-	Q6U740	C_terminal Putative	Allergen Fra e 1 Fraxinus excelsior (European ash)	-
po11_olive_022953	1;6	-	170;175	10	-	Q2V3L3-2	Internal Sure	2 of Uncharacterized zinc finger protein At4g06634 OS=Arabidopsis thaliana GN=At4g06634	AT4G06634.1
po11_olive_022959	10	38;134	38;135	160	160	Q9FVX2	N_terminal Putative	Pentatricopeptide repeat-containing protein At1g77360, mitochondrial Arabidopsis thaliana (Mouse-ear cress)	AT1G77360.1
po11_olive_022963	8	-	13	1;80;116	1;33;80;116	Q03943	Internal Sure	Membrane-associated 30 kDa protein, chloroplastic Pisum sativum (Garden pea)	AT1G65260.1
po11_olive_022967	1;10	114	15;112	2;128	2;128	Q9SFU3	Internal Sure	Purple acid phosphatase 15 Arabidopsis thaliana (Mouse-ear cress)	AT3G07130.1
po11_olive_022968	3	-	58;70;71;125	-	-	A0A022QJ03	Internal Sure	Uncharacterized protein Erythranthe guttata (Yellow monkey flower) (Mimulus guttatus)	AT3G17900.1
po11_olive_022969	1	33	33;59;86	12	12	P13447	Complete Putative	Anther-specific protein LAT52 Solanum lycopersicum (Tomato) (Lycopersicon esculentum)	-
po11_olive_022970	108;125	-	108;125	-	-	O04093	N_terminal Sure	Putative inactive disease susceptibility protein LOV1 Arabidopsis thaliana (Mouse-ear cress)	AT1G10920.1
po11_olive_022972	1;12	12	12	139	139	Q9SX38	Internal Sure	Putative disease resistance protein At1g50180 Arabidopsis thaliana (Mouse-ear cress)	AT1G50180.1
po11_olive_022979	116	116	22;38;118	-	-	Q9SM02	Internal Sure	Squalene epoxidase 1 Arabidopsis thaliana (Mouse-ear cress)	AT1G58440.1
po11_olive_022980	2	-	30	-	-	M1BQS0	Complete Putative	Uncharacterized protein Solanum tuberosum (Potato)	AT2G22140.1
po11_olive_022982	116	116	-	3	3	A0A068TUL6	Internal Sure	Coffea canephora DH200=94 genomic scaffold, scaffold_4 Coffea canephora (Robusta coffee)	AT3G10650.1
po11_olive_022984	5	-	69	-	-	Q9XIE6	C_terminal Sure	Phospholipid-transporting ATPase 3 Arabidopsis thaliana (Mouse-ear cress)	AT1G59820.1
po11_olive_022986	9	-	45;83;88;98;115	-	-	Q9LPW7	Internal Sure	Protein AUXIN SIGNALING F-BOX 3 Arabidopsis thaliana (Mouse-ear cress)	AT1G12820.1
po11_olive_022987	187	42	43;109	15	15	A5AUM2	Internal Sure	Putative uncharacterized protein Vitis vinifera (Grape)	-
po11_olive_022991	55	62	55;63;128	4;5;9;14;76;184	4;5;9;14;76;184	A0A068VG12	Internal Sure	Coffea canephora DH200=94 genomic scaffold, scaffold_540 Coffea canephora (Robusta coffee)	AT2G47820.1
po11_olive_022993	89;134	-	28;44;47;67;89;134;150;176	177;185	177;185	B9RL32	Internal Sure	ATP-dependent RNA helicase, putative Ricinus communis (Castor bean)	AT5G04895.1
po11_olive_022996	88;137	-	88	147	-	Q8LJT8	Internal Sure	TSL-kinase interacting protein 1 Arabidopsis thaliana (Mouse-ear cress)	AT2G36960.3
po11_olive_023001	10	-	-	46	-	Q84SN3	C_terminal Putative	Cyclin-dependent kinase F-3 Oryza sativa subsp. japonica (Rice)	AT4G03175.1
po11_olive_023002	6;34	-	34	92	-	M0ZIW5	N_terminal Sure	Uncharacterized protein Solanum tuberosum (Potato)	AT5G32440.3
po11_olive_023003	50	28;89	28;46;50;103;180	17;140;172	17	Q93ZY2	Internal Sure	Rop guanine nucleotide exchange factor 1 Arabidopsis thaliana (Mouse-ear cress)	AT4G38430.1
po11_olive_023007	1;8	18	19;95;98;109;114;154;159	-	-	Q8GZ43	Internal Sure	RanBP2-type zinc finger protein At1g67325 Arabidopsis thaliana (Mouse-ear cress)	AT1G67325.2
po11_olive_023011	82	-	-	9	9	P51567	C_terminal Putative	Serine/threonine-protein kinase AFC2 Arabidopsis thaliana (Mouse-ear cress)	AT4G24740.1
po11_olive_023012	10	-	-	32;107	107	M1AI91	C_terminal Putative	Uncharacterized protein Solanum tuberosum (Potato)	AT2G47210.1
po11_olive_023018	57	82;101	57;63;66;68;90;101	18;126	18;126	O82353	C_terminal Putative	RING-H2 finger protein ATL67 Arabidopsis thaliana (Mouse-ear cress)	AT2G46160.1
po11_olive_023025	40	40	117;121	56	-	Q0JIC2-2	Internal Sure	2 of Transcription factor GAMYB OS=Oryza sativa subsp. japonica GN=GAM1	AT2G32460.1
po11_olive_023027	5	-	29	1	1	Q9LI74	Internal Sure	Protein CHUP1, chloroplastic Arabidopsis thaliana (Mouse-ear cress)	AT4G18570.1
po11_olive_023029	97	42	42;62;97;98	-	-	Q9LRR6	C_terminal Putative	Polyadenylate-binding protein-interacting protein 9 Arabidopsis thaliana (Mouse-ear cress)	AT3G14450.1
po11_olive_023035	1	158	101;160	53	53	Q9SIN1	Internal Sure	Inactive TPR repeat-containing thioredoxin TTL3 Arabidopsis thaliana (Mouse-ear cress)	AT5G65160.1
po11_olive_023036	10	10	63;87;97	8	8	P28582	Internal Sure	Calcium-dependent protein kinase Daucus carota (Wild carrot)	AT4G04720.1
po11_olive_023037	131	-	66;75;112;131	10	-	O80605	N_terminal Sure	Sucrose transport protein SUC3 Arabidopsis thaliana (Mouse-ear cress)	AT2G02860.1
po11_olive_023041	131	-	13;133	13	13	A0A022QM00	Internal Sure	Uncharacterized protein Erythranthe guttata (Yellow monkey flower) (Mimulus guttatus)	AT1G13220.2
po11_olive_023047	11	11	13	5;6;9;186	5;9;186	Q40079	Internal Sure	V-type proton ATPase subunit B 2 Hordeum vulgare (Barley)	AT4G38510.5
po11_olive_023049	4;5	-	20;34;45;89;110;129;130;133;163	-	-	O82631	Internal Sure	F-actin-capping protein subunit alpha Arabidopsis thaliana (Mouse-ear cress)	AT3G05520.2
po11_olive_023051	47	-	152	-	-	A0A061GUH8	C_terminal Sure	Uncharacterized protein isoform 1 Theobroma cacao (Cacao) (Cocoa)	AT3G24600.1
po11_olive_023060	2;4	-	-	-	-	Q9XH46	C_terminal Putative	Sec-independent protein translocase protein TATA, chloroplastic Pisum sativum (Garden pea)	AT5G28750.1
po11_olive_023061	29	-	30	-	-	M1BYG6	C_terminal Putative	Uncharacterized protein Solanum tuberosum (Potato)	AT1G01760.1
po11_olive_023077	14	-	11;14;51	-	-	Q9FNI6	Internal Sure	Putative SWI/SNF-related matrix-associated actin-dependent regulator of chromatin subfamily A member 3-like 2 Arabidopsis thaliana (Mouse-ear cress)	AT5G22750.1
po11_olive_023080	39	-	39;52;106	-	-	Q9FW03	Internal Sure	Putative methylesterase 11, chloroplastic Arabidopsis thaliana (Mouse-ear cress)	AT3G29770.1
po11_olive_023082	3;14;64	-	17;23;28	61	61	O23969	Internal Sure	Pollen-specific protein SF21 Helianthus annuus (Common sunflower)	AT2G19620.1
po11_olive_023089	18	18	18	13	13	Q9FH80-2	Internal Sure	2 of Beta-amylase 8 OS=Arabidopsis thaliana GN=BAM8	AT5G45300.1
po11_olive_023090	17;129	17	19;94;122;139	-	-	Q9FY79	Internal Sure	Laccase-14 Arabidopsis thaliana (Mouse-ear cress)	AT5G09360.1
po11_olive_023096	7;91	-	15;118;121	-	-	A3AF13	Internal Sure	Ubiquitin carboxyl-terminal hydrolase 26 Oryza sativa subsp. japonica (Rice)	AT3G49600.1
po11_olive_022813_split_1	54	-	30;33;46;66;73	-	-	Q9FKW0	Internal Sure	Putative E3 ubiquitin-protein ligase RING1a Arabidopsis thaliana (Mouse-ear cress)	AT1G03770.2
po11_olive_021305	24	80	24;80	2	2	Q9ZPX1	C_terminal Putative	ADP-ribosylation factor-like protein 2 Arabidopsis thaliana (Mouse-ear cress)	AT2G18390.1
po11_olive_021308	13;56	13;56	13;31;56	-	-	A0A022QLX5	N_terminal Putative	Uncharacterized protein Erythranthe guttata (Yellow monkey flower) (Mimulus guttatus)	-
po11_olive_021310	68;140	-	45;68;83;112;140	-	-	Q5G1T1	Internal Sure	Pentatricopeptide repeat-containing protein At3g49170, chloroplastic Arabidopsis thaliana (Mouse-ear cress)	AT3G49170.1
po11_olive_021317	4	147;161	77;118;147	-	-	A8IZG4	C_terminal Putative	Probable cytosolic iron-sulfur protein assembly protein CIAO1 homolog Chlamydomonas reinhardtii (Chlamydomonas smithii)	AT5G08560.1
po11_olive_021318	56	-	69;72	-	-	Q564K3	C_terminal Putative	Condensin complex subunit 2 Arabidopsis thaliana (Mouse-ear cress)	AT2G32590.1
po11_olive_021320	2;124	20	20;124	14;63;110;134	14;63;110;134	A0A068U0V2	C_terminal Sure	Coffea canephora DH200=94 genomic scaffold, scaffold_7 Coffea canephora (Robusta coffee)	AT5G66010.1
po11_olive_021323	112;171	60;171	60;112;171	142	-	Q9LPC5	Internal Sure	Brefeldin A-inhibited guanine nucleotide-exchange protein 3 Arabidopsis thaliana (Mouse-ear cress)	AT1G01960.1
po11_olive_021326	22	-	36;37	-	-	P43390	Complete Putative	Metallothionein-like protein type 2 Actinidia deliciosa (Kiwi)	AT3G05620.1
po11_olive_021333	165	13;120	13;120;165	192	192	A0A022QR68	Internal Sure	Uncharacterized protein Erythranthe guttata (Yellow monkey flower) (Mimulus guttatus)	AT2G01460.1
po11_olive_021337	4;37	64	37;64;107;152	95	95	M1CEP5	Internal Sure	Uncharacterized protein Solanum tuberosum (Potato)	AT1G73240.1
po11_olive_021344	39	-	39;118	73	-	P43254	Internal Sure	E3 ubiquitin-protein ligase COP1 Arabidopsis thaliana (Mouse-ear cress)	AT2G32950.1
po11_olive_021347	8	-	78;108;143	16;107;163	16;107;163	A0A022Q013	N_terminal Putative	Eukaryotic translation initiation factor 3 subunit L Erythranthe guttata (Yellow monkey flower) (Mimulus guttatus)	AT5G25757.1
po11_olive_021354	13	13;100	13;60;100	119;145	145	V5PZR1	Internal Sure	HD domain-containing protein Suaeda glauca.	AT2G23820.2
po11_olive_021358	11	11;33;108	22;33;38;61;89;108	-	-	Q949T8	Internal Sure	Histone-lysine N-methyltransferase ASHR3 Arabidopsis thaliana (Mouse-ear cress)	AT4G30860.1
po11_olive_021362	58	58	19;58	90	90	A0A068U7L6	C_terminal Putative	Coffea canephora DH200=94 genomic scaffold, scaffold_11 Coffea canephora (Robusta coffee)	-
po11_olive_021363	3;15	15	15;80;100;158	-	-	Q9XGH7	N_terminal Sure	Serine/threonine-protein phosphatase PP2A catalytic subunit Nicotiana tabacum (Common tobacco)	AT3G58500.1
po11_olive_021367	11;115	11;115;146	11;74;146	44;66;171	44	A5B0M2	Internal Sure	Putative uncharacterized protein Vitis vinifera (Grape)	-
po11_olive_021369	21;54	21	21;31;44;54	-	-	D7TIB1	Complete Putative	Putative uncharacterized protein Vitis vinifera (Grape)	AT3G12012.1
po11_olive_021372	4;12;63;118	-	12;67;123	-	-	A0A068VDK6	Internal Sure	Coffea canephora DH200=94 genomic scaffold, scaffold_180 Coffea canephora (Robusta coffee)	AT5G26740.1
po11_olive_021382	28	-	-	-	-	Q9SHM1	Internal Sure	Aluminum-activated malate transporter 6 Arabidopsis thaliana (Mouse-ear cress)	AT4G04210.1
po11_olive_021386	16	23	16	12	12	Q6NMR9	C_terminal Putative	GDSL esterase/lipase At5g45920 Arabidopsis thaliana (Mouse-ear cress)	AT5G45920.1
po11_olive_021391	80;172;183	127	172	-	-	Q93V99	C_terminal Sure	Homeobox-leucine zipper protein PROTODERMAL FACTOR 2 Arabidopsis thaliana (Mouse-ear cress)	AT4G04890.1
po11_olive_021394	100	-	42;43;45;74;92	23	23	Q9FJR0	Internal Sure	Regulator of nonsense transcripts 1 homolog Arabidopsis thaliana (Mouse-ear cress)	AT5G47010.1
po11_olive_021398	98	113	98;113	7	-	O80588	C_terminal Putative	Protein ENDOSPERM DEFECTIVE 1 Arabidopsis thaliana (Mouse-ear cress)	AT2G44190.1
po11_olive_021399	2	-	-	-	-	Q36795	C_terminal Putative	Protein translocase subunit SecA, chloroplastic Spinacia oleracea (Spinach)	AT4G01800.2
po11_olive_021400	12	-	17;22;35;46;65	-	-	Q9C5X9	C_terminal Putative	Histone acetyltransferase HAC1 Arabidopsis thaliana (Mouse-ear cress)	AT1G79000.2
po11_olive_021402	57	57	57	64	64	A0A022RT28	N_terminal Putative	Uncharacterized protein Erythranthe guttata (Yellow monkey flower) (Mimulus guttatus)	-
po11_olive_021405	147	-	124;125;127;139;161	-	-	Q9M0R4	N_terminal Sure	Putative RING-H2 finger protein ATL37 Arabidopsis thaliana (Mouse-ear cress)	AT3G25030.1
po11_olive_021406	64	64;109	64;109;118	141	-	Q8VY09-2	C_terminal Sure	2 of Protein DJ-1 homolog C OS=Arabidopsis thaliana GN=DJ1C	AT4G34020.1
po11_olive_021410	9	-	120;128;131	-	-	Q8VYP5	N_terminal Sure	Probable protein S-acyltransferase 14 Arabidopsis thaliana (Mouse-ear cress)	AT3G60800.1
po11_olive_021417	8	-	31;105;134	-	-	A0A068VJ01	C_terminal Putative	Coffea canephora DH200=94 genomic scaffold, scaffold_586 Coffea canephora (Robusta coffee)	AT5G24810.2
po11_olive_021420	92	92	92	75	75	Q9SIV5	Internal Sure	Zinc finger CCCH domain-containing protein 19 Arabidopsis thaliana (Mouse-ear cress)	AT2G16485.1
po11_olive_021421	16	47	16;47;87	44	-	A5C675	Internal Sure	Putative uncharacterized protein Vitis vinifera (Grape)	-
po11_olive_021433	147	-	147	112	112	P46644	N_terminal Sure	Aspartate aminotransferase 3, chloroplastic Arabidopsis thaliana (Mouse-ear cress)	AT5G11520.1
po11_olive_021436	36	-	36;86;134;141	147	147	Q9LMR3	Internal Sure	Arogenate dehydrogenase 2, chloroplastic Arabidopsis thaliana (Mouse-ear cress)	AT1G15710.1
po11_olive_021438	3;146	51;146	52	-	-	Q9SJT0	Internal Sure	Probable receptor-like protein kinase At2g21480 Arabidopsis thaliana (Mouse-ear cress)	AT2G21480.1
po11_olive_021445	60;96	96	35;60;96	113	113	Q9S775	Internal Sure	CHD3-type chromatin-remodeling factor PICKLE Arabidopsis thaliana (Mouse-ear cress)	AT2G25170.1
po11_olive_021447	2;20	-	-	5;13	5	A4QKT3	C_terminal Putative	30S ribosomal protein S4, chloroplastic Crucihimalaya wallichii (Rock-cress) (Arabidopsis campestris) Plastid Chloroplast	ATCG00380.1
po11_olive_021448	22	-	-	11;19;35	11;35	A5BSS4	N_terminal Sure	Putative uncharacterized protein Vitis vinifera (Grape)	-
po11_olive_021450	5;148	5;61;78	61;78;142	87	-	D7TTT9	Internal Sure	Putative uncharacterized protein Vitis vinifera (Grape)	-
po11_olive_021451	8	-	-	4;129	129	Q42920	N_terminal Putative	Pectinesterase/pectinesterase inhibitor Medicago sativa (Alfalfa)	AT3G05610.1
po11_olive_021453	2;69	68	-	-	-	Q9FKX4	Internal Sure	Probable protein phosphatase 2C 79 Arabidopsis thaliana (Mouse-ear cress)	AT3G51370.1
po11_olive_021456	3	-	-	7;40	7;40	P15722	C_terminal Putative	Probable pectate lyase P59 Solanum lycopersicum (Tomato) (Lycopersicon esculentum)	AT4G13710.1
po11_olive_021457	56	-	46	-	-	Q3E902	C_terminal Putative	40S ribosomal protein S21-2 Arabidopsis thaliana (Mouse-ear cress)	AT5G27700.1
po11_olive_021458	10	10	12	-	-	A0A068UUJ9	Internal Sure	Coffea canephora DH200=94 genomic scaffold, scaffold_61 Coffea canephora (Robusta coffee)	AT1G77250.1
po11_olive_021462	13;20	-	14;21;30;93	1;121;123	1;123	A0A022QTQ8	C_terminal Putative	Uncharacterized protein Erythranthe guttata (Yellow monkey flower) (Mimulus guttatus)	AT1G12663.1
po11_olive_021464	4	-	-	-	-	A0A022QAN4	Internal Sure	Uncharacterized protein Erythranthe guttata (Yellow monkey flower) (Mimulus guttatus)	AT5G07810.1
po11_olive_021465	91	46	46;68;93;122	146	146	P25873	C_terminal Putative	50S ribosomal protein L15, chloroplastic Arabidopsis thaliana (Mouse-ear cress)	AT3G25920.1
po11_olive_021471	5;17	-	14;17;26;29;52;90	65;138	65;138	Q84MM2	Internal Sure	S-adenosylmethionine synthase Litchi chinensis (Lychee)	AT2G42160.1
po11_olive_021472	99	-	30;38;39;99	-	-	Q9FLP9	N_terminal Sure	GDP-L-galactose phosphorylase 2 Arabidopsis thaliana (Mouse-ear cress)	AT5G55120.1
po11_olive_021477	15;94	-	15;28;41;50;52;69;72;73	-	-	Q5CCK4	N_terminal Putative	B3 domain-containing transcription repressor VAL2 Arabidopsis thaliana (Mouse-ear cress)	AT4G32010.1
po11_olive_021487	15;35	159	15;35;64;159	17;146;147;189	17;117;146;189	Q5XEP2	N_terminal Sure	Hsp70-Hsp90 organizing protein 2 Arabidopsis thaliana (Mouse-ear cress)	AT4G10840.1
po11_olive_021489	171	171	11;47;172	-	-	Q9SJ40	Internal Sure	Vacuolar protein-sorting-associated protein 11 homolog Arabidopsis thaliana (Mouse-ear cress)	AT2G05170.1
po11_olive_021494	14	14;122	14;89;107;123	4;12	12	M5WQQ9	Internal Sure	Uncharacterized protein Prunus persica (Peach) (Amygdalus persica)	AT5G47690.3
po11_olive_021507	193	16;41	16;33;41;171	-	-	W1NP59	Internal Sure	Uncharacterized protein Amborella trichopoda.	AT3G24090.1
po11_olive_021509	1	141	18;113;141;164;172	-	-	A0A068TVU3	Internal Sure	Coffea canephora DH200=94 genomic scaffold, scaffold_5 Coffea canephora (Robusta coffee)	-
po11_olive_021512	27;81	27;81	-	19;69;79	19;69	Q9SAK4	C_terminal Putative	Succinate-semialdehyde dehydrogenase, mitochondrial Arabidopsis thaliana (Mouse-ear cress)	AT1G79440.1
po11_olive_021517	2	136	32;139	137	-	W9R6D8	Internal Sure	Uncharacterized protein Morus notabilis.	-
po11_olive_021520	110	-	30;102	104	104	Q9FE17	N_terminal Sure	NAD-dependent protein deacetylase SRT1 Arabidopsis thaliana (Mouse-ear cress)	AT5G55760.1
po11_olive_021526	5;13	-	-	71	-	P20973	Internal Sure	Ubiquitin-activating enzyme E1 1 Triticum aestivum (Wheat)	AT5G06460.1
po11_olive_021531	18;63	-	36;63;90	11;77	11;77	O65759	Complete Sure	Histone H2AX Cicer arietinum (Chickpea) (Garbanzo)	AT1G08880.1
po11_olive_021533	103;171	-	103;171;173	65;79;187	79	B9TAD8	Internal Sure	Short chain dehydrogenase, putative Ricinus communis (Castor bean)	AT2G47150.1
po11_olive_021543	11	118	11;32;75;118	-	-	Q9LZH8	Complete Sure	Outer envelope pore protein 16-4, chloroplastic Arabidopsis thaliana (Mouse-ear cress)	AT3G62880.1
po11_olive_021544	11	-	11;74;79;145	19	-	Q96321	Internal Sure	Importin subunit alpha-1 Arabidopsis thaliana (Mouse-ear cress)	AT4G16143.1
po11_olive_021554	3	105	76;88;107	5	5	K4ASD5	Internal Sure	Uncharacterized protein Solanum lycopersicum (Tomato) (Lycopersicon esculentum)	AT4G08810.1
po11_olive_021567	23	-	20;28;34;53;79;147;149;166	-	-	A0A068UWH8	Internal Sure	Coffea canephora DH200=94 genomic scaffold, scaffold_70 Coffea canephora (Robusta coffee)	AT2G42490.1
po11_olive_021569	32;50	-	50;142	19;111;118	19;111;118	B5U9F7	Internal Sure	Gag-protease-integrase-RT-RNaseH polyprotein Glycine max (Soybean) (Glycine hispida)	-
po11_olive_021570	71	24;71	25;72	18	-	Q8LEK2	C_terminal Putative	Golgi apparatus membrane protein-like protein ECHIDNA Arabidopsis thaliana (Mouse-ear cress)	AT1G09330.1
po11_olive_021579	121	142	114;142	8;13	8;13	Q40545	N_terminal Sure	Pyruvate kinase isozyme A, chloroplastic Nicotiana tabacum (Common tobacco)	AT3G22960.1
po11_olive_021580	7;43	-	24;43;138	145	145	Q5M759	C_terminal Sure	Vacuolar protein sorting-associated protein 22 homolog 1 Arabidopsis thaliana (Mouse-ear cress)	AT4G27040.1
po11_olive_021583	15;43	-	-	86	-	Q84ZT9	C_terminal Putative	Protein WAVE-DAMPENED 2 Arabidopsis thaliana (Mouse-ear cress)	AT3G23090.1
po11_olive_021591	41	41	41;65;119	-	-	A0A068UZJ1	Internal Sure	Coffea canephora DH200=94 genomic scaffold, scaffold_76 Coffea canephora (Robusta coffee)	AT5G55960.1
po11_olive_021599	7	-	-	21;36;41;46	21;41	W9QJ30	N_terminal Putative	Heterogeneous nuclear ribonucleoprotein Q Morus notabilis.	-
po11_olive_024304	158	-	35	-	-	Q84MD8	Internal Sure	Bifunctional riboflavin kinase/FMN phosphatase Arabidopsis thaliana (Mouse-ear cress)	AT4G21470.1
po11_olive_024311	58	-	58	11	11	A0A068U6S1	Complete Sure	Coffea canephora DH200=94 genomic scaffold, scaffold_9 Coffea canephora (Robusta coffee)	AT3G13674.1
po11_olive_024319	16	16;31	31;96	65;95	65;95	Q8LEV3-2	N_terminal Sure	2 of BTB/POZ domain-containing protein At2g30600 OS=Arabidopsis thaliana GN=At2g30600/At2g30610	AT2G30600.5
po11_olive_024326	2;63	-	58;63;89	-	-	Q5M9R9	N_terminal Putative	Uncharacterized protein	-
po11_olive_024338	7	-	11	-	-	I1ID11	C_terminal Putative	Uncharacterized protein Brachypodium distachyon (Purple false brome) (Trachynia distachya)	AT2G21620.2
po11_olive_024343	108	-	108	-	-	A0A022RI38	Internal Sure	Uncharacterized protein Erythranthe guttata (Yellow monkey flower) (Mimulus guttatus)	AT5G03330.1
po11_olive_024346	12	12	-	53	53	A0A022QM75	N_terminal Sure	Uncharacterized protein Erythranthe guttata (Yellow monkey flower) (Mimulus guttatus)	AT1G16290.1
po11_olive_024348	10	-	122	12;134;143	12	Q9SIB9	C_terminal Sure	Aconitate hydratase 2, mitochondrial Arabidopsis thaliana (Mouse-ear cress)	AT2G05710.1
po11_olive_024349	100	-	46;131	-	-	Q0WW26	N_terminal Sure	Coatomer subunit gamma Arabidopsis thaliana (Mouse-ear cress)	AT4G34450.1
po11_olive_024350	17	79	17;25;76;79;103;106	80	-	Q8LBV4	N_terminal Sure	Uncharacterized methyltransferase At1g78140, chloroplastic Arabidopsis thaliana (Mouse-ear cress)	AT1G78140.1
po11_olive_024351	2	84	68;85	24;59;105	24;59;105	P10978	Internal Sure	Retrovirus-related Pol polyprotein from transposon TNT 1-94 Nicotiana tabacum (Common tobacco)	-
po11_olive_024352	8;47	46	48	-	-	A0A022R4C8	Internal Sure	Uncharacterized protein Erythranthe guttata (Yellow monkey flower) (Mimulus guttatus)	AT3G05350.1
po11_olive_024353	6	21	21;27	-	-	A0A022QQH3	Internal Sure	Uncharacterized protein Erythranthe guttata (Yellow monkey flower) (Mimulus guttatus)	AT2G02960.5
po11_olive_024356	8;116	8;87	73;87;116	-	-	B9HU46	Internal Sure	Uncharacterized protein Populus trichocarpa (Western balsam poplar) (Populus balsamifera subsp. trichocarpa)	-
po11_olive_024358	6;10	-	27;83	-	-	A0A068VAQ0	Internal Sure	Coffea canephora DH200=94 genomic scaffold, scaffold_180 Coffea canephora (Robusta coffee)	AT2G45540.2
po11_olive_024360	122	-	-	56	56	Q9MA75	Internal Sure	Transcription factor VIP1 Arabidopsis thaliana (Mouse-ear cress)	AT1G06850.1
po11_olive_024363	18;88;112	-	18;65;88;89;112;113;138;162	-	-	Q9FKZ0	Internal Sure	Probable disease resistance protein At5g66910 Arabidopsis thaliana (Mouse-ear cress)	AT5G66910.1
po11_olive_024365	55	55	32;55;75	6	6	R1F7X7	Internal Sure	Metalloendopeptidase Emiliania huxleyi CCMP1516.	-
po11_olive_024366	5;13	-	13	44	44	K4BSJ6	Internal Sure	Uncharacterized protein Solanum lycopersicum (Tomato) (Lycopersicon esculentum)	AT5G65180.1
po11_olive_024367	140	48;111;171	17;48;66;104;111;140;171	-	-	K4CGS7	Internal Sure	Uncharacterized protein Solanum lycopersicum (Tomato) (Lycopersicon esculentum)	AT3G14900.1
po11_olive_024368	44	44	44	64	64	Q4QSC8	Internal Sure	Shugoshin-1 Zea mays (Maize)	AT5G04320.2
po11_olive_024373	2;5;21	-	21	9	9	A0A068U706	Internal Sure	Coffea canephora DH200=94 genomic scaffold, scaffold_12 Coffea canephora (Robusta coffee)	AT2G28540.2
po11_olive_024375	92	92	47;92	57;110	-	Q9ZU35-2	Internal Sure	2 of ABC transporter G family member 7 OS=Arabidopsis thaliana GN=ABCG7	AT2G01320.3
po11_olive_024383	134	103;134	95;103;165	-	-	Q8VZF6	Internal Sure	Protein ENHANCED DISEASE RESISTANCE 2-like Arabidopsis thaliana (Mouse-ear cress)	AT5G10750.1
po11_olive_024388	11;23	38	23;38;72;83;108;124;141	155	-	O49204	N_terminal Putative	Adenylyl-sulfate kinase, chloroplastic Catharanthus roseus (Madagascar periwinkle) (Vinca rosea)	AT2G14750.1
po11_olive_024390	127	-	-	-	-	Q75VR0	Internal Sure	Two pore calcium channel protein 1B Nicotiana tabacum (Common tobacco)	AT4G03560.1
po11_olive_024393	9	118	30;65;77;118	5	5	Q6U740	Complete Putative	Allergen Fra e 1 Fraxinus excelsior (European ash)	AT3G07820.1
po11_olive_024395	103	-	16;27;67;103;153	-	-	Q8H0T4	Internal Sure	E3 ubiquitin-protein ligase UPL2 Arabidopsis thaliana (Mouse-ear cress)	AT1G70320.1
po11_olive_024396	7;10;129;132	-	-	3;125	-	Q8GYD1	Internal Sure	Protein disulfide-isomerase 5-1 Arabidopsis thaliana (Mouse-ear cress)	AT1G07960.2
po11_olive_024398	105	-	105;113	-	-	A0A068U2U3	N_terminal Sure	Coffea canephora DH200=94 genomic scaffold, scaffold_8 Coffea canephora (Robusta coffee)	AT5G66810.1
po11_olive_024402	3	82;123	84;90;125	1	-	Q05967	Internal Sure	Polygalacturonase Nicotiana tabacum (Common tobacco)	-
po11_olive_024405	2;10	-	63;88;90;144	4;173	4	Q9M8Y0	Internal Sure	Probable UDP-N-acetylglucosamine--peptide N-acetylglucosaminyltransferase SEC Arabidopsis thaliana (Mouse-ear cress)	AT3G04240.1
po11_olive_024406	75;140	75	75;132;140	-	-	A0A067FW91	N_terminal Sure	Uncharacterized protein Citrus sinensis (Sweet orange) (Citrus aurantium var. sinensis)	AT4G31880.1
po11_olive_024408	9	83	83	101;115	101	C5WVW2	C_terminal Putative	Adenylosuccinate synthetase 1, chloroplastic Sorghum bicolor (Sorghum) (Sorghum vulgare)	-
po11_olive_024409	185	185	99;127;128	-	-	B9EXZ6	N_terminal Sure	Amino-acid permease BAT1 homolog Oryza sativa subsp. japonica (Rice)	AT2G01170.1
po11_olive_024414	7	-	15;113	-	-	Q43415	Internal Sure	Lycopene beta cyclase, chloroplastic/chromoplastic Capsicum annuum (Bell pepper)	AT3G10230.1
po11_olive_024415	8;79	-	32;79	5;7	5;7	P29766	C_terminal Sure	60S ribosomal protein L8 Solanum lycopersicum (Tomato) (Lycopersicon esculentum)	AT2G18020.1
po11_olive_024416	51;86	51;86	51;86	-	-	M5XCC9	C_terminal Putative	Uncharacterized protein Prunus persica (Peach) (Amygdalus persica)	AT5G50840.2
po11_olive_024429	14	-	15;109;123	-	-	P93340	C_terminal Putative	Guanine nucleotide-binding protein subunit beta-like protein Nicotiana plumbaginifolia (Leadwort-leaved tobacco) (Tex-Mex tobacco)	AT1G18080.1
po11_olive_024430	12	-	23	-	-	Q700D9	N_terminal Sure	Putative Myb family transcription factor At1g14600 Arabidopsis thaliana (Mouse-ear cress)	AT1G68670.1
po11_olive_024431	61	-	40;63;142	1;9	9	Q9C5Z2	C_terminal Putative	Eukaryotic translation initiation factor 3 subunit H Arabidopsis thaliana (Mouse-ear cress)	AT1G10840.1
po11_olive_024442	3	-	-	-	-	Q0WUR5	N_terminal Sure	1-phosphatidylinositol-3-phosphate 5-kinase FAB1A Arabidopsis thaliana (Mouse-ear cress)	AT3G43230.1
po11_olive_024445	6	-	47;48	20	-	Q8W485	C_terminal Putative	Uncharacterized protein At5g50100, mitochondrial Arabidopsis thaliana (Mouse-ear cress)	AT5G50100.1
po11_olive_024461	22	22;57;170	22;57;170	67	-	Q9M8L4	Internal Sure	Glycerol kinase Arabidopsis thaliana (Mouse-ear cress)	AT1G80460.1
po11_olive_024462	17	-	17;67;99;118	-	-	Q944B6	Internal Sure	Arogenate dehydrogenase 1, chloroplastic Arabidopsis thaliana (Mouse-ear cress)	AT5G34930.1
po11_olive_024466	3;15;97	94;135	16;23;91;98;139	145	145	Q3EDA9	Internal Sure	Putative pentatricopeptide repeat-containing protein At1g16830 Arabidopsis thaliana (Mouse-ear cress)	AT1G16830.1
po11_olive_024467	2	-	109	9;68	68	W9RI43	C_terminal Putative	Uncharacterized protein Morus notabilis.	AT1G64720.1
po11_olive_024471	3	-	-	5;12;64	5;12	Q9SUV1	C_terminal Putative	Adenine nucleotide transporter BT1, chloroplastic/mitochondrial Arabidopsis thaliana (Mouse-ear cress)	AT4G32400.1
po11_olive_024472	38	16	38;53	131	131	Q93YX4	N_terminal Sure	5'-adenylylsulfate reductase-like 5 Arabidopsis thaliana (Mouse-ear cress)	AT3G03860.1
po11_olive_024473	9	137	14;44;140	-	-	P10978	Internal Sure	Retrovirus-related Pol polyprotein from transposon TNT 1-94 Nicotiana tabacum (Common tobacco)	AT4G23160.1
po11_olive_024475	7	21	-	-	-	Q8LDK3	C_terminal Putative	NADH dehydrogenase [ubiquinone] 1 beta subcomplex subunit 2 Arabidopsis thaliana (Mouse-ear cress)	AT1G76200.1
po11_olive_024481	2;5;155	-	16;19;30;36;70;82	156	156	Q500Z2	Internal Sure	Probable protein S-acyltransferase 15 Arabidopsis thaliana (Mouse-ear cress)	AT5G04270.1
po11_olive_024483	142	112	120;142;160	6;9	6;9	A0A022RKP3	Internal Sure	Uncharacterized protein Erythranthe guttata (Yellow monkey flower) (Mimulus guttatus)	AT1G25375.1
po11_olive_024484	2;7;87	7;24	21;24;87;91;116	151	151	F4HRI2	Internal Sure	E3 ubiquitin-protein ligase CCNB1IP1 homolog Arabidopsis thaliana (Mouse-ear cress)	AT1G53490.1
po11_olive_024490	8	-	39;63	-	-	Q9C521	C_terminal Putative	UDP-galactose transporter 1 Arabidopsis thaliana (Mouse-ear cress)	AT1G77610.1
po11_olive_024492	25	25	25;52	-	-	Q8W4L5	Internal Sure	B3 domain-containing transcription repressor VAL1 Arabidopsis thaliana (Mouse-ear cress)	AT2G30470.1
po11_olive_024498	150	-	51;104;150	-	-	Q2EF88	Internal Sure	Metal-nicotianamine transporter YSL3 Arabidopsis thaliana (Mouse-ear cress)	AT5G53550.1
po11_olive_024501	36;179	-	36	24;126	24	B0F9L4	Internal Sure	Golgin candidate 6 Arabidopsis thaliana (Mouse-ear cress)	AT3G27530.1
po11_olive_024507	172	172	172	21;155	21	Q9S6Z8	Internal Sure	Two-pore potassium channel 5 Arabidopsis thaliana (Mouse-ear cress)	AT4G01840.1
po11_olive_024516	117	114	89;117	33;50;72;126	33;72;126	P30171	Internal Sure	Actin-97 Solanum tuberosum (Potato)	AT5G09810.1
po11_olive_024517	15	71	15;74;106	4;117	4;117	Q03194	C_terminal Putative	Plasma membrane ATPase 4 Nicotiana plumbaginifolia (Leadwort-leaved tobacco) (Tex-Mex tobacco)	AT3G42640.1
po11_olive_024523	39	39	31;173	5	5	A0A022QAN4	Internal Sure	Uncharacterized protein Erythranthe guttata (Yellow monkey flower) (Mimulus guttatus)	AT5G07810.1
po11_olive_024526	8;19	-	20;29	-	-	O64747-2	Internal Sure	2 of Probable WRKY transcription factor 35 OS=Arabidopsis thaliana GN=WRKY35	AT2G34830.1
po11_olive_024527	18	18	58;65	118	118	Q9SZ53	C_terminal Putative	Probable protein phosphatase 2C 60 Arabidopsis thaliana (Mouse-ear cress)	AT4G31860.1
po11_olive_024534	159	51;59	51;59;87	-	-	P54609	Internal Sure	Cell division control protein 48 homolog A Arabidopsis thaliana (Mouse-ear cress)	AT3G09840.1
po11_olive_024535	7	-	21;36;58	9;141	9;141	Q94A34	Internal Sure	Phosphatidylinositol/phosphatidylcholine transfer protein SFH12 Arabidopsis thaliana (Mouse-ear cress)	AT2G21520.2
po11_olive_024540	98	-	55;98;146	-	-	B5BT18	Internal Sure	TATA-binding protein-associated factor BTAF1 Arabidopsis thaliana (Mouse-ear cress)	AT3G54280.2
po11_olive_024542	52	90	52;70;90	-	-	Q9LKB9	Internal Sure	Myosin-6 Arabidopsis thaliana (Mouse-ear cress)	AT5G43900.3
po11_olive_024550	8	-	-	150	150	O48901	Internal Sure	DNA polymerase delta catalytic subunit Glycine max (Soybean) (Glycine hispida)	AT5G63960.2
po11_olive_024551	58	93	37;58;93;119	131	-	P13447	Complete Putative	Anther-specific protein LAT52 Solanum lycopersicum (Tomato) (Lycopersicon esculentum)	-
po11_olive_024553	53	109;119	57;110	101	101	A5B7U3	Internal Sure	Putative uncharacterized protein Vitis vinifera (Grape)	-
po11_olive_024571	148	-	148	-	-	A2Z3C4	Internal Sure	Probable 6-phosphogluconolactonase 4, chloroplastic Oryza sativa subsp. indica (Rice)	AT5G24400.1
po11_olive_024575	69	47;68	16;17;29;33;48;69;104;130;157	-	-	P13447	Complete Putative	Anther-specific protein LAT52 Solanum lycopersicum (Tomato) (Lycopersicon esculentum)	-
po11_olive_024580	4	4	-	-	-	Q9FKB5	N_terminal Sure	Cyclin-dependent kinase inhibitor 3 Arabidopsis thaliana (Mouse-ear cress)	AT5G48820.2
po11_olive_024581	106;169	148	107;149	19;150	19;150	D0NVE4	C_terminal Putative	Putative uncharacterized protein Phytophthora infestans (strain T30-4) (Potato late blight fungus)	-
po11_olive_024582	1;14;123	-	14;82;123	2;4;51;89;164	2;4;89;164	Q93VQ0	Internal Sure	Protein VACUOLELESS1 Arabidopsis thaliana (Mouse-ear cress)	AT2G38020.1
po11_olive_024589	15;58	-	15;58	-	-	D7UD32	C_terminal Putative	Putative uncharacterized protein Vitis vinifera (Grape)	AT5G06120.1
po11_olive_024597	35	-	35	89	89	A0A022QDG1	Complete Putative	Uncharacterized protein Erythranthe guttata (Yellow monkey flower) (Mimulus guttatus)	AT5G50930.1
po11_olive_015604	104	104	104	26;46;48;112	26;48;112	P22953	Internal Sure	Probable mediator of RNA polymerase II transcription subunit 37e Arabidopsis thaliana (Mouse-ear cress)	AT5G02500.1
po11_olive_015608	13	70	14;48;73;88	-	-	Q2AA42	Internal Sure	F7F22.17, putative Asparagus officinalis (Garden asparagus)	-
po11_olive_015610	13	-	13	-	-	A0A022RVI5	N_terminal Sure	Uncharacterized protein Erythranthe guttata (Yellow monkey flower) (Mimulus guttatus)	AT3G62370.1
po11_olive_015613	88	-	88	-	-	Q42908	Internal Sure	2,3-bisphosphoglycerate-independent phosphoglycerate mutase Mesembryanthemum crystallinum (Common ice plant) (Cryophytum crystallinum)	AT1G09780.1
po11_olive_015615	15;191	15;100	100;155;191	6	6	A0A022QNE9	Internal Sure	Uncharacterized protein Erythranthe guttata (Yellow monkey flower) (Mimulus guttatus)	AT2G03150.1
po11_olive_015620	9	-	-	38	38	Q9C757	N_terminal Putative	Probable inositol transporter 2 Arabidopsis thaliana (Mouse-ear cress)	AT1G30220.1
po11_olive_015622	104	37;104	37;104	-	-	Q8LEK2	Internal Sure	Golgi apparatus membrane protein-like protein ECHIDNA Arabidopsis thaliana (Mouse-ear cress)	AT1G09330.1
po11_olive_015623	149	107;148	117;204	109	109	Q8L836	Internal Sure	65-kDa microtubule-associated protein 7 Arabidopsis thaliana (Mouse-ear cress)	AT1G14690.1
po11_olive_015632	49	49	49	-	-	W9R150	C_terminal Putative	Upstream activation factor subunit spp27 Morus notabilis.	AT3G19080.1
po11_olive_015635	7;99	128	20;40;96;99;112;117;128	-	-	Q9SJM6	Complete Sure	Zinc finger A20 and AN1 domain-containing stress-associated protein 4 Arabidopsis thaliana (Mouse-ear cress)	AT2G36320.1
po11_olive_015639	10	70	35;69;70;123;131	19	19	Q9LXC0	C_terminal Putative	Guanosine nucleotide diphosphate dissociation inhibitor At5g09550 Arabidopsis thaliana (Mouse-ear cress)	AT5G09550.1
po11_olive_015650	103	54;107	54;87;103;108	125	125	P46032	Internal Sure	Protein NRT1/ PTR FAMILY 8.3 Arabidopsis thaliana (Mouse-ear cress)	AT2G02040.1
po11_olive_015651	8	-	-	57	57	Q9SVZ6	Complete Sure	60S acidic ribosomal protein P3-1 Arabidopsis thaliana (Mouse-ear cress)	AT4G25890.1
po11_olive_015654	3;130	25	25	-	-	Q9C5H9	Internal Sure	Gamma-tubulin complex component 2 Arabidopsis thaliana (Mouse-ear cress)	AT5G17410.2
po11_olive_015665	5	-	55;83;106	-	-	A0A022QNR8	Internal Sure	Uncharacterized protein Erythranthe guttata (Yellow monkey flower) (Mimulus guttatus)	AT1G17030.1
po11_olive_015675	84	99	14;78;84;99;124	168	168	A0A022RMF0	C_terminal Putative	Uncharacterized protein Erythranthe guttata (Yellow monkey flower) (Mimulus guttatus)	AT2G42670.2
po11_olive_015677	1	22;67	52;67	-	-	A0A022RWA2	N_terminal Putative	Uncharacterized protein Erythranthe guttata (Yellow monkey flower) (Mimulus guttatus)	AT4G03620.1
po11_olive_015678	10	-	12;34	-	-	Q9LKI5-2	Internal Sure	2 of DNA repair endonuclease UVH1 OS=Arabidopsis thaliana GN=UVH1	AT5G41150.1
po11_olive_015679	113	70;86	70;86;109;113;146	-	-	O48844	Internal Sure	26S proteasome non-ATPase regulatory subunit 1 homolog A Arabidopsis thaliana (Mouse-ear cress)	AT2G32730.1
po11_olive_015682	108	-	100;101	-	-	M1AQR0	N_terminal Sure	Uncharacterized protein Solanum tuberosum (Potato)	-
po11_olive_015686	8	76	12;76	128	128	Q9FWA6	Internal Sure	Pentatricopeptide repeat-containing protein At3g02330 Arabidopsis thaliana (Mouse-ear cress)	AT3G02330.1
po11_olive_015689	5	-	16;51;89;148	-	-	A0A068UEU0	Internal Sure	Coffea canephora DH200=94 genomic scaffold, scaffold_24 Coffea canephora (Robusta coffee)	AT2G27950.1
po11_olive_015699	10	-	-	-	-	Q9FLG8	C_terminal Putative	Probable sphingolipid transporter spinster homolog 2 Arabidopsis thaliana (Mouse-ear cress)	AT5G64500.1
po11_olive_015701	216	148	78;98;148	-	-	M0ZRY2	Internal Sure	Uncharacterized protein Solanum tuberosum (Potato)	AT5G16300.1
po11_olive_015703	212	212	38;73;78;110;124	13;40;51;171	13;40;171	Q40531	Internal Sure	Mitogen-activated protein kinase homolog NTF6 Nicotiana tabacum (Common tobacco)	AT1G07880.2
po11_olive_015704	12;13	13	12;13	9	9	F4IH31-2	N_terminal Sure	2 of Staphylococcal-like nuclease CAN2 OS=Arabidopsis thaliana GN=CAN2	AT2G40410.2
po11_olive_015706	8	-	-	30	30	Q8L7L1	C_terminal Sure	Sphingosine kinase 1 Arabidopsis thaliana (Mouse-ear cress)	AT4G21540.1
po11_olive_015709	219	187	186;187	77;103	77;103	A0ELV3	Internal Sure	S-RNase-binding protein Petunia integrifolia subsp. inflata.	AT1G45976.1
po11_olive_015712	99	77;96	78;97;100	-	-	Q9FKS8	Internal Sure	Lysine histidine transporter 1 Arabidopsis thaliana (Mouse-ear cress)	AT5G40780.1
po11_olive_015716	2	-	-	28	28	Q9SM09	C_terminal Putative	V-type proton ATPase catalytic subunit A Citrus unshiu (Satsuma mandarin) (Citrus nobilis var. unshiu)	AT1G78900.1
po11_olive_015722	12;47	-	12;47;48	-	-	Q9LRR6	C_terminal Putative	Polyadenylate-binding protein-interacting protein 9 Arabidopsis thaliana (Mouse-ear cress)	AT3G14450.1
po11_olive_015725	86	110	38;74;86;121;147;174	-	-	P13447	Complete Putative	Anther-specific protein LAT52 Solanum lycopersicum (Tomato) (Lycopersicon esculentum)	-
po11_olive_015727	7	24	25;199	81	-	Q9ZSP5	Internal Sure	Subtilisin-like protease SBT5.3 Arabidopsis thaliana (Mouse-ear cress)	AT5G45650.1
po11_olive_015732	79	62	26;42;62;64	-	-	Q2Q493	Complete Sure	Mini zinc finger protein 3 Arabidopsis thaliana (Mouse-ear cress)	AT1G18835.1
po11_olive_015740	6	-	-	-	-	Q9FE20	Internal Sure	Serine/threonine-protein kinase PBS1 Arabidopsis thaliana (Mouse-ear cress)	AT3G20530.1
po11_olive_015749	67	67;199	67;93;103;117;199	8;10;46	8;10;46	Q3E8X3	Internal Sure	Protein NRT1/ PTR FAMILY 2.8 Arabidopsis thaliana (Mouse-ear cress)	AT5G28470.1
po11_olive_015753	72	101	30;40;41;72;78;101	7;82;174	7;174	Q43473	C_terminal Putative	Tubulin alpha-1 chain Hordeum vulgare (Barley)	AT5G19780.1
po11_olive_015755	184	-	185	-	-	A5AID8	N_terminal Sure	Putative uncharacterized protein Vitis vinifera (Grape)	-
po11_olive_015757	41	55;74	41;74	22	22	M8C9X3	N_terminal Sure	Uncharacterized protein Aegilops tauschii (Tausch's goatgrass) (Aegilops squarrosa)	-
po11_olive_015767	189	-	66;82;100;196	12;14	12;14	A0A022QS10	Internal Sure	Uncharacterized protein Erythranthe guttata (Yellow monkey flower) (Mimulus guttatus)	AT4G35730.1
po11_olive_015770	4;35	101	35;101	-	-	A0A061EWC4	Internal Sure	Uncharacterized protein Theobroma cacao (Cacao) (Cocoa)	AT5G03990.1
po11_olive_015771	16	-	16;28;68;151	97	97	P42804	N_terminal Sure	Glutamyl-tRNA reductase 1, chloroplastic Arabidopsis thaliana (Mouse-ear cress)	AT1G58290.1
po11_olive_015773	18	-	18;47;68;197	54;191;206	54	A9NWM2	Internal Sure	Putative uncharacterized protein Picea sitchensis (Sitka spruce) (Pinus sitchensis)	AT2G43320.1
po11_olive_015778	15	-	15	85	85	Q39821	N_terminal Sure	Dynamin-related protein 12A Glycine max (Soybean) (Glycine hispida)	AT3G61760.1
po11_olive_015780	76	76	19;76	-	-	Q9SX68	C_terminal Putative	50S ribosomal protein L18, chloroplastic Arabidopsis thaliana (Mouse-ear cress)	AT1G48350.1
po11_olive_015787	138	138	34;122;132;138	6	6	Q7XJ53	Internal Sure	Probable protein phosphatase 2C 35 Arabidopsis thaliana (Mouse-ear cress)	AT3G06270.1
po11_olive_015795	5	-	-	-	-	Q9ZV15	N_terminal Sure	Calcium-dependent protein kinase 20 Arabidopsis thaliana (Mouse-ear cress)	AT2G38910.1
po11_olive_015797	5;68	-	68	112	112	Q9M9Y4-2	C_terminal Putative	2 of E3 ubiquitin protein ligase DRIP1 OS=Arabidopsis thaliana GN=DRIP1	AT2G30580.1
po11_olive_015802	20	20;74	20;74	-	-	Q9ZR41	Complete Putative	Glutaredoxin Solanum lycopersicum (Tomato) (Lycopersicon esculentum)	AT5G40370.2
po11_olive_015804	78	48	20;31;49;66	-	-	K4AYD4	C_terminal Putative	Uncharacterized protein Solanum lycopersicum (Tomato) (Lycopersicon esculentum)	AT5G21080.1
po11_olive_015805	5	84;97;109;119	116;119;129;138;141;151	-	-	Q8VYA5	Internal Sure	Serine/arginine-rich splicing factor RS2Z33 Arabidopsis thaliana (Mouse-ear cress)	AT2G37340.1
po11_olive_015807	21	-	-	178;195	195	O04200	Internal Sure	Peroxisomal nicotinamide adenine dinucleotide carrier Arabidopsis thaliana (Mouse-ear cress)	AT2G39970.1
po11_olive_015812	84	83	89	2;113	2	Q8GYD9	Internal Sure	Probable RNA helicase SDE3 Arabidopsis thaliana (Mouse-ear cress)	AT1G05460.1
po11_olive_015813	62;172	150;172	62;80;124;138;150;172	5;47	5;47	O65418	Internal Sure	Anaphase-promoting complex subunit 4 Arabidopsis thaliana (Mouse-ear cress)	AT4G21530.1
po11_olive_015814	47	94	23;68;71;94	-	-	O65499	Internal Sure	Zinc finger protein ZAT3 Arabidopsis thaliana (Mouse-ear cress)	AT4G35280.1
po11_olive_015816	117	-	117	-	-	A0A068VC19	Internal Sure	Coffea canephora DH200=94 genomic scaffold, scaffold_215 Coffea canephora (Robusta coffee)	AT3G07300.3
po11_olive_015820	6	6	29	-	-	Q5UBY2	Internal Sure	Protein FAR1-RELATED SEQUENCE 1 Arabidopsis thaliana (Mouse-ear cress)	AT4G19990.2
po11_olive_015822	32	-	-	-	-	Q0V7T5	C_terminal Putative	Probable receptor-like protein kinase At1g80640 Arabidopsis thaliana (Mouse-ear cress)	AT5G11020.1
po11_olive_015824	68	-	93	5;123	5;123	Q8LG03	Internal Sure	F-box protein At4g00755 Arabidopsis thaliana (Mouse-ear cress)	AT4G00755.1
po11_olive_015828	43	-	43	11;21	11;21	Q96533	C_terminal Putative	Alcohol dehydrogenase class-3 Arabidopsis thaliana (Mouse-ear cress)	AT5G43940.2
po11_olive_015830	66	-	42;99;115	-	-	A3ACF3	Internal Sure	Adenylyltransferase and sulfurtransferase MOCS3 Oryza sativa subsp. japonica (Rice)	AT1G34355.1
po11_olive_015832	3;107	-	20;57;82;102;107	8	8	A0A068UME7	Internal Sure	Coffea canephora DH200=94 genomic scaffold, scaffold_38 Coffea canephora (Robusta coffee)	-
po11_olive_015837	114	21;50;97	22;52;87;117;159	106	-	A5BSG2	Internal Sure	Putative uncharacterized protein Vitis vinifera (Grape)	-
po11_olive_015838	31;40;44;104	31	31;40;44;53;56;69;72;77;80;101;104	6;98	130	A0A061EAK7	Internal Sure	Regulator of chromosome condensation (RCC1) family with FYVE zinc finger domain, putative isoform 1 Theobroma cacao (Cacao) (Cocoa)	AT5G19420.2
po11_olive_015839	158	-	158	8;216	8;216	Q9FR53	Internal Sure	Serine/threonine-protein kinase TOR Arabidopsis thaliana (Mouse-ear cress)	AT1G50030.1
po11_olive_015841	5	84;97;109;119	116;119;129;138;141;151	-	-	Q8VYA5	Internal Sure	Serine/arginine-rich splicing factor RS2Z33 Arabidopsis thaliana (Mouse-ear cress)	AT2G37340.1
po11_olive_015845	59	55	-	-	-	A0A068U1E5	C_terminal Putative	Coffea canephora DH200=94 genomic scaffold, scaffold_8 Coffea canephora (Robusta coffee)	AT1G13610.1
po11_olive_015856	9	-	39	-	-	Q9FFR9	N_terminal Sure	Cation/H(+) antiporter 18 Arabidopsis thaliana (Mouse-ear cress)	AT5G41610.1
po11_olive_015857	1	14	14;58	-	-	A0A068UZ51	Complete Putative	Coffea canephora DH200=94 genomic scaffold, scaffold_76 Coffea canephora (Robusta coffee)	AT5G55100.2
po11_olive_015872	1;84	-	84	132	132	A0A022R1D0	Internal Sure	Uncharacterized protein Erythranthe guttata (Yellow monkey flower) (Mimulus guttatus)	AT2G33170.1
po11_olive_015873	1;9	-	192	215	215	Q9XES1	Internal Sure	Calcium-transporting ATPase 4, endoplasmic reticulum-type Arabidopsis thaliana (Mouse-ear cress)	AT1G07670.1
po11_olive_015881	6;18	-	20;53	-	-	Q6H8D6	Internal Sure	Putative coatomer subunit beta'-3 Oryza sativa subsp. japonica (Rice)	AT3G18860.1
po11_olive_015890	3	-	-	113	113	O80634-3	Internal Sure	3 of PsbP-like protein 2, chloroplastic OS=Arabidopsis thaliana GN=PPL2	AT2G39470.1
po11_olive_015893	8	8	-	-	-	Q8GWT1	C_terminal Putative	Probable galacturonosyltransferase 14 Arabidopsis thaliana (Mouse-ear cress)	AT5G15470.1
po11_olive_015894	1;17	58	19;60;86;113	-	-	P13447	Internal Sure	Anther-specific protein LAT52 Solanum lycopersicum (Tomato) (Lycopersicon esculentum)	-
po11_olive_015741_split_0	13	13;47	13;48	-	-	Q9M0B6	N_terminal Putative	UDP-glucuronate 4-epimerase 1 Arabidopsis thaliana (Mouse-ear cress)	AT4G30440.1
po11_olive_017402	3	-	126	-	-	P31843	Internal Sure	RNA-directed DNA polymerase homolog Oenothera berteroana (Bertero's evening primrose) Mitochondrion	-
po11_olive_017406	5	-	-	1	1	Q7F613	C_terminal Putative	Secretory carrier-associated membrane protein 2 Oryza sativa subsp. japonica (Rice)	AT1G11180.2
po11_olive_017411	4	-	-	41;53	41;53	A0A022PV79	C_terminal Putative	Uncharacterized protein Erythranthe guttata (Yellow monkey flower) (Mimulus guttatus)	-
po11_olive_017413	12	12;17;88	12;74;77;88	11	11	Q96499	Complete Sure	60S ribosomal protein L44 Gossypium hirsutum (Upland cotton) (Gossypium mexicanum)	AT3G23390.1
po11_olive_017416	7	-	-	51;76	76	P42738	Internal Sure	Chorismate mutase 1, chloroplastic Arabidopsis thaliana (Mouse-ear cress)	AT3G29200.1
po11_olive_017417	3;53	53	53;81	162	162	O04933	Internal Sure	Probable sucrose-phosphate synthase 2 Craterostigma plantagineum (Blue gem) (Torenia plantagineum)	AT1G04920.1
po11_olive_017419	10;152	10	16;159;180	6	-	Q9FH28	Internal Sure	Chaperone protein dnaJ 49 Arabidopsis thaliana (Mouse-ear cress)	AT4G19580.1
po11_olive_017424	2;8;77	77	49;77	10;32;86;129	10;32;86	P30164	Internal Sure	Actin-1 Pisum sativum (Garden pea)	AT5G09810.1
po11_olive_017432	5	100	34;100;128	-	-	Q6NQ79	Internal Sure	AT-rich interactive domain-containing protein 4 Arabidopsis thaliana (Mouse-ear cress)	AT3G43240.1
po11_olive_017434	9;113	-	107;113	-	-	Q7XJ53	Internal Sure	Probable protein phosphatase 2C 35 Arabidopsis thaliana (Mouse-ear cress)	AT3G06270.1
po11_olive_017438	7	-	35	-	-	Q8H1Q8	Internal Sure	Autophagy-related protein 18b Arabidopsis thaliana (Mouse-ear cress)	AT4G30510.1
po11_olive_017442	26	26	51;91;122	-	-	Q8RXL8	Internal Sure	Uncharacterized membrane protein At1g06890 Arabidopsis thaliana (Mouse-ear cress)	AT1G06890.1
po11_olive_017443	8	138	98;138;146;162;173	-	-	A0A068U6G6	Internal Sure	Coffea canephora DH200=94 genomic scaffold, scaffold_12 Coffea canephora (Robusta coffee)	-
po11_olive_017444	27	-	27;55	-	-	P93024	N_terminal Putative	Auxin response factor 5 Arabidopsis thaliana (Mouse-ear cress)	AT1G19850.1
po11_olive_017449	49	49	46;49;86	186	186	P0C041	Internal Sure	Putative RING-H2 finger protein ATL53 Arabidopsis thaliana (Mouse-ear cress)	AT3G54780.1
po11_olive_017455	4	-	15	-	-	A0A022RFE3	Complete Putative	Uncharacterized protein Erythranthe guttata (Yellow monkey flower) (Mimulus guttatus)	AT1G78890.1
po11_olive_017461	11	-	11	87	-	O04619	C_terminal Putative	Mitochondrial adenine nucleotide transporter ADNT1 Arabidopsis thaliana (Mouse-ear cress)	AT3G53940.1
po11_olive_017464	12	-	12;41	-	-	O81153	C_terminal Putative	Proteasome subunit beta type-3-B Arabidopsis thaliana (Mouse-ear cress)	AT1G77440.1
po11_olive_017467	2;12	-	-	-	-	Q8VYE5-2	N_terminal Putative	2 of Glucan endo-1,3-beta-glucosidase 12 OS=Arabidopsis thaliana GN=At4g29360	-
po11_olive_017471	206	132	126;132	21;25;123	21;25	Q38775	N_terminal Sure	Cell division control protein 2 homolog D Antirrhinum majus (Garden snapdragon)	AT1G76540.1
po11_olive_017472	101	-	102	-	-	Q8LBZ4-2	Internal Sure	2 of OTU domain-containing protein At3g57810 OS=Arabidopsis thaliana GN=At3g57810	AT3G57810.2
po11_olive_017483	5;114	114	114	-	-	F4IHS2-2	Internal Sure	2 of Chromatin structure-remodeling complex protein SYD OS=Arabidopsis thaliana GN=SYD	AT2G28290.1
po11_olive_017489	10	119	31;66;78;119	6	6	Q6U740	Complete Putative	Allergen Fra e 1 Fraxinus excelsior (European ash)	-
po11_olive_017490	111	-	111	137	137	Q84P24	Internal Sure	4-coumarate--CoA ligase-like 6 Arabidopsis thaliana (Mouse-ear cress)	AT4G19010.1
po11_olive_017491	12	-	12;109	75	75	A0A022Q2G3	C_terminal Putative	Uncharacterized protein Erythranthe guttata (Yellow monkey flower) (Mimulus guttatus)	-
po11_olive_017497	117	-	117	11;22;89	11	O04212	C_terminal Putative	Putative ABC1 protein At2g40090 Arabidopsis thaliana (Mouse-ear cress)	AT2G40090.1
po11_olive_017501	1	-	158	22;180	22	Q9FHM4	Internal Sure	65-kDa microtubule-associated protein 3 Arabidopsis thaliana (Mouse-ear cress)	AT5G51600.1
po11_olive_017507	99;165	99	28;82;83;99;165	181	-	B0F9L4	Internal Sure	Golgin candidate 6 Arabidopsis thaliana (Mouse-ear cress)	AT3G27530.1
po11_olive_017509	189	127	127;189	-	-	A0A068VGC5	C_terminal Sure	Coffea canephora DH200=94 genomic scaffold, scaffold_573 Coffea canephora (Robusta coffee)	AT1G74450.1
po11_olive_017510	11	11;132	11	-	-	Q9LIA4-2	Internal Sure	2 of Protein RIK OS=Arabidopsis thaliana GN=RIK	AT3G29390.1
po11_olive_017512	11	11	11;22;36;62;99	17;133	133	A0A022RES9	N_terminal Putative	Uncharacterized protein Erythranthe guttata (Yellow monkey flower) (Mimulus guttatus)	AT3G53490.1
po11_olive_017514	10	29	29;81;83	7	7	K4C1U4	Internal Sure	Uncharacterized protein Solanum lycopersicum (Tomato) (Lycopersicon esculentum)	AT2G39950.1
po11_olive_017516	24	-	19;22;25;33;46;49	78	-	Q8LHP0	Complete Putative	Transcription elongation factor 1 homolog Oryza sativa subsp. japonica (Rice)	AT5G46030.1
po11_olive_017517	53	45;140;162;184	12;23;25;45;78;81;88;91;96;104;111;133;162;176;184	205	205	Q9C5X4-2	Internal Sure	2 of Histone-lysine N-methyltransferase ATX1 OS=Arabidopsis thaliana GN=ATX1	AT1G05830.1
po11_olive_017519	3;26;126	-	-	34;125	125	Q9FZ42	C_terminal Putative	Glucose and ribitol dehydrogenase homolog 1 Arabidopsis thaliana (Mouse-ear cress)	AT1G54870.1
po11_olive_017521	29	29;192	29;58;101;192	93;200	93;200	A0A068TVA2	N_terminal Sure	Coffea canephora DH200=94 genomic scaffold, scaffold_4 Coffea canephora (Robusta coffee)	AT3G04490.1
po11_olive_017522	10	74	-	-	112	Q9FQ03-2	Internal Sure	2 of 5'-3' exoribonuclease 3 OS=Arabidopsis thaliana GN=XRN3	AT1G75660.1
po11_olive_017523	50	-	50;94;98	17;164	17	A0A068U4W7	Internal Sure	Coffea canephora DH200=94 genomic scaffold, scaffold_9 Coffea canephora (Robusta coffee)	AT3G24490.1
po11_olive_017526	138	86	38;86	-	-	M5WE30	Internal Sure	Uncharacterized protein Prunus persica (Peach) (Amygdalus persica)	-
po11_olive_017528	24	-	24;84	-	-	B9S555	Internal Sure	Serine/threonine protein kinase, putative Ricinus communis (Castor bean)	AT3G26510.5
po11_olive_017529	3	66;148	14;22;44;50;66;73;89;93;97;104;130;161;196	-	-	Q9LPR8	Internal Sure	Scarecrow-like protein 3 Arabidopsis thaliana (Mouse-ear cress)	AT1G50420.1
po11_olive_017530	63	-	62;63;89	128;139	-	Q9ZV56	N_terminal Putative	Choline-phosphate cytidylyltransferase 1 Arabidopsis thaliana (Mouse-ear cress)	AT2G32260.1
po11_olive_017531	88	61;100	65;88;100;147	93	93	A0A022QFI9	C_terminal Putative	Uncharacterized protein Erythranthe guttata (Yellow monkey flower) (Mimulus guttatus)	AT5G55820.1
po11_olive_017537	12	-	12;29	8	8	A0A022QBS5	Internal Sure	Uncharacterized protein Erythranthe guttata (Yellow monkey flower) (Mimulus guttatus)	AT1G63120.1
po11_olive_017539	1;12;168	-	12;18;33;168	10	10	O81742	Internal Sure	Beta-adaptin-like protein C Arabidopsis thaliana (Mouse-ear cress)	AT4G23460.1
po11_olive_017549	174	-	16;165;174	-	-	Q9LLL8	N_terminal Sure	Xylem serine proteinase 1 Arabidopsis thaliana (Mouse-ear cress)	AT5G03620.1
po11_olive_017552	103	-	32;103;130	13;43;84;131	13;43;84;131	Q9M8Y0	Internal Sure	Probable UDP-N-acetylglucosamine--peptide N-acetylglucosaminyltransferase SEC Arabidopsis thaliana (Mouse-ear cress)	AT3G04240.1
po11_olive_017553	8	-	36;37	132;133	132;133	Q94K01	N_terminal Sure	Lariat debranching enzyme Arabidopsis thaliana (Mouse-ear cress)	AT4G31770.1
po11_olive_017554	1	49	25;49;73;74;130	-	-	A0A068VB75	Internal Sure	Coffea canephora DH200=94 genomic scaffold, scaffold_181 Coffea canephora (Robusta coffee)	AT5G46450.1
po11_olive_017561	4;10;15	-	11;28;57;93	12	12	Q9LYZ7	Internal Sure	E3 ubiquitin-protein ligase UPL4 Arabidopsis thaliana (Mouse-ear cress)	AT5G02880.1
po11_olive_017562	109	-	109	65	-	Q9M2L4	Internal Sure	Putative calcium-transporting ATPase 11, plasma membrane-type Arabidopsis thaliana (Mouse-ear cress)	AT3G57330.1
po11_olive_017566	3;14	-	14;59;120	11	11	Q9FE20	Internal Sure	Serine/threonine-protein kinase PBS1 Arabidopsis thaliana (Mouse-ear cress)	AT1G20650.1
po11_olive_017570	8	-	-	-	-	W9R6D8	Internal Sure	Uncharacterized protein Morus notabilis.	-
po11_olive_017578	75	31;36	31;37;49;74;77;130	-	-	Q058N4	Internal Sure	Magnesium transporter MRS2-11, chloroplastic Arabidopsis thaliana (Mouse-ear cress)	AT5G22830.1
po11_olive_017579	2	16	14;109;183	-	-	A0A022QRA1	Internal Sure	Uncharacterized protein Erythranthe guttata (Yellow monkey flower) (Mimulus guttatus)	AT1G60230.1
po11_olive_017580	9;42	53	34;43;57;70;87;94	95	95	Q84YK7	Internal Sure	Beta-glucosidase 27 Oryza sativa subsp. japonica (Rice)	AT1G47600.1
po11_olive_017582	3;37	-	37	20	20	Q9FIJ2	C_terminal Putative	NADH dehydrogenase [ubiquinone] 1 alpha subcomplex subunit 2 Arabidopsis thaliana (Mouse-ear cress)	AT5G47890.1
po11_olive_017586	6	-	-	60	60	A5AJ71	Internal Sure	Putative uncharacterized protein Vitis vinifera (Grape)	AT3G21540.1
po11_olive_017590	7	-	22;24	-	-	Q9LKL2	Internal Sure	Two-component response regulator-like APRR1 Arabidopsis thaliana (Mouse-ear cress)	AT5G61380.1
po11_olive_017598	9	51	28;30;32;51	46;75	-	Q41649	N_terminal Putative	FK506-binding protein 2 Vicia faba (Broad bean) (Faba vulgaris)	AT5G48580.1
po11_olive_017602	96	41;61	41;61;96	5;73	73	Q9LPI5	C_terminal Sure	Polyadenylate-binding protein-interacting protein 11 Arabidopsis thaliana (Mouse-ear cress)	AT4G10610.1
po11_olive_017608	35	-	26	-	-	A0A022R833	C_terminal Putative	Uncharacterized protein Erythranthe guttata (Yellow monkey flower) (Mimulus guttatus)	AT4G08550.1
po11_olive_017617	13	85	16;32;35;41;73;75;88;96;168	-	-	Q9SSE9	Internal Sure	Lysine-specific demethylase JMJ25 Arabidopsis thaliana (Mouse-ear cress)	AT1G62310.1
po11_olive_017621	3;6	115	27;62;74;115	2	2	Q6U740	C_terminal Putative	Allergen Fra e 1 Fraxinus excelsior (European ash)	-
po11_olive_017623	5	83	83	3;14	3;14	Q40648	Internal Sure	Probable voltage-gated potassium channel subunit beta Oryza sativa subsp. japonica (Rice)	AT1G04690.1
po11_olive_017624	4	-	-	33	-	Q9M571	Internal Sure	Phosphoethanolamine N-methyltransferase Spinacia oleracea (Spinach)	AT1G48600.2
po11_olive_017625	11	-	43	-	53	Q38813	N_terminal Putative	Chaperone protein dnaJ 1, mitochondrial Arabidopsis thaliana (Mouse-ear cress)	AT1G56300.1
po11_olive_017627	4	154	43;73;154	-	-	Q8RY22	C_terminal Putative	Protease Do-like 7 Arabidopsis thaliana (Mouse-ear cress)	AT3G03380.1
po11_olive_017635	7;11	-	52	91	91	M2XZU6	N_terminal Putative	Uncharacterized protein Galdieria sulphuraria (Red alga)	-
po11_olive_017646	18	18	13;18	10	-	Q9SGP6	N_terminal Putative	Glutaredoxin-C9 Arabidopsis thaliana (Mouse-ear cress)	AT1G28480.1
po11_olive_017650	54	-	54	36;88	-	A5ADH7	Internal Sure	Putative uncharacterized protein Vitis vinifera (Grape)	-
po11_olive_017662	14	79	14;79	-	-	A0A068VFL1	Internal Sure	Coffea canephora DH200=94 genomic scaffold, scaffold_440 Coffea canephora (Robusta coffee)	AT4G39720.1
po11_olive_017664	1;21	101	21;101	-	-	Q9M8Z7-2	Internal Sure	2 of Sterol 3-beta-glucosyltransferase UGT80A2 OS=Arabidopsis thaliana GN=UGT80A2	AT3G07020.2
po11_olive_017666	6;109	109	-	40	-	Q43644	C_terminal Putative	NADH dehydrogenase [ubiquinone] iron-sulfur protein 1, mitochondrial Solanum tuberosum (Potato)	AT5G37510.2
po11_olive_017671	3	32;59;76	33;44;61;78	-	-	P92519	C_terminal Putative	Uncharacterized mitochondrial protein AtMg00810 Arabidopsis thaliana (Mouse-ear cress) Mitochondrion	AT4G23160.1
po11_olive_017672	24	-	24	7;8;13;42;132	8;13;42;132	P31171	Internal Sure	Prenyl transferase Cyanophora paradoxa. Plastid Cyanelle	AT2G34630.2
po11_olive_017678	7	-	-	71;98	98	Q6UNT2	C_terminal Sure	60S ribosomal protein L5 Cucumis sativus (Cucumber)	AT5G39740.1
po11_olive_017679	20;55	20;35	20;51;55;63;66;92;122	-	-	Q9FPS9	Internal Sure	Ubiquitin carboxyl-terminal hydrolase 15 Arabidopsis thaliana (Mouse-ear cress)	AT1G17110.2
po11_olive_017682	19	105	19;84;105	2	2	Q9AWL7	Internal Sure	Protein GIGANTEA Oryza sativa subsp. japonica (Rice)	AT1G22770.1
po11_olive_017688	7	-	-	-	-	Q9M2Y6	C_terminal Putative	Uncharacterized protein At3g49720 Arabidopsis thaliana (Mouse-ear cress)	AT5G65810.1
po11_olive_017689	114	45;131	45;68;110;114;116;131	-	-	O81832	Internal Sure	G-type lectin S-receptor-like serine/threonine-protein kinase At4g27290 Arabidopsis thaliana (Mouse-ear cress)	AT4G27290.1
po11_olive_017692	3	25	25	8	8	M5XWU2	C_terminal Putative	Uncharacterized protein Prunus persica (Peach) (Amygdalus persica)	-
po11_olive_017693	1;17	-	17;96;127	3;189	3;189	Q9SHS7-2	Internal Sure	2 of Serine/threonine-protein phosphatase BSL3 OS=Arabidopsis thaliana GN=BSL3	AT1G08420.1
po11_olive_017696	10	10	31;66;78	6;111	6;111	Q6U740	Complete Putative	Allergen Fra e 1 Fraxinus excelsior (European ash)	-
po11_olive_017698	13;16	16	16	14;74	74	K4CZP6	N_terminal Sure	Uncharacterized protein Solanum lycopersicum (Tomato) (Lycopersicon esculentum)	AT4G14780.1
po11_olive_020401	10;89	-	54	1;5;86	1;5;86	Q9LX20	Internal Sure	Aspartic proteinase-like protein 1 Arabidopsis thaliana (Mouse-ear cress)	AT4G35880.1
po11_olive_020406	14	101	26;35;46;101;114	-	-	P29057	Internal Sure	3-hydroxy-3-methylglutaryl-coenzyme A reductase 1 Hevea brasiliensis (Para rubber tree) (Siphonia brasiliensis)	AT1G76490.1
po11_olive_020407	9	-	-	37	37	E5GCE2	N_terminal Putative	Ty3-gypsy retrotransposon protein Cucumis melo subsp. melo.	-
po11_olive_020410	5	-	-	-	-	Q5G5D8	Internal Sure	Plant intracellular Ras-group-related LRR protein 7 Arabidopsis thaliana (Mouse-ear cress)	AT4G29880.1
po11_olive_020431	150	-	86;162;164;178	-	-	Q9SAA9	Internal Sure	Sterol 14-demethylase Arabidopsis thaliana (Mouse-ear cress)	AT1G11680.1
po11_olive_020439	79	23;111	23;59;79;87;91;111	4;16;121	16;121	Q56Y85	C_terminal Putative	Methionine aminopeptidase 2B Arabidopsis thaliana (Mouse-ear cress)	AT3G59990.1
po11_olive_020441	17	118	17;38;83;162	119	119	Q9FPT1-2	Internal Sure	2 of Ubiquitin carboxyl-terminal hydrolase 12 OS=Arabidopsis thaliana GN=UBP12	AT3G11910.1
po11_olive_020444	11;142	46;105;142	11;26;46;105	3;73	-	Q940A6	Internal Sure	Pentatricopeptide repeat-containing protein At4g19440, chloroplastic Arabidopsis thaliana (Mouse-ear cress)	AT4G19440.1
po11_olive_020449	10;13;92	95	13;89;110;121	-	-	A3BDI8	C_terminal Putative	Zinc finger A20 and AN1 domain-containing stress-associated protein 8 Oryza sativa subsp. japonica (Rice)	AT1G51200.1
po11_olive_020455	8	51	51;176;177	-	-	K4AY64	N_terminal Putative	DNA-directed RNA polymerase Solanum lycopersicum (Tomato) (Lycopersicon esculentum)	AT1G29940.1
po11_olive_020460	4	-	-	-	-	Q9ZUU4	Internal Sure	Ribonucleoprotein At2g37220, chloroplastic Arabidopsis thaliana (Mouse-ear cress)	AT5G09880.1
po11_olive_020462	3	80	80	-	48	P92519	Internal Sure	Uncharacterized mitochondrial protein AtMg00810 Arabidopsis thaliana (Mouse-ear cress) Mitochondrion	ATMG00810.1
po11_olive_020464	9;16;102	-	17;34;104	-	-	B9HZJ0	Internal Sure	Phospholipase/carboxylesterase family protein Populus trichocarpa (Western balsam poplar) (Populus balsamifera subsp. trichocarpa)	AT4G22300.1
po11_olive_020471	102	17;102	17;102;120	5	5	A0A022QWG1	C_terminal Sure	Uncharacterized protein Erythranthe guttata (Yellow monkey flower) (Mimulus guttatus)	AT2G44970.1
po11_olive_020476	7	-	-	-	-	Q40784	C_terminal Putative	Putative glucose-6-phosphate 1-epimerase Cenchrus ciliaris (Buffelgrass) (Pennisetum ciliare)	AT5G57330.1
po11_olive_020477	19	19;119	19;37;120;123	86	86	Q8LE10	N_terminal Putative	HVA22-like protein i Arabidopsis thaliana (Mouse-ear cress)	AT5G42560.1
po11_olive_020478	1;39	74	18;39;74;100;127;140	12;14	12	P13447	Internal Sure	Anther-specific protein LAT52 Solanum lycopersicum (Tomato) (Lycopersicon esculentum)	-
po11_olive_020479	12;117	117;149	12;31;59;61;119;156	6	6	Q3E9C3	Internal Sure	DEAD-box ATP-dependent RNA helicase 58, chloroplastic Arabidopsis thaliana (Mouse-ear cress)	AT5G19210.2
po11_olive_020482	12;92	-	13;33;38;47;75;93	-	-	Q6NKW9	C_terminal Putative	Glucan endo-1,3-beta-glucosidase 8 Arabidopsis thaliana (Mouse-ear cress)	AT5G64790.1
po11_olive_020486	132	-	16;18;96	142	142	Q9M903	Internal Sure	Protein TRIGALACTOSYLDIACYLGLYCEROL 4, chloroplastic Arabidopsis thaliana (Mouse-ear cress)	AT3G06960.1
po11_olive_020487	1;25	1	25	69	-	Q93ZE9	Internal Sure	Phosphatidylinositol/phosphatidylcholine transfer protein SFH3 Arabidopsis thaliana (Mouse-ear cress)	AT2G21540.1
po11_olive_020489	16	16;144	40;144	115	115	Q6S4P4	Internal Sure	Transcription factor RF2b Oryza sativa subsp. japonica (Rice)	AT4G38900.1
po11_olive_020495	90	59;69	59;69;80	-	-	A0A068TPS6	Complete Putative	Coffea canephora DH200=94 genomic scaffold, scaffold_1 Coffea canephora (Robusta coffee)	AT5G09570.1
po11_olive_020509	1;3	27	22;30;51;59;71	-	-	Q8LDS2	Internal Sure	Probable xyloglucan endotransglucosylase/hydrolase protein 27 Arabidopsis thaliana (Mouse-ear cress)	AT2G01850.1
po11_olive_020512	4;11	117	11;117	-	-	K4CHJ8	Internal Sure	Uncharacterized protein Solanum lycopersicum (Tomato) (Lycopersicon esculentum)	-
po11_olive_020513	74	119	16;119	54	-	Q9LT02	Internal Sure	Probable manganese-transporting ATPase PDR2 Arabidopsis thaliana (Mouse-ear cress)	AT5G23630.1
po11_olive_020514	2;6;59	-	72	-	-	O82616	C_terminal Putative	Probable fructokinase-5 Arabidopsis thaliana (Mouse-ear cress)	AT1G17160.1
po11_olive_020517	19	-	144	-	-	Q8H184	Internal Sure	Probable sugar phosphate/phosphate translocator At1g06470 Arabidopsis thaliana (Mouse-ear cress)	AT1G06470.1
po11_olive_020519	45	-	46;89	123	123	C0PCZ1	Internal Sure	Uncharacterized protein Zea mays (Maize)	-
po11_olive_020526	11	-	52;57;94	9	9	Q9ZVC9-2	N_terminal Sure	2 of Protein FAR1-RELATED SEQUENCE 3 OS=Arabidopsis thaliana GN=FRS3	-
po11_olive_020529	40	40;48;123	40;48;100;123	23;60	23	O82201	Complete Sure	AP-4 complex subunit sigma Arabidopsis thaliana (Mouse-ear cress)	AT2G19790.1
po11_olive_020531	12	45	12;45;60;131	16	16	A0A061EDA1	Internal Sure	Tetratricopeptide repeat (TPR)-like superfamily protein isoform 1 Theobroma cacao (Cacao) (Cocoa)	AT1G27150.1
po11_olive_020534	3	-	30	-	-	B9F655-2	N_terminal Sure	2 of Plant intracellular Ras-group-related LRR protein 7 OS=Oryza sativa subsp. japonica GN=IRL7	AT5G07910.1
po11_olive_020537	6	-	29	-	-	Q8RWH8	C_terminal Putative	Probable magnesium transporter NIPA9 Arabidopsis thaliana (Mouse-ear cress)	AT5G11960.1
po11_olive_020539	13	-	-	101	-	M0RYL9	C_terminal Putative	Uncharacterized protein Musa acuminata subsp. malaccensis (Wild banana) (Musa malaccensis)	AT5G10840.1
po11_olive_020541	195	-	-	180	-	A0A022R005	Internal Sure	Uncharacterized protein Erythranthe guttata (Yellow monkey flower) (Mimulus guttatus)	-
po11_olive_020544	10	10	-	-	-	Q84JC0	C_terminal Putative	Ribosomal RNA-processing protein 8 Arabidopsis thaliana (Mouse-ear cress)	-
po11_olive_020545	20;75	127	16;20;32;35;75;109;111;116;127	-	-	Q9SJM6	Complete Sure	Zinc finger A20 and AN1 domain-containing stress-associated protein 4 Arabidopsis thaliana (Mouse-ear cress)	AT2G36320.1
po11_olive_020553	132	113	28;123;132	155	155	Q8GYX0	C_terminal Putative	MOB kinase activator-like 1 Arabidopsis thaliana (Mouse-ear cress)	AT5G45550.1
po11_olive_020554	4	-	26;47;61;70;73;93;127	12	12	A0A068VG75	Internal Sure	Coffea canephora DH200=94 genomic scaffold, scaffold_614 Coffea canephora (Robusta coffee)	AT1G09060.3
po11_olive_020558	58	37;117	37;58;117	6	6	P42753	Internal Sure	Cyclin-D3-1 Arabidopsis thaliana (Mouse-ear cress)	AT4G34160.1
po11_olive_020560	144	-	23	42	42	Q9LZW9	Internal Sure	Regulatory-associated protein of TOR 2 Arabidopsis thaliana (Mouse-ear cress)	AT5G01770.1
po11_olive_020569	2	163	119;127	-	3	Q9FFZ1	Internal Sure	Pheophytinase, chloroplastic Arabidopsis thaliana (Mouse-ear cress)	AT5G13800.2
po11_olive_020577	39;197	67;166	39;67;89;120;133	-	-	Q04903	Internal Sure	Protein farnesyltransferase subunit beta Pisum sativum (Garden pea)	AT5G40280.1
po11_olive_020582	9;57;78;121	78;121	78	4;87	4;87;92	H3K2Y6	N_terminal Sure	Mediator of RNA polymerase II transcription subunit 12 Arabidopsis thaliana (Mouse-ear cress)	AT4G00450.1
po11_olive_020590	31	86	27;31;44;65;70;86	142	-	F2DLJ8	N_terminal Sure	Predicted protein Hordeum vulgare var. distichum (Two-rowed barley)	-
po11_olive_020597	4;77	4;77;170	77;170	11	11	Q9FZ24	Internal Sure	Pentatricopeptide repeat-containing protein At1g02370, mitochondrial Arabidopsis thaliana (Mouse-ear cress)	AT1G02370.1
po11_olive_020599	10	135	135	-	-	A0A022Q4J1	Internal Sure	Uncharacterized protein Erythranthe guttata (Yellow monkey flower) (Mimulus guttatus)	AT3G11950.1
po11_olive_020602	35;78	74	35;65;78	9	9	Q9FWA6	Internal Sure	Pentatricopeptide repeat-containing protein At3g02330 Arabidopsis thaliana (Mouse-ear cress)	AT3G02330.1
po11_olive_020614	9	-	-	-	-	Q9SJF0	Internal Sure	Serine/threonine-protein phosphatase BSL2 Arabidopsis thaliana (Mouse-ear cress)	AT1G08420.1
po11_olive_020615	8	-	-	-	-	Q9M647	Internal Sure	IAA-alanine resistance protein 1 Arabidopsis thaliana (Mouse-ear cress)	AT1G68100.1
po11_olive_020616	6;11;101	-	11;49	-	-	Q9FJX5-2	C_terminal Putative	2 of BTB/POZ and TAZ domain-containing protein 4 OS=Arabidopsis thaliana GN=BT4	AT5G67480.2
po11_olive_020620	5	116	116	114	-	Q9LTC6	N_terminal Sure	Ethylene-responsive transcription factor ERF095 Arabidopsis thaliana (Mouse-ear cress)	AT3G23220.1
po11_olive_020628	12	-	12;68	-	-	A5AV48	Internal Sure	Putative uncharacterized protein Vitis vinifera (Grape)	AT4G24200.1
po11_olive_020633	97	-	97;125	-	-	M1BRP4	Internal Sure	Uncharacterized protein Solanum tuberosum (Potato)	AT5G52882.1
po11_olive_020634	3	14	14	-	-	A0A059CWK5	C_terminal Putative	Uncharacterized protein Eucalyptus grandis (Flooded gum)	AT2G25570.1
po11_olive_020637	15	-	15;16	12	12	Q9LVM5-3	N_terminal Sure	3 of Uric acid degradation bifunctional protein TTL OS=Arabidopsis thaliana GN=TTL	AT5G58220.1
po11_olive_020643	5	-	-	-	-	Q9FUY2	Internal Sure	Transcriptional corepressor LEUNIG Arabidopsis thaliana (Mouse-ear cress)	AT4G32551.2
po11_olive_020645	4	-	73	-	-	Q8L8B8	N_terminal Putative	Cytokinin riboside 5'-monophosphate phosphoribohydrolase LOG3 Arabidopsis thaliana (Mouse-ear cress)	AT1G28140.1
po11_olive_020648	11	11;47	11;38;47	14	14	Q9M8R4	N_terminal Sure	Protein DJ-1 homolog D Arabidopsis thaliana (Mouse-ear cress)	AT3G02720.1
po11_olive_020650	95	95	95	108;111	108;111	A0A022QR70	C_terminal Putative	Uncharacterized protein Erythranthe guttata (Yellow monkey flower) (Mimulus guttatus)	AT5G27650.1
po11_olive_020652	11	-	11	-	-	A0A022PZU7	Internal Sure	Uncharacterized protein Erythranthe guttata (Yellow monkey flower) (Mimulus guttatus)	AT1G18360.1
po11_olive_020653	16	33	16;33;71;175	194	194	F4IAE9	Internal Sure	ATPase family AAA domain-containing protein At1g05910 Arabidopsis thaliana (Mouse-ear cress)	AT3G15120.1
po11_olive_020658	4;10	-	38;77	43	43	Q5JLB5-2	N_terminal Putative	2 of Zinc finger CCCH domain-containing protein 12 OS=Oryza sativa subsp. japonica GN=Os01g0917400	AT3G06410.1
po11_olive_020660	109	-	66;75;109	10	-	O80605	N_terminal Sure	Sucrose transport protein SUC3 Arabidopsis thaliana (Mouse-ear cress)	AT2G02860.1
po11_olive_020664	15	-	15;16;35;78	-	-	F4HWY6	Internal Sure	Myosin-11 Arabidopsis thaliana (Mouse-ear cress)	AT1G54560.1
po11_olive_020673	3;70	70;109	70;83;109;122;176	-	-	Q9LK64-2	Internal Sure	2 of ABC transporter C family member 3 OS=Arabidopsis thaliana GN=ABCC3	AT3G13080.1
po11_olive_020683	3;78	-	74;75;78;94;143	39	39	A0A061EPW8	N_terminal Sure	Uncharacterized protein Theobroma cacao (Cacao) (Cocoa)	-
po11_olive_020686	67	-	129	-	-	P40973	Internal Sure	Pectate lyase Lilium longiflorum (Trumpet lily)	AT1G14420.1
po11_olive_020689	167	35;167	35;156;167	3	3	O04086	Internal Sure	Probable receptor-like protein kinase At1g11050 Arabidopsis thaliana (Mouse-ear cress)	AT5G42440.1
po11_olive_020690	2;53	31	31;53	88	-	Q9SSQ4	Internal Sure	Protein FAR1-RELATED SEQUENCE 6 Arabidopsis thaliana (Mouse-ear cress)	AT1G52520.1
po11_olive_020691	11;95	26	26;41;52;59;89;95	38	38	Q94A06	Internal Sure	Mitogen-activated protein kinase kinase 1 Arabidopsis thaliana (Mouse-ear cress)	AT3G17750.1
po11_olive_020694	10	-	-	-	-	M1BY59	C_terminal Sure	Uncharacterized protein Solanum tuberosum (Potato)	AT5G04620.2
po11_olive_020695	16	-	38;41	-	-	Q9LZK5	C_terminal Sure	DnaJ protein ERDJ3B Arabidopsis thaliana (Mouse-ear cress)	AT3G62600.1
po11_olive_020623_split_0	94	26	29;60;65;72;93;102	-	-	Q93V61	Internal Sure	Phospholipase A(1) LCAT3 Arabidopsis thaliana (Mouse-ear cress)	AT3G03310.1
po11_olive_013801	107;128	107	82;84;114;135	163;197	-	Q9LZD3	Internal Sure	Exocyst complex component EXO70A1 Arabidopsis thaliana (Mouse-ear cress)	AT5G52340.1
po11_olive_013808	6	36;113	36;113	7	7	K7WDL7	Internal Sure	Iridoid synthase Catharanthus roseus (Madagascar periwinkle) (Vinca rosea)	AT4G24220.1
po11_olive_013811	139	-	139	6;174	174	Q9LT77	N_terminal Sure	Probable cysteine proteinase At3g19400 Arabidopsis thaliana (Mouse-ear cress)	AT3G19400.1
po11_olive_013812	3	58	51;58;87	12;108	12	M1D6J6	Internal Sure	Uncharacterized protein Solanum tuberosum (Potato)	AT3G47910.2
po11_olive_013814	4	42	42;76	7;70	7;70	Q41141	Internal Sure	Pyrophosphate--fructose 6-phosphate 1-phosphotransferase subunit beta Ricinus communis (Castor bean)	AT1G12000.1
po11_olive_013819	130	102	22;102;130;136;141	89;163;224	-	Q9FXF2-2	Internal Sure	2 of Probable LRR receptor-like serine/threonine-protein kinase RFK1 OS=Arabidopsis thaliana GN=RKF1	AT1G29750.2
po11_olive_013825	5;203	161	28;155;162;204	24	24	Q6S5G3	Internal Sure	Translocase of chloroplast 90, chloroplastic Arabidopsis thaliana (Mouse-ear cress)	AT5G20300.1
po11_olive_013833	68	78	68;78	-	-	F6I0C5	N_terminal Sure	Putative uncharacterized protein Vitis vinifera (Grape)	AT2G34750.1
po11_olive_013838	1	-	64	20	-	Q38953	Internal Sure	Probable pre-mRNA-splicing factor ATP-dependent RNA helicase Arabidopsis thaliana (Mouse-ear cress)	AT1G32490.1
po11_olive_013842	64	24	24;64	-	-	Q8GWV5	Internal Sure	U-box domain-containing protein 3 Arabidopsis thaliana (Mouse-ear cress)	AT3G54790.1
po11_olive_013845	6	-	-	30;176	30	Q9LHP2	Internal Sure	Serine/arginine-rich SC35-like splicing factor SCL30A Arabidopsis thaliana (Mouse-ear cress)	AT3G13570.1
po11_olive_013846	44	98	44;98	3	3	A0A022QMA0	Internal Sure	Uncharacterized protein Erythranthe guttata (Yellow monkey flower) (Mimulus guttatus)	AT1G76950.1
po11_olive_013847	48	-	29;48	-	-	A0A022R8N5	N_terminal Sure	Uncharacterized protein Erythranthe guttata (Yellow monkey flower) (Mimulus guttatus)	-
po11_olive_013849	2	-	62;88	-	-	Q6TAS3	Internal Sure	Aminodeoxychorismate synthase, chloroplastic Solanum lycopersicum (Tomato) (Lycopersicon esculentum)	-
po11_olive_013851	9;90;160	96	96	-	-	A0A068TNK7	Internal Sure	Coffea canephora DH200=94 genomic scaffold, scaffold_2 Coffea canephora (Robusta coffee)	-
po11_olive_013856	20	-	-	24	24	O04886	Internal Sure	Pectinesterase 1 Citrus sinensis (Sweet orange) (Citrus aurantium var. sinensis)	AT5G49180.1
po11_olive_013857	108;147	-	105;108;139	7;201	7;201	P43297	Internal Sure	Cysteine proteinase RD21a Arabidopsis thaliana (Mouse-ear cress)	AT5G43060.1
po11_olive_013867	68	84	68;84	153	-	Q8VYK4	Complete Sure	Nuclear transcription factor Y subunit B-8 Arabidopsis thaliana (Mouse-ear cress)	AT2G37060.1
po11_olive_013869	140	-	47;132;137;151;160;192;196	32	-	A0A022PV52	Internal Sure	Uncharacterized protein Erythranthe guttata (Yellow monkey flower) (Mimulus guttatus)	AT3G05680.2
po11_olive_013872	10	77	79	-	-	Q8S9H7	Internal Sure	Transcription factor DIVARICATA Antirrhinum majus (Garden snapdragon)	AT1G70000.1
po11_olive_013875	166	19;104;216	14;19;20;21;105;167	-	-	Q9LEI9	C_terminal Putative	Enolase 2 Hevea brasiliensis (Para rubber tree) (Siphonia brasiliensis)	AT2G36530.1
po11_olive_013877	3;100	100	100;119;150;152	20	-	Q9FJV0	N_terminal Putative	Mitogen-activated protein kinase kinase 6 Arabidopsis thaliana (Mouse-ear cress)	AT2G17530.1
po11_olive_013884	2	-	19;92	-	-	A0A022R198	Internal Sure	Uncharacterized protein Erythranthe guttata (Yellow monkey flower) (Mimulus guttatus)	AT1G04470.1
po11_olive_013885	193	193	68;113;115;193	-	-	P20649	Internal Sure	ATPase 1, plasma membrane-type Arabidopsis thaliana (Mouse-ear cress)	AT4G30190.2
po11_olive_013897	164	164	66	19;214	19;214	P59231	Complete Sure	60S ribosomal protein L10a-3 Arabidopsis thaliana (Mouse-ear cress)	AT5G22440.1
po11_olive_013902	15;33	-	33	14	14	P48482	C_terminal Putative	Serine/threonine-protein phosphatase PP1 isozyme 2 Arabidopsis thaliana (Mouse-ear cress)	AT5G59160.1
po11_olive_013903	180	98;115;180	98;115;180	94	94	A0A061EMF1	Internal Sure	CCT motif family protein isoform 1 Theobroma cacao (Cacao) (Cocoa)	AT5G41380.1
po11_olive_013904	9	-	86	14;52;103;121	14;121	D7SH27	Internal Sure	Putative uncharacterized protein Vitis vinifera (Grape)	AT5G50780.1
po11_olive_013905	179;205	179	179;205	-	-	A0A068UUN4	Internal Sure	Coffea canephora DH200=94 genomic scaffold, scaffold_62 Coffea canephora (Robusta coffee)	AT5G41770.1
po11_olive_013910	41	-	36;41	-	-	G7LDX9	C_terminal Putative	Alpha/beta fold hydrolase Medicago truncatula (Barrel medic) (Medicago tribuloides)	AT4G36610.1
po11_olive_013912	1;16	-	16	-	-	Q9LVG4	Internal Sure	Two-component response regulator-like APRR3 Arabidopsis thaliana (Mouse-ear cress)	AT5G60100.2
po11_olive_013918	9	47;57	22;32;49;55;59;101	65;107	107	A0A022QE37	Internal Sure	Uncharacterized protein Erythranthe guttata (Yellow monkey flower) (Mimulus guttatus)	AT1G27700.1
po11_olive_013921	11	-	11;57;107;164	-	-	Q9ZW88	Internal Sure	F-box/LRR-repeat protein At1g67190 Arabidopsis thaliana (Mouse-ear cress)	AT1G67190.1
po11_olive_013930	49	49	13;49	-	-	A0A068V4J7	Internal Sure	Coffea canephora DH200=94 genomic scaffold, scaffold_101 Coffea canephora (Robusta coffee)	-
po11_olive_013936	66	87	68	6;10	6;10	Q8GYW9-2	Internal Sure	2 of Probable methyltransferase PMT4 OS=Arabidopsis thaliana GN=At1g13860	AT1G13860.4
po11_olive_013938	9	-	49	4	4	Q3E902	Complete Sure	40S ribosomal protein S21-2 Arabidopsis thaliana (Mouse-ear cress)	AT5G27700.1
po11_olive_013939	55	30	11	50	50	Q8RWV3-2	N_terminal Putative	2 of Cyclin-L1-1 OS=Arabidopsis thaliana GN=CYCL1-1	AT2G26430.1
po11_olive_013944	2;7	40	-	-	-	M1A6J8	Internal Sure	Uncharacterized protein Solanum tuberosum (Potato)	AT1G34360.1
po11_olive_013948	78	32	32;78	-	-	Q8W1Y0	Internal Sure	Sister chromatid cohesion 1 protein 4 Arabidopsis thaliana (Mouse-ear cress)	AT5G16270.1
po11_olive_013949	12;73	109	73;84;109;125;142	-	-	O49204	N_terminal Sure	Adenylyl-sulfate kinase, chloroplastic Catharanthus roseus (Madagascar periwinkle) (Vinca rosea)	AT2G14750.1
po11_olive_013950	69	-	69	-	-	Q06801	Internal Sure	4-alpha-glucanotransferase, chloroplastic/amyloplastic Solanum tuberosum (Potato)	AT5G64860.1
po11_olive_013951	57	28	44;57;67	156	-	W1PRD0	Internal Sure	Uncharacterized protein Amborella trichopoda.	-
po11_olive_013960	15	29	29;55	78	-	P34800	C_terminal Sure	G2/mitotic-specific cyclin-1 Antirrhinum majus (Garden snapdragon)	AT3G11520.1
po11_olive_013963	49	40;103	40;49;103;148	45;174	45	Q9LXK7-2	Internal Sure	2 of Probable pectinesterase/pectinesterase inhibitor 32 OS=Arabidopsis thaliana GN=PME32	AT3G43270.1
po11_olive_013966	18;114	18;114	21	16	16	Q8RX28	Internal Sure	Histone deacetylase 5 Arabidopsis thaliana (Mouse-ear cress)	AT5G61060.2
po11_olive_013971	170	170	22;170	95	-	Q9SCN8	Internal Sure	Cell division control protein 48 homolog D Arabidopsis thaliana (Mouse-ear cress)	AT4G04180.1
po11_olive_013975	21;80	-	21;53	12;51	12;51	Q9SDN0	Complete Putative	Chaperone protein dnaJ 20, chloroplastic Arabidopsis thaliana (Mouse-ear cress)	AT1G71000.1
po11_olive_013976	53	53;85	29;69;85;114	-	-	Q8RWB8	Internal Sure	E3 ubiquitin-protein ligase UPL6 Arabidopsis thaliana (Mouse-ear cress)	AT3G17205.1
po11_olive_013977	84	-	84;183;203	160	160	Q0WUR5	Internal Sure	1-phosphatidylinositol-3-phosphate 5-kinase FAB1A Arabidopsis thaliana (Mouse-ear cress)	AT4G33240.1
po11_olive_013978	62	-	-	-	-	B9RIR7	Internal Sure	Putative uncharacterized protein Ricinus communis (Castor bean)	AT5G62650.1
po11_olive_013981	178	-	16;45;48;69;104;116;157	176	-	Q6U740	Complete Sure	Allergen Fra e 1 Fraxinus excelsior (European ash)	AT3G45630.1
po11_olive_013986	69	-	-	-	-	Q84ZN6	C_terminal Putative	Probable cellulose synthase A catalytic subunit 8 [UDP-forming] Oryza sativa subsp. japonica (Rice)	AT5G05170.1
po11_olive_013988	4	94	30;94	18	18	Q9C923	Internal Sure	Nuclear/nucleolar GTPase 2 Arabidopsis thaliana (Mouse-ear cress)	AT1G52980.1
po11_olive_013991	13	-	13	76	76	Q03194	Internal Sure	Plasma membrane ATPase 4 Nicotiana plumbaginifolia (Leadwort-leaved tobacco) (Tex-Mex tobacco)	AT3G47950.1
po11_olive_013993	68	-	67;68	-	-	P41568	Complete Sure	Protein translation factor SUI1 homolog 1 Arabidopsis thaliana (Mouse-ear cress)	AT5G54940.1
po11_olive_013997	163	-	67;156;163	205;224	224	Q8LGH4	Internal Sure	Cullin-4 Arabidopsis thaliana (Mouse-ear cress)	AT5G46210.1
po11_olive_013998	15;31	-	15;28;31;39;58;88;99	-	-	A0A068UI78	Internal Sure	Coffea canephora DH200=94 genomic scaffold, scaffold_31 Coffea canephora (Robusta coffee)	-
po11_olive_013999	6	-	-	-	-	Q94A38	Internal Sure	La-related protein 6A Arabidopsis thaliana (Mouse-ear cress)	AT5G46250.1
po11_olive_014001	93	55;93	32;40;55;93;184	-	-	Q96250	Internal Sure	ATP synthase subunit gamma, mitochondrial Arabidopsis thaliana (Mouse-ear cress)	AT3G03340.1
po11_olive_014002	9	-	-	2;7	2	A0A078H5V0	C_terminal Putative	BnaC08g02760D protein Brassica napus (Rape)	-
po11_olive_014003	14	-	15;22	-	-	D7TT33	Internal Sure	Putative uncharacterized protein Vitis vinifera (Grape)	AT5G15270.2
po11_olive_014004	102	-	102	85	-	F6H151	Internal Sure	Putative uncharacterized protein Vitis vinifera (Grape)	-
po11_olive_014005	17	118	17;78;105	4	4	Q9M325	N_terminal Sure	Phosphatidylinositol:ceramide inositolphosphotransferase 1 Arabidopsis thaliana (Mouse-ear cress)	AT3G54020.1
po11_olive_014014	8;88	-	88;100	37;52	-	Q9LQF2	C_terminal Putative	Alkaline/neutral invertase CINV1 Arabidopsis thaliana (Mouse-ear cress)	AT1G56560.1
po11_olive_014016	96	-	73	16	16	Q8H063	Internal Sure	Probable protein phosphatase 2C 29 Oryza sativa subsp. japonica (Rice)	AT4G33920.1
po11_olive_014017	109	126	39;109;126	10;41	10;41	F6HNF6	C_terminal Sure	Putative uncharacterized protein Vitis vinifera (Grape)	AT2G38970.1
po11_olive_014018	6	25	25;103	13	13	Q8GXR9	Internal Sure	Alternative NAD(P)H-ubiquinone oxidoreductase C1, chloroplastic/mitochondrial Arabidopsis thaliana (Mouse-ear cress)	AT5G08740.1
po11_olive_014019	16	132	16;141;147	-	-	Q56XU4	C_terminal Putative	Zinc finger CCCH domain-containing protein 6 Arabidopsis thaliana (Mouse-ear cress)	AT1G19860.1
po11_olive_014025	2;6	130	131	-	-	A0A068V4G0	C_terminal Putative	Coffea canephora DH200=94 genomic scaffold, scaffold_98 Coffea canephora (Robusta coffee)	AT3G52740.1
po11_olive_014027	6;7	-	49;53;177	60;206	60;206	Q7XBH4	N_terminal Sure	Myb-related protein Myb4 Oryza sativa subsp. japonica (Rice)	AT1G34670.1
po11_olive_014038	6	-	23	8	8	A0A022Q881	N_terminal Putative	Uncharacterized protein Erythranthe guttata (Yellow monkey flower) (Mimulus guttatus)	AT1G70810.1
po11_olive_014046	5;6	-	71;93	-	-	A0A022QMW2	Internal Sure	Uncharacterized protein Erythranthe guttata (Yellow monkey flower) (Mimulus guttatus)	-
po11_olive_014047	178	79;108	45;52;79;86;109;120;123;126;160;161	17	17	Q9SUD4	C_terminal Putative	Tetraspanin-7 Arabidopsis thaliana (Mouse-ear cress)	AT4G28050.1
po11_olive_014048	119	-	30	16	16	F4J5S1	Internal Sure	Clustered mitochondria protein Arabidopsis thaliana (Mouse-ear cress)	AT3G52140.4
po11_olive_014049	2	124	34;56;77;124	135;174	174	Q9LJ44	C_terminal Putative	Zinc finger protein CONSTANS-LIKE 12 Arabidopsis thaliana (Mouse-ear cress)	AT3G21880.1
po11_olive_014050	2	21;105	107	-	-	Q058N4	Internal Sure	Magnesium transporter MRS2-11, chloroplastic Arabidopsis thaliana (Mouse-ear cress)	AT5G22830.1
po11_olive_014052	10	53	28;53	-	-	A0A022RXJ8	Internal Sure	Uncharacterized protein Erythranthe guttata (Yellow monkey flower) (Mimulus guttatus)	AT4G19645.1
po11_olive_014060	11;16;75	74	11;16	-	-	Q9FFD2	C_terminal Sure	Probable UDP-arabinopyranose mutase 5 Arabidopsis thaliana (Mouse-ear cress)	AT5G16510.1
po11_olive_014064	18	-	18	92;108	89;92	P46293	N_terminal Putative	40S ribosomal protein S16 Gossypium hirsutum (Upland cotton) (Gossypium mexicanum)	AT2G09990.1
po11_olive_014070	58;90	28;37;78;90	15;28;46;60;80;92	112	-	Q8S9G8-2	Internal Sure	2 of Squamosa promoter-binding-like protein 7 OS=Arabidopsis thaliana GN=SPL7	AT5G18830.3
po11_olive_014071	28;146	114;146	28	-	-	W9S9H6	C_terminal Putative	Uncharacterized protein Morus notabilis.	AT5G51840.1
po11_olive_014075	53	53	53;135	14;145;153	153	Q9M8T9	N_terminal Sure	Histone acetyltransferase MCC1 Arabidopsis thaliana (Mouse-ear cress)	AT5G16800.3
po11_olive_014077	40	40;165	41;166	-	-	Q9SD34	Internal Sure	Zinc finger CCCH domain-containing protein 44 Arabidopsis thaliana (Mouse-ear cress)	AT3G51120.1
po11_olive_014086	119	63	48;63	118	118	Q9FMV0	Internal Sure	F-box/LRR-repeat protein At5g63520 Arabidopsis thaliana (Mouse-ear cress)	AT5G63520.1
po11_olive_014099	16	81	16;99;151;180	-	-	Q8LBH2	Internal Sure	Putative clathrin assembly protein At2g01600 Arabidopsis thaliana (Mouse-ear cress)	AT2G01600.1
po11_olive_018003	25	25	25	-	-	A0A059LP92	C_terminal Putative	Uncharacterized protein Helicosporidium sp. ATCC 50920.	-
po11_olive_018004	39	34;39;62	34;39;52;66;74;77	-	-	Q9SRW9	Internal Sure	Cellulose synthase-like protein D5 Arabidopsis thaliana (Mouse-ear cress)	AT1G02730.1
po11_olive_018006	14	14;48	14;48	29	29	P86387	Internal Sure	Phospholipase D alpha 1 Carica papaya (Papaya)	AT4G02120.1
po11_olive_018007	14	83	12;14	198;199	199	A0A022RDA6	Internal Sure	Uncharacterized protein Erythranthe guttata (Yellow monkey flower) (Mimulus guttatus)	AT2G15730.1
po11_olive_018010	12	-	12;46;55;112	140	140	Q0WPN0	Internal Sure	Inactive exonuclease DIS3L2 Arabidopsis thaliana (Mouse-ear cress)	AT2G17510.2
po11_olive_018013	7;16	7;70	16;70;198	12;113;159;167	12;159;167	Q3E8Z8	Internal Sure	Putative pectinesterase/pectinesterase inhibitor 28 Arabidopsis thaliana (Mouse-ear cress)	AT5G27870.1
po11_olive_018014	7	59	38;59	-	-	S8D0B6	C_terminal Putative	Uncharacterized protein Genlisea aurea.	AT2G47115.1
po11_olive_018016	3	41	41	-	-	Q06J21	Complete Sure	Photosystem II reaction center protein H Bigelowiella natans (Pedinomonas minutissima) (Chlorarachnion sp. (strain CCMP621)) Plastid Chloroplast	-
po11_olive_018017	163	163	65;171	-	-	P59231	N_terminal Sure	60S ribosomal protein L10a-3 Arabidopsis thaliana (Mouse-ear cress)	AT5G22440.1
po11_olive_018029	144	32	32;87;90;109	-	-	O48809	Internal Sure	Leucine-rich repeat extensin-like protein 2 Arabidopsis thaliana (Mouse-ear cress)	AT1G62440.1
po11_olive_018034	8	-	29	9	9	Q9CA89	Internal Sure	Rop guanine nucleotide exchange factor 12 Arabidopsis thaliana (Mouse-ear cress)	AT1G79860.1
po11_olive_018036	111	111	21;23;34	-	-	A0A068UQ98	C_terminal Putative	Coffea canephora DH200=94 genomic scaffold, scaffold_45 Coffea canephora (Robusta coffee)	AT5G11090.1
po11_olive_018039	8	26	26;37;49;63;70;86;93	-	-	Q84JL3	Internal Sure	E3 ubiquitin-protein ligase SINAT3 Arabidopsis thaliana (Mouse-ear cress)	AT3G61790.1
po11_olive_018040	10	-	-	63	-	Q9C7R6	C_terminal Putative	U-box domain-containing protein 17 Arabidopsis thaliana (Mouse-ear cress)	AT1G29340.1
po11_olive_018043	23	99	23;58;74;77;85	37;102	102	Q04960	N_terminal Putative	DnaJ protein homolog Cucumis sativus (Cucumber)	AT1G79030.1
po11_olive_018052	3	53;108	108	77	77	P46486	Internal Sure	Photosystem I reaction center subunit III, chloroplastic Flaveria trinervia (Clustered yellowtops) (Oedera trinervia)	AT1G31330.1
po11_olive_018054	4;6	42	44	43	-	O80397	Internal Sure	Mitogen-activated protein kinase kinase 4 Arabidopsis thaliana (Mouse-ear cress)	AT3G22750.1
po11_olive_018058	13	127	14;128	12	12	A0A061FJ66	Internal Sure	Cysteine-rich RLK (RECEPTOR-like protein kinase) 8 Theobroma cacao (Cacao) (Cocoa)	-
po11_olive_018067	104	40;197	82;105	-	-	F6GVT4	Internal Sure	Putative uncharacterized protein Vitis vinifera (Grape)	-
po11_olive_018069	15	81	60;81;145	-	-	Q9SLK2	Internal Sure	ALA-interacting subunit 3 Arabidopsis thaliana (Mouse-ear cress)	AT1G54320.1
po11_olive_018071	18;115	-	18;53;115	8;68;144	144	O82531	C_terminal Putative	Proteasome subunit beta type-1 Petunia hybrida (Petunia)	AT3G60820.1
po11_olive_018081	9;70	108;121;195	70;109;122	7;43;200	200	Q9ZUI6	Internal Sure	AP-1 complex subunit gamma-2 Arabidopsis thaliana (Mouse-ear cress)	AT1G60070.2
po11_olive_018085	138	138	138	76	76	Q94AH6	N_terminal Sure	Cullin-1 Arabidopsis thaliana (Mouse-ear cress)	AT4G02570.1
po11_olive_018086	9	121	66	4;123	123	Q9ZVC9-2	Internal Sure	2 of Protein FAR1-RELATED SEQUENCE 3 OS=Arabidopsis thaliana GN=FRS3	AT2G43280.1
po11_olive_018089	204	48;85	48;85;173	8;157;191	8;191	Q96372	Internal Sure	Cell division cycle protein 48 homolog Capsicum annuum (Bell pepper)	AT3G53230.1
po11_olive_018095	93	93;192	74;93;192	-	-	Q8L6J3	Internal Sure	DNA-directed RNA polymerase 2B, chloroplastic/mitochondrial Nicotiana tabacum (Common tobacco)	AT5G15700.2
po11_olive_018099	25	25	-	-	-	P38385	Complete Sure	Protein transport protein Sec61 subunit gamma Oryza sativa subsp. japonica (Rice)	AT5G50460.1
po11_olive_018100	11	-	41	-	-	A0A022R9E3	Complete Putative	Uncharacterized protein Erythranthe guttata (Yellow monkey flower) (Mimulus guttatus)	-
po11_olive_018110	3;34	3;14	14;16;34	-	-	A0A068TR37	N_terminal Sure	Coffea canephora DH200=94 genomic scaffold, scaffold_3 Coffea canephora (Robusta coffee)	AT3G51550.1
po11_olive_018123	13	81	13;36;126;140;143;150;158;160	3	3	C0SUT9	Internal Sure	Putative lysine-specific demethylase JMJ16 Arabidopsis thaliana (Mouse-ear cress)	AT1G08620.1
po11_olive_018125	154	-	77	63;87	63	P28188	C_terminal Putative	Ras-related protein RABD2a Arabidopsis thaliana (Mouse-ear cress)	AT1G02130.1
po11_olive_018126	12	-	12	14;20	14;20	Q9C512	N_terminal Sure	Mannosyl-oligosaccharide 1,2-alpha-mannosidase MNS1 Arabidopsis thaliana (Mouse-ear cress)	AT1G51590.1
po11_olive_018143	23	-	23	-	-	Q680Q4-3	C_terminal Putative	3 of E3 SUMO-protein ligase SIZ1 OS=Arabidopsis thaliana GN=SIZ1	AT5G60410.2
po11_olive_018144	30	-	11;12;29;44	101	-	O65268	C_terminal Sure	Putative threonine aspartase Arabidopsis thaliana (Mouse-ear cress)	AT4G00590.1
po11_olive_018151	4	11;117	11;26;117	6	6	A0A022RUU8	Internal Sure	Uncharacterized protein Erythranthe guttata (Yellow monkey flower) (Mimulus guttatus)	AT5G08450.1
po11_olive_018153	70	129;199	70;112;129;183	2;17;24;105;126	2	F6H9S2	Internal Sure	Putative uncharacterized protein Vitis vinifera (Grape)	-
po11_olive_018158	2	-	26	16	16	Q9LHK1	N_terminal Sure	Nudix hydrolase 16, mitochondrial Arabidopsis thaliana (Mouse-ear cress)	AT3G12600.1
po11_olive_018165	5	92	40;52;93	-	-	Q6U740	Complete Putative	Allergen Fra e 1 Fraxinus excelsior (European ash)	-
po11_olive_018183	46	46	20;47	-	-	O49627	C_terminal Putative	Iron-sulfur cluster assembly protein 1 Arabidopsis thaliana (Mouse-ear cress)	AT4G22220.1
po11_olive_018190	49;102	18;45	18;45;95;97	19	19	Q9SUE7	C_terminal Putative	Histone-lysine N-methyltransferase ATX4 Arabidopsis thaliana (Mouse-ear cress)	AT4G27910.1
po11_olive_018193	1;28;137	137;171	30;55;140;157;174	-	-	P49062	Internal Sure	Exopolygalacturonase clone GBGE184 Arabidopsis thaliana (Mouse-ear cress)	AT3G07820.1
po11_olive_018199	9;137	91	39;92	-	-	Q8W171	C_terminal Putative	Peptidyl-prolyl cis-trans isomerase 1 Glycine max (Soybean) (Glycine hispida)	AT2G16600.1
po11_olive_018201	203	40;120;203	12;40;42;45;60;70;92;122;163	100	100	Q5CCK4	Internal Sure	B3 domain-containing transcription repressor VAL2 Arabidopsis thaliana (Mouse-ear cress)	AT4G32010.1
po11_olive_018205	6	-	70	-	-	A0A022Q8L7	N_terminal Sure	Uncharacterized protein Erythranthe guttata (Yellow monkey flower) (Mimulus guttatus)	AT3G05010.1
po11_olive_018207	3;48	31	31;48;60	-	-	Q9M385	Complete Putative	50S ribosomal protein L17, chloroplastic Arabidopsis thaliana (Mouse-ear cress)	AT3G54210.1
po11_olive_018213	92	-	92	136	-	Q9M9Y4-2	C_terminal Putative	2 of E3 ubiquitin protein ligase DRIP1 OS=Arabidopsis thaliana GN=DRIP1	AT2G30580.1
po11_olive_018219	8	118	59;91;109;120	4	4	Q05967	C_terminal Putative	Polygalacturonase Nicotiana tabacum (Common tobacco)	-
po11_olive_018222	125	-	57;117	34;66	-	Q6BDA0	Internal Sure	Probable lysine-specific demethylase ELF6 Arabidopsis thaliana (Mouse-ear cress)	AT5G04240.1
po11_olive_018223	123	-	78;98;172	-	-	Q9MB58	Internal Sure	6-phosphofructo-2-kinase/fructose-2,6-bisphosphatase Arabidopsis thaliana (Mouse-ear cress)	AT1G07110.1
po11_olive_018227	14;101	-	14	-	-	M0T9V0	C_terminal Sure	Uncharacterized protein Musa acuminata subsp. malaccensis (Wild banana) (Musa malaccensis)	AT2G04480.1
po11_olive_018229	81	161	44;56;151;162	-	-	Q9LPD2	Internal Sure	Flap endonuclease GEN-like 1 Arabidopsis thaliana (Mouse-ear cress)	AT4G33625.1
po11_olive_018236	40;94	94	40;94	134	-	Q7PC88	Internal Sure	ABC transporter G family member 31 Arabidopsis thaliana (Mouse-ear cress)	AT2G29940.1
po11_olive_018242	2	-	-	-	-	Q8H0U8	Internal Sure	DEAD-box ATP-dependent RNA helicase 42 Arabidopsis thaliana (Mouse-ear cress)	AT1G20920.1
po11_olive_018247	4	-	59;147	-	-	F4INP9	N_terminal Sure	QWRF motif-containing protein 4 Arabidopsis thaliana (Mouse-ear cress)	AT4G30740.1
po11_olive_018254	5	-	34	-	-	Q7XJJ7	C_terminal Sure	Fatty acid amide hydrolase Arabidopsis thaliana (Mouse-ear cress)	AT5G64440.1
po11_olive_018259	14	14	14	88;104	85;88	P46293	Complete Sure	40S ribosomal protein S16 Gossypium hirsutum (Upland cotton) (Gossypium mexicanum)	AT2G09990.1
po11_olive_018260	57	57	57	75;119	119	P10743	C_terminal Putative	Stem 31 kDa glycoprotein Glycine max (Soybean) (Glycine hispida)	AT4G25150.1
po11_olive_018264	122	-	93;96;100	7	-	A5APH3	Internal Sure	Putative uncharacterized protein Vitis vinifera (Grape)	-
po11_olive_018271	58	-	58	11;18	11;18	M1C4B5	C_terminal Sure	Uncharacterized protein Solanum tuberosum (Potato)	-
po11_olive_018276	10	-	37;41;46	6;28;48	6;48	K4BJL4	C_terminal Putative	Uncharacterized protein Solanum lycopersicum (Tomato) (Lycopersicon esculentum)	AT1G48440.1
po11_olive_018278	8	8	71	10	10	C5WVA8	Internal Sure	Putative uncharacterized protein Sb01g016800 Sorghum bicolor (Sorghum) (Sorghum vulgare)	-
po11_olive_018295	3;14	14;26;77	14;21;58	-	-	Q10QI5	N_terminal Putative	Probable ribosome biogenesis protein LOC_Os03g09920 Oryza sativa subsp. japonica (Rice)	AT5G10070.2
po11_olive_018296	42	33	33;88	-	-	P93733	C_terminal Putative	Phospholipase D beta 1 Arabidopsis thaliana (Mouse-ear cress)	AT2G42010.1
po11_olive_018299	2	32	32;109;164	22;38;92	38;92	A0A022R9C7	Internal Sure	Uncharacterized protein Erythranthe guttata (Yellow monkey flower) (Mimulus guttatus)	AT1G21060.1
po11_olive_018294_split_0	32	55	32;55	-	-	O04857	N_terminal Putative	Serine/threonine-protein phosphatase PP1 isozyme 2 Nicotiana tabacum (Common tobacco)	AT4G11240.1
po11_olive_016806	9	31	17;33	-	-	A0A068UUN4	C_terminal Sure	Coffea canephora DH200=94 genomic scaffold, scaffold_62 Coffea canephora (Robusta coffee)	-
po11_olive_016811	40	-	-	134	-	P92792	C_terminal Putative	Mitochondrial import receptor subunit TOM20 Solanum tuberosum (Potato)	AT3G27080.1
po11_olive_016815	2	17;164	45;127;168	-	-	Q9LFA2	Internal Sure	Serine/threonine-protein kinase KIPK Arabidopsis thaliana (Mouse-ear cress)	AT5G03640.1
po11_olive_016817	14	14;48	15;53;113;152	24;205	24	Q9SLG9	Internal Sure	Phosphatidylinositol 4-phosphate 5-kinase 5 Arabidopsis thaliana (Mouse-ear cress)	AT2G41210.1
po11_olive_016818	1	-	-	134	134	F4HWE6	Internal Sure	Exocyst complex component SEC5B Arabidopsis thaliana (Mouse-ear cress)	AT1G76850.1
po11_olive_016819	41	-	41;117	200	200	Q9LI00	Internal Sure	6-phosphogluconate dehydrogenase, decarboxylating 1 Oryza sativa subsp. japonica (Rice)	AT1G64190.1
po11_olive_016820	8	-	43;47	-	-	Q9FKC0	N_terminal Sure	60S ribosomal protein L13a-4 Arabidopsis thaliana (Mouse-ear cress)	AT5G48760.1
po11_olive_016827	5	-	-	192	192	Q2RAC5	Internal Sure	Cyclin-T1-3 Oryza sativa subsp. japonica (Rice)	-
po11_olive_016834	3	11	11;37;65	14;60	14	Q1G3N6	Internal Sure	Putative F-box protein At3g51171 Arabidopsis thaliana (Mouse-ear cress)	AT3G51171.1
po11_olive_016843	6;9	-	19;30;44;185	-	-	A0A022Q2G9	Internal Sure	Uncharacterized protein Erythranthe guttata (Yellow monkey flower) (Mimulus guttatus)	AT1G22660.1
po11_olive_016847	15	-	15;82	122	122	Q9LYC6	N_terminal Putative	Glutaredoxin-C11 Arabidopsis thaliana (Mouse-ear cress)	AT3G62950.1
po11_olive_016848	4	-	-	-	-	Q9XI84	Internal Sure	[Fructose-bisphosphate aldolase]-lysine N-methyltransferase, chloroplastic Arabidopsis thaliana (Mouse-ear cress)	AT4G14819.1
po11_olive_016860	67	67	67	-	-	A0A068TWC1	Complete Sure	Coffea canephora DH200=94 genomic scaffold, scaffold_5 Coffea canephora (Robusta coffee)	AT3G48180.1
po11_olive_016865	60	95	39;60;95;121;148	-	-	P13447	Complete Sure	Anther-specific protein LAT52 Solanum lycopersicum (Tomato) (Lycopersicon esculentum)	-
po11_olive_016866	5	-	-	4	4	Q3E9A0	C_terminal Putative	Probable anion transporter 6, chloroplastic Arabidopsis thaliana (Mouse-ear cress)	AT5G20380.1
po11_olive_016872	25;27	48	25;27;48	-	-	Q9SX52	N_terminal Sure	Phytochrome-associated serine/threonine-protein phosphatase 1 Arabidopsis thaliana (Mouse-ear cress)	AT1G50370.1
po11_olive_016873	5	-	-	-	-	Q38870	N_terminal Sure	Calcium-dependent protein kinase 2 Arabidopsis thaliana (Mouse-ear cress)	AT3G10660.1
po11_olive_016875	7;97	16	97;105	-	-	U5G9K5	N_terminal Sure	Uncharacterized protein Populus trichocarpa (Western balsam poplar) (Populus balsamifera subsp. trichocarpa)	-
po11_olive_016880	18	18	19;71;74;96;111;119	32;124	-	A0A068U2F8	Internal Sure	Coffea canephora DH200=94 genomic scaffold, scaffold_7 Coffea canephora (Robusta coffee)	AT4G35560.2
po11_olive_016881	5;8	117	29;64;76;117	-	-	Q6U740	Complete Putative	Allergen Fra e 1 Fraxinus excelsior (European ash)	-
po11_olive_016882	84	19;84	19;85	5;97	97	M1C9X6	C_terminal Putative	Uncharacterized protein Solanum tuberosum (Potato)	AT5G08160.1
po11_olive_016883	10	25;177	25;41;96;149;153;177	68;207	68;207	O48850	C_terminal Putative	Vesicle-associated membrane protein 725 Arabidopsis thaliana (Mouse-ear cress)	AT2G32670.1
po11_olive_016885	58	-	58	-	-	F6HQ93	N_terminal Sure	Putative uncharacterized protein Vitis vinifera (Grape)	-
po11_olive_016890	41;57	56;83	19;41;57;84	108	108	Q9LEJ0	C_terminal Putative	Enolase 1 Hevea brasiliensis (Para rubber tree) (Siphonia brasiliensis)	AT2G36530.1
po11_olive_016895	2	-	79;107	-	-	Q9LK31	Internal Sure	Kelch repeat-containing protein At3g27220 Arabidopsis thaliana (Mouse-ear cress)	AT1G51540.1
po11_olive_016898	62	61	-	16	16	Q6Z844	C_terminal Putative	Coatomer subunit zeta-2 Oryza sativa subsp. japonica (Rice)	AT1G60970.1
po11_olive_016906	80	10;24	11;18;25;35;57	-	-	Q84JP1	Internal Sure	Nuclear transcription factor Y subunit A-7 Arabidopsis thaliana (Mouse-ear cress)	AT1G30500.2
po11_olive_016911	2;22	-	57;65	64;126	64	Q9FX35	C_terminal Putative	Pentatricopeptide repeat-containing protein At1g73400, mitochondrial Arabidopsis thaliana (Mouse-ear cress)	AT1G73400.1
po11_olive_016918	4	-	58	132	132	A0A022Q052	Internal Sure	Uncharacterized protein Erythranthe guttata (Yellow monkey flower) (Mimulus guttatus)	AT2G17930.1
po11_olive_016923	3;9	9	-	-	-	Q38774	C_terminal Putative	Cell division control protein 2 homolog C Antirrhinum majus (Garden snapdragon)	AT3G54180.1
po11_olive_016924	12	-	12;16	45;52;86	45;86	Q9LZK5	N_terminal Sure	DnaJ protein ERDJ3B Arabidopsis thaliana (Mouse-ear cress)	AT3G62600.1
po11_olive_016929	19	52	19;52	-	-	P08281	N_terminal Sure	Glutamine synthetase leaf isozyme, chloroplastic Pisum sativum (Garden pea)	AT5G35630.1
po11_olive_016934	15	-	15;77	135	135	Q8W3L1	Internal Sure	NADPH:adrenodoxin oxidoreductase, mitochondrial Arabidopsis thaliana (Mouse-ear cress)	AT4G32360.1
po11_olive_016942	113	113	-	-	-	Q9ZRX0	C_terminal Putative	Translationally-controlled tumor protein homolog Pseudotsuga menziesii (Douglas-fir) (Abies menziesii)	AT3G16640.1
po11_olive_016944	65	-	65	108	-	P93400	Internal Sure	Phospholipase D alpha 1 Nicotiana tabacum (Common tobacco)	AT1G52570.1
po11_olive_016949	18	66;79	66	134	134	A0A022RR84	C_terminal Putative	Uncharacterized protein Erythranthe guttata (Yellow monkey flower) (Mimulus guttatus)	AT3G26890.1
po11_olive_016959	188	-	29;188	132	-	Q8H1G3	Internal Sure	Metal tolerance protein C4 Arabidopsis thaliana (Mouse-ear cress)	AT1G51610.1
po11_olive_016963	2;82	128	44;82	60;73	60;73	A0A061GCF3	C_terminal Putative	F11A6.1 protein, putative Theobroma cacao (Cacao) (Cocoa)	AT1G17665.1
po11_olive_016964	4	-	60;89;101;115	-	-	A0A068UQP6	Internal Sure	Coffea canephora DH200=94 genomic scaffold, scaffold_48 Coffea canephora (Robusta coffee)	AT3G59660.1
po11_olive_016970	59	-	40;43;60	98	-	O23492	Internal Sure	Inositol transporter 4 Arabidopsis thaliana (Mouse-ear cress)	AT4G16480.1
po11_olive_016973	87	30	30;78;87;143	6;83	6;83	A0A068UXI7	N_terminal Putative	Coffea canephora DH200=94 genomic scaffold, scaffold_63 Coffea canephora (Robusta coffee)	-
po11_olive_016975	2	-	164;176;200	-	-	Q949Q7	Internal Sure	Serine carboxypeptidase-like 29 Arabidopsis thaliana (Mouse-ear cress)	AT4G30810.1
po11_olive_016980	1;66;92	-	11;66	62;136	136	Q9SZL8	Internal Sure	Protein FAR1-RELATED SEQUENCE 5 Arabidopsis thaliana (Mouse-ear cress)	AT4G38180.1
po11_olive_016990	93	93	94	1	1	Q9AV81	Internal Sure	U-box domain-containing protein 72 Oryza sativa subsp. japonica (Rice)	AT4G34380.1
po11_olive_016993	10	10	55;158;193	67	67	A0A022QL90	Internal Sure	Uncharacterized protein Erythranthe guttata (Yellow monkey flower) (Mimulus guttatus)	AT1G28420.1
po11_olive_016995	6;208	37;155	37;96;126;136;155;176	159	-	Q0WPH8	Internal Sure	Serine/threonine-protein kinase Nek5 Arabidopsis thaliana (Mouse-ear cress)	AT3G44200.1
po11_olive_016999	3	-	-	-	-	Q99091	C_terminal Putative	Light-inducible protein CPRF3 Petroselinum crispum (Parsley) (Petroselinum hortense)	AT1G68880.1
po11_olive_017002	20	-	20	132	-	A0A061GWZ2	N_terminal Putative	Transcription initiation factor IIA subunit 1 Theobroma cacao (Cacao) (Cocoa)	AT1G07480.1
po11_olive_017005	13;56	-	13;56;109	-	-	A0A022RAU0	C_terminal Sure	Uncharacterized protein Erythranthe guttata (Yellow monkey flower) (Mimulus guttatus)	AT2G34750.1
po11_olive_017015	6;11;34	34;79	28;34;79;97	-	-	O64827	N_terminal Sure	Histone-lysine N-methyltransferase SUVR5 Arabidopsis thaliana (Mouse-ear cress)	AT2G23740.2
po11_olive_017019	3;175	124	31;126;141;173;177	5	5	Q9LQI9	Internal Sure	Oligouridylate-binding protein 1B Arabidopsis thaliana (Mouse-ear cress)	AT1G17370.1
po11_olive_017020	28	-	29;66	11;17;99;109	11;17;99;109	A5BXE5	C_terminal Putative	Putative uncharacterized protein Vitis vinifera (Grape)	-
po11_olive_017021	67	-	67;76;103	-	-	Q9SMC4	Complete Sure	Dolichyl-diphosphooligosaccharide--protein glycosyltransferase subunit DAD1 Solanum lycopersicum (Tomato) (Lycopersicon esculentum)	AT1G32210.1
po11_olive_017022	85	31	32;43	-	-	Q8L7A9	Internal Sure	AP-4 complex subunit epsilon Arabidopsis thaliana (Mouse-ear cress)	AT1G31730.1
po11_olive_017027	14;68	-	14;68;119;138	-	-	Q9SKZ5	C_terminal Putative	Folate-biopterin transporter 1, chloroplastic Arabidopsis thaliana (Mouse-ear cress)	AT2G32040.1
po11_olive_017028	137	94	94	-	-	P37216	Internal Sure	Phospho-2-dehydro-3-deoxyheptonate aldolase 2, chloroplastic Solanum lycopersicum (Tomato) (Lycopersicon esculentum)	AT1G22410.1
po11_olive_017033	88	88	17;70;88;101;162	2	2;210	Q8W1K8	Internal Sure	Protein Mut11 Chlamydomonas reinhardtii (Chlamydomonas smithii)	AT4G02730.1
po11_olive_017034	35	-	35	10;62;75	10;62;75	Q94AH6	C_terminal Putative	Cullin-1 Arabidopsis thaliana (Mouse-ear cress)	AT4G02570.1
po11_olive_017036	123	43;118	43;118	62	62	Q0WL52	Internal Sure	BTB/POZ domain-containing protein NPY5 Arabidopsis thaliana (Mouse-ear cress)	AT4G37590.1
po11_olive_017037	2;30;39;96	-	30;39;96;146	-	-	P17407	Complete Putative	21 kDa protein Daucus carota (Wild carrot)	AT5G62350.1
po11_olive_017038	60	-	-	22	-	Q9FJR0	N_terminal Sure	Regulator of nonsense transcripts 1 homolog Arabidopsis thaliana (Mouse-ear cress)	AT5G47010.1
po11_olive_017039	184	11;22	11;22;93;129;184	3;5;132	3;5	Q9C9N5	Internal Sure	Probable inactive leucine-rich repeat receptor-like protein kinase At1g66830 Arabidopsis thaliana (Mouse-ear cress)	AT1G66830.1
po11_olive_017040	1	-	31	-	-	Q9FN08	Internal Sure	Beta-galactosidase 10 Arabidopsis thaliana (Mouse-ear cress)	AT5G63810.1
po11_olive_017041	11	11;76	11;69;76	207	207	A0A022PW43	Internal Sure	Uncharacterized protein Erythranthe guttata (Yellow monkey flower) (Mimulus guttatus)	-
po11_olive_017043	15	124	12;15;36;71;84;125	11	-	Q6U740	Complete Putative	Allergen Fra e 1 Fraxinus excelsior (European ash)	-
po11_olive_017044	9	-	26;29;40;42;43	93;115	93;115	P43254	Internal Sure	E3 ubiquitin-protein ligase COP1 Arabidopsis thaliana (Mouse-ear cress)	AT2G32950.1
po11_olive_017045	5;8	117	29;64;76;117	4	4	Q6U740	Complete Putative	Allergen Fra e 1 Fraxinus excelsior (European ash)	-
po11_olive_017048	65	-	61;65;73	-	-	P56331	N_terminal Putative	Eukaryotic translation initiation factor 1A Onobrychis viciifolia (Common sainfoin)	AT2G04520.1
po11_olive_017049	210	117	28;44;111;160;161;166	-	-	Q93W93	Internal Sure	F-box/kelch-repeat protein At1g55270 Arabidopsis thaliana (Mouse-ear cress)	AT1G55270.1
po11_olive_017057	97	69	69;78;97	-	-	Q84MC7	C_terminal Putative	Abscisic acid receptor PYL9 Arabidopsis thaliana (Mouse-ear cress)	AT1G01360.1
po11_olive_017059	38	-	-	14	14	O65570-2	Internal Sure	2 of Villin-4 OS=Arabidopsis thaliana GN=VLN4	AT4G30160.2
po11_olive_017067	5	5;50;118;165	34;35;50;118;165	207	207	A6MVX8	Internal Sure	Translation initiation factor IF-2, chloroplastic Rhodomonas salina (Cryptomonas salina) Plastid Chloroplast	AT1G21160.1
po11_olive_017070	3;121	39;121	39;51	66	66	Q9ZPY9	Internal Sure	Phosphatidylinositol 4-kinase gamma 4 Arabidopsis thaliana (Mouse-ear cress)	AT2G46500.1
po11_olive_017082	25	-	25;56	-	-	F4JKK0-2	C_terminal Sure	2 of Probable E3 ubiquitin ligase SUD1 OS=Arabidopsis thaliana GN=SUD1	AT4G34100.1
po11_olive_017087	41	-	23;85	202	202	A0A068TUP0	Internal Sure	Coffea canephora DH200=94 genomic scaffold, scaffold_4 Coffea canephora (Robusta coffee)	-
po11_olive_017093	6	-	28;38;84	10;12	10;12	Q8H038	Internal Sure	Xyloglucan galactosyltransferase KATAMARI1 homolog Oryza sativa subsp. japonica (Rice)	AT2G20370.1
po11_olive_023400	13;31;115	115	14;31;32;42;116	1	1	A0A068TXL5	Internal Sure	Coffea canephora DH200=94 genomic scaffold, scaffold_5 Coffea canephora (Robusta coffee)	AT3G18290.1
po11_olive_023405	59;121	59	59	25;41	25	Q9FLR0	C_terminal Putative	Protein NEN1 Arabidopsis thaliana (Mouse-ear cress)	AT5G07710.1
po11_olive_023411	88	88	18;88	95	95	Q0WL80-2	N_terminal Sure	2 of UDP-glucose:glycoprotein glucosyltransferase OS=Arabidopsis thaliana GN=UGGT	AT1G71220.2
po11_olive_023413	13;29;66	-	13;29;31;40;66	85	85	Q2MHE4	Internal Sure	Serine/threonine-protein kinase HT1 Arabidopsis thaliana (Mouse-ear cress)	AT4G14780.1
po11_olive_023418	3;6;15	-	-	-	-	O81635	Internal Sure	Kinesin-4 Arabidopsis thaliana (Mouse-ear cress)	AT2G47500.1
po11_olive_023419	64;67	-	-	22;61	22	Q9FKS5	C_terminal Putative	Cytochrome c1 2, heme protein, mitochondrial Arabidopsis thaliana (Mouse-ear cress)	AT5G40810.1
po11_olive_023428	16	37;119	16;37;115;119	12	12	Q2V4L8-2	Internal Sure	2 of Endoglucanase 3 OS=Arabidopsis thaliana GN=CEL5	AT1G22880.1
po11_olive_023432	1	12	103;109	127	26	Q9FF10	C_terminal Sure	Heparanase-like protein 1 Arabidopsis thaliana (Mouse-ear cress)	AT5G07830.1
po11_olive_023433	9	-	-	-	-	Q6ZY51	Internal Sure	Phosphoglucan, water dikinase, chloroplastic Arabidopsis thaliana (Mouse-ear cress)	AT4G31350.1
po11_olive_023439	2;3	-	-	67	67	Q6ATV4	Internal Sure	Calcium-transporting ATPase 2, plasma membrane-type Oryza sativa subsp. japonica (Rice)	AT4G37640.1
po11_olive_023443	27	-	38;77	-	-	A0A068UE38	Internal Sure	Coffea canephora DH200=94 genomic scaffold, scaffold_23 Coffea canephora (Robusta coffee)	-
po11_olive_023451	2	-	12	36	36	Q94A34	Internal Sure	Phosphatidylinositol/phosphatidylcholine transfer protein SFH12 Arabidopsis thaliana (Mouse-ear cress)	AT4G36490.1
po11_olive_023453	92	-	92;142	13;31;187	13;31;187	M1AS02	Internal Sure	Uncharacterized protein Solanum tuberosum (Potato)	-
po11_olive_023454	34	-	16;36	8;11	8;11	F4IVI0	Internal Sure	Mitotic checkpoint serine/threonine-protein kinase BUB1 Arabidopsis thaliana (Mouse-ear cress)	AT2G20635.1
po11_olive_023462	12	76	-	-	-	Q84ZT9	C_terminal Putative	Protein WAVE-DAMPENED 2 Arabidopsis thaliana (Mouse-ear cress)	AT3G23090.1
po11_olive_023464	6	22	19;22;149	157	157	P36428-2	Internal Sure	Cytoplasmic of Alanine--tRNA ligase OS=Arabidopsis thaliana GN=ALATS	AT1G50200.1
po11_olive_023465	9	-	-	21	21;52	A0A022S3J1	N_terminal Putative	Uncharacterized protein Erythranthe guttata (Yellow monkey flower) (Mimulus guttatus)	AT3G55600.1
po11_olive_023466	93	93	53;67;76;93	-	-	Q2V419-2	Internal Sure	2 of Cyclin-dependent kinase B1-2 OS=Arabidopsis thaliana GN=CDKB1-2	AT3G44850.1
po11_olive_023467	5	-	-	14	14;133	P29162	Internal Sure	L-ascorbate oxidase homolog Nicotiana tabacum (Common tobacco)	AT1G55560.1
po11_olive_023469	9	9;47	46;47;87;114	-	-	Q9XEE8	C_terminal Putative	Probable protein phosphatase 2C 30 Arabidopsis thaliana (Mouse-ear cress)	AT2G40180.1
po11_olive_023472	9;10;41;97	-	11;44;67;99;103;109	21	21	Q9LF97	Internal Sure	CBS domain-containing protein CBSCBSPB3 Arabidopsis thaliana (Mouse-ear cress)	AT3G52950.1
po11_olive_023479	31	56;151;172	56;125;151;172	23	23	Q9M3B6	Internal Sure	Plastidial pyruvate kinase 4, chloroplastic Arabidopsis thaliana (Mouse-ear cress)	AT3G49160.1
po11_olive_023485	9	9	-	103;140;152	103;140;152	Q40885	C_terminal Putative	Floral homeotic protein AGAMOUS Petunia hybrida (Petunia)	AT4G18960.1
po11_olive_023486	2	-	-	-	-	Q9LY77	Internal Sure	Calcium-transporting ATPase 12, plasma membrane-type Arabidopsis thaliana (Mouse-ear cress)	AT3G63380.1
po11_olive_023491	7;9;23	9	41	-	-	M7ZDV5	C_terminal Putative	Uncharacterized protein Triticum urartu (Red wild einkorn) (Crithodium urartu)	-
po11_olive_023498	24	66;109;112	24;66;78;109	16;55	16;55	Q0WKY2	Internal Sure	Carbon catabolite repressor protein 4 homolog 5 Arabidopsis thaliana (Mouse-ear cress)	AT1G73875.1
po11_olive_023499	1;70	121	22;34;56;65;70;101;105;109;125	-	-	Q8GUI4-2	Internal Sure	2 of Uncharacterized GPI-anchored protein At1g61900 OS=Arabidopsis thaliana GN=At1g61900	AT2G30700.1
po11_olive_023501	38	-	18;33	-	-	Q9LQF2	C_terminal Sure	Alkaline/neutral invertase CINV1 Arabidopsis thaliana (Mouse-ear cress)	AT5G22510.1
po11_olive_023503	5;19	-	19;110	15	15	A0A022R0K8	N_terminal Sure	Uncharacterized protein Erythranthe guttata (Yellow monkey flower) (Mimulus guttatus)	AT4G33180.1
po11_olive_023505	6	-	45;55;63;97	100	-	Q40467	C_terminal Putative	Eukaryotic initiation factor 4A-14 Nicotiana tabacum (Common tobacco)	AT1G54270.1
po11_olive_023507	2	13	-	-	-	Q56YN8	Internal Sure	Structural maintenance of chromosomes protein 3 Arabidopsis thaliana (Mouse-ear cress)	AT2G27170.1
po11_olive_023511	6	75	75	26;32	26;32	A0A022RDT4	C_terminal Putative	Uncharacterized protein Erythranthe guttata (Yellow monkey flower) (Mimulus guttatus)	-
po11_olive_023513	98	-	40;101;131;140	1;81;164	1;164	Q8GY23	Internal Sure	E3 ubiquitin-protein ligase UPL1 Arabidopsis thaliana (Mouse-ear cress)	AT1G55860.1
po11_olive_023514	5	-	61;64	15;34	15	V7BH85	Complete Sure	Uncharacterized protein Phaseolus vulgaris (Kidney bean) (French bean)	AT2G36930.1
po11_olive_023522	82	-	36;82;133	-	96	Q9LY51-2	C_terminal Putative	2 of Phosphoinositide phospholipase C 7 OS=Arabidopsis thaliana GN=PLC7	AT3G55940.1
po11_olive_023528	2	-	47;110;121;125	159	159	Q8L6J3	Internal Sure	DNA-directed RNA polymerase 2B, chloroplastic/mitochondrial Nicotiana tabacum (Common tobacco)	AT1G68990.2
po11_olive_023531	6	-	57;65;88;90	-	-	P0C8Q9	C_terminal Putative	Uncharacterized protein At5g19025 Arabidopsis thaliana (Mouse-ear cress)	AT3G06180.1
po11_olive_023532	10	-	114;147	111;124	111;124	Q9LVU8	Internal Sure	Protein RKD4 Arabidopsis thaliana (Mouse-ear cress)	AT5G53040.1
po11_olive_023537	117	-	17;65;75;119;141	183	183	F4IN58	Internal Sure	Piezo-type mechanosensitive ion channel homolog Arabidopsis thaliana (Mouse-ear cress)	AT2G48060.1
po11_olive_023543	5	-	46;71	23;52;106	-	K4C847	C_terminal Putative	Uncharacterized protein Solanum lycopersicum (Tomato) (Lycopersicon esculentum)	AT5G61820.1
po11_olive_023559	3	-	100;149	-	-	Q9FZ49	Internal Sure	Dol-P-Man:Man(6)GlcNAc(2)-PP-Dol alpha-1,2-mannosyltransferase Arabidopsis thaliana (Mouse-ear cress)	AT1G16900.1
po11_olive_023567	22;49	133	49;133	-	124	A0A068V0C9	Internal Sure	Coffea canephora DH200=94 genomic scaffold, scaffold_78 Coffea canephora (Robusta coffee)	AT3G55960.1
po11_olive_023572	106	121	106;130;142	13;78;160	13;78;160	Q9SWB4	Internal Sure	Poly [ADP-ribose] polymerase 3 Glycine max (Soybean) (Glycine hispida)	-
po11_olive_023575	6	-	143	-	-	Q8RXA8	N_terminal Sure	Nucleoside diphosphate kinase 4, chloroplastic Spinacia oleracea (Spinach)	AT4G11010.1
po11_olive_023579	2	118	47;118;140	-	-	M5XQG0	Internal Sure	Uncharacterized protein Prunus persica (Peach) (Amygdalus persica)	AT1G14570.2
po11_olive_023585	3	56	36;56;94;157	-	-	O04197	Internal Sure	Coronatine-insensitive protein 1 Arabidopsis thaliana (Mouse-ear cress)	AT2G39940.1
po11_olive_023589	6	66	20;66;109	-	-	O49354	Internal Sure	Hexaprenyldihydroxybenzoate methyltransferase, mitochondrial Arabidopsis thaliana (Mouse-ear cress)	AT2G30920.1
po11_olive_023591	18	18;29;184	18;29;83;87	124	-	Q8LPL6-3	Internal Sure	3 of AP-2 complex subunit alpha-1 OS=Arabidopsis thaliana GN=ALPHA-ADR	AT5G22780.1
po11_olive_023596	28	-	28	119	119	A0A022RB63	N_terminal Sure	Uncharacterized protein Erythranthe guttata (Yellow monkey flower) (Mimulus guttatus)	AT4G19350.1
po11_olive_023602	12	-	12;61;81	-	-	P29162	N_terminal Sure	L-ascorbate oxidase homolog Nicotiana tabacum (Common tobacco)	AT3G07830.1
po11_olive_023606	161	-	-	52;122	52;122	Q41803	Internal Sure	Elongation factor 1-alpha Zea mays (Maize)	AT5G60390.1
po11_olive_023610	10;139	90;128;139	59;90;100;128	135;146	135;146	A0A068VBJ4	N_terminal Sure	Coffea canephora DH200=94 genomic scaffold, scaffold_208 Coffea canephora (Robusta coffee)	AT2G22610.1
po11_olive_023612	23	-	20	2	2	Q9FVC1-2	Complete Sure	2 of MADS-box protein SVP OS=Arabidopsis thaliana GN=SVP	AT1G01530.1
po11_olive_023623	43	43;95	43;55;93;95	4;19;118	4;19	O22446	Internal Sure	Histone deacetylase 19 Arabidopsis thaliana (Mouse-ear cress)	AT4G38130.1
po11_olive_023630	112	68;112	47;52;68;73;82;112	147	147	P11670	Internal Sure	Basic form of pathogenesis-related protein 1 Nicotiana tabacum (Common tobacco)	AT3G19690.1
po11_olive_023631	123	49;63	50;65;85	-	-	O82205	Complete Sure	40S ribosomal protein S15a-2 Arabidopsis thaliana (Mouse-ear cress)	AT2G19720.1
po11_olive_023632	110;140	110;140	28;110;140;149	46	-	Q6DQL1	Internal Sure	Succinyl-CoA ligase [ADP-forming] subunit alpha-2, mitochondrial Solanum lycopersicum (Tomato) (Lycopersicon esculentum)	AT5G23250.1
po11_olive_023633	136;143	143	49;65;71;136;143;159;164	137;158	137	F6HAR9	Internal Sure	Putative uncharacterized protein Vitis vinifera (Grape)	AT5G62310.1
po11_olive_023636	41	69	41;49;71	-	-	Q9SXJ6	Internal Sure	ATP-dependent Clp protease proteolytic subunit 3, chloroplastic Arabidopsis thaliana (Mouse-ear cress)	AT1G66670.1
po11_olive_023638	34;106	106	34;106	12;136	12	D5ADX5	Internal Sure	Putative uncharacterized protein Picea sitchensis (Sitka spruce) (Pinus sitchensis)	AT3G60910.1
po11_olive_023639	187	163;175	55;72;75;163;175	11	11	A0A022R0L9	Internal Sure	Uncharacterized protein Erythranthe guttata (Yellow monkey flower) (Mimulus guttatus)	AT5G37440.1
po11_olive_023648	12	-	-	-	-	Q9C6C8	C_terminal Putative	Glutathione S-transferase F14 Arabidopsis thaliana (Mouse-ear cress)	AT1G49860.1
po11_olive_023652	17	-	17	-	-	F6H0Y0	Internal Sure	Putative uncharacterized protein Vitis vinifera (Grape)	AT1G35220.1
po11_olive_023653	94	-	26;46;49;61;69	6	6	Q6R567	N_terminal Sure	E3 ubiquitin-protein ligase RMA1H1 Capsicum annuum (Bell pepper)	AT4G27470.1
po11_olive_023658	7	7;100;119	101;120	27;45	45	Q8L730	N_terminal Sure	Protein SULFUR DEFICIENCY-INDUCED 2 Arabidopsis thaliana (Mouse-ear cress)	AT1G04770.1
po11_olive_023664	131	106	95;106;131	7	7	Q8VZG1	Internal Sure	Diacylglycerol kinase 3 Arabidopsis thaliana (Mouse-ear cress)	AT2G18730.1
po11_olive_023665	6	-	-	-	-	Q9M8T6	C_terminal Putative	THO complex subunit 7B Arabidopsis thaliana (Mouse-ear cress)	AT3G02950.1
po11_olive_023673	10	119	32	-	-	Q93YS4-2	Internal Sure	2 of ABC transporter G family member 22 OS=Arabidopsis thaliana GN=ABCG22	AT5G06530.2
po11_olive_023676	11;72	11	11;35;72;113;149	6;121	121	M5X4F9	Internal Sure	Uncharacterized protein Prunus persica (Peach) (Amygdalus persica)	-
po11_olive_023681	3	85;94;96;112	77;80;91;101;103;120;152	-	-	C0LGQ9	Internal Sure	Probable LRR receptor-like serine/threonine-protein kinase At4g20940 Arabidopsis thaliana (Mouse-ear cress)	AT4G20940.1
po11_olive_023684	125	35	36;57;99	79;91;96	91;96	Q9FH28	Internal Sure	Chaperone protein dnaJ 49 Arabidopsis thaliana (Mouse-ear cress)	AT3G14200.1
po11_olive_023690	7	103	92;103	65	65	Q9LIP2	Internal Sure	Proteasome subunit beta type-5-B Arabidopsis thaliana (Mouse-ear cress)	AT3G26340.1
po11_olive_023691	54	54	47;63;113;131	-	-	A0A061G6U0	N_terminal Putative	Mitochondrial import inner membrane translocase subunit Tim17/Tim22/Tim23 family protein isoform 3 Theobroma cacao (Cacao) (Cocoa)	AT5G51150.1
po11_olive_023692	64;81	64;81	36;64;81	12;94	94	P0CH02	Internal Sure	Putative RING-H2 finger protein ATL21B Arabidopsis thaliana (Mouse-ear cress)	AT2G46494.1
po11_olive_023417_split_0	1;6	-	14	-	-	P23225	Internal Sure	Ferredoxin-dependent glutamate synthase, chloroplastic Zea mays (Maize)	-
po11_olive_023434_split_0	3	-	22	-	-	O23145	Internal Sure	Shaggy-related protein kinase beta Arabidopsis thaliana (Mouse-ear cress)	AT3G05840.2
po11_olive_025503	4;5	-	39;49;50;75;88;94	1	1	Q9ZW02	C_terminal Putative	Pumilio homolog 3 Arabidopsis thaliana (Mouse-ear cress)	AT2G29140.1
po11_olive_025508	43	43;108	43;67;117;130;152	-	-	Q9ZVC9	Internal Sure	Protein FAR1-RELATED SEQUENCE 3 Arabidopsis thaliana (Mouse-ear cress)	AT2G27110.1
po11_olive_025512	10	-	56;73;74;113	-	-	Q8W4F0	Internal Sure	Protein DA1-related 1 Arabidopsis thaliana (Mouse-ear cress)	AT2G39830.1
po11_olive_025513	8	-	-	22	22	A0A068V290	Internal Sure	Coffea canephora DH200=94 genomic scaffold, scaffold_90 Coffea canephora (Robusta coffee)	-
po11_olive_025514	11	-	-	51	-	Q9FLU7	Internal Sure	Putative F-box protein PP2-B12 Arabidopsis thaliana (Mouse-ear cress)	AT5G24560.1
po11_olive_025516	22;65	-	22;65;90;106;114	-	-	A0A068U2R5	Internal Sure	Coffea canephora DH200=94 genomic scaffold, scaffold_7 Coffea canephora (Robusta coffee)	AT2G17930.1
po11_olive_025524	13	47	13;32;49	10	10	O65271	Internal Sure	Bifunctional protein FolD 4, chloroplastic Arabidopsis thaliana (Mouse-ear cress)	AT4G00620.1
po11_olive_025528	21;97	-	21;97;140	-	-	Q9FMR1	Internal Sure	Rho GTPase-activating protein 1 Arabidopsis thaliana (Mouse-ear cress)	AT5G22400.1
po11_olive_025529	13;48;152	-	13;39;48;105;152	66;97	66	A0A022S280	N_terminal Sure	Pectinesterase Erythranthe guttata (Yellow monkey flower) (Mimulus guttatus)	-
po11_olive_025530	66	28	22;31;42;46;52	-	-	Q8GYH7	Internal Sure	E3 SUMO-protein ligase MMS21 Arabidopsis thaliana (Mouse-ear cress)	AT3G15150.1
po11_olive_025538	9;73	-	73;157	14;147	14;147	A0A068U2L5	Internal Sure	Coffea canephora DH200=94 genomic scaffold, scaffold_8 Coffea canephora (Robusta coffee)	AT1G67140.3
po11_olive_025540	11	71	11;34;42	-	-	Q9ZPE9	C_terminal Putative	5'-adenylylsulfate reductase-like 6 Arabidopsis thaliana (Mouse-ear cress)	AT4G08930.1
po11_olive_025542	2	-	-	10	10	Q38942	C_terminal Putative	Rae1-like protein At1g80670 Arabidopsis thaliana (Mouse-ear cress)	AT1G80670.1
po11_olive_025548	64;93	-	39;64;93	-	-	A0A068TQH9	C_terminal Putative	Coffea canephora DH200=94 genomic scaffold, scaffold_2 Coffea canephora (Robusta coffee)	AT1G79640.1
po11_olive_025552	6;13;83	-	14;17	10	10	O04619	Internal Sure	Mitochondrial adenine nucleotide transporter ADNT1 Arabidopsis thaliana (Mouse-ear cress)	AT2G37890.1
po11_olive_025555	10	10	89;91	77	-	Q93VI3	C_terminal Putative	60S ribosomal protein L17-1 Arabidopsis thaliana (Mouse-ear cress)	AT1G67430.1
po11_olive_025557	113	-	-	45	45	Q9C671	C_terminal Putative	Phosphatidylinositol 4-kinase gamma 5 Arabidopsis thaliana (Mouse-ear cress)	AT1G26270.1
po11_olive_025565	72	145;164	18;52;55;72;113;140;145;164	162;173	162	A0A068V269	Internal Sure	Coffea canephora DH200=94 genomic scaffold, scaffold_92 Coffea canephora (Robusta coffee)	AT3G47890.1
po11_olive_025576	163	76	52;76;129	14	14	Q9FH32	N_terminal Putative	Autophagy-related protein 18f Arabidopsis thaliana (Mouse-ear cress)	AT5G54730.1
po11_olive_025588	158	-	-	-	-	Q0WMZ5	N_terminal Sure	Outer envelope pore protein 16-2, chloroplastic Arabidopsis thaliana (Mouse-ear cress)	AT4G16160.2
po11_olive_025599	11	11	11;52	112	-	Q8W0W4	C_terminal Putative	TATA-binding protein 2 Oryza sativa subsp. japonica (Rice)	AT1G55520.1
po11_olive_025604	10;125	-	61;125	-	-	M1CSX7	C_terminal Sure	Uncharacterized protein Solanum tuberosum (Potato)	AT4G29950.1
po11_olive_025606	5	-	98	-	-	Q9SV21	N_terminal Sure	Coatomer subunit beta-1 Arabidopsis thaliana (Mouse-ear cress)	AT4G31480.1
po11_olive_025611	5	-	58;142	29	-	A0A022RPT0	N_terminal Sure	Uncharacterized protein Erythranthe guttata (Yellow monkey flower) (Mimulus guttatus)	AT3G51610.1
po11_olive_025621	139	-	122	1;66;135	1;66	Q8RXE5	C_terminal Putative	Probable serine/threonine-protein kinase WNK10 Arabidopsis thaliana (Mouse-ear cress)	AT1G64630.1
po11_olive_025622	15	58;108	36;58;81;108	144	144	A0A022Q208	Internal Sure	Uncharacterized protein Erythranthe guttata (Yellow monkey flower) (Mimulus guttatus)	-
po11_olive_025637	7	-	-	107	-	Q8VWK4	Internal Sure	Telomere repeat-binding factor 1 Arabidopsis thaliana (Mouse-ear cress)	AT1G49950.3
po11_olive_025638	12	-	34;38;56;60	-	-	W8NXN2	Complete Sure	Fra e 6.01 allergen Fraxinus excelsior (European ash)	-
po11_olive_025647	1;65	-	29	3;63	3	Q9M427	N_terminal Putative	Oligouridylate-binding protein 1 Nicotiana plumbaginifolia (Leadwort-leaved tobacco) (Tex-Mex tobacco)	AT1G17370.1
po11_olive_025651	137	-	74;117;137	-	-	Q00218	C_terminal Sure	Phospho-2-dehydro-3-deoxyheptonate aldolase 2, chloroplastic Arabidopsis thaliana (Mouse-ear cress)	AT4G33510.1
po11_olive_025654	149	-	-	28;164	164	Q9M028	Internal Sure	LIMR family protein At5g01460 Arabidopsis thaliana (Mouse-ear cress)	AT5G01460.1
po11_olive_025663	89	54	54;89;104	-	-	Q9FZ45	Internal Sure	Uncharacterized membrane protein At1g16860 Arabidopsis thaliana (Mouse-ear cress)	AT1G16860.1
po11_olive_025665	14	14	14;42;116	-	-	A0A022QL90	Internal Sure	Uncharacterized protein Erythranthe guttata (Yellow monkey flower) (Mimulus guttatus)	AT1G28420.1
po11_olive_025671	3	127	44;137;148	-	-	Q945B7	Internal Sure	Magnesium-protoporphyrin IX monomethyl ester [oxidative] cyclase, chloroplastic Euphorbia esula (Leafy spurge)	AT3G56940.1
po11_olive_025676	151	104	13;33;68;104;151	11;19;167	11	A0A022RFQ1	Internal Sure	Uncharacterized protein Erythranthe guttata (Yellow monkey flower) (Mimulus guttatus)	-
po11_olive_025679	12;155	12;79;134;160	12;69;79;135;155;161	14	14	Q9ZVH4	Internal Sure	Cullin-3A Arabidopsis thaliana (Mouse-ear cress)	AT1G26830.1
po11_olive_025686	8;13;85	13	18;35;93;105	-	-	Q0DYP5-2	Internal Sure	2 of Zinc finger CCCH domain-containing protein 17 OS=Oryza sativa subsp. japonica GN=Os02g0677700	AT4G25440.1
po11_olive_025698	142	-	47;81	-	-	Q9SPU4	C_terminal Putative	Putative translation initiation factor 2B beta subunit Nicotiana tabacum (Common tobacco)	AT3G07300.3
po11_olive_025700	7	-	47;60;64	64;79	79	Q9ZQ23	Internal Sure	Fasciclin-like arabinogalactan protein 3 Arabidopsis thaliana (Mouse-ear cress)	AT2G24450.1
po11_olive_025702	155	-	-	-	3	Q9C671	Internal Sure	Phosphatidylinositol 4-kinase gamma 5 Arabidopsis thaliana (Mouse-ear cress)	AT1G26270.1
po11_olive_025703	9	-	-	13;38	13;38	O04408	Internal Sure	Ent-copalyl diphosphate synthase, chloroplastic Pisum sativum (Garden pea)	AT4G02780.1
po11_olive_025705	117	51	37;51;126;141;155	181	181	A7UL74	Internal Sure	Protein CHROMOSOME TRANSMISSION FIDELITY 7 Arabidopsis thaliana (Mouse-ear cress)	AT4G31400.1
po11_olive_025706	24	146	24;25;146	-	-	P19954	N_terminal Sure	Ribosome-binding factor PSRP1, chloroplastic Spinacia oleracea (Spinach)	AT5G24490.1
po11_olive_025711	174	-	63	4;145	4	F4JSZ5	Internal Sure	Brefeldin A-inhibited guanine nucleotide-exchange protein 1 Arabidopsis thaliana (Mouse-ear cress)	AT4G38200.1
po11_olive_025717	15	-	15	3	3	A0A022RRH3	Internal Sure	Uncharacterized protein Erythranthe guttata (Yellow monkey flower) (Mimulus guttatus)	AT1G05270.1
po11_olive_025719	6	-	29;36	-	-	K0RYB7	C_terminal Putative	Uncharacterized protein Thalassiosira oceanica (Marine diatom)	-
po11_olive_025722	63	31	31	-	-	F4J9M5	Internal Sure	Probable ATP-dependent DNA helicase CHR12 Arabidopsis thaliana (Mouse-ear cress)	AT3G06010.1
po11_olive_025729	5	107	51;109;115	-	-	Q05967	Internal Sure	Polygalacturonase Nicotiana tabacum (Common tobacco)	-
po11_olive_025739	5	-	-	1;82	1;82	Q93YW0	Internal Sure	Protein EXECUTER 1, chloroplastic Arabidopsis thaliana (Mouse-ear cress)	AT1G27510.1
po11_olive_025747	19	34;119	19;26;35;86;142;161	-	-	O48639	Internal Sure	Probable inorganic phosphate transporter 1-3 Arabidopsis thaliana (Mouse-ear cress)	AT5G43360.1
po11_olive_025748	66	47;61	48;62;67	5	-	Q93VI3	N_terminal Putative	60S ribosomal protein L17-1 Arabidopsis thaliana (Mouse-ear cress)	AT1G27400.1
po11_olive_025751	101	101	61;103	-	-	M0T092	C_terminal Putative	Uncharacterized protein Musa acuminata subsp. malaccensis (Wild banana) (Musa malaccensis)	-
po11_olive_025753	21	-	21	15	15	Q8W1E3-2	C_terminal Putative	2 of Cyclic dof factor 1 OS=Arabidopsis thaliana GN=CDF1	AT5G62430.1
po11_olive_025755	39;123	123	39;123	112	112	Q9LNT9	Complete Sure	SKP1-like protein 4 Arabidopsis thaliana (Mouse-ear cress)	AT1G20140.1
po11_olive_025757	54	54	27;55	15;108	15;108	Q9LZD3	C_terminal Putative	Exocyst complex component EXO70A1 Arabidopsis thaliana (Mouse-ear cress)	AT5G50380.1
po11_olive_025761	7;12	51;92	12;51;92	-	-	Q9M2F8	Internal Sure	Carbon catabolite repressor protein 4 homolog 2 Arabidopsis thaliana (Mouse-ear cress)	AT3G58580.1
po11_olive_025776	3;90	47;84	90	5;99	5;99	Q8H2D5	N_terminal Sure	DNA polymerase eta Arabidopsis thaliana (Mouse-ear cress)	AT5G44740.2
po11_olive_025781	158	31;109	117;119;138	9	9	Q9SJP9	Internal Sure	Proline transporter 3 Arabidopsis thaliana (Mouse-ear cress)	AT2G36590.1
po11_olive_025782	31	-	37;102	-	-	M1CT62	Internal Sure	Uncharacterized protein Solanum tuberosum (Potato)	AT4G14990.1
po11_olive_025784	6	-	89;90;96;106;114;118;131	3;44	3;44	Q6NQB7-2	C_terminal Putative	2 of Beta-1,3-galactosyltransferase 7 OS=Arabidopsis thaliana GN=B3GALT7	AT1G33430.2
po11_olive_025785	13	13	13	24	24	Q9FQ09	C_terminal Putative	ATP-dependent DNA helicase 2 subunit KU80 Arabidopsis thaliana (Mouse-ear cress)	AT1G48050.1
po11_olive_025786	6	45	45;106;125	-	-	Q9LXF2	C_terminal Putative	Pentatricopeptide repeat-containing protein At5g15300 Arabidopsis thaliana (Mouse-ear cress)	AT5G15300.1
po11_olive_025788	164	-	-	-	-	A0A022R729	Internal Sure	Uncharacterized protein Erythranthe guttata (Yellow monkey flower) (Mimulus guttatus)	AT3G44200.1
po11_olive_025789	131;168	71;80;103	42;75;84;108;139;164	-	-	Q9SCX5	Internal Sure	Probable potassium channel AKT5 Arabidopsis thaliana (Mouse-ear cress)	AT4G32500.1
po11_olive_025793	10;12	-	12	-	-	A0A022R8U4	Internal Sure	Uncharacterized protein Erythranthe guttata (Yellow monkey flower) (Mimulus guttatus)	AT2G43650.1
po11_olive_025794	129	50	50;62;73;129	9;123	9;123	A0A022QQA2	Internal Sure	Uncharacterized protein Erythranthe guttata (Yellow monkey flower) (Mimulus guttatus)	AT1G69980.1
po11_olive_025798	25	25	-	-	-	P0DI75	Complete Sure	Protein transport protein Sec61 subunit gamma-2 Arabidopsis thaliana (Mouse-ear cress)	AT5G50460.1
po11_olive_025645_split_0	5;7	-	-	3	3	Q8LF48	Internal Sure	3-ketoacyl-CoA thiolase 1, peroxisomal Arabidopsis thaliana (Mouse-ear cress)	AT1G04710.1
po11_olive_025645_split_1	25	22	22;25	-	-	Q5G1T1	C_terminal Sure	Pentatricopeptide repeat-containing protein At3g49170, chloroplastic Arabidopsis thaliana (Mouse-ear cress)	AT1G04840.1
po11_olive_025735_split_0	8	-	-	-	-	P92520	Internal Sure	Uncharacterized mitochondrial protein AtMg00820 Arabidopsis thaliana (Mouse-ear cress) Mitochondrion	AT4G23160.1
po11_olive_025735_split_1	1;29	-	-	9	9	Q8GVE8	Internal Sure	Phosphoenolpyruvate carboxylase 4 Arabidopsis thaliana (Mouse-ear cress)	AT1G68750.1
po11_olive_025766_split_1	9	9	-	52	-	Q9FJ21	Internal Sure	Probable pectinesterase/pectinesterase inhibitor 58 Arabidopsis thaliana (Mouse-ear cress)	AT5G49180.1
po11_olive_016507	7;150	42	42;69;112	164	-	Q9SIT5	Internal Sure	Cation/H(+) antiporter 15 Arabidopsis thaliana (Mouse-ear cress)	AT2G13620.1
po11_olive_016508	5	-	31;86;109	13	13	K0GEZ8	Internal Sure	Gag-pol Castanea mollissima (Chinese chestnut)	-
po11_olive_016518	5	-	-	43	43	A0A022QYP4	Internal Sure	Uncharacterized protein Erythranthe guttata (Yellow monkey flower) (Mimulus guttatus)	AT5G04320.2
po11_olive_016528	4;6	115	88;115;116	-	-	Q6VAF8	Internal Sure	Tubulin beta-3 chain Gossypium hirsutum (Upland cotton) (Gossypium mexicanum)	AT5G23860.1
po11_olive_016529	11	-	11;21;25	-	-	A0A068VG65	N_terminal Sure	Coffea canephora DH200=94 genomic scaffold, scaffold_555 Coffea canephora (Robusta coffee)	AT2G16860.1
po11_olive_016531	33;74	74	17;34;78;106;111;114;127	-	-	P11670	C_terminal Sure	Basic form of pathogenesis-related protein 1 Nicotiana tabacum (Common tobacco)	AT3G19690.1
po11_olive_016532	39	-	-	-	-	A0A068TUL1	Internal Sure	Coffea canephora DH200=94 genomic scaffold, scaffold_3 Coffea canephora (Robusta coffee)	AT4G14950.1
po11_olive_016544	11	120	11;32;67;79;120	7	7	Q6U740	Complete Putative	Allergen Fra e 1 Fraxinus excelsior (European ash)	-
po11_olive_016545	5	-	103	1;72;97	1	Q9ZSA2	C_terminal Putative	Calcium-dependent protein kinase 21 Arabidopsis thaliana (Mouse-ear cress)	AT4G04720.1
po11_olive_016547	88	102;113;151	12;50;51;76;102;106;113;130;151;169	178	178	K4B119	Internal Sure	Uncharacterized protein Solanum lycopersicum (Tomato) (Lycopersicon esculentum)	AT5G27830.4
po11_olive_016549	14;23	14;77	14;23;77;100	19	19	Q3E8Z8	Internal Sure	Putative pectinesterase/pectinesterase inhibitor 28 Arabidopsis thaliana (Mouse-ear cress)	AT5G27870.1
po11_olive_016552	9;19	-	-	4	4	P60838	Internal Sure	Probable disease resistance protein At1g12280 Arabidopsis thaliana (Mouse-ear cress)	AT1G12280.1
po11_olive_016553	7	112;137	112;124;158	13;73;103	103	Q680Q4-2	N_terminal Sure	2 of E3 SUMO-protein ligase SIZ1 OS=Arabidopsis thaliana GN=SIZ1	AT5G60410.2
po11_olive_016554	2;8	-	95;98	1;68;114	1	P25076	Internal Sure	Cytochrome c1-1, heme protein, mitochondrial Solanum tuberosum (Potato)	AT5G40810.1
po11_olive_016560	9;10	-	11;98	-	-	K4BBE2	Internal Sure	Uncharacterized protein Solanum lycopersicum (Tomato) (Lycopersicon esculentum)	AT5G16210.1
po11_olive_016567	125	11	13;128	50;126	126	A0A061G6C3	C_terminal Putative	Uncharacterized protein Theobroma cacao (Cacao) (Cocoa)	-
po11_olive_016569	9	191	80;82;164;191;192	4;59	59	P29516	Internal Sure	Tubulin beta-8 chain Arabidopsis thaliana (Mouse-ear cress)	AT5G23860.1
po11_olive_016575	60;84	60;212	32;60	20;53	-	Q7Y0S0	Internal Sure	Urease accessory protein D Arabidopsis thaliana (Mouse-ear cress)	AT2G35035.1
po11_olive_016576	12;15;32	32	15;29	10;48	10;48	Q9FLM8	Complete Sure	DNA-directed RNA polymerases II, IV and V subunit 12 Arabidopsis thaliana (Mouse-ear cress)	AT5G41010.1
po11_olive_016582	92	61;92;131	51;61;63;92	132	132	Q9LF41	Internal Sure	Probable ubiquitin conjugation factor E4 Arabidopsis thaliana (Mouse-ear cress)	AT1G11362.1
po11_olive_016586	25	-	19;25	-	-	Q7XJ53	Internal Sure	Probable protein phosphatase 2C 35 Arabidopsis thaliana (Mouse-ear cress)	AT3G06270.1
po11_olive_016593	1;11	123;126;160	14;18;47;49;63;133;136;151;159;170;173	78;164	-	Q8L649	C_terminal Putative	E3 ubiquitin ligase BIG BROTHER Arabidopsis thaliana (Mouse-ear cress)	AT3G63530.1
po11_olive_016594	34	-	34	-	-	I3T6K3	Internal Sure	Uncharacterized protein Medicago truncatula (Barrel medic) (Medicago tribuloides)	-
po11_olive_016601	5	121	132	1;70	1;70	W9QU77	Internal Sure	Uncharacterized protein Morus notabilis.	AT1G02990.3
po11_olive_016614	104	-	105	-	-	Q9XIH7	Internal Sure	Putative polyol transporter 1 Arabidopsis thaliana (Mouse-ear cress)	AT2G16120.1
po11_olive_016616	16	16	16;28	-	-	Q8L7T3	C_terminal Putative	Ubiquitin-conjugating enzyme E2 20 Arabidopsis thaliana (Mouse-ear cress)	AT1G50490.1
po11_olive_016617	70	70	26;70;85;96	-	-	A0A068V029	C_terminal Putative	Coffea canephora DH200=94 genomic scaffold, scaffold_78 Coffea canephora (Robusta coffee)	AT3G54190.1
po11_olive_016618	5	-	-	-	-	C5H8J1	Internal Sure	Crossover junction endonuclease EME1B Arabidopsis thaliana (Mouse-ear cress)	AT5G01260.2
po11_olive_016619	24	-	24;25	-	-	P19954	N_terminal Sure	Ribosome-binding factor PSRP1, chloroplastic Spinacia oleracea (Spinach)	AT5G24490.1
po11_olive_016620	7	-	47	-	-	Q8VZ40	Internal Sure	U-box domain-containing protein 14 Arabidopsis thaliana (Mouse-ear cress)	AT3G54850.1
po11_olive_016626	3	-	-	-	-	Q9SV26	Internal Sure	Pentatricopeptide repeat-containing protein At4g01030, mitochondrial Arabidopsis thaliana (Mouse-ear cress)	AT2G34980.1
po11_olive_016629	81	28;81	28;58;81;116;159	-	-	Q9LHF5	Internal Sure	VIN3-like protein 1 Arabidopsis thaliana (Mouse-ear cress)	AT3G24440.1
po11_olive_016632	3	-	37	-	-	Q38865	Internal Sure	Expansin-A6 Arabidopsis thaliana (Mouse-ear cress)	AT2G28950.1
po11_olive_016636	4	31	28;31	-	-	Q9SSB8	C_terminal Putative	Cytochrome c oxidase subunit 5b-2, mitochondrial Arabidopsis thaliana (Mouse-ear cress)	AT1G80230.1
po11_olive_016640	5	-	23	1	1	Q9C723	Internal Sure	Glutamine-dependent NAD(+) synthetase Arabidopsis thaliana (Mouse-ear cress)	AT1G55090.1
po11_olive_016645	133	113	28;124;133	156	156	Q8GYX0	C_terminal Putative	MOB kinase activator-like 1 Arabidopsis thaliana (Mouse-ear cress)	AT5G45550.1
po11_olive_016646	4;41	-	41;70	-	-	O22806-2	Internal Sure	2 of Mitotic spindle checkpoint protein BUBR1 OS=Arabidopsis thaliana GN=BUBR1	AT2G33560.2
po11_olive_016652	99	48	48	-	-	Q9SN36	Internal Sure	Metal transporter Nramp5 Arabidopsis thaliana (Mouse-ear cress)	AT4G18790.1
po11_olive_016657	94	94	58;66;67;94	2	2	Q9C6Y3	C_terminal Putative	Cyclin-A1-1 Arabidopsis thaliana (Mouse-ear cress)	AT1G44110.1
po11_olive_016658	3;34	34	18;21;24;28;31;34;44;54	1	1	Q9LK24	C_terminal Putative	F-box protein At3g27290 Arabidopsis thaliana (Mouse-ear cress)	AT3G27290.1
po11_olive_016660	14	-	14;46;60;63	-	-	C0LGU7	N_terminal Sure	Probable LRR receptor-like serine/threonine-protein kinase At5g45840 Arabidopsis thaliana (Mouse-ear cress)	AT5G45840.2
po11_olive_016661	34;61	-	34;61	-	-	M5WEH9	Internal Sure	Uncharacterized protein Prunus persica (Peach) (Amygdalus persica)	AT3G50370.1
po11_olive_016665	82	82	82	-	-	A0A022RIW7	C_terminal Putative	Uncharacterized protein Erythranthe guttata (Yellow monkey flower) (Mimulus guttatus)	AT3G11290.1
po11_olive_016673	2	-	-	71;74	71	A0A022QP00	Complete Sure	Uncharacterized protein Erythranthe guttata (Yellow monkey flower) (Mimulus guttatus)	AT5G49480.1
po11_olive_016677	6;11	11	11;12;50	13;128	13;128	Q9FFZ1	N_terminal Sure	Pheophytinase, chloroplastic Arabidopsis thaliana (Mouse-ear cress)	AT5G13800.2
po11_olive_016679	123	128	115;123;128;155	-	-	F4JGZ1-2	N_terminal Sure	2 of Mediator of RNA polymerase II transcription subunit 16 OS=Arabidopsis thaliana GN=MED16	AT4G04920.1
po11_olive_016685	6	-	-	4	4	Q0D3S3	Internal Sure	Probable GTP-binding protein OBGC1, chloroplastic Oryza sativa subsp. japonica (Rice)	AT1G80770.1
po11_olive_016688	26	-	26	-	-	M1AXV7	Internal Sure	Uncharacterized protein Solanum tuberosum (Potato)	-
po11_olive_016689	128;211	128	128	-	-	A0A061GJV6	Internal Sure	Myosin heavy chain-related protein isoform 2 Theobroma cacao (Cacao) (Cocoa)	AT4G32190.1
po11_olive_016690	1;8	-	-	-	-	Q9LDE2	C_terminal Putative	Protein BASIC PENTACYSTEINE2 Arabidopsis thaliana (Mouse-ear cress)	AT1G14685.3
po11_olive_016692	32	32	32	-	-	A8IZG4	N_terminal Putative	Probable cytosolic iron-sulfur protein assembly protein CIAO1 homolog Chlamydomonas reinhardtii (Chlamydomonas smithii)	AT3G49660.1
po11_olive_016697	9	127	39;127	-	28	A0A068U2R5	Internal Sure	Coffea canephora DH200=94 genomic scaffold, scaffold_7 Coffea canephora (Robusta coffee)	AT4G36080.1
po11_olive_016699	142	200	73;178;186	11;23	11;23	A0A022QCX8	C_terminal Sure	Uncharacterized protein Erythranthe guttata (Yellow monkey flower) (Mimulus guttatus)	AT3G47490.1
po11_olive_016708	67	118	27;47;67;87;117;118	-	-	A0A068U943	Internal Sure	Coffea canephora DH200=94 genomic scaffold, scaffold_14 Coffea canephora (Robusta coffee)	AT5G25480.1
po11_olive_016709	159	159	32;159;189;192	-	-	O22229	Internal Sure	NADPH-dependent thioredoxin reductase 3 Arabidopsis thaliana (Mouse-ear cress)	AT2G41680.1
po11_olive_016710	103	-	103	115	115	Q9SR02	Internal Sure	Mediator of RNA polymerase II transcription subunit 14 Arabidopsis thaliana (Mouse-ear cress)	AT3G04740.1
po11_olive_016714	107	107	33	-	-	Q8GYH6-2	N_terminal Sure	2 of Reticulon-like protein B16 OS=Arabidopsis thaliana GN=RTNLB16	AT3G10915.5
po11_olive_016715	13	-	11;13;23	-	-	Q9LKR4	C_terminal Putative	Putative protein FAR1-RELATED SEQUENCE 10 Arabidopsis thaliana (Mouse-ear cress)	AT5G28530.1
po11_olive_016721	170	-	11;170	117;200	117;200	P93749	N_terminal Putative	Probable protein kinase At2g41970 Arabidopsis thaliana (Mouse-ear cress)	AT2G41970.1
po11_olive_016722	12	-	101;110;122	77	77	O81016	Internal Sure	ABC transporter G family member 32 Arabidopsis thaliana (Mouse-ear cress)	AT2G26910.1
po11_olive_016727	12;13	13	-	3	3	Q9ZRD6	N_terminal Putative	VAMP-like protein YKT61 Arabidopsis thaliana (Mouse-ear cress)	AT5G58180.1
po11_olive_016746	133	-	-	-	-	M5XQM2	Internal Sure	Uncharacterized protein Prunus persica (Peach) (Amygdalus persica)	AT3G19900.1
po11_olive_016747	63	-	63	149	149	A0A022R832	N_terminal Sure	Uncharacterized protein Erythranthe guttata (Yellow monkey flower) (Mimulus guttatus)	AT5G49880.1
po11_olive_016748	53;116	-	121	2;67	2;67	Q9LV03	Internal Sure	Glutamate synthase 1 [NADH], chloroplastic Arabidopsis thaliana (Mouse-ear cress)	AT5G53460.1
po11_olive_016751	133	43	43;67;135	12	12	M1BC45	Complete Putative	Uncharacterized protein Solanum tuberosum (Potato)	AT4G01510.1
po11_olive_016753	56	-	56;142	201;213	201;213	Q5XF03	Internal Sure	Probable glycerol-3-phosphate acyltransferase 8 Arabidopsis thaliana (Mouse-ear cress)	AT4G00400.1
po11_olive_016756	1;3	-	31	-	-	Q948K8	C_terminal Putative	Ras-related protein RABG3a Arabidopsis thaliana (Mouse-ear cress)	AT4G09720.3
po11_olive_016761	50	-	50	104	104	A0A022QDG1	Complete Putative	Uncharacterized protein Erythranthe guttata (Yellow monkey flower) (Mimulus guttatus)	AT5G50930.1
po11_olive_016762	4;8	122	28;38;42;46;78;82	-	-	A0A068TW29	N_terminal Putative	Coffea canephora DH200=94 genomic scaffold, scaffold_4 Coffea canephora (Robusta coffee)	AT4G21720.1
po11_olive_016765	5;7;200	98	74;99	14;45	14	A0A068TVI7	Internal Sure	Coffea canephora DH200=94 genomic scaffold, scaffold_4 Coffea canephora (Robusta coffee)	-
po11_olive_016775	116	-	116;162	10	10	O04212	C_terminal Putative	Putative ABC1 protein At2g40090 Arabidopsis thaliana (Mouse-ear cress)	AT2G40090.1
po11_olive_016777	15;58	58;133;158	15;58;64;158	167	167	Q9LMM0	C_terminal Putative	Glycerol-3-phosphate 2-O-acyltransferase 4 Arabidopsis thaliana (Mouse-ear cress)	AT1G01610.1
po11_olive_016788	67	-	-	34	-	Q9S7Q2	Internal Sure	Pentatricopeptide repeat-containing protein At1g74850, chloroplastic Arabidopsis thaliana (Mouse-ear cress)	AT1G74850.1
po11_olive_016574_split_1	14	-	14;40	17	17	Q0JD42	Internal Sure	Protein disulfide isomerase-like 5-2 Oryza sativa subsp. japonica (Rice)	-
po11_olive_016585_split_0	5	-	15;35	-	-	Q945T0	C_terminal Putative	Rapid alkalinization factor Nicotiana tabacum (Common tobacco)	AT3G05490.1
po11_olive_016587_split_0	2	-	42	50	50	Q9FY75	Internal Sure	Potassium transporter 7 Arabidopsis thaliana (Mouse-ear cress)	AT5G09400.1
po11_olive_022500	124	-	57	-	-	F6I0K3	N_terminal Putative	Putative uncharacterized protein Vitis vinifera (Grape)	-
po11_olive_022502	157	-	12;13	134	134	A0A022QG81	N_terminal Putative	Uncharacterized protein Erythranthe guttata (Yellow monkey flower) (Mimulus guttatus)	-
po11_olive_022504	13	-	13;89;96	81	81	Q9M1J1	Internal Sure	Mitochondrial fission 1 protein A Arabidopsis thaliana (Mouse-ear cress)	AT3G57090.1
po11_olive_022508	39	-	39;60;80	6;112	6;112	M0VST9	N_terminal Putative	Uncharacterized protein Hordeum vulgare var. distichum (Two-rowed barley)	AT3G46960.1
po11_olive_022511	139	-	139	59;165;171	59;165;171	A0A068V0S3	Internal Sure	Coffea canephora DH200=94 genomic scaffold, scaffold_82 Coffea canephora (Robusta coffee)	-
po11_olive_022514	6	-	-	-	-	Q38998	Internal Sure	Potassium channel AKT1 Arabidopsis thaliana (Mouse-ear cress)	AT2G26650.1
po11_olive_022515	2	-	15	8;16;79;168	8;16;79;168	A0A068UB40	N_terminal Putative	Coffea canephora DH200=94 genomic scaffold, scaffold_14 Coffea canephora (Robusta coffee)	-
po11_olive_022516	1	-	-	124	124	P41127	Internal Sure	60S ribosomal protein L13-1 Arabidopsis thaliana (Mouse-ear cress)	AT3G49010.1
po11_olive_022522	80	114	80;114	124	124	Q9SUR9	Internal Sure	Protein SGT1 homolog A Arabidopsis thaliana (Mouse-ear cress)	AT1G56440.2
po11_olive_022531	12	-	40	-	-	Q9SJM0	Internal Sure	Callose synthase 10 Arabidopsis thaliana (Mouse-ear cress)	AT2G36850.1
po11_olive_022540	4	-	-	-	-	A0A022RXB0	N_terminal Sure	Uncharacterized protein Erythranthe guttata (Yellow monkey flower) (Mimulus guttatus)	-
po11_olive_022541	15	-	15	-	-	Q9LX46	N_terminal Putative	F-box/LRR-repeat protein At3g59250 Arabidopsis thaliana (Mouse-ear cress)	AT3G59250.1
po11_olive_022542	44	44	25;46;68	78	-	Q9SUW0	Internal Sure	Probable trehalose-phosphate phosphatase G Arabidopsis thaliana (Mouse-ear cress)	AT4G22590.1
po11_olive_022546	20	124	15;124	151	-	Q9ATM2	N_terminal Sure	Aquaporin SIP1-2 Zea mays (Maize)	AT3G04090.1
po11_olive_022548	3;11	48	11;48;91	-	-	Q8VXZ0	C_terminal Putative	Nudix hydrolase 20, chloroplastic Arabidopsis thaliana (Mouse-ear cress)	AT5G19460.1
po11_olive_022550	11	-	-	-	-	Q9SDA8	C_terminal Putative	F-box/LRR-repeat protein 10 Arabidopsis thaliana (Mouse-ear cress)	AT2G17020.1
po11_olive_022552	41	-	41	-	-	A0A058ZZT1	Internal Sure	Uncharacterized protein Eucalyptus grandis (Flooded gum)	AT4G27750.1
po11_olive_022557	46	100	19;23;46;100	61	61	Q9FKT0	C_terminal Putative	Actin-related protein 8 Arabidopsis thaliana (Mouse-ear cress)	AT5G56180.1
po11_olive_022560	57;89	-	89	10;19;62;128	10;19;128	Q56XX3	N_terminal Sure	Uncharacterized protein At2g02148 Arabidopsis thaliana (Mouse-ear cress)	AT2G02148.1
po11_olive_022562	3	-	-	12;70	12	Q9ASQ6	Internal Sure	Probable LRR receptor-like serine/threonine-protein kinase At1g29720 Arabidopsis thaliana (Mouse-ear cress)	AT1G29750.2
po11_olive_022566	3;105	58;59;105	31;58	-	-	F4I114	Internal Sure	Probable serine/threonine-protein kinase At1g09600 Arabidopsis thaliana (Mouse-ear cress)	AT5G50860.1
po11_olive_022567	25	-	17	24	-	Q8RW93	N_terminal Putative	Putative lipid-binding protein At4g00165 Arabidopsis thaliana (Mouse-ear cress)	AT4G00165.1
po11_olive_022571	9	9;30	30;54;57	-	-	M1DIA1	N_terminal Sure	Uncharacterized protein Solanum tuberosum (Potato)	-
po11_olive_022572	2	-	-	-	-	Q9MAP5	Internal Sure	Subtilisin-like protease SBT3.3 Arabidopsis thaliana (Mouse-ear cress)	AT1G32980.1
po11_olive_022573	65	-	60	4;7	4;7	F4IKF6-2	Internal Sure	2 of Probable sphingolipid transporter spinster homolog 3 OS=Arabidopsis thaliana GN=At2g22730	AT5G64500.1
po11_olive_022574	11;24;49	-	11;24;34;35;49	110	110	Q94BN2	N_terminal Sure	Spermine synthase Arabidopsis thaliana (Mouse-ear cress)	AT5G53120.6
po11_olive_022586	1	50	-	-	-	A0A067JSN0	Internal Sure	Uncharacterized protein Jatropha curcas (Barbados nut)	AT5G67280.1
po11_olive_022587	2	95	41;95	1	1	Q9LVU1	C_terminal Sure	Vesicle-associated protein 2-1 Arabidopsis thaliana (Mouse-ear cress)	AT5G47180.1
po11_olive_022593	10	10;68	12;82	4;22;124	4;22;124	B9S3D3	Internal Sure	Putative uncharacterized protein Ricinus communis (Castor bean)	AT5G59210.1
po11_olive_022595	60	60;108	60;70;108	19	19	A0A059BMK3	Internal Sure	Uncharacterized protein Eucalyptus grandis (Flooded gum)	AT3G15120.1
po11_olive_022603	6	-	35	-	-	Q84WS8	C_terminal Putative	U11/U12 small nuclear ribonucleoprotein 25 kDa protein Arabidopsis thaliana (Mouse-ear cress)	AT5G25340.1
po11_olive_022604	2	32;126	32;67;68;69;126;145	56	56	O64511-3	Internal Sure	3 of Protein TWIN LOV 1 OS=Arabidopsis thaliana GN=TLP1	AT2G02710.1
po11_olive_022612	18	-	11	4;21	4;21	Q9XFG3	Internal Sure	Tubulin gamma chain Physcomitrella patens subsp. patens (Moss)	AT5G05620.1
po11_olive_022617	7	75	75;92	-	-	A0A068U3L3	Internal Sure	Coffea canephora DH200=94 genomic scaffold, scaffold_8 Coffea canephora (Robusta coffee)	-
po11_olive_022620	9	117	30;65;77;118	5	5	Q6U740	Complete Putative	Allergen Fra e 1 Fraxinus excelsior (European ash)	-
po11_olive_022626	13;38	13;49	13;38;49;64	152	152	K4CE24	Internal Sure	Uncharacterized protein Solanum lycopersicum (Tomato) (Lycopersicon esculentum)	AT2G06210.1
po11_olive_022630	110	39	39;110	-	-	O48780	C_terminal Sure	3-ketoacyl-CoA synthase 11 Arabidopsis thaliana (Mouse-ear cress)	AT2G26640.1
po11_olive_022634	102	39	16;39;103	13	13	Q9FPT1-2	Internal Sure	2 of Ubiquitin carboxyl-terminal hydrolase 12 OS=Arabidopsis thaliana GN=UBP12	AT5G06600.1
po11_olive_022635	57	-	-	-	-	Q9LFS2	Internal Sure	Protein GAMETE EXPRESSED 3 Arabidopsis thaliana (Mouse-ear cress)	AT5G16020.1
po11_olive_022636	3;6	127	11;27;30;69;88;91;127	118	-	A0A068UQ81	Internal Sure	Coffea canephora DH200=94 genomic scaffold, scaffold_41 Coffea canephora (Robusta coffee)	-
po11_olive_022643	9	9	-	-	-	Q655S1	C_terminal Sure	ATP-dependent zinc metalloprotease FTSH 2, chloroplastic Oryza sativa subsp. japonica (Rice)	AT1G06430.1
po11_olive_022646	2;9	-	-	-	-	A0A068TZF6	Internal Sure	Coffea canephora DH200=94 genomic scaffold, scaffold_7 Coffea canephora (Robusta coffee)	-
po11_olive_022647	1;18	-	18;154	-	-	Q94B59	C_terminal Sure	Pentatricopeptide repeat-containing protein At5g09450, mitochondrial Arabidopsis thaliana (Mouse-ear cress)	AT5G09450.1
po11_olive_022652	1	-	-	7	7	P48624	Internal Sure	Omega-3 fatty acid desaturase, endoplasmic reticulum Brassica napus (Rape)	AT2G29980.1
po11_olive_022655	104	70;87	22;37;70;87;105;146;181	-	-	K4CW77	Internal Sure	Uncharacterized protein Solanum lycopersicum (Tomato) (Lycopersicon esculentum)	AT3G23470.1
po11_olive_022660	88	-	86;88;106	147	-	A0A061FHW6	Internal Sure	Uncharacterized protein isoform 2 Theobroma cacao (Cacao) (Cocoa)	-
po11_olive_022662	2	-	57	-	-	M1CDG6	C_terminal Putative	Uncharacterized protein Solanum tuberosum (Potato)	-
po11_olive_022664	1;10	-	-	21;109	21	Q9AT00	Internal Sure	Protein TRIGALACTOSYLDIACYLGLYCEROL 3, chloroplastic Arabidopsis thaliana (Mouse-ear cress)	AT1G65410.1
po11_olive_022666	11	11	16;21;30;35;38;88	91	91	Q9SZD1	Internal Sure	Protein tesmin/TSO1-like CXC 5 Arabidopsis thaliana (Mouse-ear cress)	AT4G29000.1
po11_olive_022667	5	-	31;109;120	167	167	Q8GUN5-2	Internal Sure	2 of Protein PHR1-LIKE 1 OS=Arabidopsis thaliana GN=PHL1	AT4G28610.1
po11_olive_022673	14	-	14	-	-	Q9C827	Internal Sure	Coatomer subunit beta'-2 Arabidopsis thaliana (Mouse-ear cress)	AT1G52360.2
po11_olive_022675	4;17	101	17;61;101;104;114;115	-	-	A0A022QMF2	Complete Putative	Uncharacterized protein Erythranthe guttata (Yellow monkey flower) (Mimulus guttatus)	AT1G69485.1
po11_olive_022678	11	61;74	11;74	13;22;41	13;22;41	Q8VZD5	Internal Sure	Shaggy-related protein kinase epsilon Arabidopsis thaliana (Mouse-ear cress)	AT5G14640.1
po11_olive_022693	2	-	-	-	-	K4BX37	C_terminal Putative	Uncharacterized protein Solanum lycopersicum (Tomato) (Lycopersicon esculentum)	-
po11_olive_022695	61	61;151	151	-	-	Q9SZD4	N_terminal Putative	26S proteasome regulatory subunit 4 homolog A Arabidopsis thaliana (Mouse-ear cress)	AT4G29040.1
po11_olive_022696	19;64	19	19;64	24;68;130	24;68;130	A0A022R4Z0	N_terminal Sure	Uncharacterized protein Erythranthe guttata (Yellow monkey flower) (Mimulus guttatus)	AT1G69890.1
po11_olive_022706	22	22	22;117	10;56;139	10;56;139	P93784	Internal Sure	14-3-3-like protein 16R Solanum tuberosum (Potato)	AT1G78300.1
po11_olive_022707	3	-	78;99;102;111;118;123	142	142	K4CCE3	Internal Sure	tRNA pseudouridine synthase Solanum lycopersicum (Tomato) (Lycopersicon esculentum)	AT5G35400.2
po11_olive_022710	1	-	-	-	-	Q5KQN0	C_terminal Putative	Vacuolar cation/proton exchanger 2 Oryza sativa subsp. japonica (Rice)	AT1G55730.1
po11_olive_022724	69	-	53;69;74;133	21	21	O23826	Internal Sure	125 kDa kinesin-related protein Nicotiana tabacum (Common tobacco)	AT2G36200.2
po11_olive_022726	109	108	109;134	152	-	Q9FJR0	Internal Sure	Regulator of nonsense transcripts 1 homolog Arabidopsis thaliana (Mouse-ear cress)	AT5G47010.1
po11_olive_022728	9	9;114	33;55;114	47	-	M1C070	N_terminal Putative	Uncharacterized protein Solanum tuberosum (Potato)	-
po11_olive_022729	17	17	17;48;108	9	-	O64740	N_terminal Sure	Protein transport protein SEC13 homolog B Arabidopsis thaliana (Mouse-ear cress)	AT2G30050.1
po11_olive_022733	70;75	75	70;75;89;91;92;94;109;124;151;152	183	-	Q9SUM4-4	Internal Sure	4 of VIN3-like protein 2 OS=Arabidopsis thaliana GN=VIL2	AT4G30200.2
po11_olive_022745	132	56	56;132	46	-	A0A022QL90	Internal Sure	Uncharacterized protein Erythranthe guttata (Yellow monkey flower) (Mimulus guttatus)	AT4G03250.1
po11_olive_022747	2;49	-	13;43;52;70	-	-	Q9FGR9	Internal Sure	KDEL-tailed cysteine endopeptidase CEP1 Arabidopsis thaliana (Mouse-ear cress)	AT1G06260.1
po11_olive_022752	11	11	11	-	-	G7J5Q0	C_terminal Putative	Seven transmembrane domain protein Medicago truncatula (Barrel medic) (Medicago tribuloides)	AT1G47640.1
po11_olive_022753	14;27	27	14;27;45;163	7;185	7;185	Q05431	N_terminal Putative	L-ascorbate peroxidase 1, cytosolic Arabidopsis thaliana (Mouse-ear cress)	AT1G07890.3
po11_olive_022757	9;92	9;16;92;126	45;94;111;128;156	181	181	Q40312	Internal Sure	Polygalacturonase Medicago sativa (Alfalfa)	AT3G07820.1
po11_olive_022761	11	41	11;41;53	-	-	F6HMB2	C_terminal Putative	Putative uncharacterized protein Vitis vinifera (Grape)	AT5G45760.1
po11_olive_022762	3	46;59	47;60	8;21	8;21	Q8S905	Internal Sure	Kinesin-like protein NACK1 Arabidopsis thaliana (Mouse-ear cress)	AT5G66310.1
po11_olive_022763	2	92	51;92	7;113	7	Q2AA09	N_terminal Sure	Retrotransposon gag protein Asparagus officinalis (Garden asparagus)	-
po11_olive_022765	2;5	-	90	51;181;186	51;186	Q84M24	Internal Sure	ABC transporter A family member 1 Arabidopsis thaliana (Mouse-ear cress)	AT2G41700.1
po11_olive_022766	38	38	38	130	-	B9DFG3	Internal Sure	DEAD-box ATP-dependent RNA helicase ISE2, chloroplastic Arabidopsis thaliana (Mouse-ear cress)	AT3G46960.1
po11_olive_022768	89	89	49;65;89	91	91	Q5YDB5	N_terminal Sure	RNA polymerase II C-terminal domain phosphatase-like 2 Arabidopsis thaliana (Mouse-ear cress)	AT5G01270.2
po11_olive_022774	8	34	19;34;74;83;127;134	-	-	M1D3Q5	N_terminal Putative	Uncharacterized protein Solanum tuberosum (Potato)	AT3G05910.1
po11_olive_022781	179	-	117;145	5	-	Q9C5D6	Internal Sure	Cationic amino acid transporter 9, chloroplastic Arabidopsis thaliana (Mouse-ear cress)	AT1G05940.1
po11_olive_022786	7;54	-	15;28;54;70;113	-	-	A5AR51	Internal Sure	Putative uncharacterized protein Vitis vinifera (Grape)	AT4G08867.1
po11_olive_022787	2	112;162;173	65;66;68;94;102;112;149;165	189	189	Q39017	Internal Sure	Diacylglycerol kinase 1 Arabidopsis thaliana (Mouse-ear cress)	AT5G07920.1
po11_olive_022791	24	-	24;58	5	5	Q9C5W3	N_terminal Putative	NAD kinase 2, chloroplastic Arabidopsis thaliana (Mouse-ear cress)	AT1G21640.2
po11_olive_022794	7	21	21;126;145	-	-	Q6DW75	Internal Sure	Digalactosyldiacylglycerol synthase 2, chloroplastic Glycine max (Soybean) (Glycine hispida)	AT4G00550.1
po11_olive_022795	157	56;157	56;157	2	2	Q40224	Internal Sure	Guanine nucleotide-binding protein alpha-1 subunit Lupinus luteus (European yellow lupin)	AT2G26300.1
po11_olive_022797	3	110	-	-	-	O04376	C_terminal Putative	Serine/threonine protein phosphatase 2A 57 kDa regulatory subunit B' beta isoform Arabidopsis thaliana (Mouse-ear cress)	AT3G09880.1
po11_olive_023700	56	-	56;61	47	-	Q9ZV25	C_terminal Sure	Probable protein phosphatase 2C 23 Arabidopsis thaliana (Mouse-ear cress)	AT2G28890.1
po11_olive_023701	2	135	135;170	85	85	Q8L970	Internal Sure	Probable prolyl 4-hydroxylase 7 Arabidopsis thaliana (Mouse-ear cress)	AT3G28490.1
po11_olive_023709	9	96	14;96	120	-	Q9XIK3	Complete Sure	Iron-sulfur assembly protein IscA, chloroplastic Arabidopsis thaliana (Mouse-ear cress)	AT1G10500.1
po11_olive_023715	147;176	72	64;73;130;138;139;176	-	-	A0A022RDS7	Internal Sure	Uncharacterized protein Erythranthe guttata (Yellow monkey flower) (Mimulus guttatus)	AT2G28130.1
po11_olive_023716	55	-	55	7	7	Q75VR1	C_terminal Putative	Two pore calcium channel protein 1A Nicotiana tabacum (Common tobacco)	AT4G03560.1
po11_olive_023718	72	72	72	144	144	P18616	Internal Sure	DNA-directed RNA polymerase II subunit 1 Arabidopsis thaliana (Mouse-ear cress)	AT4G35800.1
po11_olive_023720	1	-	23;66	159	159	P55312	Internal Sure	Catalase isozyme 2 Solanum tuberosum (Potato)	AT1G20630.1
po11_olive_023721	5	85	23;46;92;131	175	175	Q8GWW7	Internal Sure	Agmatine deiminase Arabidopsis thaliana (Mouse-ear cress)	AT5G08170.1
po11_olive_023724	9;126	9	126	7;160	7	A0A068TPZ1	Internal Sure	Coffea canephora DH200=94 genomic scaffold, scaffold_2 Coffea canephora (Robusta coffee)	AT3G16260.1
po11_olive_023726	10	-	-	1;73	73	Q9M2Y6	C_terminal Putative	Uncharacterized protein At3g49720 Arabidopsis thaliana (Mouse-ear cress)	AT3G49720.1
po11_olive_023727	3	143	105;108;120;125;128;140;143	-	-	Q8VYZ0	Internal Sure	E3 ubiquitin-protein ligase ORTHRUS 2 Arabidopsis thaliana (Mouse-ear cress)	AT1G57820.1
po11_olive_023729	187	54;134;148	54;82;134	4;66;169	66;169	Q07346	Internal Sure	Glutamate decarboxylase Petunia hybrida (Petunia)	AT5G17330.1
po11_olive_023734	4	-	-	89	89	W9RL15	N_terminal Putative	Uncharacterized protein Morus notabilis.	-
po11_olive_023737	4	-	87;96	-	-	F4J2K2	C_terminal Putative	Folylpolyglutamate synthase Arabidopsis thaliana (Mouse-ear cress)	AT3G10160.1
po11_olive_023739	2	-	13	100	-	F6HQZ0	C_terminal Putative	Putative uncharacterized protein Vitis vinifera (Grape)	AT5G02950.1
po11_olive_023742	25	-	25	50	-	A0A022Q7P6	Internal Sure	Uncharacterized protein Erythranthe guttata (Yellow monkey flower) (Mimulus guttatus)	-
po11_olive_023751	14	-	14	139	139	Q8L586	C_terminal Putative	Uncharacterized membrane protein At4g09580 Arabidopsis thaliana (Mouse-ear cress)	AT4G09580.1
po11_olive_023754	2	-	-	-	-	M1CMA9	Internal Sure	Uncharacterized protein Solanum tuberosum (Potato)	AT5G19500.1
po11_olive_023756	10	104	25;84;85;96;104;119	-	-	Q9FFN0	C_terminal Putative	GDSL esterase/lipase At5g03810 Arabidopsis thaliana (Mouse-ear cress)	AT5G03810.1
po11_olive_023762	17	-	-	13	13	I1MYL4	C_terminal Putative	Uncharacterized protein Glycine max (Soybean) (Glycine hispida)	AT3G26100.2
po11_olive_023765	29	-	29;96	131	131	A0A022S2X0	N_terminal Sure	Uncharacterized protein Erythranthe guttata (Yellow monkey flower) (Mimulus guttatus)	AT1G51350.1
po11_olive_023768	56	-	56	15	15	M1C4B5	Internal Sure	Uncharacterized protein Solanum tuberosum (Potato)	-
po11_olive_023769	3	-	-	-	-	Q6R2K2	Internal Sure	Protein STRUBBELIG-RECEPTOR FAMILY 4 Arabidopsis thaliana (Mouse-ear cress)	AT3G13065.1
po11_olive_023771	14	44	15;45	1;150	1;150	Q93VB2	Internal Sure	Autophagy-related protein 18a Arabidopsis thaliana (Mouse-ear cress)	AT3G62770.1
po11_olive_023773	7	-	-	88	88	Q9FT54	Internal Sure	Transcription factor GTE6 Arabidopsis thaliana (Mouse-ear cress)	AT3G52280.2
po11_olive_023774	12	-	12;86;140	29	29	Q8LHH9	Internal Sure	Probable RNA-dependent RNA polymerase SHL2 Oryza sativa subsp. japonica (Rice)	AT2G05370.1
po11_olive_023776	12	-	26;28;49;99;103;105;116	9;60	9;60	Q9SYA0	Internal Sure	G-type lectin S-receptor-like serine/threonine-protein kinase At1g61500 Arabidopsis thaliana (Mouse-ear cress)	AT1G61500.1
po11_olive_023785	12	-	-	8;9	8;9	Q9LZD3	C_terminal Sure	Exocyst complex component EXO70A1 Arabidopsis thaliana (Mouse-ear cress)	AT5G52340.1
po11_olive_023788	2;17	17	15;27;137	-	-	Q9SY66	Internal Sure	Protein FAR1-RELATED SEQUENCE 11 Arabidopsis thaliana (Mouse-ear cress)	AT1G10240.1
po11_olive_023790	10	-	121;126	-	-	Q6R567	C_terminal Putative	E3 ubiquitin-protein ligase RMA1H1 Capsicum annuum (Bell pepper)	-
po11_olive_023792	2;10	-	-	6;134;157	6;157	Q9SS44	N_terminal Putative	Transcription initiation factor IIB-2 Arabidopsis thaliana (Mouse-ear cress)	AT3G10330.1
po11_olive_023793	2;15	-	15;18;59	123;124	123	Q9SAJ3	Internal Sure	ATP-dependent zinc metalloprotease FTSH 12, chloroplastic Arabidopsis thaliana (Mouse-ear cress)	AT1G79560.1
po11_olive_023797	2	-	-	-	-	A0A022QV20	Internal Sure	Uncharacterized protein Erythranthe guttata (Yellow monkey flower) (Mimulus guttatus)	AT2G16460.1
po11_olive_023799	2	-	28;57;60	98	-	Q8LSN3	C_terminal Putative	Phytochrome-associated serine/threonine-protein phosphatase Pisum sativum (Garden pea)	AT3G19980.1
po11_olive_023803	13	91	13;63;91;138	162;180	162;180	Q9XES1	Internal Sure	Calcium-transporting ATPase 4, endoplasmic reticulum-type Arabidopsis thaliana (Mouse-ear cress)	AT1G07670.1
po11_olive_023808	10	-	-	1	1	A0A061EBE5	Internal Sure	Uncharacterized protein Theobroma cacao (Cacao) (Cocoa)	-
po11_olive_023813	1;2;144;174	24;65;134;150	24;59;63;69;80;143;155;164	140	140	Q8RWF4	Internal Sure	Probable magnesium transporter NIPA8 Arabidopsis thaliana (Mouse-ear cress)	AT3G26670.1
po11_olive_023820	12	9	12;27;30;36;38;59;66	8;16;158	158	Q9FMS5	Internal Sure	PHD finger protein MALE STERILITY 1 Arabidopsis thaliana (Mouse-ear cress)	AT3G08020.1
po11_olive_023825	7	-	34;49;115;159	-	-	Q38942	Internal Sure	Rae1-like protein At1g80670 Arabidopsis thaliana (Mouse-ear cress)	AT1G80670.1
po11_olive_023828	82	57;82;119;128;143	57;128;143	157	157	Q682D3	N_terminal Putative	DNA repair protein XRCC2 homolog Arabidopsis thaliana (Mouse-ear cress)	AT5G64520.1
po11_olive_023830	140	-	-	-	-	Q9ZVT9	Internal Sure	C2 and GRAM domain-containing protein At1g03370 Arabidopsis thaliana (Mouse-ear cress)	AT1G03370.1
po11_olive_023832	113	113	29;50;119	10;153	10	F6H1I1	Internal Sure	Putative uncharacterized protein Vitis vinifera (Grape)	-
po11_olive_023837	94	-	94;148;169	-	-	Q5PP70	N_terminal Sure	Alpha N-terminal protein methyltransferase 1 Arabidopsis thaliana (Mouse-ear cress)	AT5G44450.1
po11_olive_023838	31;51	-	33;46;53;114	17;48	17;48	Q53NI2	Internal Sure	Probable NAD kinase 2, chloroplastic Oryza sativa subsp. japonica (Rice)	AT1G21640.2
po11_olive_023846	7;26	-	18;29	-	-	Q9LGZ2	C_terminal Putative	Putative L-cysteine desulfhydrase 1 Oryza sativa subsp. japonica (Rice)	AT5G26600.2
po11_olive_023852	39	22	22;23;39;45	147;148	147;148	Q8GSA7	Internal Sure	Calmodulin-binding transcription activator 3 Arabidopsis thaliana (Mouse-ear cress)	AT2G22300.1
po11_olive_023858	3;6;10;90	-	11;27;30;91	1	1	Q8W475	Internal Sure	SWI/SNF complex subunit SWI3A Arabidopsis thaliana (Mouse-ear cress)	AT2G47620.1
po11_olive_023861	58	-	-	-	-	A0A068UD89	N_terminal Sure	Coffea canephora DH200=94 genomic scaffold, scaffold_22 Coffea canephora (Robusta coffee)	-
po11_olive_023863	40	160	29;40;69;72;160	4	-	O65041	C_terminal Sure	NEDD8-activating enzyme E1 catalytic subunit Arabidopsis thaliana (Mouse-ear cress)	AT5G19180.1
po11_olive_023867	14	175	14;79;87;176	76	76	O82132	Internal Sure	Dehydration-responsive element-binding protein 2A Arabidopsis thaliana (Mouse-ear cress)	AT5G05410.1
po11_olive_023872	1	49	49	-	-	A5BDY3	Internal Sure	Putative uncharacterized protein Vitis vinifera (Grape)	-
po11_olive_023874	1	40;43	65	-	-	P15722	Internal Sure	Probable pectate lyase P59 Solanum lycopersicum (Tomato) (Lycopersicon esculentum)	AT5G15110.1
po11_olive_023875	11	-	11	104	-	Q5M757	N_terminal Sure	Probable protein S-acyltransferase 12 Arabidopsis thaliana (Mouse-ear cress)	AT4G00840.1
po11_olive_023877	3	15	60;164	70;91;140	91;140	Q9SZL7	Internal Sure	Protein FAR1-RELATED SEQUENCE 9 Arabidopsis thaliana (Mouse-ear cress)	AT4G38170.1
po11_olive_023887	4;50;94	50	53;68;97;103;111	-	-	Q9FUY2	Internal Sure	Transcriptional corepressor LEUNIG Arabidopsis thaliana (Mouse-ear cress)	AT4G32551.2
po11_olive_023891	9;14;34	34;96	34;137	-	-	A0A068U6X7	Internal Sure	Coffea canephora DH200=94 genomic scaffold, scaffold_12 Coffea canephora (Robusta coffee)	AT5G46220.1
po11_olive_023896	21	-	21;83	158	158	Q9C7G0	Internal Sure	65-kDa microtubule-associated protein 8 Arabidopsis thaliana (Mouse-ear cress)	AT1G27920.1
po11_olive_023898	28	-	28;54;111	-	-	Q8RXL8	N_terminal Sure	Uncharacterized membrane protein At1g06890 Arabidopsis thaliana (Mouse-ear cress)	AT1G06890.1
po11_olive_023900	72	-	72	-	-	A0A022QSQ8	N_terminal Sure	Uncharacterized protein Erythranthe guttata (Yellow monkey flower) (Mimulus guttatus)	AT1G24560.1
po11_olive_023902	98	98	38;113;128	130	130	Q8VYU3	Internal Sure	GTP cyclohydrolase 1 Solanum lycopersicum (Tomato) (Lycopersicon esculentum)	AT3G07270.1
po11_olive_023906	12	12	12	-	-	P92520	N_terminal Putative	Uncharacterized mitochondrial protein AtMg00820 Arabidopsis thaliana (Mouse-ear cress) Mitochondrion	ATMG00820.1
po11_olive_023911	8;15	-	15;27;38;39;53;56;166	-	-	A0A022PPH5	Internal Sure	Uncharacterized protein Erythranthe guttata (Yellow monkey flower) (Mimulus guttatus)	AT2G36720.1
po11_olive_023917	3	3;40	50;130	136;145	136;145	Q8W1K8	N_terminal Sure	Protein Mut11 Chlamydomonas reinhardtii (Chlamydomonas smithii)	AT3G15610.1
po11_olive_023918	12	-	12;50;91;102;115;122;129;131;137;144;149	57	-	Q336N8	Internal Sure	Lysine-specific demethylase JMJ706 Oryza sativa subsp. japonica (Rice)	AT5G46910.1
po11_olive_023923	14;34	14	14	65;157;179	92;157	Q8VZH2	Internal Sure	Aminopeptidase M1 Arabidopsis thaliana (Mouse-ear cress)	AT4G33090.1
po11_olive_023924	3	-	19;74	1;10;46	1;10	P47192	Internal Sure	Vesicle-associated membrane protein 722 Arabidopsis thaliana (Mouse-ear cress)	AT1G04750.1
po11_olive_023927	92;134	92	58;71;92;134	175	175	Q564K3	Internal Sure	Condensin complex subunit 2 Arabidopsis thaliana (Mouse-ear cress)	AT2G32590.1
po11_olive_023928	2	-	-	84	-	Q8H116	Internal Sure	Mannosyl-oligosaccharide 1,2-alpha-mannosidase MNS2 Arabidopsis thaliana (Mouse-ear cress)	AT3G21160.1
po11_olive_023935	64;112	92	28;34;69;99	6;48	6;48	P42731	Internal Sure	Polyadenylate-binding protein 2 Arabidopsis thaliana (Mouse-ear cress)	AT2G15500.1
po11_olive_023938	14;17	14	14;17;42	-	-	A0A022PSK8	C_terminal Putative	Uncharacterized protein Erythranthe guttata (Yellow monkey flower) (Mimulus guttatus)	-
po11_olive_023943	2	-	13;68;94;108;111	-	-	M1CAV9	Internal Sure	Uncharacterized protein Solanum tuberosum (Potato)	AT3G05670.1
po11_olive_023944	1	115	50;52;115	-	-	P39864	Internal Sure	Nitrate reductase [NADPH] Phytophthora infestans (Potato late blight fungus)	-
po11_olive_023952	33	-	33;104;114	-	-	Q8S9G8-2	Internal Sure	2 of Squamosa promoter-binding-like protein 7 OS=Arabidopsis thaliana GN=SPL7	AT5G18830.3
po11_olive_023958	9;41	41	41	57	57	Q93ZB7	N_terminal Putative	Transcription factor GTE11 Arabidopsis thaliana (Mouse-ear cress)	AT3G01770.1
po11_olive_023976	9	143	143	-	-	Q8L706	Internal Sure	Synaptotagmin-5 Arabidopsis thaliana (Mouse-ear cress)	AT1G05500.1
po11_olive_023978	69	-	69	22	-	P41153	Internal Sure	Heat shock factor protein HSF8 Solanum peruvianum (Peruvian tomato) (Lycopersicon peruvianum)	AT5G16820.1
po11_olive_023992	121	-	29;113;121	13	13	Q949Y0	N_terminal Sure	Ubiquitin carboxyl-terminal hydrolase 6 Arabidopsis thaliana (Mouse-ear cress)	AT1G51710.1
po11_olive_023996	21;34	-	21;34;35;117	-	-	A0A068U9U4	Internal Sure	Coffea canephora DH200=94 genomic scaffold, scaffold_12 Coffea canephora (Robusta coffee)	AT4G21820.1
po11_olive_023997	10	-	58;77;95	47	-	A0A022Q706	Internal Sure	Uncharacterized protein Erythranthe guttata (Yellow monkey flower) (Mimulus guttatus)	AT5G19820.1
po11_olive_023761_split_0	13	-	13	-	-	P33050	Internal Sure	Pollen-specific protein C13 Zea mays (Maize)	AT1G29140.1
po11_olive_023809_split_1	8;126	8	126	-	-	Q940S5	N_terminal Putative	Coatomer subunit zeta-1 Arabidopsis thaliana (Mouse-ear cress)	AT1G60970.1
po11_olive_017100	87	-	24;53	-	-	Q6LA42	C_terminal Putative	Two-component response regulator-like APRR5 Arabidopsis thaliana (Mouse-ear cress)	AT2G46790.1
po11_olive_017102	6	-	-	49	49	Q8RWY4	Internal Sure	Protein NLP6 Arabidopsis thaliana (Mouse-ear cress)	AT1G64530.1
po11_olive_017105	6	131	36;63;80;134;146;167;185	197	197	F4I907	N_terminal Sure	Glyoxylate/succinic semialdehyde reductase 2, chloroplastic Arabidopsis thaliana (Mouse-ear cress)	AT1G17650.1
po11_olive_017109	1;13	13;55	13;29;40;55;93;135;146;198	-	-	Q9SKK0	Internal Sure	EIN3-binding F-box protein 1 Arabidopsis thaliana (Mouse-ear cress)	AT2G25490.1
po11_olive_017111	33	14;15;33;158	16;18;37;130;162	45;128;192;201	128	A0A067KXL1	Internal Sure	Uncharacterized protein Jatropha curcas (Barbados nut)	-
po11_olive_017115	13	-	149	204	-	M5VJ40	Internal Sure	Uncharacterized protein Prunus persica (Peach) (Amygdalus persica)	AT1G19360.1
po11_olive_017116	11	65	11;66;96;103	1;108	1	A0A022RJQ0	Internal Sure	Uncharacterized protein Erythranthe guttata (Yellow monkey flower) (Mimulus guttatus)	AT2G42160.1
po11_olive_017118	3	-	32;35;56;91;103	121	121	Q6U740	N_terminal Putative	Allergen Fra e 1 Fraxinus excelsior (European ash)	-
po11_olive_017120	19	-	19	-	-	A0A022RWI9	C_terminal Putative	Uncharacterized protein Erythranthe guttata (Yellow monkey flower) (Mimulus guttatus)	-
po11_olive_017125	58	-	58	86;128	86;128	A0A022RNI5	N_terminal Sure	Uncharacterized protein Erythranthe guttata (Yellow monkey flower) (Mimulus guttatus)	AT2G43190.1
po11_olive_017126	104	-	36;104	-	-	Q9FN69	N_terminal Putative	Transcription factor GLABRA 3 Arabidopsis thaliana (Mouse-ear cress)	AT5G41315.1
po11_olive_017131	1;17	51	17;52	3;183;208	3;208	W2YJR7	Internal Sure	Uncharacterized protein Phytophthora parasitica P10297.	-
po11_olive_017142	18	18;72	73;97	10;21;86;132	86;132	P51615	Internal Sure	NADP-dependent malic enzyme Vitis vinifera (Grape)	AT5G11670.1
po11_olive_017147	78	78	78;113	134;143	143	U5GFS7	Internal Sure	Uncharacterized protein Populus trichocarpa (Western balsam poplar) (Populus balsamifera subsp. trichocarpa)	-
po11_olive_017148	4	-	48	13;18	13;18	Q08891	C_terminal Putative	Fatty acyl-CoA reductase 2 Arabidopsis thaliana (Mouse-ear cress)	AT3G11980.1
po11_olive_017153	151;155	-	151;155	93;139	93;139	Q42671	N_terminal Sure	Glyceraldehyde-3-phosphate dehydrogenase, cytosolic Craterostigma plantagineum (Blue gem) (Torenia plantagineum)	AT1G79530.1
po11_olive_017161	90	46;70;177;193	46;70;90;177;193	11	11	B6SHC8	N_terminal Putative	Putative uncharacterized protein Zea mays (Maize)	AT1G80410.2
po11_olive_017169	11	-	15;18;84	-	-	A0A022QAK9	N_terminal Putative	Uncharacterized protein Erythranthe guttata (Yellow monkey flower) (Mimulus guttatus)	AT5G25360.1
po11_olive_017171	12;125	12;166	12;15;73;125	183;192	183;192	Q9SRH9	Internal Sure	Paired amphipathic helix protein Sin3-like 1 Arabidopsis thaliana (Mouse-ear cress)	AT3G01320.1
po11_olive_017173	175	-	67;97;103;175	1;204	1;204	Q9STN3	Internal Sure	Putative transcription elongation factor SPT5 homolog 1 Arabidopsis thaliana (Mouse-ear cress)	AT4G08350.1
po11_olive_017175	5;8	92	23;25;28;48;51;68;71;92;96;116;135;160	-	-	Q9LUA9	N_terminal Sure	Zinc finger protein CONSTANS-LIKE 10 Arabidopsis thaliana (Mouse-ear cress)	AT5G48250.1
po11_olive_017180	43	68	41;43;68	-	-	Q9FIB6	Internal Sure	26S proteasome non-ATPase regulatory subunit 12 homolog A Arabidopsis thaliana (Mouse-ear cress)	AT5G09900.3
po11_olive_017192	7	55	55	67	-	Q9C521	N_terminal Sure	UDP-galactose transporter 1 Arabidopsis thaliana (Mouse-ear cress)	AT1G77610.1
po11_olive_017195	125;210	-	65;125;127;169;178	8	-	M0ZP85	Internal Sure	Uncharacterized protein Solanum tuberosum (Potato)	AT1G31780.1
po11_olive_017204	9	36	-	-	-	P13447	C_terminal Putative	Anther-specific protein LAT52 Solanum lycopersicum (Tomato) (Lycopersicon esculentum)	-
po11_olive_017206	25	25;102	25	9;94;129	9;94	Q8LDU5	Internal Sure	Pentatricopeptide repeat-containing protein At4g01400, mitochondrial Arabidopsis thaliana (Mouse-ear cress)	AT4G01400.1
po11_olive_017207	2	41	41;54;134	211	211	Q94BT6	Internal Sure	Adagio protein 1 Arabidopsis thaliana (Mouse-ear cress)	AT5G57360.2
po11_olive_017209	76	-	76	117	-	O04905	C_terminal Putative	UMP-CMP kinase 3 Arabidopsis thaliana (Mouse-ear cress)	AT5G26667.1
po11_olive_017210	65	78;99;113	21;33;46;68;90;111;113	2	2	E0CVP2	Internal Sure	Putative uncharacterized protein Vitis vinifera (Grape)	AT1G11940.1
po11_olive_017216	59	-	38;59	-	-	P13447	N_terminal Putative	Anther-specific protein LAT52 Solanum lycopersicum (Tomato) (Lycopersicon esculentum)	AT4G39110.1
po11_olive_017218	132	-	-	99	99	F6H9I2	Internal Sure	Putative uncharacterized protein Vitis vinifera (Grape)	AT4G31570.1
po11_olive_017223	5;8	171	121;124;172;186	200	-	O64862	Internal Sure	Cytoplasmic tRNA 2-thiolation protein 1 Arabidopsis thaliana (Mouse-ear cress)	AT1G76170.1
po11_olive_017229	4	-	83;94;99;137;138	190	-	Q9FPT1	Internal Sure	Ubiquitin carboxyl-terminal hydrolase 12 Arabidopsis thaliana (Mouse-ear cress)	AT5G06600.1
po11_olive_017230	1	44;67	44;67	-	-	D7SIV8	Internal Sure	Putative uncharacterized protein Vitis vinifera (Grape)	AT1G61415.1
po11_olive_017232	38	-	-	-	-	Q93Y22	Internal Sure	Coatomer subunit delta Arabidopsis thaliana (Mouse-ear cress)	AT5G05010.1
po11_olive_017234	7	7	-	-	-	P92519	C_terminal Putative	Uncharacterized mitochondrial protein AtMg00810 Arabidopsis thaliana (Mouse-ear cress) Mitochondrion	ATMG00810.1
po11_olive_017256	35;62	-	35;62	8	-	Q9LVH5	C_terminal Putative	Outer envelope protein 64, chloroplastic Arabidopsis thaliana (Mouse-ear cress)	AT1G04130.1
po11_olive_017257	86	-	-	8;11	8;11	O22582	Complete Putative	Histone H2B Gossypium hirsutum (Upland cotton) (Gossypium mexicanum)	AT5G59910.1
po11_olive_017258	45	-	45;65	97	97	M1A6Y2	Internal Sure	Uncharacterized protein Solanum tuberosum (Potato)	AT3G08960.1
po11_olive_017262	4	-	32;101	-	-	A0A022QST0	Internal Sure	Uncharacterized protein Erythranthe guttata (Yellow monkey flower) (Mimulus guttatus)	-
po11_olive_017265	33;175	50;175	28;33;50;127;156;175	42	-	Q9FGY9	Internal Sure	Peptide-N(4)-(N-acetyl-beta-glucosaminyl)asparagine amidase Arabidopsis thaliana (Mouse-ear cress)	AT5G49570.1
po11_olive_017269	14	50	50	-	-	A0A061EL29	Complete Sure	Pre-rRNA-processing protein TSR2 Theobroma cacao (Cacao) (Cocoa)	AT3G22510.1
po11_olive_017275	88	75;88;151;181	75;88;93;152;182	11;196	11;146;196	K4AXQ9	Internal Sure	Uncharacterized protein Solanum lycopersicum (Tomato) (Lycopersicon esculentum)	AT5G19050.1
po11_olive_017284	27	27;71;106	27;36;71;106	28	-	Q9SUD8	Internal Sure	Pentatricopeptide repeat-containing protein At4g28010 Arabidopsis thaliana (Mouse-ear cress)	AT4G28010.1
po11_olive_017290	5	-	-	11	11	Q9LU86	C_terminal Putative	Peroxiredoxin Q, chloroplastic Arabidopsis thaliana (Mouse-ear cress)	AT3G26060.2
po11_olive_017294	2	-	52;81	-	16	Q9SBA7	N_terminal Putative	Sugar transport protein 8 Arabidopsis thaliana (Mouse-ear cress)	AT5G26250.1
po11_olive_017296	66	12	12;66	19;102;111	19;102;111	A0A068TS05	Internal Sure	Coffea canephora DH200=94 genomic scaffold, scaffold_2 Coffea canephora (Robusta coffee)	-
po11_olive_017299	6;9;158	-	112;158	13;210	13;210	A0A022RRZ0	Internal Sure	Uncharacterized protein Erythranthe guttata (Yellow monkey flower) (Mimulus guttatus)	AT2G37520.1
po11_olive_017303	4	66;75	24;41;54;66;90;115	-	-	A0A068UFA9	C_terminal Putative	Coffea canephora DH200=94 genomic scaffold, scaffold_25 Coffea canephora (Robusta coffee)	-
po11_olive_017305	109	-	109;133	166	-	Q8LPT9	Internal Sure	Alpha-glucan water dikinase, chloroplastic Citrus reticulata (Tangerine)	AT1G10760.1
po11_olive_017308	15;23;42	42	15;23;42;60;63;106	-	-	Q7XZU2	Internal Sure	Phosphoinositide phosphatase SAC3 Arabidopsis thaliana (Mouse-ear cress)	AT3G43220.1
po11_olive_017311	5;14	-	14;71;118	32;86	32	A0A022S280	N_terminal Putative	Pectinesterase Erythranthe guttata (Yellow monkey flower) (Mimulus guttatus)	AT3G05610.1
po11_olive_017312	5	-	55;102	19	19	A0A022PWI7	C_terminal Putative	Uncharacterized protein Erythranthe guttata (Yellow monkey flower) (Mimulus guttatus)	AT2G40820.1
po11_olive_017314	9	-	27	17	17	Q9LX30	C_terminal Putative	Probable serine/threonine-protein kinase GCN2 Arabidopsis thaliana (Mouse-ear cress)	AT3G59410.2
po11_olive_017315	91	-	91;124;157;196	188;206	188;206	P93736	Internal Sure	Valine--tRNA ligase Arabidopsis thaliana (Mouse-ear cress)	AT1G14610.1
po11_olive_017316	7	-	-	66;67;75	66;75	A0A022PZF1	Internal Sure	Uncharacterized protein Erythranthe guttata (Yellow monkey flower) (Mimulus guttatus)	AT3G03680.1
po11_olive_017319	52	97	26;46;50;53;181	1;17;47	1;17;47	Q9SDA8	Internal Sure	F-box/LRR-repeat protein 10 Arabidopsis thaliana (Mouse-ear cress)	AT2G17020.1
po11_olive_017324	17;75	-	96	119	119	Q9LR09	N_terminal Sure	Putative HVA22-like protein g Arabidopsis thaliana (Mouse-ear cress)	AT1G75700.1
po11_olive_017326	1	-	-	11	11	Q93Z24-2	Internal Sure	2 of Beta-galactosidase 17 OS=Arabidopsis thaliana GN=BGAL17	AT1G72990.1
po11_olive_017328	26	-	26;34;45;48	-	-	O82353	C_terminal Putative	RING-H2 finger protein ATL67 Arabidopsis thaliana (Mouse-ear cress)	AT2G46160.1
po11_olive_017329	4	-	-	2;12	2;12	A5BZU9	C_terminal Putative	Putative uncharacterized protein Vitis vinifera (Grape)	AT4G12590.1
po11_olive_017330	16	16	16;47;103	-	-	M1D1X6	N_terminal Sure	Uncharacterized protein Solanum tuberosum (Potato)	AT2G21440.1
po11_olive_017331	38;161	38	38	-	-	Q9LQY3	N_terminal Sure	Transmembrane emp24 domain-containing protein p24delta9 Arabidopsis thaliana (Mouse-ear cress)	AT1G26690.1
po11_olive_017334	115	53	33;53	129	129	Q9LV03	Internal Sure	Glutamate synthase 1 [NADH], chloroplastic Arabidopsis thaliana (Mouse-ear cress)	AT5G53460.1
po11_olive_017337	16	-	19	-	-	M1CTC8	C_terminal Putative	Uncharacterized protein Solanum tuberosum (Potato)	AT1G53710.1
po11_olive_017348	16	-	16;36	75	75	A0A068UB33	N_terminal Sure	Coffea canephora DH200=94 genomic scaffold, scaffold_14 Coffea canephora (Robusta coffee)	-
po11_olive_017349	135	53;70;135	53;70	49;143	49;143	A0A061EMF1	Internal Sure	CCT motif family protein isoform 1 Theobroma cacao (Cacao) (Cocoa)	-
po11_olive_017352	18	54	18	-	-	M1AP40	N_terminal Sure	Uncharacterized protein Solanum tuberosum (Potato)	-
po11_olive_017361	19	19	31;98	-	-	Q9LNP9	Internal Sure	Protein phosphatase 2C 7 Arabidopsis thaliana (Mouse-ear cress)	AT1G17550.1
po11_olive_017363	125	113;152;154	113;125;152;154;170	-	-	Q9LT79	Internal Sure	U-box domain-containing protein 25 Arabidopsis thaliana (Mouse-ear cress)	AT3G19380.1
po11_olive_017365	19	19	91	-	-	Q42540	Complete Sure	Ubiquitin-conjugating enzyme E2 7 Arabidopsis thaliana (Mouse-ear cress)	AT5G59300.1
po11_olive_017366	12	12	-	7	7	Q5Z9S8-2	Internal Sure	2 of Pleiotropic drug resistance protein 12 OS=Oryza sativa subsp. japonica GN=PDR12	AT1G15210.1
po11_olive_017380	8	49	49;97	-	-	F4I6M4	Internal Sure	Microtubule-associated protein SPIRAL2-like Arabidopsis thaliana (Mouse-ear cress)	AT1G50890.1
po11_olive_017385	21	171	16;66;120;174	11;24;201	11;24	M5WNR6	Internal Sure	Uncharacterized protein Prunus persica (Peach) (Amygdalus persica)	-
po11_olive_017389	17	17	-	-	-	Q6H6R9	C_terminal Putative	ATP-dependent zinc metalloprotease FTSH 7, chloroplastic Oryza sativa subsp. japonica (Rice)	AT3G47060.1
po11_olive_017392	9;106	-	58;106	78	-	Q9ZU65	Internal Sure	Transcription repressor OFP7 Arabidopsis thaliana (Mouse-ear cress)	AT2G18500.1
po11_olive_017394	2;11	-	-	-	-	Q9AV81	Internal Sure	U-box domain-containing protein 72 Oryza sativa subsp. japonica (Rice)	AT3G18060.1
po11_olive_017245_split_0	10	-	13;24	7	7	Q9FNG8	Internal Sure	Putative pentatricopeptide repeat-containing protein At5g06400, mitochondrial Arabidopsis thaliana (Mouse-ear cress)	AT5G06400.1
po11_olive_017702	3	75	75	-	-	F4IRQ5	Internal Sure	tRNA(His) guanylyltransferase 1 Arabidopsis thaliana (Mouse-ear cress)	AT2G31580.1
po11_olive_017704	70	70	32;71	5;7	5;7	M1CBC0	Internal Sure	Uncharacterized protein Solanum tuberosum (Potato)	AT1G21480.1
po11_olive_017711	88	-	88	-	-	B9SP99	Complete Putative	Putative uncharacterized protein Ricinus communis (Castor bean)	AT5G58110.1
po11_olive_017712	139	-	-	-	-	Q0WVL7	N_terminal Putative	Golgin candidate 5 Arabidopsis thaliana (Mouse-ear cress)	AT1G79830.4
po11_olive_017717	4	107	100;107;115	-	-	D0NGI9	N_terminal Sure	Nuclear LIM factor interactor-interacting protein spore-specific form, putative Phytophthora infestans (strain T30-4) (Potato late blight fungus)	AT5G45700.1
po11_olive_017725	103	-	23;103;142;159;170	9	9	Q9FN67	Internal Sure	BTB/POZ domain-containing protein At5g41330 Arabidopsis thaliana (Mouse-ear cress)	AT5G41330.1
po11_olive_017732	8	-	-	-	-	Q8GY97-2	C_terminal Sure	2 of CMP-sialic acid transporter 2 OS=Arabidopsis thaliana GN=At2g43240	AT2G43240.1
po11_olive_017735	91	91	85;91	67;144	144	O80358	Internal Sure	Formamidopyrimidine-DNA glycosylase Arabidopsis thaliana (Mouse-ear cress)	AT1G52500.2
po11_olive_017742	59	-	53	3	3	P46573	N_terminal Putative	Protein kinase APK1B, chloroplastic Arabidopsis thaliana (Mouse-ear cress)	AT2G28930.1
po11_olive_017749	7	-	53;170	75;124;200	75;200	Q9ZVH4	Internal Sure	Cullin-3A Arabidopsis thaliana (Mouse-ear cress)	AT1G26830.1
po11_olive_017760	12	12;54	12;54	72	72	Q10DV7	N_terminal Sure	Actin-1 Oryza sativa subsp. japonica (Rice)	AT3G12110.1
po11_olive_017763	5	-	24;95;149	152	-	Q5GIT1	Internal Sure	MuDRA transposase-like Cucumis melo (Muskmelon)	-
po11_olive_017769	8;174	-	97;119	-	-	Q9SU64	Internal Sure	Probable cyclic nucleotide-gated ion channel 16 Arabidopsis thaliana (Mouse-ear cress)	AT3G48010.1
po11_olive_017771	14;118	118	151	6;11;54	6;11	Q9SBA5	C_terminal Putative	Inositol-tetrakisphosphate 1-kinase 1 Arabidopsis thaliana (Mouse-ear cress)	AT5G16760.1
po11_olive_017773	3	-	26;57;75;133;149;152;165	-	-	Q94A40	C_terminal Putative	Coatomer subunit alpha-1 Arabidopsis thaliana (Mouse-ear cress)	AT1G62020.1
po11_olive_017774	6;17	17	17;32	-	-	Q9SE45	C_terminal Putative	Annexin D3 Arabidopsis thaliana (Mouse-ear cress)	AT2G38760.1
po11_olive_017780	7	-	44	12	12	Q7XZU3	Internal Sure	Phosphoinositide phosphatase SAC1 Arabidopsis thaliana (Mouse-ear cress)	AT1G22620.1
po11_olive_017781	10	-	-	109;202	202	Q9FF10	Internal Sure	Heparanase-like protein 1 Arabidopsis thaliana (Mouse-ear cress)	AT5G07830.1
po11_olive_017782	80	55;131	36;55;80;131	6	6	Q9XER9	Internal Sure	ENHANCER OF AG-4 protein 2 Arabidopsis thaliana (Mouse-ear cress)	AT5G23150.1
po11_olive_017783	135	-	135	128	128	A0A022RW65	N_terminal Putative	Uncharacterized protein Erythranthe guttata (Yellow monkey flower) (Mimulus guttatus)	AT5G15880.1
po11_olive_017788	3	-	-	7	7	Q9LDV4-2	Internal Sure	2 of Alanine aminotransferase 2, mitochondrial OS=Arabidopsis thaliana GN=ALAAT2	AT2G26210.1
po11_olive_017799	153;159	70;124	52;54;70;109;124;153;159;167	-	-	Q9FUY2	Internal Sure	Transcriptional corepressor LEUNIG Arabidopsis thaliana (Mouse-ear cress)	AT4G32551.2
po11_olive_017807	3;6	-	27;62;98	2;150	2	P15722	Internal Sure	Probable pectate lyase P59 Solanum lycopersicum (Tomato) (Lycopersicon esculentum)	AT1G14420.1
po11_olive_017809	90	30	30;90	-	-	Q9FIB6	C_terminal Putative	26S proteasome non-ATPase regulatory subunit 12 homolog A Arabidopsis thaliana (Mouse-ear cress)	AT5G64760.1
po11_olive_017810	75	71	71;75	84;85;87	84;85;87	F8SPG5	N_terminal Sure	Chlorophyll synthase Camellia sinensis (Tea)	-
po11_olive_017811	194	111	20;112;120;175	2;4;34	2;4;34	Q05737	Complete Putative	GTP-binding protein YPTM2 Zea mays (Maize)	AT3G11730.1
po11_olive_017814	133	83;104	31;83;104	-	-	Q93W95	Internal Sure	Probable methyltransferase PMT13 Arabidopsis thaliana (Mouse-ear cress)	AT4G00740.1
po11_olive_017825	59	59	21;59	2	2	Q67XW5	Internal Sure	Ubiquitin carboxyl-terminal hydrolase 18 Arabidopsis thaliana (Mouse-ear cress)	AT4G31670.1
po11_olive_017832	5;6;7	-	25;41;44	34	34	Q9FNN9	Internal Sure	Putative pentatricopeptide repeat-containing protein At5g08490 Arabidopsis thaliana (Mouse-ear cress)	AT5G03800.1
po11_olive_017835	147;157	-	29;147	40	-	M1A7S1	Internal Sure	Uncharacterized protein Solanum tuberosum (Potato)	AT1G04200.1
po11_olive_017836	12	12	12;76;83	91	91	Q8GUM4	Internal Sure	Uncharacterized membrane protein At3g27390 Arabidopsis thaliana (Mouse-ear cress)	AT5G40640.1
po11_olive_017840	13	-	13;30;53;54	-	-	G7IIA6	C_terminal Putative	Nodulin-like/MFS transporter Medicago truncatula (Barrel medic) (Medicago tribuloides)	AT1G80530.1
po11_olive_017841	2	-	-	12	12	Q8RXE7-2	Internal Sure	2 of Probable ADP-ribosylation factor GTPase-activating protein AGD14 OS=Arabidopsis thaliana GN=AGD14	AT4G13350.1
po11_olive_017849	94	-	57;59;63;94	-	-	Q84RK2	N_terminal Sure	Fatty-acid-binding protein 2 Arabidopsis thaliana (Mouse-ear cress)	AT2G26310.1
po11_olive_017858	2	85	71;85;108	-	-	Q9SHS7	Internal Sure	Serine/threonine-protein phosphatase BSL3 Arabidopsis thaliana (Mouse-ear cress)	AT2G27210.1
po11_olive_017862	3	-	-	-	-	Q43472	C_terminal Putative	Glycine-rich RNA-binding protein blt801 Hordeum vulgare (Barley)	-
po11_olive_017871	85	-	85;122;168;183	-	-	A0A022S4L2	Internal Sure	Uncharacterized protein Erythranthe guttata (Yellow monkey flower) (Mimulus guttatus)	AT3G62010.1
po11_olive_017872	7	-	-	19;24	19;24	D7LIK0	Complete Putative	Putative uncharacterized protein Arabidopsis lyrata subsp. lyrata (Lyre-leaved rock-cress)	AT2G35736.1
po11_olive_017882	3	-	31;106	2;69	2	Q9FWY9	Internal Sure	Probable galacturonosyltransferase-like 5 Arabidopsis thaliana (Mouse-ear cress)	AT1G02720.1
po11_olive_017883	106	-	62;106	12;204	12;204	Q0WVF5	Internal Sure	DNA replication licensing factor MCM4 Arabidopsis thaliana (Mouse-ear cress)	AT2G16440.1
po11_olive_017886	113	-	23;51;79;131	-	-	Q9C5D6	Internal Sure	Cationic amino acid transporter 9, chloroplastic Arabidopsis thaliana (Mouse-ear cress)	AT1G05940.1
po11_olive_017891	2;14	35	24;35	-	-	Q9SMY8	Internal Sure	F-box/LRR-repeat protein 15 Arabidopsis thaliana (Mouse-ear cress)	AT4G33210.1
po11_olive_017893	54;151	54;138	56;114;144;158	-	-	M1BZZ9	N_terminal Sure	Uncharacterized protein Solanum tuberosum (Potato)	AT1G16290.1
po11_olive_017897	2;6	-	-	20	20	Q8GXQ7	C_terminal Putative	U-box domain-containing protein 56 Arabidopsis thaliana (Mouse-ear cress)	AT4G11270.1
po11_olive_017903	178;188	188	16;43	206	206	Q9LF79	Internal Sure	Calcium-transporting ATPase 8, plasma membrane-type Arabidopsis thaliana (Mouse-ear cress)	AT5G57110.1
po11_olive_017914	12;13	-	12;13;67	-	-	Q9LUS3	Internal Sure	Pentatricopeptide repeat-containing protein At3g16610 Arabidopsis thaliana (Mouse-ear cress)	AT4G30700.1
po11_olive_017915	9	-	-	-	-	O64948	Internal Sure	Lon protease homolog 2, peroxisomal Arabidopsis thaliana (Mouse-ear cress)	AT5G47040.1
po11_olive_017916	19;85	19	19;39;85	-	99	Q9LY51	Internal Sure	Phosphoinositide phospholipase C 7 Arabidopsis thaliana (Mouse-ear cress)	AT3G55940.1
po11_olive_017919	17;137	17;166	22;54;92;128;129;151;180	7;184	7;184	Q9CAG5	Internal Sure	U-box domain-containing protein 7 Arabidopsis thaliana (Mouse-ear cress)	AT1G67530.1
po11_olive_017920	11	11	11;40;56;76	112	112	Q9FGR7	Internal Sure	Pentatricopeptide repeat-containing protein At5g50280, chloroplastic Arabidopsis thaliana (Mouse-ear cress)	AT5G50280.1
po11_olive_017927	52	144	52;134;144	58;155;204	155	Q94AH6	Internal Sure	Cullin-1 Arabidopsis thaliana (Mouse-ear cress)	AT4G02570.1
po11_olive_017928	46	-	38;46;66	-	-	A0A067EY48	Internal Sure	Uncharacterized protein Citrus sinensis (Sweet orange) (Citrus aurantium var. sinensis)	AT5G08450.1
po11_olive_017931	89	-	89;133;147	22	22	P51566	Internal Sure	Serine/threonine-protein kinase AFC1 Arabidopsis thaliana (Mouse-ear cress)	AT3G53570.1
po11_olive_017932	2;16	16;125	16;115;125	19;134	19;134	O48651	Internal Sure	Squalene monooxygenase Panax ginseng (Korean ginseng)	AT4G37760.1
po11_olive_017934	52;105	-	21;48;52;98;100	-	-	Q9M364	C_terminal Putative	Histone-lysine N-methyltransferase ATX3 Arabidopsis thaliana (Mouse-ear cress)	AT3G61740.1
po11_olive_017936	14	-	-	38;95	38;95	P50246	C_terminal Putative	Adenosylhomocysteinase Medicago sativa (Alfalfa)	AT3G23810.1
po11_olive_017948	31	-	31;44;60;88	-	101	Q9M8S6	C_terminal Putative	Potassium channel SKOR Arabidopsis thaliana (Mouse-ear cress)	AT3G02850.1
po11_olive_017950	54;104	-	41;49;54;86;104	-	-	P0C7R0	Internal Sure	Pentatricopeptide repeat-containing protein At1g32415, mitochondrial Arabidopsis thaliana (Mouse-ear cress)	AT4G18520.1
po11_olive_017957	30	30	30	24;131;167	24;131	O80813	N_terminal Sure	Ycf20-like protein Arabidopsis thaliana (Mouse-ear cress)	AT1G65420.1
po11_olive_017958	85	-	85	138	138	Q9XIH6	Internal Sure	Putative polyol transporter 2 Arabidopsis thaliana (Mouse-ear cress)	AT2G16130.1
po11_olive_017959	134;195	53;64;102;115	37;38;53;64;114;115;134;195	9;79	9	F6HN84	Internal Sure	Putative uncharacterized protein Vitis vinifera (Grape)	AT2G39580.1
po11_olive_017960	6	-	57	-	-	O49203	N_terminal Sure	Nucleoside diphosphate kinase III, chloroplastic/mitochondrial Arabidopsis thaliana (Mouse-ear cress)	AT4G11010.1
po11_olive_017964	45	-	36;45	61;111	111	Q9FGV1-2	N_terminal Sure	2 of Auxin response factor 8 OS=Arabidopsis thaliana GN=ARF8	AT5G37020.1
po11_olive_017975	27;35	-	72;80;170;174;183	-	-	P0C043	N_terminal Putative	Putative pentatricopeptide repeat-containing protein At4g17915 Arabidopsis thaliana (Mouse-ear cress)	AT5G46680.1
po11_olive_017976	25	-	13;32;51;59;114	-	-	Q0IQN5	Internal Sure	Regulatory-associated protein of TOR 1 Oryza sativa subsp. japonica (Rice)	AT3G21060.1
po11_olive_017980	7	20	23;60;75;97	1;97	1;97	P15722	Internal Sure	Probable pectate lyase P59 Solanum lycopersicum (Tomato) (Lycopersicon esculentum)	AT1G14420.1
po11_olive_017982	11	-	12;27;36	-	-	Q8S9G8-2	Internal Sure	2 of Squamosa promoter-binding-like protein 7 OS=Arabidopsis thaliana GN=SPL7	AT5G18830.3
po11_olive_017988	8	-	18	-	-	O65375	Internal Sure	Leucine-rich repeat extensin-like protein 1 Arabidopsis thaliana (Mouse-ear cress)	AT1G12040.1
po11_olive_017991	14;79	-	79;127;177	37;63;68	63	A0A068U5V9	Internal Sure	Coffea canephora DH200=94 genomic scaffold, scaffold_11 Coffea canephora (Robusta coffee)	AT3G24880.1
po11_olive_017992	4;14	29	14;29;62	6	6	A0A022REI9	N_terminal Sure	Uncharacterized protein Erythranthe guttata (Yellow monkey flower) (Mimulus guttatus)	AT1G68490.1
po11_olive_017995	51	51;126	126	-	-	Q9MAM3	N_terminal Sure	3-ketoacyl-CoA synthase 1 Arabidopsis thaliana (Mouse-ear cress)	AT1G01120.1
po11_olive_017847_split_1	7	-	19	-	-	F4JVA6	Internal Sure	Phosphatidylinositol/phosphatidylcholine transfer protein SFH6 Arabidopsis thaliana (Mouse-ear cress)	AT4G39170.1
po11_olive_017930_split_0	30	21	21	67	67	O23447	Internal Sure	Putative pectinesterase/pectinesterase inhibitor 43 Arabidopsis thaliana (Mouse-ear cress)	AT3G05610.1
po11_olive_019801	19;27	76	19;24;39;44;47;63;76;150;175	199	199	B8B5U8	Internal Sure	Probable E3 ubiquitin-protein ligase BAH1-like 1 Oryza sativa subsp. indica (Rice)	AT1G05120.1
po11_olive_019802	3;6;25	25;43	41;43	-	-	A0A061EMU1	Complete Putative	Heavy metal transport/detoxification superfamily protein, putative Theobroma cacao (Cacao) (Cocoa)	AT3G21490.1
po11_olive_019810	75	75	66;75	-	-	Q9LLL8	Internal Sure	Xylem serine proteinase 1 Arabidopsis thaliana (Mouse-ear cress)	AT5G03620.1
po11_olive_019814	2	-	-	15	15	Q9FJL4	Internal Sure	Transcription factor bHLH78 Arabidopsis thaliana (Mouse-ear cress)	AT5G48560.1
po11_olive_019819	5	-	43	-	-	A0A022RCY4	C_terminal Putative	Uncharacterized protein Erythranthe guttata (Yellow monkey flower) (Mimulus guttatus)	AT1G50000.1
po11_olive_019823	9;10	118	30;65;77;118	-	-	Q6U740	Complete Putative	Allergen Fra e 1 Fraxinus excelsior (European ash)	-
po11_olive_019829	8	34	22;28;34;47	63;67	63	A0A067KQG3	C_terminal Putative	Uncharacterized protein Jatropha curcas (Barbados nut)	AT4G33380.1
po11_olive_019830	23;60	70	19;23;60	21	21	Q9SLN5	Internal Sure	Methionine aminopeptidase 1A Arabidopsis thaliana (Mouse-ear cress)	AT2G45240.1
po11_olive_019831	13;41	13;41;110	13;110	-	-	P49690	Complete Putative	60S ribosomal protein L23 Arabidopsis thaliana (Mouse-ear cress)	AT3G04400.1
po11_olive_019833	137	-	58;131;137	-	-	A0A022RES1	Internal Sure	Uncharacterized protein Erythranthe guttata (Yellow monkey flower) (Mimulus guttatus)	AT3G09520.1
po11_olive_019834	22	-	22	12	12	P41099	Complete Sure	60S acidic ribosomal protein P2 Parthenium argentatum (Guayule rubber plant)	AT3G44590.2
po11_olive_019836	68	12;25	26;48;53;74;82;100;101	13	-	Q9CAY1	Internal Sure	Putative pentatricopeptide repeat-containing protein At3g11460 Arabidopsis thaliana (Mouse-ear cress)	AT1G17630.1
po11_olive_019841	118	-	94;97;109;115;118;129;132	-	-	Q4FE47-2	C_terminal Putative	2 of Putative E3 ubiquitin-protein ligase XBAT35 OS=Arabidopsis thaliana GN=XBAT35	AT3G23280.1
po11_olive_019853	29	29	176	-	-	A0A068VJQ1	Internal Sure	Coffea canephora DH200=94 genomic scaffold, scaffold_1773 Coffea canephora (Robusta coffee)	AT4G39680.1
po11_olive_019855	3	172	37;164;172	92;149;188	149	Q8RXR2-2	Internal Sure	2 of Chloride channel protein CLC-f OS=Arabidopsis thaliana GN=CLC-F	AT1G55620.2
po11_olive_019857	19;182	33;41	19;33;41;182	-	-	A5AVF2	N_terminal Putative	Putative uncharacterized protein Vitis vinifera (Grape)	AT5G66420.2
po11_olive_019859	163	-	94;163	177	-	Q8L7L0	Internal Sure	GTP-binding protein OBGC, chloroplastic Arabidopsis thaliana (Mouse-ear cress)	AT5G18570.1
po11_olive_019860	76	24;49	24;76	5;15	5;15	Q39092	Complete Putative	Zinc finger protein ZAT1 Arabidopsis thaliana (Mouse-ear cress)	-
po11_olive_019864	6	-	-	106	-	Q9LT10	Internal Sure	Probable carboxylesterase 18 Arabidopsis thaliana (Mouse-ear cress)	AT5G23530.1
po11_olive_019865	5	22	22;94	-	-	Q43075	C_terminal Putative	Arginine decarboxylase Pisum sativum (Garden pea)	AT2G16500.1
po11_olive_019866	4	4;38	36;39	5	-	Q9STF3	C_terminal Putative	Pentatricopeptide repeat-containing protein At3g46790, chloroplastic Arabidopsis thaliana (Mouse-ear cress)	AT4G14850.1
po11_olive_019876	15	-	15;47;88	-	-	C0SVM5	N_terminal Sure	B-box zinc finger protein 19 Arabidopsis thaliana (Mouse-ear cress)	AT2G21320.1
po11_olive_019877	3;12	80	12;77;80;102;105;108	15;25	-	D7SKE0	C_terminal Putative	Putative uncharacterized protein Vitis vinifera (Grape)	AT5G59400.2
po11_olive_019878	147	89	81;89	-	-	Q3E9A0	Internal Sure	Probable anion transporter 6, chloroplastic Arabidopsis thaliana (Mouse-ear cress)	AT5G20380.1
po11_olive_019888	1	64	64;92;123	11;142;147	11;142;147	Q8RXC8	Internal Sure	Receptor-like cytosolic serine/threonine-protein kinase RBK2 Arabidopsis thaliana (Mouse-ear cress)	AT5G18910.1
po11_olive_019889	64	44	174	5	5	A0A067HE42	Internal Sure	Uncharacterized protein Citrus sinensis (Sweet orange) (Citrus aurantium var. sinensis)	AT5G12970.1
po11_olive_019890	24	-	128	92	-	Q8MEY4	Internal Sure	Maturase K Ceratozamia mexicana (Mexican horncone) Plastid Chloroplast	AT4G04350.1
po11_olive_019894	3	-	19;34;39	-	-	Q9FJ21	Internal Sure	Probable pectinesterase/pectinesterase inhibitor 58 Arabidopsis thaliana (Mouse-ear cress)	AT2G24370.1
po11_olive_019913	6;197	151	105	-	-	A0A068V3F7	Internal Sure	Coffea canephora DH200=94 genomic scaffold, scaffold_94 Coffea canephora (Robusta coffee)	AT5G48340.1
po11_olive_019915	12	-	12;13	-	-	Q8VWK4	Internal Sure	Telomere repeat-binding factor 1 Arabidopsis thaliana (Mouse-ear cress)	AT1G49950.3
po11_olive_019917	8	8	-	76;81	81	Q06R68	Internal Sure	Protein Ycf2 Jasminum nudiflorum (Winter jasmine) Plastid Chloroplast	ATCG01280.1
po11_olive_019918	115	-	115	-	-	Q8RWA2	Internal Sure	Mediator of RNA polymerase II transcription subunit 9 Arabidopsis thaliana (Mouse-ear cress)	AT1G55080.1
po11_olive_019921	3	3;164	20;23;133;146;151;164	125	-	Q9SS44	N_terminal Putative	Transcription initiation factor IIB-2 Arabidopsis thaliana (Mouse-ear cress)	AT3G10330.1
po11_olive_019924	8	117	48;64;130	35	35	Q9FNZ1-2	Internal Sure	2 of Zinc finger CCCH domain-containing protein 63 OS=Arabidopsis thaliana GN=ZFWD2	AT4G25440.1
po11_olive_019928	27	-	-	9;10	9;10	Q42521	Internal Sure	Glutamate decarboxylase 1 Arabidopsis thaliana (Mouse-ear cress)	AT5G17330.1
po11_olive_019935	2	24;40	24;105	-	-	Q9LPC5	N_terminal Putative	Brefeldin A-inhibited guanine nucleotide-exchange protein 3 Arabidopsis thaliana (Mouse-ear cress)	AT1G01960.1
po11_olive_019945	8	-	18;66;105;149	-	-	A0A022QEU5	Internal Sure	Uncharacterized protein Erythranthe guttata (Yellow monkey flower) (Mimulus guttatus)	AT5G62220.1
po11_olive_019947	9	-	11;13	-	-	Q9LX88	C_terminal Putative	40S ribosomal protein S15a-4 Arabidopsis thaliana (Mouse-ear cress)	AT3G46040.1
po11_olive_019955	69	-	68;69	29;55	29;55	P41568	Complete Sure	Protein translation factor SUI1 homolog 1 Arabidopsis thaliana (Mouse-ear cress)	AT5G54940.1
po11_olive_019966	12	12	12	3	-	P30167	N_terminal Sure	Actin-58 Solanum tuberosum (Potato)	AT5G09810.1
po11_olive_019983	72	72	27;29;45;53;69;72	5;6	5;6	A0A022R1P1	C_terminal Putative	Uncharacterized protein Erythranthe guttata (Yellow monkey flower) (Mimulus guttatus)	AT4G22140.1
po11_olive_019989	4	-	26;85;102;109;167	8;120;160	8;120;160	A0A022RPB6	Internal Sure	Uncharacterized protein Erythranthe guttata (Yellow monkey flower) (Mimulus guttatus)	AT3G18290.1
po11_olive_019991	18	-	18;42	30	-	Q40541	C_terminal Putative	Mitogen-activated protein kinase kinase kinase NPK1 Nicotiana tabacum (Common tobacco)	-
po11_olive_019992	20;146	61;121	20;61;121	8	8	I1JW07	Internal Sure	Uncharacterized protein Glycine max (Soybean) (Glycine hispida)	AT5G04620.2
po11_olive_019994	117	14	17;47;48;81;99	13	13	Q8VZB9	C_terminal Putative	60S ribosomal protein L10a-1 Arabidopsis thaliana (Mouse-ear cress)	AT1G08360.1
po11_olive_020004	2	-	-	-	-	M1CDL6	C_terminal Putative	Uncharacterized protein Solanum tuberosum (Potato)	AT5G60040.2
po11_olive_020014	2	-	17;50	11	11	A0A061DFM2	C_terminal Putative	Uncharacterized protein Theobroma cacao (Cacao) (Cocoa)	-
po11_olive_020017	33;93	-	20;33;93	45;59;79	45;59	A0A022RIG9	N_terminal Putative	Uncharacterized protein Erythranthe guttata (Yellow monkey flower) (Mimulus guttatus)	AT3G12050.1
po11_olive_020019	8	-	-	-	-	U5G938	Complete Sure	Uncharacterized protein Populus trichocarpa (Western balsam poplar) (Populus balsamifera subsp. trichocarpa)	AT2G41905.1
po11_olive_020020	74	12	12;74	89	89	M1BAP4	Internal Sure	Uncharacterized protein Solanum tuberosum (Potato)	AT5G25320.1
po11_olive_020021	50	-	50	-	-	Q8S950	N_terminal Sure	Kinesin-like protein NACK1 Nicotiana tabacum (Common tobacco)	AT2G21300.1
po11_olive_020023	11;43	11;43	11;40;43	77	77	P29449	Complete Sure	Thioredoxin H-type 1 Nicotiana tabacum (Common tobacco)	AT3G51030.1
po11_olive_020032	5	28	31;88;107;117	130	130	O23969	Internal Sure	Pollen-specific protein SF21 Helianthus annuus (Common sunflower)	-
po11_olive_020039	85	-	24;53;80;89;102	-	-	Q42561	Internal Sure	Oleoyl-acyl carrier protein thioesterase 1, chloroplastic Arabidopsis thaliana (Mouse-ear cress)	AT3G25110.1
po11_olive_020040	113	132	42;113	-	-	A0A022RUU1	Internal Sure	Uncharacterized protein Erythranthe guttata (Yellow monkey flower) (Mimulus guttatus)	AT5G38530.1
po11_olive_020046	139	-	78	2	2	A0A068U5D6	Internal Sure	Coffea canephora DH200=94 genomic scaffold, scaffold_11 Coffea canephora (Robusta coffee)	-
po11_olive_020049	115	12;102	12;36;53;173	-	-	C0SUT9	Internal Sure	Putative lysine-specific demethylase JMJ16 Arabidopsis thaliana (Mouse-ear cress)	AT1G08620.1
po11_olive_020051	7	-	-	-	-	Q75L11	Complete Putative	Probable histone H2A.6 Oryza sativa subsp. japonica (Rice)	AT5G59870.1
po11_olive_020052	7	7	114	117	117	A0MEB5	Internal Sure	Cyclin-A3-3 Arabidopsis thaliana (Mouse-ear cress)	AT1G47220.1
po11_olive_020056	1	81	82;118;119	-	-	Q01559	Internal Sure	3-hydroxy-3-methylglutaryl-coenzyme A reductase Nicotiana sylvestris (Wood tobacco) (South American tobacco)	AT1G76490.1
po11_olive_020058	3	-	-	-	-	O80866	Internal Sure	Oxysterol-binding protein-related protein 1A Arabidopsis thaliana (Mouse-ear cress)	AT2G31020.1
po11_olive_020065	5	70	70;76;90;185	9	9	Q9MBC2	Internal Sure	Methionine S-methyltransferase Hordeum vulgare (Barley)	-
po11_olive_020073	3;10	-	53;74	-	-	Q9M1I2-2	Internal Sure	2 of Protein NRT1/ PTR FAMILY 5.4 OS=Arabidopsis thaliana GN=NPF5.4	AT3G54450.1
po11_olive_020076	113	48	21;48;113;133	17	17	B9FXV5	Internal Sure	Eukaryotic translation initiation factor 4G Oryza sativa subsp. japonica (Rice)	AT3G60240.4
po11_olive_020077	1	96;128;144	19;31;50;71;72;106;141;157	2	2	Q9C9I6	Internal Sure	Pentatricopeptide repeat-containing protein At1g71490 Arabidopsis thaliana (Mouse-ear cress)	AT1G71490.1
po11_olive_020080	4;6	12;98	34;37;93;98;100	-	-	A0A022QCV2	Internal Sure	Uncharacterized protein Erythranthe guttata (Yellow monkey flower) (Mimulus guttatus)	AT2G26210.1
po11_olive_020083	103	54;103	82;103;144;175	198	198	Q8L4P8	Internal Sure	Cyclin-dependent kinase B1-1 Oryza sativa subsp. japonica (Rice)	AT2G43790.1
po11_olive_020084	1	-	-	4;134	4	Q9S7L2	Internal Sure	Transcription factor MYB98 Arabidopsis thaliana (Mouse-ear cress)	AT5G11050.1
po11_olive_020088	144	144	-	3;120	3	Q9LX14	Internal Sure	Protein UPSTREAM OF FLC Arabidopsis thaliana (Mouse-ear cress)	AT1G05577.1
po11_olive_020089	14	-	14;23	-	-	A0A022Q156	C_terminal Putative	Uncharacterized protein Erythranthe guttata (Yellow monkey flower) (Mimulus guttatus)	AT4G01650.1
po11_olive_020093	54	-	54;82	71;134	71;134	A0A022S3Z3	N_terminal Sure	Uncharacterized protein Erythranthe guttata (Yellow monkey flower) (Mimulus guttatus)	AT3G51620.2
po11_olive_020094	3	-	-	-	-	K4BY71	Internal Sure	Uncharacterized protein Solanum lycopersicum (Tomato) (Lycopersicon esculentum)	-
po11_olive_020095	51	18;29	14;29;51;56;99;101;115;135;153	185	185	Q2LAE1-2	Internal Sure	2 of Histone-lysine N-methyltransferase ASHH2 OS=Arabidopsis thaliana GN=ASHH2	AT1G77300.1
po11_olive_020098	15	-	-	82	82	O22315-2	Internal Sure	2 of Serine/arginine-rich-splicing factor SR34 OS=Arabidopsis thaliana GN=SR34	AT5G46840.1
po11_olive_019882_split_1	1	-	-	-	-	Q9FPS9	Internal Sure	Ubiquitin carboxyl-terminal hydrolase 15 Arabidopsis thaliana (Mouse-ear cress)	AT1G17110.2
po11_olive_019886_split_0	9	-	68	-	-	Q7F9K4	Internal Sure	Beta-glucosidase 10 Oryza sativa subsp. japonica (Rice)	AT3G60130.1
po11_olive_014709	151	-	89;151	6;175	6;175	Q9LEI9	C_terminal Putative	Enolase 2 Hevea brasiliensis (Para rubber tree) (Siphonia brasiliensis)	AT2G36530.1
po11_olive_014711	10;57	57	-	150	150	A0A022Q4G9	C_terminal Putative	Uncharacterized protein Erythranthe guttata (Yellow monkey flower) (Mimulus guttatus)	AT3G62080.2
po11_olive_014716	4	-	18;36	59	-	K4BUQ2	Complete Putative	Uncharacterized protein Solanum lycopersicum (Tomato) (Lycopersicon esculentum)	AT1G27695.1
po11_olive_014717	113	65;131	24;27;55;65;95;110;113;131;156;162	13	13	A0A022RNE1	C_terminal Putative	Uncharacterized protein Erythranthe guttata (Yellow monkey flower) (Mimulus guttatus)	AT3G51730.1
po11_olive_014726	64	-	55;64	11;42;75	11;75	A0A068V8C2	C_terminal Putative	Coffea canephora DH200=94 genomic scaffold, scaffold_144 Coffea canephora (Robusta coffee)	AT4G01660.1
po11_olive_014727	4	-	-	-	-	Q9C9Y6	Complete Sure	Thioredoxin H9 Arabidopsis thaliana (Mouse-ear cress)	AT3G08710.1
po11_olive_014730	32	-	28;32;34	-	-	M1A219	C_terminal Putative	Uncharacterized protein Solanum tuberosum (Potato)	AT1G11360.1
po11_olive_014733	11;136	-	21;136;179;187	-	-	Q9SR79	Internal Sure	Probable inactive purple acid phosphatase 16 Arabidopsis thaliana (Mouse-ear cress)	AT3G10150.1
po11_olive_014734	13	13;78	13;20;78	6;119	6	Q9LZI9	N_terminal Sure	Glutathione S-transferase F13 Arabidopsis thaliana (Mouse-ear cress)	AT3G62760.1
po11_olive_014735	9;179	-	29;39;99;101;146;152;183;195	-	-	A5BJU2	Internal Sure	Putative uncharacterized protein Vitis vinifera (Grape)	AT3G62200.1
po11_olive_014739	95;174	139	15;89;97;141;171;176	12	12	A7P514	Internal Sure	Retinoblastoma-related protein Vitis vinifera (Grape)	AT3G12280.1
po11_olive_014742	66	-	-	-	-	Q9C9Z5	Complete Sure	NADH dehydrogenase [ubiquinone] 1 alpha subcomplex subunit 1 Arabidopsis thaliana (Mouse-ear cress)	AT3G08610.1
po11_olive_014753	12	12;41	12	-	-	Q43636	Complete Sure	Thioredoxin H-type Ricinus communis (Castor bean)	AT3G51030.1
po11_olive_014755	57	165	28;57;85;131;135;165;205	-	-	Q9LRZ0	Internal Sure	Topless-related protein 2 Arabidopsis thaliana (Mouse-ear cress)	AT3G16830.1
po11_olive_014757	125	-	125;151	173	173	A0A022QYP1	N_terminal Sure	Uncharacterized protein Erythranthe guttata (Yellow monkey flower) (Mimulus guttatus)	AT5G19820.1
po11_olive_014768	15	43	15;44	124	124	F4JLS1	Internal Sure	Lysine-specific histone demethylase 1 homolog 3 Arabidopsis thaliana (Mouse-ear cress)	AT4G16310.1
po11_olive_014771	51;67	-	21;51;64;67;75;94	-	-	A0A068UI78	C_terminal Putative	Coffea canephora DH200=94 genomic scaffold, scaffold_31 Coffea canephora (Robusta coffee)	-
po11_olive_014775	86	59;129	59;80;86;129	-	-	O49627	Complete Sure	Iron-sulfur cluster assembly protein 1 Arabidopsis thaliana (Mouse-ear cress)	AT4G22220.1
po11_olive_014781	1	-	15;18;29;35;131;148;152	166	-	Q52T38	Internal Sure	Protein S-acyltransferase 24 Arabidopsis thaliana (Mouse-ear cress)	AT5G20350.1
po11_olive_014784	5	-	-	-	-	A0A022S0Q3	Internal Sure	Uncharacterized protein Erythranthe guttata (Yellow monkey flower) (Mimulus guttatus)	-
po11_olive_014787	143	-	33;134;146	139;151	139;151	Q8L5E0	C_terminal Sure	Superoxide dismutase [Cu-Zn] 2 Olea europaea (Common olive)	AT1G08830.1
po11_olive_014796	19;126	-	19	61;71;74	61;74	A5B9U4	Internal Sure	Putative uncharacterized protein Vitis vinifera (Grape)	-
po11_olive_014801	19	-	35	4;46	4;46	A0A022QKW8	Internal Sure	Uncharacterized protein Erythranthe guttata (Yellow monkey flower) (Mimulus guttatus)	AT5G24740.1
po11_olive_014803	215	-	152;153;158	-	-	B9DFG5-2	Internal Sure	2 of PTI1-like tyrosine-protein kinase 3 OS=Arabidopsis thaliana GN=PTI13	AT3G59350.1
po11_olive_014804	2	-	-	-	-	F4I0P8	C_terminal Putative	Vacuolar protein sorting-associated protein 35B Arabidopsis thaliana (Mouse-ear cress)	AT1G75850.1
po11_olive_014805	13	163	13;112;163	200	200	Q9FML2	N_terminal Sure	Histone deacetylase 6 Arabidopsis thaliana (Mouse-ear cress)	AT5G63110.1
po11_olive_014807	130	-	42;158	75;99	99	A0A059A253	N_terminal Sure	Uncharacterized protein Eucalyptus grandis (Flooded gum)	AT1G22180.2
po11_olive_014819	17;20	-	17;20	-	-	Q9LZK5	C_terminal Putative	DnaJ protein ERDJ3B Arabidopsis thaliana (Mouse-ear cress)	AT3G62600.1
po11_olive_014821	1	-	23;169;176;200	-	-	Q8GWU0	N_terminal Putative	Phosphoglycolate phosphatase 2 Arabidopsis thaliana (Mouse-ear cress)	AT5G47760.1
po11_olive_014822	5	-	-	112;124;127	112;124;127	Q6YM50	Internal Sure	Mannan endo-1,4-beta-mannosidase 5 Solanum lycopersicum (Tomato) (Lycopersicon esculentum)	AT5G01930.1
po11_olive_014825	12	-	12;69;79	-	-	A0A022PWA4	Internal Sure	Uncharacterized protein Erythranthe guttata (Yellow monkey flower) (Mimulus guttatus)	AT3G56140.1
po11_olive_014827	19	19;53	20;54	-	-	M5Y2C1	Internal Sure	Uncharacterized protein Prunus persica (Peach) (Amygdalus persica)	-
po11_olive_014834	4;51	-	-	-	-	Q3B724	Internal Sure	Callose synthase 5 Arabidopsis thaliana (Mouse-ear cress)	AT2G13680.1
po11_olive_014835	3	-	132	17;106	17	P93733	Internal Sure	Phospholipase D beta 1 Arabidopsis thaliana (Mouse-ear cress)	AT2G42010.1
po11_olive_014850	8;11	-	11;86;111;116	29	29	A5ARV9	Internal Sure	Putative uncharacterized protein Vitis vinifera (Grape)	-
po11_olive_014853	104	17;133	20;32;35;101;117;122;133	-	-	Q9LHJ8	Complete Putative	Zinc finger A20 and AN1 domain-containing stress-associated protein 5 Arabidopsis thaliana (Mouse-ear cress)	AT3G12630.1
po11_olive_014861	81	81	25;53;81	131	-	A0A061E8Q5	Internal Sure	RNA-binding family protein isoform 1 Theobroma cacao (Cacao) (Cocoa)	AT1G67950.3
po11_olive_014862	2	-	20;23	-	-	Q9ZV15	Internal Sure	Calcium-dependent protein kinase 20 Arabidopsis thaliana (Mouse-ear cress)	AT2G38910.1
po11_olive_014863	2	152	66;76;81;152	7;16;43	7;16	Q2MHE4	C_terminal Sure	Serine/threonine-protein kinase HT1 Arabidopsis thaliana (Mouse-ear cress)	AT5G58950.1
po11_olive_014873	22	-	15;22;50;53;177	3;5;208	3;5	Q38998	Internal Sure	Potassium channel AKT1 Arabidopsis thaliana (Mouse-ear cress)	AT2G26650.1
po11_olive_014875	15;160	92;138	15;20;30;33;38;49;62;65;92;102;107;122;127;138;160	-	-	Q67YE6	Complete Sure	Zinc finger AN1 domain-containing stress-associated protein 12 Arabidopsis thaliana (Mouse-ear cress)	AT3G28210.1
po11_olive_014879	12	-	26;33;36;53;56;72	-	-	A0A068U706	N_terminal Sure	Coffea canephora DH200=94 genomic scaffold, scaffold_12 Coffea canephora (Robusta coffee)	AT2G28540.2
po11_olive_014881	75	-	43;46;76;83;101	14	14;112	F6GUR6	C_terminal Putative	Putative uncharacterized protein Vitis vinifera (Grape)	-
po11_olive_014884	100	100	100	120	120	A0A068TR87	Internal Sure	Coffea canephora DH200=94 genomic scaffold, scaffold_2 Coffea canephora (Robusta coffee)	AT3G24820.1
po11_olive_014885	71	71	32;44;71	-	-	Q8LAM0	N_terminal Sure	Ubiquitin carboxyl-terminal hydrolase 4 Arabidopsis thaliana (Mouse-ear cress)	AT4G39910.1
po11_olive_014895	3;74	-	74;86;191;201	125	-	A0A022RZS0	Internal Sure	Uncharacterized protein Erythranthe guttata (Yellow monkey flower) (Mimulus guttatus)	AT1G06900.1
po11_olive_014897	38	38;53;218	38;54;85;111;170	-	-	Q94JV5	Internal Sure	Nitrilase-like protein 2 Arabidopsis thaliana (Mouse-ear cress)	AT4G08790.1
po11_olive_014898	2;9;34;88	46;106	26;34;46;49;54;85;88;103;106	125	125	Q8LBA0	Internal Sure	NEP1-interacting protein-like 2 Arabidopsis thaliana (Mouse-ear cress)	AT5G22920.1
po11_olive_014901	57	36;57;80	36;57;80	3;120	3	Q6DBG8	C_terminal Putative	Probable arabinosyltransferase ARAD1 Arabidopsis thaliana (Mouse-ear cress)	AT3G45400.1
po11_olive_014903	180	-	31;51	-	-	M1BR42	C_terminal Putative	Uncharacterized protein Solanum tuberosum (Potato)	AT3G57630.1
po11_olive_014905	139	139	92;119	-	-	A0A022RRQ1	N_terminal Sure	Uncharacterized protein Erythranthe guttata (Yellow monkey flower) (Mimulus guttatus)	AT3G09890.1
po11_olive_014911	25	176	25;80;176	5;73;120;221	5;221	Q9C827	Internal Sure	Coatomer subunit beta'-2 Arabidopsis thaliana (Mouse-ear cress)	AT1G52360.2
po11_olive_014914	5	-	31;33;36;46;74	83;108	83;108	A0A078GAC3	Internal Sure	BnaA06g36630D protein Brassica napus (Rape)	AT5G43630.1
po11_olive_014921	143;196	57	57;143	77	77	Q0DHL4	Internal Sure	ATP-dependent zinc metalloprotease FTSH 8, mitochondrial Oryza sativa subsp. japonica (Rice)	AT1G07510.1
po11_olive_014925	88	38	88;113;181	57;75;95;200	75;95;200	Q9C5X4	Internal Sure	Histone-lysine N-methyltransferase ATX1 Arabidopsis thaliana (Mouse-ear cress)	AT2G31650.1
po11_olive_014935	3	-	118;149;151	19	19	Q9FJV0	N_terminal Putative	Mitogen-activated protein kinase kinase 6 Arabidopsis thaliana (Mouse-ear cress)	AT2G17530.1
po11_olive_014937	68	68	68	-	-	A0A022S3G0	N_terminal Sure	Uncharacterized protein Erythranthe guttata (Yellow monkey flower) (Mimulus guttatus)	-
po11_olive_014940	5	-	-	-	-	A5BS62	Internal Sure	Putative uncharacterized protein Vitis vinifera (Grape)	-
po11_olive_014955	5	65	67;126	38;86	38	Q05214	Internal Sure	Actin Nicotiana tabacum (Common tobacco)	AT3G12110.1
po11_olive_014957	84	-	-	-	-	Q9C8Z9	N_terminal Sure	Transcription factor bHLH148 Arabidopsis thaliana (Mouse-ear cress)	AT3G06590.1
po11_olive_014964	86	101	86;101	61;105	61;105	A0A022RU19	N_terminal Sure	Uncharacterized protein Erythranthe guttata (Yellow monkey flower) (Mimulus guttatus)	-
po11_olive_014966	33	-	31	59;79	79	Q9M0M2	Internal Sure	ABC transporter B family member 9 Arabidopsis thaliana (Mouse-ear cress)	AT4G18050.1
po11_olive_014969	18	-	19;22	1;11	1;11	Q9M0B8	C_terminal Putative	WAT1-related protein At4g30420 Arabidopsis thaliana (Mouse-ear cress)	AT4G30420.1
po11_olive_014975	79	114;136;189	79;136;189	-	-	M1AXF3	Internal Sure	Uncharacterized protein Solanum tuberosum (Potato)	AT5G54200.1
po11_olive_014977	2	119	40;119	194	194	A5C4N5	C_terminal Putative	Putative uncharacterized protein Vitis vinifera (Grape)	-
po11_olive_014984	2	-	-	24	-	Q5JLP4	Internal Sure	Cytokinin dehydrogenase 4 Oryza sativa subsp. japonica (Rice)	AT2G41510.1
po11_olive_014986	3	-	27;37;50;83	68	68	Q9FIT9	Internal Sure	21.7 kDa class VI heat shock protein Arabidopsis thaliana (Mouse-ear cress)	AT5G54660.1
po11_olive_014988	128	-	-	126	126	Q9C823	Internal Sure	C-type lectin receptor-like tyrosine-protein kinase At1g52310 Arabidopsis thaliana (Mouse-ear cress)	AT1G52310.1
po11_olive_014989	7	119	97;105;116;119	-	-	P0CH30	Internal Sure	E3 ubiquitin-protein ligase RING1 Gossypium hirsutum (Upland cotton) (Gossypium mexicanum)	AT3G19950.1
po11_olive_014999	3;9	-	48;121	-	-	Q9SLN5	N_terminal Putative	Methionine aminopeptidase 1A Arabidopsis thaliana (Mouse-ear cress)	AT2G45240.1
po11_olive_012015	129;197	197	129;197;229	64;85;228	85;228	O04904	Internal Sure	Dihydroorotase, mitochondrial Arabidopsis thaliana (Mouse-ear cress)	AT4G22930.1
po11_olive_012025	85;228	85	86;118;129;230	1;227	1;227	K4CQW6	Internal Sure	Uncharacterized protein Solanum lycopersicum (Tomato) (Lycopersicon esculentum)	-
po11_olive_012027	242	-	-	153;212	153;212	Q9MA55-2	N_terminal Sure	2 of Acyl-CoA-binding domain-containing protein 4 OS=Arabidopsis thaliana GN=ACBP4	AT3G05420.2
po11_olive_012028	59	-	59	16	16	A0A067DCT2	C_terminal Sure	Uncharacterized protein Citrus sinensis (Sweet orange) (Citrus aurantium var. sinensis)	-
po11_olive_012029	140	77;139	77;99;140	32	8;32	Q9SAB1	C_terminal Putative	Heat shock 70 kDa protein 16 Arabidopsis thaliana (Mouse-ear cress)	AT1G11660.1
po11_olive_012032	112	-	16;44;50	2	2	Q41785	Internal Sure	Tubulin beta-8 chain Zea mays (Maize)	AT1G20010.1
po11_olive_012035	2;3	46;148	46;148;183;195	136	136	Q39827	N_terminal Putative	Arginine decarboxylase Glycine max (Soybean) (Glycine hispida)	AT4G34710.1
po11_olive_012036	10	12;63	12;16;65	-	-	A5C2B1	Internal Sure	Putative uncharacterized protein Vitis vinifera (Grape)	-
po11_olive_012040	28	-	14;28;61	-	-	Q42510	Internal Sure	ARF guanine-nucleotide exchange factor GNOM Arabidopsis thaliana (Mouse-ear cress)	AT1G13980.1
po11_olive_012041	32	-	32	6;12	6;12	Q4QSC8	N_terminal Putative	Shugoshin-1 Zea mays (Maize)	AT5G04320.2
po11_olive_012047	230	-	230	200;211	-	Q9SVQ3	Internal Sure	Rop guanine nucleotide exchange factor 9 Arabidopsis thaliana (Mouse-ear cress)	AT4G13240.1
po11_olive_012054	10	109	25;37;82	13	13	Q941L0	Internal Sure	Cellulose synthase A catalytic subunit 3 [UDP-forming] Arabidopsis thaliana (Mouse-ear cress)	AT5G05170.1
po11_olive_012056	15	16	16;39	-	-	A0A022QD22	C_terminal Putative	Uncharacterized protein Erythranthe guttata (Yellow monkey flower) (Mimulus guttatus)	AT1G19110.1
po11_olive_012061	168	168	-	4;90	90	Q5J907	Complete Sure	Translationally-controlled tumor protein homolog Elaeis guineensis var. tenera (Oil palm)	AT3G16640.1
po11_olive_012063	119	65;119;148	47;56;101;120;149;153;158	9;136	136	F6I0G6	Complete Sure	Putative uncharacterized protein Vitis vinifera (Grape)	AT5G09790.2
po11_olive_012070	16	16	18;94	46	46	Q9SCP9	Internal Sure	Vacuolar protein-sorting-associated protein 37 homolog 1 Arabidopsis thaliana (Mouse-ear cress)	AT3G53120.1
po11_olive_012077	162	61	162	-	-	A0A022RXQ1	Complete Sure	Uncharacterized protein Erythranthe guttata (Yellow monkey flower) (Mimulus guttatus)	AT1G44760.1
po11_olive_012080	6	18	18	80	80	Q9ZPR0	Internal Sure	Ubiquinone biosynthesis protein COQ4 homolog, mitochondrial Arabidopsis thaliana (Mouse-ear cress)	AT2G03690.1
po11_olive_012082	72;102	-	72;102	19	19	P46869	Internal Sure	Kinesin-like protein FLA10 Chlamydomonas reinhardtii (Chlamydomonas smithii)	AT1G18550.1
po11_olive_012084	74;79	87	74;79;87	37	-	Q8L5Y6-2	Internal Sure	2 of Cullin-associated NEDD8-dissociated protein 1 OS=Arabidopsis thaliana GN=CAND1	AT2G02560.1
po11_olive_012087	168	168	-	4;90	90	Q5J907	Complete Sure	Translationally-controlled tumor protein homolog Elaeis guineensis var. tenera (Oil palm)	AT3G16640.1
po11_olive_012088	19	73	12;19;73	-	-	A0A022Q2B4	N_terminal Sure	Uncharacterized protein Erythranthe guttata (Yellow monkey flower) (Mimulus guttatus)	-
po11_olive_012090	4	81	23;84	105	105	Q9SCZ4	Internal Sure	Receptor-like protein kinase FERONIA Arabidopsis thaliana (Mouse-ear cress)	AT3G51550.1
po11_olive_012091	63	63;76;134	63;76;134;214;219	2;20	2;20	Q9S7E9	Internal Sure	Glutamate--glyoxylate aminotransferase 2 Arabidopsis thaliana (Mouse-ear cress)	AT1G70580.1
po11_olive_012093	5;8	-	-	-	-	A0A022R2G4	Complete Putative	Uncharacterized protein Erythranthe guttata (Yellow monkey flower) (Mimulus guttatus)	-
po11_olive_012095	153;157	-	132;154;158	-	-	Q7FAH2	N_terminal Sure	Glyceraldehyde-3-phosphate dehydrogenase 2, cytosolic Oryza sativa subsp. japonica (Rice)	AT1G13440.1
po11_olive_012097	18;160	160;194	18;56;76;166;183;200;229	-	-	Q39766	Internal Sure	Polygalacturonase Gossypium barbadense (Sea-island cotton) (Egyptian cotton)	AT1G02790.1
po11_olive_012100	5;37;76	24;76	24;37;76	11	-	A0A022REV4	N_terminal Sure	Uncharacterized protein Erythranthe guttata (Yellow monkey flower) (Mimulus guttatus)	-
po11_olive_012113	6	169	57;60;81;116;128;169	-	-	Q6U740	Complete Sure	Allergen Fra e 1 Fraxinus excelsior (European ash)	-
po11_olive_012117	13	-	13	32;143	143	O82179	Complete Sure	Glycine cleavage system H protein 2, mitochondrial Arabidopsis thaliana (Mouse-ear cress)	AT2G35120.1
po11_olive_012120	2	-	62;63;89;96	-	-	A0A022PV52	Internal Sure	Uncharacterized protein Erythranthe guttata (Yellow monkey flower) (Mimulus guttatus)	-
po11_olive_012125	20;31	90;161	20;31;73;90;161	65;223	223	Q96553	N_terminal Sure	S-adenosylmethionine synthase 3 Catharanthus roseus (Madagascar periwinkle) (Vinca rosea)	AT2G36880.1
po11_olive_012129	198	63	63;133;198;230	185;244	173;185;244	M5WNR6	Internal Sure	Uncharacterized protein Prunus persica (Peach) (Amygdalus persica)	-
po11_olive_012130	11	-	11;19	-	-	Q9SYM4	Internal Sure	Alpha,alpha-trehalose-phosphate synthase [UDP-forming] 1 Arabidopsis thaliana (Mouse-ear cress)	AT1G78580.1
po11_olive_012139	175	-	98	8;12;84	8;12;84	Q05737	C_terminal Putative	GTP-binding protein YPTM2 Zea mays (Maize)	AT4G17530.1
po11_olive_012145	4	-	37;44;60;81	150;201;223	201;223	Q7XJ98	C_terminal Sure	Xyloglucan galactosyltransferase KATAMARI1 Arabidopsis thaliana (Mouse-ear cress)	AT2G29040.1
po11_olive_012148	112	-	93	-	-	A0A061FUU3	Internal Sure	BAH domain,TFIIS helical bundle-like domain isoform 4 Theobroma cacao (Cacao) (Cocoa)	AT3G48050.1
po11_olive_012150	40	40	24;35;40	-	-	A5B766	Internal Sure	Putative uncharacterized protein Vitis vinifera (Grape)	-
po11_olive_012155	92	-	81;92	157;164	103	A0A022RTR3	N_terminal Sure	Uncharacterized protein Erythranthe guttata (Yellow monkey flower) (Mimulus guttatus)	-
po11_olive_012156	64	-	65	-	-	V4WI15	Internal Sure	Uncharacterized protein Citrus clementina.	AT5G58110.1
po11_olive_012158	89	22;64;88	28;50;59;73;101	-	-	Q700C2	Internal Sure	Squamosa promoter-binding-like protein 16 Arabidopsis thaliana (Mouse-ear cress)	AT1G76580.1
po11_olive_012159	10	68;70;102	67;72;74;109	-	-	Q9ZV43	Internal Sure	Protein CHROMATIN REMODELING 8 Arabidopsis thaliana (Mouse-ear cress)	AT2G18760.1
po11_olive_012160	18	-	18;20	11	11	O64791	C_terminal Putative	Syntaxin-124 Arabidopsis thaliana (Mouse-ear cress)	AT1G61290.1
po11_olive_012162	4	43;72	43;72	12;29;97	12;29;97	Q9ZQX6	Internal Sure	ETO1-like protein 1 Arabidopsis thaliana (Mouse-ear cress)	AT4G02680.1
po11_olive_012164	28;37	19	19;28;37	7	7	Q9FEE2	Internal Sure	Probable serine/threonine-protein phosphatase 2A regulatory subunit B'' subunit TON2 Arabidopsis thaliana (Mouse-ear cress)	AT5G18580.1
po11_olive_012165	8;66	127;161	48;66;76;89;127;161	155	155	Q41141	Internal Sure	Pyrophosphate--fructose 6-phosphate 1-phosphotransferase subunit beta Ricinus communis (Castor bean)	AT1G12000.1
po11_olive_012168	44	44	44	-	-	A7PZL3	Internal Sure	Probable polygalacturonase Vitis vinifera (Grape)	AT4G33440.1
po11_olive_012176	64	32	32	51	51	M5VP29	Internal Sure	Uncharacterized protein Prunus persica (Peach) (Amygdalus persica)	AT1G03060.1
po11_olive_012177	229	158	121;158;181;207	136	-	O24407	Complete Sure	Auxin-responsive protein IAA16 Arabidopsis thaliana (Mouse-ear cress)	AT3G04730.1
po11_olive_012180	5	-	-	6	-	P49598	N_terminal Sure	Protein phosphatase 2C 37 Arabidopsis thaliana (Mouse-ear cress)	AT3G11410.1
po11_olive_012183	71	71;159	71;159	19	19	Q84Y95	Complete Sure	Monothiol glutaredoxin-S14, chloroplastic Arabidopsis thaliana (Mouse-ear cress)	AT3G54900.1
po11_olive_012186	8;103	-	26;93	18	18	Q9STE7	Internal Sure	Putative disease resistance RPP13-like protein 3 Arabidopsis thaliana (Mouse-ear cress)	AT3G46730.1
po11_olive_012189	39;42;184	42;117;184	39;42;117	35;79	-	O22263	C_terminal Putative	Protein disulfide-isomerase like 2-1 Arabidopsis thaliana (Mouse-ear cress)	AT2G47470.1
po11_olive_012195	172	48;129;172;229	49;90;130;165;173;230	-	-	Q6JTJ0	Internal Sure	Taxoid 7-beta-hydroxylase Taxus cuspidata (Japanese yew)	AT3G16260.1
po11_olive_012208	9	111	29;72;77;93;101	114	114	P11670	Internal Sure	Basic form of pathogenesis-related protein 1 Nicotiana tabacum (Common tobacco)	AT3G19690.1
po11_olive_012211	13	-	72;126;161	75;225	-	Q9SFT7	Internal Sure	Serine/threonine-protein kinase At3g07070 Arabidopsis thaliana (Mouse-ear cress)	AT1G20650.1
po11_olive_012212	10	97	97	5	5	O23627-2	Internal Sure	Cytoplasmic of Glycine--tRNA ligase 1, mitochondrial OS=Arabidopsis thaliana GN=GLYRS-1	AT1G29880.1
po11_olive_012213	12	-	192;201;207	142	-	Q8GX84	N_terminal Putative	Zinc finger CCCH domain-containing protein 1 Arabidopsis thaliana (Mouse-ear cress)	AT1G01350.1
po11_olive_012215	5;131	-	60;99;107;131	25	25	F4I241-2	N_terminal Sure	2 of Mitotic checkpoint protein BUB3.3 OS=Arabidopsis thaliana GN=BUB3.3	AT1G69400.1
po11_olive_012217	120;207	-	120;207	126;154;244	154	P92948	Internal Sure	Cell division cycle 5-like protein Arabidopsis thaliana (Mouse-ear cress)	AT1G09770.1
po11_olive_012226	38	-	12	-	-	Q9LK40	C_terminal Sure	DNA-directed RNA polymerases IV and V subunit 2 Arabidopsis thaliana (Mouse-ear cress)	AT3G23780.1
po11_olive_012238	5	-	105	-	-	K4CK46	Internal Sure	Uncharacterized protein Solanum lycopersicum (Tomato) (Lycopersicon esculentum)	-
po11_olive_012239	7;8;79	-	74	5	-	A0A078DKD8	Complete Sure	BnaC03g45440D protein Brassica napus (Rape)	AT2G14520.1
po11_olive_012243	82	57;199	58;83;124;139;200	-	-	Q6R0E3	Internal Sure	Telomere repeat-binding protein 5 Arabidopsis thaliana (Mouse-ear cress)	AT1G07540.1
po11_olive_012244	10	-	12	-	-	P52712	Internal Sure	Serine carboxypeptidase-like Oryza sativa subsp. japonica (Rice)	AT3G45010.1
po11_olive_012247	121	-	38;121	164	145;164	Q9SH59	C_terminal Putative	Reticulon-like protein B3 Arabidopsis thaliana (Mouse-ear cress)	AT1G64090.2
po11_olive_012251	90	125	26;52;69;90;125;151;178	-	-	P13447	Complete Putative	Anther-specific protein LAT52 Solanum lycopersicum (Tomato) (Lycopersicon esculentum)	AT1G50010.1
po11_olive_012253	1	-	26;90	209	-	Q68KI4	Internal Sure	Sodium/hydrogen exchanger 1 Arabidopsis thaliana (Mouse-ear cress)	AT5G27150.1
po11_olive_012254	10	10	11;14;22;33;36	-	-	A0A058ZZB1	Internal Sure	Uncharacterized protein Eucalyptus grandis (Flooded gum)	AT4G01810.1
po11_olive_012266	101	28	28;92	-	-	P10978	C_terminal Sure	Retrovirus-related Pol polyprotein from transposon TNT 1-94 Nicotiana tabacum (Common tobacco)	-
po11_olive_012267	183	124;183	44;67;71;124	132	132	Q9FHK0-2	N_terminal Sure	2 of F-box protein SKIP31 OS=Arabidopsis thaliana GN=SKIP31	AT5G45360.1
po11_olive_012273	103	162;175	35;61;64;103;124;162	-	-	M0ZM80	C_terminal Putative	Uncharacterized protein Solanum tuberosum (Potato)	AT3G02300.1
po11_olive_012275	43	-	-	1;9	1;9	Q8GUI6-2	C_terminal Putative	2 of Probable lysine-specific demethylase JMJ14 OS=Arabidopsis thaliana GN=JMJ14	AT4G20400.1
po11_olive_012278	7	-	-	13;58	13;58	A0A068V8Q6	N_terminal Putative	Coffea canephora DH200=94 genomic scaffold, scaffold_144 Coffea canephora (Robusta coffee)	-
po11_olive_012283	89	-	33	-	-	Q9SVM8	Complete Putative	Glycine-rich RNA-binding protein 2, mitochondrial Arabidopsis thaliana (Mouse-ear cress)	AT4G13850.1
po11_olive_012285	16	29;197	16;29;55;67;104;169;173;193	-	-	P31843	Complete Putative	RNA-directed DNA polymerase homolog Oenothera berteroana (Bertero's evening primrose) Mitochondrion	-
po11_olive_012286	5	-	-	23	23	B7ZWR6	Internal Sure	Outer envelope protein 61 Arabidopsis thaliana (Mouse-ear cress)	AT5G21990.1
po11_olive_012287	75;212	212	52;75;189;217	3;96;125;145;150;167;189;221	3;96;125;167;221	P30171	Internal Sure	Actin-97 Solanum tuberosum (Potato)	AT2G37620.1
po11_olive_012291	183	-	132	-	-	Q9FGS4	Internal Sure	Quinolinate synthase, chloroplastic Arabidopsis thaliana (Mouse-ear cress)	AT5G50210.1
po11_olive_012292	14;74	74	14;27	2;53	2;53	Q6SJV8	Internal Sure	Magnesium-protoporphyrin IX monomethyl ester [oxidative] cyclase, chloroplastic Gossypium hirsutum (Upland cotton) (Gossypium mexicanum)	AT3G56940.1
po11_olive_012298	98	96	42	-	-	O82264	Internal Sure	NPL4-like protein 2 Arabidopsis thaliana (Mouse-ear cress)	AT2G47970.1
po11_olive_012069_split_0	22	-	23;78	111	111	A5PHT0	Internal Sure	Uncharacterized protein At1g24485 Arabidopsis thaliana (Mouse-ear cress)	AT3G19230.1
po11_olive_021000	72	-	37	88;118;152	118	P37221	Internal Sure	NAD-dependent malic enzyme 62 kDa isoform, mitochondrial Solanum tuberosum (Potato)	AT2G13560.1
po11_olive_021001	30	-	49;53	-	-	A0A022RMX2	Internal Sure	Uncharacterized protein Erythranthe guttata (Yellow monkey flower) (Mimulus guttatus)	-
po11_olive_021011	71	96	71	4;70	-	A0A022QS31	Complete Sure	Uncharacterized protein Erythranthe guttata (Yellow monkey flower) (Mimulus guttatus)	AT1G70780.1
po11_olive_021014	9	-	-	-	-	K4B902	Complete Sure	Uncharacterized protein Solanum lycopersicum (Tomato) (Lycopersicon esculentum)	-
po11_olive_021017	77	64;110	64;77;110;183	-	-	Q84M24	Internal Sure	ABC transporter A family member 1 Arabidopsis thaliana (Mouse-ear cress)	AT2G41700.1
po11_olive_021019	6;36	36;112;185	39;116;147	20	20	Q8RWY3	Internal Sure	Putative chromatin-remodeling complex ATPase chain Arabidopsis thaliana (Mouse-ear cress)	AT3G06400.3
po11_olive_021021	5	33;160	33;160	98;131;179	98;112;131	I1K0K6	Internal Sure	Elongation factor G-2, chloroplastic Glycine max (Soybean) (Glycine hispida)	AT1G62750.1
po11_olive_021029	34;74	34	34;74;115;120	23	23	Q8GY23	Internal Sure	E3 ubiquitin-protein ligase UPL1 Arabidopsis thaliana (Mouse-ear cress)	AT1G55860.1
po11_olive_021036	85	85	85	-	-	Q9SF47	Internal Sure	Phosphatidate phosphatase PAH1 Arabidopsis thaliana (Mouse-ear cress)	AT3G09560.2
po11_olive_021038	146	-	132	73	-	Q9LZD3	Internal Sure	Exocyst complex component EXO70A1 Arabidopsis thaliana (Mouse-ear cress)	AT5G03540.3
po11_olive_021043	187	88	26;88;112;147	-	-	Q9LK21	Internal Sure	Probable carboxylesterase 11 Arabidopsis thaliana (Mouse-ear cress)	AT3G27320.1
po11_olive_021044	44	44;47;135	44;47;72;135	144	106;144	O22799	N_terminal Putative	Uncharacterized protein At2g33490 Arabidopsis thaliana (Mouse-ear cress)	AT2G33490.1
po11_olive_021046	17	-	17;62;90;94	4	-	Q9LU91	Internal Sure	F-box protein SKIP14 Arabidopsis thaliana (Mouse-ear cress)	AT3G26000.1
po11_olive_021047	14	-	14	17;19	19	K7LA94	Internal Sure	Uncharacterized protein Glycine max (Soybean) (Glycine hispida)	-
po11_olive_021052	23	115	41;48;115	-	-	A0A022RJ37	Internal Sure	Uncharacterized protein Erythranthe guttata (Yellow monkey flower) (Mimulus guttatus)	AT3G11960.1
po11_olive_021056	26	26;42;120	26;42;110;120	10	10	Q9XER9	Internal Sure	ENHANCER OF AG-4 protein 2 Arabidopsis thaliana (Mouse-ear cress)	AT5G23150.1
po11_olive_021059	6	15;91	15	82	82	O65693	C_terminal Putative	Probable ribosome-binding factor A, chloroplastic Arabidopsis thaliana (Mouse-ear cress)	AT4G34730.1
po11_olive_021063	7;182	7;114	49;67;114;182	192	192	P47927	Internal Sure	Floral homeotic protein APETALA 2 Arabidopsis thaliana (Mouse-ear cress)	AT4G36920.1
po11_olive_021065	6;147	61	25;62;67;99;105;147;165	11	11	Q9ZNU6	N_terminal Putative	Light-mediated development protein DET1 Solanum lycopersicum (Tomato) (Lycopersicon esculentum)	AT4G10180.1
po11_olive_021067	79	-	-	4	4	K4CMQ1	Internal Sure	Uncharacterized protein Solanum lycopersicum (Tomato) (Lycopersicon esculentum)	AT2G35610.1
po11_olive_021068	103	103	103	-	-	Q9FFT9	N_terminal Sure	DEAD-box ATP-dependent RNA helicase 32 Arabidopsis thaliana (Mouse-ear cress)	AT5G54910.1
po11_olive_021070	7	-	66;128;141	148	-	Q9T095	Internal Sure	Oligopeptide transporter 6 Arabidopsis thaliana (Mouse-ear cress)	AT4G27730.1
po11_olive_021072	10	-	13;34;69;81;122	-	-	Q6U740	Complete Sure	Allergen Fra e 1 Fraxinus excelsior (European ash)	AT5G10130.1
po11_olive_021087	5	53	43;53;131	90	90	O82343	N_terminal Sure	BTB/POZ domain-containing protein At2g46260 Arabidopsis thaliana (Mouse-ear cress)	AT2G46260.1
po11_olive_021094	16	-	18;32	34	34	P92963	Internal Sure	Ras-related protein RABB1c Arabidopsis thaliana (Mouse-ear cress)	AT4G17170.1
po11_olive_021099	121	-	26;86;87;142;165	-	-	A0A022RXP2	Internal Sure	Uncharacterized protein Erythranthe guttata (Yellow monkey flower) (Mimulus guttatus)	AT4G27750.1
po11_olive_021103	11;20	-	59;100	-	-	P29162	N_terminal Putative	L-ascorbate oxidase homolog Nicotiana tabacum (Common tobacco)	AT1G55570.1
po11_olive_021105	4;12	63	12;23;52;54	9	9	Q8RXC8	Internal Sure	Receptor-like cytosolic serine/threonine-protein kinase RBK2 Arabidopsis thaliana (Mouse-ear cress)	AT5G18910.1
po11_olive_021106	16;48	-	16;48;58	-	-	A0A022RXJ3	Internal Sure	Uncharacterized protein Erythranthe guttata (Yellow monkey flower) (Mimulus guttatus)	AT3G27640.1
po11_olive_021107	70	70	59;80;92;99;133	2;143;182	2;182	Q9LUA9	Internal Sure	Zinc finger protein CONSTANS-LIKE 10 Arabidopsis thaliana (Mouse-ear cress)	AT5G48250.1
po11_olive_021110	5	38	34;38;62	79;118	118	Q8L9J9	Internal Sure	Probable carbohydrate esterase At4g34215 Arabidopsis thaliana (Mouse-ear cress)	AT4G34215.1
po11_olive_021111	112	-	74;112;114;134	3;17;25;156;172	3;17;25;172	Q9SWG3	Internal Sure	Protein FAR-RED IMPAIRED RESPONSE 1 Arabidopsis thaliana (Mouse-ear cress)	AT4G15090.1
po11_olive_021119	3;5	-	87;114;115;177	194	194	Q41783	Internal Sure	Tubulin beta-6 chain Zea mays (Maize)	AT5G23860.1
po11_olive_021125	22;58;129	58;129	23;59;130	-	-	Q8LGE3	C_terminal Putative	Actin-related protein 6 Arabidopsis thaliana (Mouse-ear cress)	AT3G33520.1
po11_olive_021128	18	-	18;62	-	-	Q9C587	Internal Sure	Replication factor C subunit 1 Arabidopsis thaliana (Mouse-ear cress)	AT5G22010.1
po11_olive_021129	127	104;136	17;39;104;127;136	153;166;170	153;166	P92520	Internal Sure	Uncharacterized mitochondrial protein AtMg00820 Arabidopsis thaliana (Mouse-ear cress) Mitochondrion	AT4G23160.1
po11_olive_021131	9	-	68	-	-	Q9ZNQ8	Internal Sure	Proline-rich receptor-like protein kinase PERK4 Arabidopsis thaliana (Mouse-ear cress)	AT2G18470.1
po11_olive_021132	1	-	-	-	-	Q9LK31	C_terminal Putative	Kelch repeat-containing protein At3g27220 Arabidopsis thaliana (Mouse-ear cress)	AT1G51540.1
po11_olive_021134	87	-	13;77	-	-	Q93VI8	C_terminal Putative	Tubby-like F-box protein 7 Arabidopsis thaliana (Mouse-ear cress)	AT1G53320.1
po11_olive_021135	9	165	43;59;150	-	-	A0A022Q3E9	Internal Sure	Uncharacterized protein Erythranthe guttata (Yellow monkey flower) (Mimulus guttatus)	AT3G28670.1
po11_olive_021138	29;127	26	30;134	16;43;106;128	16;43;106;128	Q9SUR9	C_terminal Sure	Protein SGT1 homolog A Arabidopsis thaliana (Mouse-ear cress)	AT4G11260.1
po11_olive_021146	4	-	119	-	-	P0DH90	Internal Sure	Protein FRIGIDA Arabidopsis thaliana (Mouse-ear cress)	AT4G00650.1
po11_olive_021147	61	-	37;48;61	-	-	F4IXW2	Internal Sure	Brefeldin A-inhibited guanine nucleotide-exchange protein 5 Arabidopsis thaliana (Mouse-ear cress)	AT3G43300.1
po11_olive_021154	29	29;44;101	30;66	-	-	Q43295	C_terminal Putative	Adenylyl-sulfate kinase 1, chloroplastic Arabidopsis thaliana (Mouse-ear cress)	AT2G14750.1
po11_olive_021158	45;100	-	45;70;100;131	11;146	11	A0A022Q185	Internal Sure	Uncharacterized protein Erythranthe guttata (Yellow monkey flower) (Mimulus guttatus)	AT1G73390.1
po11_olive_021159	11	76;141	15;51;87;103;135;154	-	-	Q93YV7	Internal Sure	Probable methyltransferase PMT3 Arabidopsis thaliana (Mouse-ear cress)	AT4G14360.1
po11_olive_021183	31;185	-	26;31;164	1;4;165;176	1;4;165;176	M0YVX7	C_terminal Sure	Uncharacterized protein Hordeum vulgare var. distichum (Two-rowed barley)	AT2G44210.2
po11_olive_021190	21	-	21;28;68;124	144	144	A0A022QF14	Internal Sure	Uncharacterized protein Erythranthe guttata (Yellow monkey flower) (Mimulus guttatus)	AT5G35560.1
po11_olive_021193	87	86	87	133;176	-	O81098	C_terminal Sure	DNA-directed RNA polymerases II and IV subunit 5A Arabidopsis thaliana (Mouse-ear cress)	AT3G22320.1
po11_olive_021199	1	142	111;124;129;142;161;163	103	103	Q9SS44	Internal Sure	Transcription initiation factor IIB-2 Arabidopsis thaliana (Mouse-ear cress)	AT3G10330.1
po11_olive_021205	53;86	39;86	39;53;69;86	-	-	O65268	N_terminal Sure	Putative threonine aspartase Arabidopsis thaliana (Mouse-ear cress)	AT4G00590.1
po11_olive_021208	76	-	29;76	3	3	Q9ZW88	N_terminal Sure	F-box/LRR-repeat protein At1g67190 Arabidopsis thaliana (Mouse-ear cress)	AT1G67190.1
po11_olive_021213	7	7;18	18	25	25	Q8GUM5	C_terminal Putative	Nicastrin Arabidopsis thaliana (Mouse-ear cress)	AT3G52640.2
po11_olive_021216	8	119	39;119	-	-	A0A022Q3W6	Internal Sure	Uncharacterized protein Erythranthe guttata (Yellow monkey flower) (Mimulus guttatus)	AT1G16800.1
po11_olive_021217	6	74;180	74;181	139	-	Q94AL9	Internal Sure	Alanine--glyoxylate aminotransferase 2 homolog 2, mitochondrial Arabidopsis thaliana (Mouse-ear cress)	AT3G08860.1
po11_olive_021222	27;153	-	27;118	150	150	K4BTY7	Internal Sure	Uncharacterized protein Solanum lycopersicum (Tomato) (Lycopersicon esculentum)	-
po11_olive_021228	40	-	40	-	-	P49299	N_terminal Sure	Citrate synthase, glyoxysomal Cucurbita maxima (Pumpkin) (Winter squash)	AT3G58750.1
po11_olive_021231	151	12	12;26;59;118;151;182	37;86	37	A0A078CH07	Internal Sure	BnaA01g03080D protein Brassica napus (Rape)	AT4G33980.2
po11_olive_021232	9	-	60	-	-	Q9M1N8	Complete Putative	Putative histone deacetylase 10 Arabidopsis thaliana (Mouse-ear cress)	AT3G44660.1
po11_olive_021233	99	99	71;100;160;174;184	48	48	Q9S834	Internal Sure	ATP-dependent Clp protease proteolytic subunit 5, chloroplastic Arabidopsis thaliana (Mouse-ear cress)	AT1G02560.1
po11_olive_021241	20	20;83;137	20;83;133;137	103;192	103	O23755	Internal Sure	Elongation factor 2 Beta vulgaris (Sugar beet)	AT1G56070.1
po11_olive_021242	80	80	18;80	12	12	Q9SVG4-2	Internal Sure	2 of Reticuline oxidase-like protein OS=Arabidopsis thaliana GN=At4g20830	AT1G30740.1
po11_olive_021247	5	147;176	51;147;176	2;16;183;194	2;16;183;194	Q9FN30	Internal Sure	Probable aminotransferase TAT2 Arabidopsis thaliana (Mouse-ear cress)	AT5G53970.1
po11_olive_021253	186	52;186	32;52;146	-	-	Q944A6	Internal Sure	Sucrose nonfermenting 4-like protein Arabidopsis thaliana (Mouse-ear cress)	AT1G09020.1
po11_olive_021259	35	35	-	-	-	Q4QSC8	N_terminal Putative	Shugoshin-1 Zea mays (Maize)	AT5G04320.2
po11_olive_021263	13	-	13;172	12	12	P42158	Internal Sure	Casein kinase I isoform delta-like Arabidopsis thaliana (Mouse-ear cress)	AT3G23340.1
po11_olive_021267	11	11	12	-	-	M1AQP6	C_terminal Putative	Uncharacterized protein Solanum tuberosum (Potato)	AT2G25737.1
po11_olive_021268	35	35;50	35;71	115;134	134	O49204	C_terminal Putative	Adenylyl-sulfate kinase, chloroplastic Catharanthus roseus (Madagascar periwinkle) (Vinca rosea)	AT2G14750.1
po11_olive_021269	170	-	66;170	4;110;189	189	P52780	Internal Sure	Glutamine--tRNA ligase Lupinus luteus (European yellow lupin)	AT1G25350.2
po11_olive_021271	3	65;105	18;65;107;141	-	-	Q9S9N8-2	Internal Sure	2 of Metal transporter Nramp6 OS=Arabidopsis thaliana GN=NRAMP6	-
po11_olive_021273	3	-	21;27;53	70;73	70;73	Q9SH93	Internal Sure	Phosphatidylinositol:ceramide inositolphosphotransferase 2 Arabidopsis thaliana (Mouse-ear cress)	AT2G37940.1
po11_olive_021279	8	37;74	23;40;79;100;142	118;130;135	118;130;135	Q9FH28	Internal Sure	Chaperone protein dnaJ 49 Arabidopsis thaliana (Mouse-ear cress)	AT3G14200.1
po11_olive_021283	10	10	68	81	81	Q8W4R3	C_terminal Putative	DEAD-box ATP-dependent RNA helicase 30 Arabidopsis thaliana (Mouse-ear cress)	AT5G63120.2
po11_olive_021285	3	-	28;156	-	-	Q9SGY7	Internal Sure	Putative proline-rich receptor-like protein kinase PERK11 Arabidopsis thaliana (Mouse-ear cress)	AT5G56790.1
po11_olive_021287	11	68;140	11;140;178	-	-	M1B304	N_terminal Putative	Uncharacterized protein Solanum tuberosum (Potato)	-
po11_olive_021288	20;53	-	20;37;53;109;114	12	12	Q9M2W8	Internal Sure	BTB/POZ domain-containing protein At3g49900 Arabidopsis thaliana (Mouse-ear cress)	AT3G49900.2
po11_olive_021108_split_0	14	72;113	14;72;78;113	-	-	Q05967	Internal Sure	Polygalacturonase Nicotiana tabacum (Common tobacco)	AT2G26620.1
po11_olive_021214_split_1	86	-	45	-	-	Q9FWR2	Internal Sure	Pyrophosphate-energized membrane proton pump 3 Arabidopsis thaliana (Mouse-ear cress)	AT1G16780.1
po11_olive_019501	2	-	96	8	-	A0A022S277	C_terminal Putative	Uncharacterized protein Erythranthe guttata (Yellow monkey flower) (Mimulus guttatus)	AT3G47050.1
po11_olive_019502	25	-	26	81	-	Q93XX4	Internal Sure	C2 domain-containing protein At1g53590 Arabidopsis thaliana (Mouse-ear cress)	AT1G53590.1
po11_olive_019506	10	33	-	36	36	Q94F30	C_terminal Putative	Ubiquitin-like-specific protease ESD4 Arabidopsis thaliana (Mouse-ear cress)	AT4G15880.1
po11_olive_019510	21	-	21	70	-	Q5RJC5	N_terminal Putative	Zinc finger CCCH domain-containing protein 67 Arabidopsis thaliana (Mouse-ear cress)	-
po11_olive_019515	5	-	-	4;8;12	4;8;12	Q945T0	C_terminal Putative	Rapid alkalinization factor Nicotiana tabacum (Common tobacco)	-
po11_olive_019517	70	13;109	13;29;70;97;109	188	-	Q680H3	Internal Sure	Pentatricopeptide repeat-containing protein At2g25580 Arabidopsis thaliana (Mouse-ear cress)	AT2G25580.1
po11_olive_019528	64	39	39	-	-	Q69Q47	C_terminal Putative	CBL-interacting protein kinase 24 Oryza sativa subsp. japonica (Rice)	AT5G35410.1
po11_olive_019529	6;86	86;105;165	86;105;131;165	-	-	Q9SCM3	Internal Sure	40S ribosomal protein S2-4 Arabidopsis thaliana (Mouse-ear cress)	AT3G57490.1
po11_olive_019533	3	24	27;78	-	-	P93042-2	Internal Sure	2 of Protein ROOT HAIR DEFECTIVE 3 OS=Arabidopsis thaliana GN=RHD3	AT1G72960.1
po11_olive_019544	6;8	-	-	-	-	B9RHH8	N_terminal Sure	Putative uncharacterized protein Ricinus communis (Castor bean)	-
po11_olive_019546	2	38	38	19	19	O80345	C_terminal Putative	Cyclin-dependent kinase F-1 Arabidopsis thaliana (Mouse-ear cress)	AT4G28980.2
po11_olive_019548	105	105	26;54;69;73;97;111;122;125	-	-	K4CJH1	Internal Sure	Uncharacterized protein Solanum lycopersicum (Tomato) (Lycopersicon esculentum)	-
po11_olive_019550	14;115	-	14;91;94	37;71	71	P33050	Internal Sure	Pollen-specific protein C13 Zea mays (Maize)	AT1G29140.1
po11_olive_019551	113	113;147	13;45;114;131;148;176	-	-	Q05967	Internal Sure	Polygalacturonase Nicotiana tabacum (Common tobacco)	AT3G07820.1
po11_olive_019556	67	-	29;46;67	97;99	97;99	P13447	N_terminal Putative	Anther-specific protein LAT52 Solanum lycopersicum (Tomato) (Lycopersicon esculentum)	AT1G29140.1
po11_olive_019557	103	-	28;107;143	-	-	Q6ESZ9	C_terminal Sure	Serine decarboxylase 1 Oryza sativa subsp. japonica (Rice)	AT1G43710.1
po11_olive_019561	1;141	-	59	164	164	F4I6G4	C_terminal Putative	Lysine-specific demethylase JMJ18 Arabidopsis thaliana (Mouse-ear cress)	AT1G30810.1
po11_olive_019566	17	-	17;45;55;59	-	-	P48504	Complete Sure	Cytochrome b-c1 complex subunit 6 Solanum tuberosum (Potato)	AT2G01090.1
po11_olive_019573	6	36	36;77	5;10	10	Q9S7C0	C_terminal Putative	Heat shock 70 kDa protein 14 Arabidopsis thaliana (Mouse-ear cress)	AT1G79930.1
po11_olive_019574	44	-	44	-	-	A5B5T3	Internal Sure	Putative uncharacterized protein Vitis vinifera (Grape)	-
po11_olive_019580	26;30	26	27;31;138	-	-	A0A022RDS7	Internal Sure	Uncharacterized protein Erythranthe guttata (Yellow monkey flower) (Mimulus guttatus)	AT2G28130.1
po11_olive_019583	2	-	-	122	122	B7FGN6	N_terminal Putative	Uncharacterized protein Medicago truncatula (Barrel medic) (Medicago tribuloides)	AT2G31410.1
po11_olive_019585	3	-	97;111	-	-	A0A068UKN0	Internal Sure	Coffea canephora DH200=94 genomic scaffold, scaffold_35 Coffea canephora (Robusta coffee)	-
po11_olive_019587	3	115	118	9;51	9;51	Q0WNR6	Internal Sure	AT-rich interactive domain-containing protein 5 Arabidopsis thaliana (Mouse-ear cress)	AT1G76510.3
po11_olive_019608	4	20	20	-	-	M0ZRB3	C_terminal Putative	Uncharacterized protein Solanum tuberosum (Potato)	AT3G21290.1
po11_olive_019610	6	138	43;128	-	74	Q9LQ73	Internal Sure	Peroxisomal membrane protein 11C Arabidopsis thaliana (Mouse-ear cress)	AT1G01820.1
po11_olive_019616	21	36	21;36;64;67;89	7	7	Q10L32	C_terminal Putative	Peptide methionine sulfoxide reductase B5 Oryza sativa subsp. japonica (Rice)	AT4G21860.1
po11_olive_019617	6;76	6	76;116	4	4	M1C4B5	N_terminal Sure	Uncharacterized protein Solanum tuberosum (Potato)	-
po11_olive_019625	22;53;118;141;173	53	22;33;50;53;65;70;114;118;141	-	-	P93030	N_terminal Sure	E3 ubiquitin-protein ligase RMA2 Arabidopsis thaliana (Mouse-ear cress)	AT4G28270.1
po11_olive_019627	69	-	31;69;79;178	-	-	Q02166	Internal Sure	Anthranilate phosphoribosyltransferase, chloroplastic Arabidopsis thaliana (Mouse-ear cress)	AT5G17990.1
po11_olive_019629	1;34	1	34	11;31	11;31	A0A068V1E4	Internal Sure	Coffea canephora DH200=94 genomic scaffold, scaffold_81 Coffea canephora (Robusta coffee)	AT5G18190.1
po11_olive_019635	99;158	99;158	99;158	2;17	2;17	C6L7U1	Internal Sure	Putative E3 ubiquitin-protein ligase LIN-1 Lotus japonicus (Lotus corniculatus var. japonicus)	AT2G26490.1
po11_olive_019643	9	53	53	44	44	A0A068UG88	N_terminal Sure	Coffea canephora DH200=94 genomic scaffold, scaffold_22 Coffea canephora (Robusta coffee)	-
po11_olive_019651	3	-	15;24	-	-	A0A059B7N0	Internal Sure	Uncharacterized protein Eucalyptus grandis (Flooded gum)	-
po11_olive_019657	21;155	21;125	21;113;125;155;179	-	-	A0A068U201	Internal Sure	Coffea canephora DH200=94 genomic scaffold, scaffold_7 Coffea canephora (Robusta coffee)	AT5G16630.1
po11_olive_019667	114	91	95;118	3;44;51;166;181;193	3;44;166;193	Q942P9	Internal Sure	Probable protein phosphatase 2C 1 Oryza sativa subsp. japonica (Rice)	AT2G30170.1
po11_olive_019671	3;14	-	14;175	2	2	Q0WPU1	Internal Sure	Myosin-15 Arabidopsis thaliana (Mouse-ear cress)	AT4G33200.1
po11_olive_019673	109	-	27;109;186	5;10;12	5;10;12	Q9MA46	Internal Sure	Galactolipase DONGLE, chloroplastic Arabidopsis thaliana (Mouse-ear cress)	AT1G05800.1
po11_olive_019676	4;75	4;137	16;75	117;145	117;145	Q7XX67	Internal Sure	OSJNBa0052P16.19 protein Oryza sativa subsp. japonica (Rice)	-
po11_olive_019678	52	-	52	107	107	E7C196	N_terminal Sure	Methylecgonone reductase Erythroxylum coca (Coca plant)	AT1G59960.1
po11_olive_019680	7;8	-	104;107	-	-	Q9SFT7	Internal Sure	Serine/threonine-protein kinase At3g07070 Arabidopsis thaliana (Mouse-ear cress)	AT3G07070.1
po11_olive_019683	9	9;64	-	2;16	2;16	F4K4J0-2	N_terminal Putative	2 of THO complex subunit 5B OS=Arabidopsis thaliana GN=THO5B	AT5G42920.2
po11_olive_019684	53	53;64;67;81	53;67;81	-	-	K4B6L5	N_terminal Sure	Uncharacterized protein Solanum lycopersicum (Tomato) (Lycopersicon esculentum)	AT5G38060.1
po11_olive_019686	8;14	14;70	11;18;41;76	-	-	B9SP16	N_terminal Sure	Putative uncharacterized protein Ricinus communis (Castor bean)	AT2G37570.1
po11_olive_019687	4	-	52;116	5;76	5;76	Q38953	Internal Sure	Probable pre-mRNA-splicing factor ATP-dependent RNA helicase Arabidopsis thaliana (Mouse-ear cress)	AT5G13010.1
po11_olive_019692	8;89	89	42;44;76;78;103;127	5	5	Q9LFQ3	Internal Sure	Paired amphipathic helix protein Sin3-like 2 Arabidopsis thaliana (Mouse-ear cress)	AT1G24200.1
po11_olive_019693	41	41;104	92;104;175	-	-	E1U7Y5	Internal Sure	Microtubule-associated protein Nicotiana benthamiana.	AT4G29950.1
po11_olive_019710	99	-	45	17	17	Q6Z382	N_terminal Sure	Coatomer subunit gamma-2 Oryza sativa subsp. japonica (Rice)	AT4G34450.1
po11_olive_019712	14	14	15;57;87	132	70;132	A5AYS2	Internal Sure	Putative uncharacterized protein Vitis vinifera (Grape)	-
po11_olive_019713	186	40	24;40;60;145	110	110	Q84WW1	Internal Sure	F-box protein At3g12350 Arabidopsis thaliana (Mouse-ear cress)	AT3G12350.1
po11_olive_019720	7	7	-	16;59	-	O65272	Internal Sure	K(+) efflux antiporter 2, chloroplastic Arabidopsis thaliana (Mouse-ear cress)	AT4G00630.2
po11_olive_019722	2;18	-	18;88;93;100;105;134	-	-	Q4FE45	Internal Sure	E3 ubiquitin-protein ligase XBAT33 Arabidopsis thaliana (Mouse-ear cress)	AT5G07270.1
po11_olive_019723	94	-	94	-	-	A0A068V115	N_terminal Sure	Coffea canephora DH200=94 genomic scaffold, scaffold_76 Coffea canephora (Robusta coffee)	AT1G16520.1
po11_olive_019726	9;17	19	17	-	-	Q9LPL4	C_terminal Putative	F-box protein SKP2A Arabidopsis thaliana (Mouse-ear cress)	AT1G21410.1
po11_olive_019741	69;200	69;171	91;171	6	6	Q9LV16	Internal Sure	Probable beta-1,3-galactosyltransferase 19 Arabidopsis thaliana (Mouse-ear cress)	AT5G62620.1
po11_olive_019745	73	73;109	73;109;130	-	-	Q8RY59	Internal Sure	Inactive poly [ADP-ribose] polymerase RCD1 Arabidopsis thaliana (Mouse-ear cress)	AT1G32230.1
po11_olive_019752	3	66;89	43;44;45;46;48;66;89;91	-	-	A0A022PV89	N_terminal Putative	Uncharacterized protein Erythranthe guttata (Yellow monkey flower) (Mimulus guttatus)	-
po11_olive_019757	7	171	171;184	60	-	Q9XIH7	Internal Sure	Putative polyol transporter 1 Arabidopsis thaliana (Mouse-ear cress)	AT2G16120.1
po11_olive_019763	17	-	17;84;131;147	-	-	A0A022Q530	Complete Putative	Uncharacterized protein Erythranthe guttata (Yellow monkey flower) (Mimulus guttatus)	AT1G80160.1
po11_olive_019765	13	13	13;42	17	17	Q94CL8	N_terminal Sure	Probable protein phosphatase 2C 48 Arabidopsis thaliana (Mouse-ear cress)	AT3G55050.1
po11_olive_019773	83;109;119	-	83;109;119;159	-	-	A0A022R4T5	Internal Sure	Uncharacterized protein Erythranthe guttata (Yellow monkey flower) (Mimulus guttatus)	AT3G13530.1
po11_olive_019777	9	119	45;119	6;61	6;61;199	Q9SU29	Internal Sure	E3 ubiquitin-protein ligase UPL5 Arabidopsis thaliana (Mouse-ear cress)	AT4G12570.1
po11_olive_019780	119	45	40;45	16	16	W9R504	Internal Sure	Uncharacterized protein Morus notabilis.	-
po11_olive_019781	26	26	28	-	-	Q9M439	Internal Sure	Branched-chain-amino-acid aminotransferase 2, chloroplastic Arabidopsis thaliana (Mouse-ear cress)	AT1G10070.1
po11_olive_019782	105	-	-	33;90	33;90	Q7X9V2	Internal Sure	Protein PHOTOPERIOD-INDEPENDENT EARLY FLOWERING 1 Arabidopsis thaliana (Mouse-ear cress)	AT3G12810.1
po11_olive_019788	1	58	29;80;92	-	-	Q9FNP1	Internal Sure	Peroxisome biogenesis protein 1 Arabidopsis thaliana (Mouse-ear cress)	AT5G08470.1
po11_olive_019789	10;47	-	47;110;156	4;167;177	4;177	I3SLF6	Internal Sure	Uncharacterized protein Medicago truncatula (Barrel medic) (Medicago tribuloides)	AT1G49670.2
po11_olive_019790	146	-	108;138	-	-	Q43793	Internal Sure	Glucose-6-phosphate 1-dehydrogenase, chloroplastic Nicotiana tabacum (Common tobacco)	AT5G13110.1
po11_olive_019795	91	132	39;91;132	149;158;199	149;158;199	Q9XIE1	Internal Sure	Paired amphipathic helix protein Sin3-like 5 Arabidopsis thaliana (Mouse-ear cress)	AT1G59890.2
po11_olive_019508_split_1	13	-	13;23;43	5	-	Q945T0	C_terminal Putative	Rapid alkalinization factor Nicotiana tabacum (Common tobacco)	AT3G05490.1
po11_olive_019603_split_1	4	-	-	7;15	7	A4QKT3	C_terminal Sure	30S ribosomal protein S4, chloroplastic Crucihimalaya wallichii (Rock-cress) (Arabidopsis campestris) Plastid Chloroplast	ATCG00380.1
po11_olive_019658_split_0	23	23	81	3;99	3	P31843	N_terminal Putative	RNA-directed DNA polymerase homolog Oenothera berteroana (Bertero's evening primrose) Mitochondrion	-
po11_olive_018307	21	-	-	-	-	F4KBP5	Internal Sure	Protein CHROMATIN REMODELING 4 Arabidopsis thaliana (Mouse-ear cress)	AT4G14920.1
po11_olive_018313	7;92	92;190	55;92;133;151;156;159;176;181;190	-	-	Q10R93	Internal Sure	Receptor homology region, transmembrane domain- and RING domain-containing protein 1 Oryza sativa subsp. japonica (Rice)	AT5G60250.1
po11_olive_018319	79	-	58;63;79	-	-	P93306	C_terminal Sure	NADH dehydrogenase [ubiquinone] iron-sulfur protein 2 Arabidopsis thaliana (Mouse-ear cress) Mitochondrion	ATMG00510.1
po11_olive_018321	13	70	13;35;70;103;124;191;196	15	15	A0A022RE03	N_terminal Putative	Uncharacterized protein Erythranthe guttata (Yellow monkey flower) (Mimulus guttatus)	-
po11_olive_018324	8	-	25;29;75;88	3	-	O80560-2	Internal Sure	2 of Type I inositol 1,4,5-trisphosphate 5-phosphatase 12 OS=Arabidopsis thaliana GN=5PTASE12	AT1G05630.1
po11_olive_018328	5	13	32;38	98	-	Q2TE74	C_terminal Putative	Glutathione gamma-glutamylcysteinyltransferase 2 Lotus japonicus (Lotus corniculatus var. japonicus)	-
po11_olive_018330	3;5	-	-	34;48	-	B9IPN9	Internal Sure	Uncharacterized protein Populus trichocarpa (Western balsam poplar) (Populus balsamifera subsp. trichocarpa)	AT1G54385.1
po11_olive_018331	42	-	42	11;82;154	11;82;154	Q43291	Complete Putative	60S ribosomal protein L21-1 Arabidopsis thaliana (Mouse-ear cress)	AT1G09690.1
po11_olive_018341	1	68	68;100;102;151;171	-	-	A0A068TNR2	Internal Sure	Coffea canephora DH200=94 genomic scaffold, scaffold_1 Coffea canephora (Robusta coffee)	AT5G49900.1
po11_olive_018343	132	19	27;76;132	-	-	Q9S7F4	Internal Sure	Putative pentatricopeptide repeat-containing protein At2g01510 Arabidopsis thaliana (Mouse-ear cress)	AT3G02010.1
po11_olive_018349	5;8	-	-	-	-	A0A022S1A2	C_terminal Putative	Uncharacterized protein Erythranthe guttata (Yellow monkey flower) (Mimulus guttatus)	-
po11_olive_018354	89;90;130	90;100;130	89;90;100;130	1	-	A0A022RB71	N_terminal Putative	Uncharacterized protein Erythranthe guttata (Yellow monkey flower) (Mimulus guttatus)	AT1G31780.1
po11_olive_018355	8	31	11;24;34	51;86	51;86	P51567	Internal Sure	Serine/threonine-protein kinase AFC2 Arabidopsis thaliana (Mouse-ear cress)	AT4G24740.1
po11_olive_018356	56	-	28	-	-	P35337	Internal Sure	Polygalacturonase Brassica napus (Rape)	AT2G22560.1
po11_olive_018359	91	120	21;33;88;91;104;109;120	-	-	Q9SJM6	Complete Sure	Zinc finger A20 and AN1 domain-containing stress-associated protein 4 Arabidopsis thaliana (Mouse-ear cress)	AT2G36320.1
po11_olive_018373	9;62	62	62	162	-	Q9ZNQ8	Internal Sure	Proline-rich receptor-like protein kinase PERK4 Arabidopsis thaliana (Mouse-ear cress)	AT2G18470.1
po11_olive_018376	2	-	55	-	-	F4IN58	Internal Sure	Piezo-type mechanosensitive ion channel homolog Arabidopsis thaliana (Mouse-ear cress)	AT2G48060.1
po11_olive_018385	112	6	116;129;138;152	5;161	5;161	O23461	Internal Sure	L-arabinokinase Arabidopsis thaliana (Mouse-ear cress)	AT4G16130.1
po11_olive_018394	42	12	12	-	-	A0A022PW77	Internal Sure	Uncharacterized protein Erythranthe guttata (Yellow monkey flower) (Mimulus guttatus)	-
po11_olive_018397	148	-	148	201	201	Q9XIH7	Internal Sure	Putative polyol transporter 1 Arabidopsis thaliana (Mouse-ear cress)	AT2G16120.1
po11_olive_018398	9;98;129	117	22;39;45;60;73;81;98;117	-	-	Q6KAE5	C_terminal Putative	Probable E3 ubiquitin-protein ligase XBOS32 Oryza sativa subsp. japonica (Rice)	-
po11_olive_018402	5	96	74;96;100;129	124	110;124	A0A068UXX4	N_terminal Putative	Coffea canephora DH200=94 genomic scaffold, scaffold_67 Coffea canephora (Robusta coffee)	AT2G44670.1
po11_olive_018406	94	94	81;94	143	143	O49343	Internal Sure	Pentatricopeptide repeat-containing protein At2g30780 Arabidopsis thaliana (Mouse-ear cress)	AT2G30780.1
po11_olive_018417	4;122	-	-	-	-	A0A067LH66	N_terminal Sure	Uncharacterized protein Jatropha curcas (Barbados nut)	AT2G16460.1
po11_olive_018419	113;166	65;113	32;65;113;176	147;179	179	Q8LK56-1	Internal Sure	1 of Transcriptional activator DEMETER OS=Arabidopsis thaliana GN=DME	AT5G04560.2
po11_olive_018427	3	-	134;169;193	13;204	204	Q9SF38	Internal Sure	Pentatricopeptide repeat-containing protein At3g09650, chloroplastic Arabidopsis thaliana (Mouse-ear cress)	AT3G09650.1
po11_olive_018428	13	-	13;28	-	-	Q8GWH5	C_terminal Putative	Reticulon-like protein B22 Arabidopsis thaliana (Mouse-ear cress)	AT1G78895.1
po11_olive_018433	4	-	161	191	-	A0A068TLW5	Internal Sure	Coffea canephora DH200=94 genomic scaffold, scaffold_1 Coffea canephora (Robusta coffee)	AT2G16270.1
po11_olive_018445	2;153	-	14;48;153	106;184	-	Q0WP01	Internal Sure	Protein NRT1/ PTR FAMILY 5.10 Arabidopsis thaliana (Mouse-ear cress)	AT1G22540.1
po11_olive_018449	27	-	27;45	7	7	Q9ZR37	C_terminal Putative	Dual specificity protein phosphatase 1 Arabidopsis thaliana (Mouse-ear cress)	AT3G23610.3
po11_olive_018456	58	58	46;53;58	4	-	Q3B724	Internal Sure	Callose synthase 5 Arabidopsis thaliana (Mouse-ear cress)	AT2G13680.1
po11_olive_018460	13	28	13	-	-	F4JT76	Internal Sure	Vacuolar protein sorting-associated protein 54, chloroplastic Arabidopsis thaliana (Mouse-ear cress)	AT4G19490.1
po11_olive_018462	6;68	68;116;123	68	21	21	A0A022S388	Internal Sure	Uncharacterized protein Erythranthe guttata (Yellow monkey flower) (Mimulus guttatus)	-
po11_olive_018464	56	-	56;117;120	-	-	Q8RXG3	Internal Sure	Mitogen-activated protein kinase kinase 5 Arabidopsis thaliana (Mouse-ear cress)	AT3G21220.1
po11_olive_018480	16	16	63;84	29;97;135	135	P10978	Internal Sure	Retrovirus-related Pol polyprotein from transposon TNT 1-94 Nicotiana tabacum (Common tobacco)	AT4G23160.1
po11_olive_018482	10	10	106	115	115	Q9ZQX6	N_terminal Sure	ETO1-like protein 1 Arabidopsis thaliana (Mouse-ear cress)	AT4G02680.1
po11_olive_018483	114	-	114;129	-	-	A0A068UME7	C_terminal Putative	Coffea canephora DH200=94 genomic scaffold, scaffold_38 Coffea canephora (Robusta coffee)	AT1G02080.1
po11_olive_018491	2	54;75;98	54;75;98;124	4;14;28;155	4;14;28	P92958-2	Internal Sure	2 of SNF1-related protein kinase catalytic subunit alpha KIN11 OS=Arabidopsis thaliana GN=KIN11	AT3G01090.2
po11_olive_018498	4	-	-	7	7	Q8LDW8-2	Internal Sure	2 of Probable hydroxyacylglutathione hydrolase 2, chloroplast OS=Arabidopsis thaliana GN=GLX2-4	AT1G06130.1
po11_olive_018507	8;175	191	-	184;185	185	O22160-2	C_terminal Sure	2 of Thylakoid lumenal 15 kDa protein 1, chloroplastic OS=Arabidopsis thaliana GN=At2g44920	AT2G44920.2
po11_olive_018511	56	56	56	-	-	O22287	N_terminal Sure	Mannose-1-phosphate guanylyltransferase 1 Arabidopsis thaliana (Mouse-ear cress)	AT2G39770.1
po11_olive_018515	14	-	14;26;129;176;180	9	9	Q8W486	Internal Sure	Uncharacterized protein At1g04910 Arabidopsis thaliana (Mouse-ear cress)	AT5G15740.1
po11_olive_018517	3	164	-	-	-	Q9SJ22	C_terminal Putative	Probable cellulose synthase A catalytic subunit 9 [UDP-forming] Arabidopsis thaliana (Mouse-ear cress)	AT2G21770.1
po11_olive_018527	33	-	33	-	-	Q8GYG1	C_terminal Putative	Transmembrane emp24 domain-containing protein p24delta7 Arabidopsis thaliana (Mouse-ear cress)	AT1G14010.1
po11_olive_018528	7;10	-	20	8	8	P10978	Internal Sure	Retrovirus-related Pol polyprotein from transposon TNT 1-94 Nicotiana tabacum (Common tobacco)	AT3G42860.1
po11_olive_018539	115	88	59;66;88;115;123	150	150	Q8H156	N_terminal Sure	GTP-binding nuclear protein Ran-3 Arabidopsis thaliana (Mouse-ear cress)	AT5G55190.1
po11_olive_018543	190	141	141;168;190	-	-	Q84JT7	Internal Sure	AT-rich interactive domain-containing protein 1 Arabidopsis thaliana (Mouse-ear cress)	AT1G26580.1
po11_olive_018544	109	-	69;109;113	-	-	K4CSI5	N_terminal Sure	Uncharacterized protein Solanum lycopersicum (Tomato) (Lycopersicon esculentum)	AT1G06210.1
po11_olive_018545	15	-	15;20;86	96	96	Q9SLX0	C_terminal Putative	Importin subunit alpha-1b Oryza sativa subsp. japonica (Rice)	AT4G16143.1
po11_olive_018546	8;19;26	8	19;26	-	-	Q0WPH8	N_terminal Putative	Serine/threonine-protein kinase Nek5 Arabidopsis thaliana (Mouse-ear cress)	AT3G44200.1
po11_olive_018551	146	120;187	109;120	182;195	182;195	M5X4F9	N_terminal Putative	Uncharacterized protein Prunus persica (Peach) (Amygdalus persica)	-
po11_olive_018556	84	53	53;84	-	-	P42036	N_terminal Sure	40S ribosomal protein S14-3 Arabidopsis thaliana (Mouse-ear cress)	AT3G52580.1
po11_olive_018569	4	-	111	54;183;192	192	A0A022RC00	Internal Sure	Uncharacterized protein Erythranthe guttata (Yellow monkey flower) (Mimulus guttatus)	AT2G21300.1
po11_olive_018572	78	-	78	-	-	P49609	Internal Sure	Aconitate hydratase, mitochondrial Gracilaria gracilis (Red alga)	AT4G26970.1
po11_olive_018573	9	67	18;34;73;74;79;92	138	138	Q8RWD9	Internal Sure	Acyl-CoA-binding domain-containing protein 5 Arabidopsis thaliana (Mouse-ear cress)	AT5G27630.1
po11_olive_018578	4	-	103	8	8	A0A061E2Q0	Internal Sure	Zinc ion binding isoform 3 Theobroma cacao (Cacao) (Cocoa)	AT1G12470.1
po11_olive_018579	13;114	-	13;46;81;114;145;175	24;72	24;72	A0A078CH07	Internal Sure	BnaA01g03080D protein Brassica napus (Rape)	AT4G33980.2
po11_olive_018589	11	11;42	42	-	-	O82302	N_terminal Sure	Protein phosphatase 2C 29 Arabidopsis thaliana (Mouse-ear cress)	AT2G35350.1
po11_olive_018592	132	31	31;38;61;105	121	121	Q8RWH8	Internal Sure	Probable magnesium transporter NIPA9 Arabidopsis thaliana (Mouse-ear cress)	AT5G11960.1
po11_olive_018595	3	-	122	11	11	Q9SRY4	Internal Sure	Protein LOW PSII ACCUMULATION 1, chloroplastic Arabidopsis thaliana (Mouse-ear cress)	AT1G02910.1
po11_olive_021901	74	74	74	6;99	6;99	Q9ZQB9	N_terminal Sure	Probable xyloglucan glycosyltransferase 12 Arabidopsis thaliana (Mouse-ear cress)	AT4G07960.1
po11_olive_021906	62	66	62;116	42	42	Q71H73	N_terminal Sure	Histone H3.3 Vitis vinifera (Grape)	AT5G10980.1
po11_olive_021912	40	-	-	-	-	Q8GYL7	Internal Sure	Pentatricopeptide repeat-containing protein At5g02830, chloroplastic Arabidopsis thaliana (Mouse-ear cress)	AT5G55980.1
po11_olive_021916	4	4	17;103	48	48	A0A068V884	Internal Sure	Coffea canephora DH200=94 genomic scaffold, scaffold_135 Coffea canephora (Robusta coffee)	-
po11_olive_021927	37	37;66	37;66	107	107	Q7XKU5	C_terminal Putative	2-oxoglutarate-dependent dioxygenase DAO Oryza sativa subsp. japonica (Rice)	AT1G14130.1
po11_olive_021931	2	141	85;141	8	8	Q9FJR0	Internal Sure	Regulator of nonsense transcripts 1 homolog Arabidopsis thaliana (Mouse-ear cress)	AT5G47010.1
po11_olive_021933	10	75;160	11;77;162	-	-	O81024	C_terminal Putative	Probable ethanolamine kinase Arabidopsis thaliana (Mouse-ear cress)	AT2G26830.1
po11_olive_021935	46;191	34;46	34;46;145	-	-	A0A022RLK2	Internal Sure	Uncharacterized protein Erythranthe guttata (Yellow monkey flower) (Mimulus guttatus)	AT3G10595.1
po11_olive_021945	6	-	75	157	157	Q9T020	Internal Sure	Probable receptor-like protein kinase At4g39110 Arabidopsis thaliana (Mouse-ear cress)	AT4G39110.1
po11_olive_021948	18;58	-	18	-	-	Q9LDX3	C_terminal Putative	UDP-galactose/UDP-glucose transporter 4 Arabidopsis thaliana (Mouse-ear cress)	AT1G12600.1
po11_olive_021957	6;9	-	135	-	-	Q9LD47-2	N_terminal Sure	2 of Copper chaperone for superoxide dismutase, chloroplastic/cytosolic OS=Arabidopsis thaliana GN=CCS	AT1G12520.1
po11_olive_021962	5;9;10;140	-	70;91;133;140	-	-	F4JM19	Internal Sure	Myosin-14 Arabidopsis thaliana (Mouse-ear cress)	AT4G28710.1
po11_olive_021963	12	22	22;78	105	-	Q8W4Q5	N_terminal Sure	E3 ubiquitin protein ligase RIN3 Arabidopsis thaliana (Mouse-ear cress)	AT5G51450.2
po11_olive_021964	1	-	-	-	-	Q9ZQ23	Internal Sure	Fasciclin-like arabinogalactan protein 3 Arabidopsis thaliana (Mouse-ear cress)	AT2G24450.1
po11_olive_021966	8;11	11	11	21	21	P31843	N_terminal Putative	RNA-directed DNA polymerase homolog Oenothera berteroana (Bertero's evening primrose) Mitochondrion	-
po11_olive_021968	84	84	18;84;140	-	-	Q39786	N_terminal Sure	Polygalacturonase Gossypium hirsutum (Upland cotton) (Gossypium mexicanum)	AT1G78400.1
po11_olive_021970	19	-	19;45;80	43;81;97	43;81	Q0WPN0	Internal Sure	Inactive exonuclease DIS3L2 Arabidopsis thaliana (Mouse-ear cress)	AT1G77680.1
po11_olive_021978	1	-	-	-	-	A0A022PZ27	C_terminal Putative	Uncharacterized protein Erythranthe guttata (Yellow monkey flower) (Mimulus guttatus)	AT2G38630.1
po11_olive_021983	158	-	64;80;94;158;177	145;191	145;191	Q9AR73	Internal Sure	Hydroquinone glucosyltransferase Rauvolfia serpentina (Serpentwood) (Devilpepper)	AT4G01070.1
po11_olive_021989	2	17	17;53	4;5	4;5	M5VZ66	Internal Sure	Uncharacterized protein Prunus persica (Peach) (Amygdalus persica)	AT3G02830.1
po11_olive_021995	180	16;154	16;156;180	12	12	O82663	Internal Sure	Succinate dehydrogenase [ubiquinone] flavoprotein subunit 1, mitochondrial Arabidopsis thaliana (Mouse-ear cress)	AT5G66760.1
po11_olive_022010	152	151	102	10	10	Q9SQI2	Internal Sure	Protein GIGANTEA Arabidopsis thaliana (Mouse-ear cress)	AT1G22770.1
po11_olive_022013	1;165	41;165	41	-	-	A0A022QER4	C_terminal Putative	Uncharacterized protein Erythranthe guttata (Yellow monkey flower) (Mimulus guttatus)	-
po11_olive_022015	4	-	50;94;108;121;170	-	-	F4HPR5	Internal Sure	Dynamin-related protein 5A Arabidopsis thaliana (Mouse-ear cress)	AT1G53140.1
po11_olive_022017	11	-	-	5;36	5	Q9M081	C_terminal Putative	Protein transport protein Sec24-like At4g32640 Arabidopsis thaliana (Mouse-ear cress)	AT4G32640.1
po11_olive_022019	184	109;136	109;133;136	39	39	A0A068VBI5	Internal Sure	Coffea canephora DH200=94 genomic scaffold, scaffold_218 Coffea canephora (Robusta coffee)	AT1G30910.1
po11_olive_022022	2;5	-	15	3	-	P10978	Internal Sure	Retrovirus-related Pol polyprotein from transposon TNT 1-94 Nicotiana tabacum (Common tobacco)	-
po11_olive_022026	6	-	12;63	-	-	M1BD48	C_terminal Putative	Uncharacterized protein Solanum tuberosum (Potato)	AT4G04630.1
po11_olive_022031	41	41;118	41;118	-	-	O48661	N_terminal Sure	Spermidine synthase 2 Arabidopsis thaliana (Mouse-ear cress)	AT1G70310.1
po11_olive_022035	5	-	-	64	-	Q40089	Complete Sure	ATP synthase subunit delta', mitochondrial Ipomoea batatas (Sweet potato) (Convolvulus batatas)	AT5G47030.1
po11_olive_022038	15	-	17;34;121	-	-	A5AJP7	Internal Sure	Putative uncharacterized protein Vitis vinifera (Grape)	-
po11_olive_022040	97	97	89;97;103;114	41	153	Q9FF61	Internal Sure	Putative SWI/SNF-related matrix-associated actin-dependent regulator of chromatin subfamily A member 3-like 1 Arabidopsis thaliana (Mouse-ear cress)	AT3G26730.1
po11_olive_022043	28;92	-	28;92;113	154	154	Q0WPN0	Internal Sure	Inactive exonuclease DIS3L2 Arabidopsis thaliana (Mouse-ear cress)	AT1G77680.1
po11_olive_022046	7;36	36	38	-	-	Q9ZW02	C_terminal Putative	Pumilio homolog 3 Arabidopsis thaliana (Mouse-ear cress)	AT2G29140.1
po11_olive_022056	93	-	26;42;43;93;141	7	7	Q9FT73-2	Internal Sure	2 of Mediator of RNA polymerase II transcription subunit 34 OS=Arabidopsis thaliana GN=MED34	AT1G31360.1
po11_olive_022058	23;144	23;125	23;58;135;144	5	5	O80920	Internal Sure	Abscisic acid receptor PYL4 Arabidopsis thaliana (Mouse-ear cress)	AT2G38310.1
po11_olive_022069	75	-	64;69	-	-	Q9CAG5	Internal Sure	U-box domain-containing protein 7 Arabidopsis thaliana (Mouse-ear cress)	AT1G67530.1
po11_olive_022070	6;15;139	84	78;84;104;139	-	-	Q9S7N9	Internal Sure	Polyadenylate-binding protein-interacting protein 12 Arabidopsis thaliana (Mouse-ear cress)	AT4G10610.1
po11_olive_022074	23	-	26;82	43	43	Q9LV52	Internal Sure	Heat stress transcription factor C-1 Arabidopsis thaliana (Mouse-ear cress)	AT3G24520.1
po11_olive_022078	53;77	20	27;53;77	-	-	A0A067K1T6	Internal Sure	Uncharacterized protein Jatropha curcas (Barbados nut)	-
po11_olive_022085	25	-	25;43;48	115	115	Q9LHE7	N_terminal Sure	Phytochrome-associated serine/threonine-protein phosphatase 3 Arabidopsis thaliana (Mouse-ear cress)	AT3G19980.1
po11_olive_022086	22	64	22;64	78	4;78	F6HKZ0	Complete Sure	Putative uncharacterized protein Vitis vinifera (Grape)	AT3G57450.1
po11_olive_022087	10;144	10	76;106	85	85	Q9ZQX6	N_terminal Sure	ETO1-like protein 1 Arabidopsis thaliana (Mouse-ear cress)	AT4G02680.1
[truncated: 5,790 more rows]
