# Supplementary material for: S-nitroso- and nitro- proteomes in the olive (Olea europaea L.) pollen. Predictive versus experimental data by nano-LC-MS
Source: Data Brief. 2017 Oct 6;15:474–7. doi: 10.1016/j.dib.2017.09.058 (PMC5647517; doi:10.1016/j.dib.2017.09.058)
Supplement: Supplementary file 4 — Supplementary material [file mmc4.xlsx]

## Sheet: Hoja1
	S-NITROSYLATION position/s			TYR-NITRATION position/s
PROTEIN ID	SNOSite (high)	iSNO_aapair	GPS-sno (high)	GPS-yno2 (medium)	GPS-yno2 (high)	FLN HIT	FLN STATUS	FLN DEFINITION	TAIR ORTHOLOG
po11_olive_000001	111;125;201;370;407;483;541;542;669;681;839;857;872;875;918;954;1135;1216;1346;1364;1426;1427;1641;1722;1781;1802;1908;1932;1967;1981;1985;2007;2051	125;201;407;918;954;1135;1451;1722;2051	457;542;1047;1135;1237;1451	707;889;1023;1202;2078	712;1202;2078	F6H0K3	Complete Putative	Putative uncharacterized protein Vitis vinifera (Grape)	AT1G77460.1
po11_olive_000005	67;159;305;350;352;419;433;821;883;890;895;1119;1212;1455;1481	159;419;895;1119;1843	895	125;126;129;191;1195;1215;1243;1275	126;129;1195;1215;1243;1275	Q3B724	Complete Sure	Callose synthase 5 Arabidopsis thaliana (Mouse-ear cress)	AT2G13680.1
po11_olive_000007	67;159;305;350;352;419;433;883;890;895;1119;1212;1456;1482	159;419;895;1119;1838	895	125;126;129;191;1195;1215;1260;1261;1276	126;129;1195;1215;1260;1261;1276	Q3B724	Complete Sure	Callose synthase 5 Arabidopsis thaliana (Mouse-ear cress)	AT2G13680.1
po11_olive_000009	67;159;305;350;352;419;433;883;890;895;1119;1212;1455;1481	159;419;895;1119;1841	895	125;126;129;191;1195;1215;1243;1259;1275	126;129;1195;1215;1243;1259;1275	Q3B724	Complete Sure	Callose synthase 5 Arabidopsis thaliana (Mouse-ear cress)	AT2G13680.1
po11_olive_000013	39;62;245;261;287;350;363;373;454;515;552;586;634;657;668;694;742;771;844;850;865;1130;1151;1249;1290;1397;1398;1417;1460;1472	39;287;350;861;1245;1413;1456	363;771	172;299;487;712;780;1026;1272;1424;1452	140;299;487;1026;1272;1424	Q9LKB9	Complete Sure	Myosin-6 Arabidopsis thaliana (Mouse-ear cress)	AT5G43900.3
po11_olive_000015_split_0	48;80	-	-	-	-	Q39766	Internal Sure	Polygalacturonase Gossypium barbadense (Sea-island cotton) (Egyptian cotton)	AT2G16770.1
po11_olive_000015_split_1	30;84;109;126;152;209;211;216;283;313;342;374;416;428;456;578;606;665;701;739;749;752;782;788;828;861;880;940;1037;1051;1151	14;28;77;142;318;349;400;731;967	14;389;731;814;873	49;182;271	49;182	Q9M0M2	Complete Putative	ABC transporter B family member 9 Arabidopsis thaliana (Mouse-ear cress)	AT4G18050.1
po11_olive_000017	98;231;304;308;385;438	231;438;499	-	7;278;300;546	7;546	Q8VYG3	Complete Sure	Endoglucanase 16 Arabidopsis thaliana (Mouse-ear cress)	AT3G43860.1
po11_olive_000019	186;226;431;439;519;611;712;741;827;832;833;910;919;979;1009;1047;1158	226;919	712	15;234;268;397;472;535;652;660;739	15;181;472;660	Q9SX33	Complete Sure	Putative phospholipid-transporting ATPase 9 Arabidopsis thaliana (Mouse-ear cress)	AT1G68710.1
po11_olive_000021	39;62;245;261;287;350;363;373;454;515;552;586;634;657;668;694;742;771;844;850;865;1137;1158;1256;1297	39;287;350;861;1252	363;771	172;299;487;712;780;1026;1279	140;299;487;1026;1279	Q9LKB9	N_terminal Sure	Myosin-6 Arabidopsis thaliana (Mouse-ear cress)	AT5G43900.3
po11_olive_000023	41;131;197;382;528;531;562;1113;1125;1200;1211;1221	382;1113;1200	197	55;208;319;378;669	208;319;378	M0WX41	Complete Sure	Uncharacterized protein Hordeum vulgare var. distichum (Two-rowed barley)	AT3G46920.1
po11_olive_000025_split_0	243;250	-	-	19;39;166	19;166	Q9SF29	Complete Sure	Syntaxin-71 Arabidopsis thaliana (Mouse-ear cress)	AT3G09740.1
po11_olive_000025_split_1	59;64;90;120;156;161;222;265	64;90;226	120	-	-	M5WNR6	Complete Putative	Uncharacterized protein Prunus persica (Peach) (Amygdalus persica)	AT1G31050.1
po11_olive_000027_split_1	31;205;250;252;330;586;846	330;586;846	330	414	414	Q9M2A0	Complete Sure	ATPase 8, plasma membrane-type Arabidopsis thaliana (Mouse-ear cress)	AT3G42640.1
po11_olive_000029	16;62;100;109;141;168;279;285;403;404;428;528;749;754;782;796;830;874;925;953;999	109;168;403;404;428;830;953;1025	16;782	64;605;1016	64;605;1016	A0A068VD29	Complete Sure	Coffea canephora DH200=94 genomic scaffold, scaffold_263 Coffea canephora (Robusta coffee)	AT2G41830.1
po11_olive_000031	92;166;188;241;351;360;479;481;508;510;712;736;740;909;913;938;969;974;1013;1029;1098;1118	712;835;893;1029;1098;1118	969	881;994	994	A0A022RA96	Complete Putative	Uncharacterized protein Erythranthe guttata (Yellow monkey flower) (Mimulus guttatus)	AT2G43900.1
po11_olive_000033	210;799;846;911	500	-	259;299;312;886	-	Q6ZI17	Complete Sure	Protein MEI2-like 2 Oryza sativa subsp. japonica (Rice)	AT5G61960.1
po11_olive_000035	19;20;59;80;106;138;165;182;216;218;278;396;421;600;607;815;867;914;943	19;59;106;165;396;421;846;855;876;914	278;914	61;225;302;559;907;991	61;225;302;559;591;991	A0A022QIH9	Complete Sure	Uncharacterized protein Erythranthe guttata (Yellow monkey flower) (Mimulus guttatus)	AT5G21080.1
po11_olive_000037_split_0	27;40;58;90;95;102;307	-	-	197	197	Q7Y201	Internal Sure	Probable pectinesterase/pectinesterase inhibitor 13 Arabidopsis thaliana (Mouse-ear cress)	AT2G45220.1
po11_olive_000037_split_1	104;111;112;167;203;493;525;538;543;644	167;367;644;720	367	363;464;775	363;464;775	A0A022Q0K8	Complete Sure	Uncharacterized protein Erythranthe guttata (Yellow monkey flower) (Mimulus guttatus)	AT2G24370.1
po11_olive_000039_split_1	16;32;42;154	40	2	-	-	O82663	C_terminal Putative	Succinate dehydrogenase [ubiquinone] flavoprotein subunit 1, mitochondrial Arabidopsis thaliana (Mouse-ear cress)	AT5G66760.1
po11_olive_000041	154;161;164;175;178;269;407;436;628;643;654;699;800;839;910;941	175;322	138	47;598	47	Q9SZL9	Complete Sure	Cellulose synthase-like protein D4 Arabidopsis thaliana (Mouse-ear cress)	AT4G38190.1
po11_olive_000043	109;186;376;391;470;495;518	482	-	3;57;494;782;927;948	494;948	A9QM73	Complete Putative	Protein SMG7 Arabidopsis thaliana (Mouse-ear cress)	AT5G19400.1
po11_olive_000045	344;629;672;717;742;989;1050	496;706;742;989;1085	486;496;629	859	859	Q9LU41	Complete Sure	Calcium-transporting ATPase 9, plasma membrane-type Arabidopsis thaliana (Mouse-ear cress)	AT3G21180.1
po11_olive_000047	29;41;193;270;370;408;511;589;594;623;756;961	29;270;756;961	324;623;961	424;982	918;982	A0A022QDL2	N_terminal Sure	Uncharacterized protein Erythranthe guttata (Yellow monkey flower) (Mimulus guttatus)	AT1G20970.1
po11_olive_000051	51;358;416;467;553;568;579;624;734;773;1005	416;1005	-	398;419;523	-	O49323	Complete Sure	Cellulose synthase-like protein D1 Arabidopsis thaliana (Mouse-ear cress)	AT2G33100.1
po11_olive_000053	232;245;329;441;526;959;1075	328	-	277;473;935;1116	277;473;935	Q2PCF1	N_terminal Sure	Pleiotropic drug resistance protein 2 Nicotiana plumbaginifolia (Leadwort-leaved tobacco) (Tex-Mex tobacco)	AT1G66950.1
po11_olive_000055	343;628;663;716;741;958;988;1049	495;705;741;988	485;495	668;858;1081	858;1081	Q9LU41	Complete Sure	Calcium-transporting ATPase 9, plasma membrane-type Arabidopsis thaliana (Mouse-ear cress)	AT3G21180.1
po11_olive_000057	62;65;79;81;92;105;108;140;196;677;819;862;975;1006	92;819;862	975	-	-	F4JKK0-2	Complete Sure	2 of Probable E3 ubiquitin ligase SUD1 OS=Arabidopsis thaliana GN=SUD1	AT4G34100.1
po11_olive_000059	151;377;478;489;557;588;673;833;867;920;922	377	-	363	-	F4K4R6	Complete Sure	Protein GAMETE EXPRESSED 2 Arabidopsis thaliana (Mouse-ear cress)	AT5G49150.1
po11_olive_000061	45;48;174;201;265;315;343;477;496;520;608;838;886	198;262;474;493;516	340	470	-	A0A022PQX6	Complete Sure	Uncharacterized protein Erythranthe guttata (Yellow monkey flower) (Mimulus guttatus)	AT3G57410.1
po11_olive_000063	69;127;278;521;596;829	390	829	497;569;655;898;932	655;932	K4C886	Complete Sure	Uncharacterized protein Solanum lycopersicum (Tomato) (Lycopersicon esculentum)	AT1G63640.1
po11_olive_000065	124;178;210;280;321;348;416;508;510;564;627;738;756;774;790;855;933	321;416;738;774;855;888;933	124;178;280;321;348;416;774	11;65;281;291;404;451;698;709	11;65;247;291;451;709	Q9M8Y0	Complete Sure	Probable UDP-N-acetylglucosamine--peptide N-acetylglucosaminyltransferase SEC Arabidopsis thaliana (Mouse-ear cress)	AT3G04240.1
po11_olive_000067	14;55;103;120;272;274;291;486;498;585;693;709;724;860;918;994	103;272;486;541;585;693;724;918;958	272;958	3;446;469;489;549;883	446;469;549;883	A0A068TVB0	Complete Sure	Coffea canephora DH200=94 genomic scaffold, scaffold_3 Coffea canephora (Robusta coffee)	AT2G33420.1
po11_olive_000069	45;80;164;200;271;320;326;341;541;557;641;790;794	200;320;326;536	6;557	297	-	Q8LNZ2	Complete Putative	Kinesin-like protein NACK2 Arabidopsis thaliana (Mouse-ear cress)	AT4G38950.1
po11_olive_000071	62;83;109;168;275;281;424;680;728;748;776;824;906;920	23;62;83;168;424;728;824;906;1021	16;83;281;424;728;776	64;1012	64;1012	A0A068VD29	Complete Sure	Coffea canephora DH200=94 genomic scaffold, scaffold_263 Coffea canephora (Robusta coffee)	AT2G41830.1
po11_olive_000073	149;205;499;606;747;773;797;844;909	205;844	-	254;287;353;884	123	Q64M78	Complete Putative	Protein MEI2-like 4 Oryza sativa subsp. japonica (Rice)	AT5G07290.1
po11_olive_000075	45;80;164;200;271;320;326;341;541;557;641;790;794	200;320;326;536	6;557	297	-	Q8LNZ2	Complete Putative	Kinesin-like protein NACK2 Arabidopsis thaliana (Mouse-ear cress)	AT4G38950.1
po11_olive_000079_split_0	39;60	-	-	13	13	Q9SZL7	N_terminal Putative	Protein FAR1-RELATED SEQUENCE 9 Arabidopsis thaliana (Mouse-ear cress)	AT4G38170.1
po11_olive_000079_split_1	24;42;53	48	21;48	17;58	58	O64781-2	Internal Sure	2 of G-type lectin S-receptor-like serine/threonine-protein kinase At1g61390 OS=Arabidopsis thaliana GN=At1g61390	AT1G52290.1
po11_olive_000083	226;243;251;278;400;461;567;621;662;679;732;775;941;1020	226;243;251;461;1020	243	149;555;869	149;555;609	O49954	Complete Sure	Glycine dehydrogenase (decarboxylating), mitochondrial Solanum tuberosum (Potato)	AT4G33010.1
po11_olive_000085	48;78;80;138;200;271;309;320;341;475;538;588;669;676;746;838	78;125;138;200;256;341;475	256;538	233;297;448;812	233;448;812	A0A022RIY1	Complete Putative	Uncharacterized protein Erythranthe guttata (Yellow monkey flower) (Mimulus guttatus)	AT2G21300.1
po11_olive_000087_split_0	56;67;224;232;546;614	24;56;67;224;614	546	10;563;609	10;563	Q3E991	Complete Putative	Probable inactive leucine-rich repeat receptor-like protein kinase At5g20690 Arabidopsis thaliana (Mouse-ear cress)	AT3G42880.1
po11_olive_000087_split_1	106;116;157;221	116;157;221	-	86;209;240	26;86;209;240	Q8LCV1	Complete Sure	Thioredoxin domain-containing protein PLP3B Arabidopsis thaliana (Mouse-ear cress)	AT5G66410.1
po11_olive_000089	74;111;146;161;221;237;254;260;275;291;523;558;605;698;893;921;1042;1068	98;111;146;523;558;1084	74;321;893;995	139;1100	139;1100	Q9FF46	Complete Sure	ABC transporter G family member 28 Arabidopsis thaliana (Mouse-ear cress)	AT5G60740.1
po11_olive_000091	118;145;209;259;287;421;440;463;551;664	209;421;440;463	287	-	835	O81645	Complete Sure	Villin-3 Arabidopsis thaliana (Mouse-ear cress)	AT3G57410.1
po11_olive_000093	86;93;140;142;149;459;491;509;610;667;686;756	140;335;459;491;610;667;686	140;335	331	110;331	Q9SW11	Complete Putative	U-box domain-containing protein 35 Arabidopsis thaliana (Mouse-ear cress)	AT2G24370.1
po11_olive_000095	37;103;215;253;255;272;520;563;671;693;708;792;841;873;899;939;975	702;786	792;939	449;527;651	449;527	A0A022R198	Complete Putative	Uncharacterized protein Erythranthe guttata (Yellow monkey flower) (Mimulus guttatus)	AT1G04470.1
po11_olive_000097	31;59;205;250;252;330;436;586;894	330;436;586;894	330	414	414	Q9M2A0	Complete Sure	ATPase 8, plasma membrane-type Arabidopsis thaliana (Mouse-ear cress)	AT3G42640.1
po11_olive_000099	49;159;193;202;205;541;675;677;715;1026;1027	8;105;589;939	5;8;540	234;309	-	Q9SH30	C_terminal Sure	Probable copper-transporting ATPase HMA5 Arabidopsis thaliana (Mouse-ear cress)	AT1G63440.1
po11_olive_000101	58;82;106;258;283;411;509;596;750;820	82;820	-	317;542;624;758	758	Q94B77	Complete Putative	Formin-like protein 5 Arabidopsis thaliana (Mouse-ear cress)	AT5G54650.1
po11_olive_000103	63;92;112;125;140;205;241;320;321;328;361;383;429;445;567;608;672;707;757;787;841;917;922	10;445;626;757;787	10;178;672;707;757	16;106;470;512;686;746;775;788	16;106;470;686;746;775;788	O65020	Complete Sure	Ethylene-overproduction protein 1 Arabidopsis thaliana (Mouse-ear cress)	AT3G51770.2
po11_olive_000105	61;82;89;92;103;106;250;335;364;556;571;582;627;728;767;838;869	103;556	66	21;404;526	21	Q9SZL9	C_terminal Putative	Cellulose synthase-like protein D4 Arabidopsis thaliana (Mouse-ear cress)	AT4G38190.1
po11_olive_000107	22;131;245;274;430;656;723;910	21;273;429	4;21;273;722	1;222;312;344;877;1029	1;222;312;877;1029	A0A022RH23	C_terminal Putative	Uncharacterized protein Erythranthe guttata (Yellow monkey flower) (Mimulus guttatus)	AT5G10500.1
po11_olive_000109	58;105;137;164;178;229;289;313;328;404;407;432;516;653;878;903;911;944	19;58;164;229;289;313	12;19;908;984	60;80;582;714;750;766;787	60;714;766;787	A0A068V6W8	Complete Sure	Coffea canephora DH200=94 genomic scaffold, scaffold_132 Coffea canephora (Robusta coffee)	AT1G05960.2
po11_olive_000111	68	68;84	-	11	11	Q75GK4	Complete Putative	CBL-interacting protein kinase 7 Oryza sativa subsp. japonica (Rice)	AT1G64300.1
po11_olive_000113	28;97;143;314;452;470;589;626;649;670;695;936	97;314;452;649;695	442;452	398;808	808	O81108	Complete Sure	Calcium-transporting ATPase 2, plasma membrane-type Arabidopsis thaliana (Mouse-ear cress)	AT4G37640.1
po11_olive_000115	42;79;170;318;838;844;900	169;317;843	169;317	204;331;811;882	204;266;331;646;882	A0A022RH23	C_terminal Putative	Uncharacterized protein Erythranthe guttata (Yellow monkey flower) (Mimulus guttatus)	AT2G30500.1
po11_olive_000117	252;254;332;358;382;438;588	332;382;588	332	416	416	Q03194	Complete Sure	Plasma membrane ATPase 4 Nicotiana plumbaginifolia (Leadwort-leaved tobacco) (Tex-Mex tobacco)	AT1G80660.1
po11_olive_000119_split_0	367;387;392;401;429;447	-	447	106;114;165;301	106;165;301	Q6NKW9	Complete Sure	Glucan endo-1,3-beta-glucosidase 8 Arabidopsis thaliana (Mouse-ear cress)	AT5G64790.1
po11_olive_000119_split_1	17;24;41;72;74;125;156;187;215;218	176	-	-	-	P93005	C_terminal Putative	Pentatricopeptide repeat-containing protein At2g33680 Arabidopsis thaliana (Mouse-ear cress)	AT2G33680.1
po11_olive_000123	31;32;86;105;115;116;174;293;423;440;487;502;531;717	293;322;440;502;717	-	317;434;757	317;757	A0A068UWW4	Complete Sure	Coffea canephora DH200=94 genomic scaffold, scaffold_62 Coffea canephora (Robusta coffee)	AT1G64300.1
po11_olive_000125	290;354;379;389;510;524;548;596;735	290;354;379;389;524;548	-	207;215;232;270;495;676;893	215;232;495;893	Q8H0U8	C_terminal Putative	DEAD-box ATP-dependent RNA helicase 42 Arabidopsis thaliana (Mouse-ear cress)	AT1G20920.1
po11_olive_000127	85;149;404;449;512;575;579;580;596;634;681;757;758	149;404;579;681;758	404;449;512	4;227;400;501;799	4;227;501	Q9FKG6	Complete Putative	U-box domain-containing protein 52 Arabidopsis thaliana (Mouse-ear cress)	AT4G31230.1
po11_olive_000135	121;188;437;618;717;808;841;881;896	121;881;896	14	638;910	-	Q9LYS2	C_terminal Putative	ABC transporter C family member 10 Arabidopsis thaliana (Mouse-ear cress)	AT3G59140.1
po11_olive_000137	147;161;193;303;469;578;615;656;664;844	469	877	588	588	Q9SEX2	N_terminal Sure	Katanin p60 ATPase-containing subunit A1 Arabidopsis thaliana (Mouse-ear cress)	AT4G02480.1
po11_olive_000139	180;257;288;459;460;530;611;795;852;946;952;993	257;529	-	161;429;625;712;745;855;865;878;1024	161;712;855;1024	Q8RWY3	N_terminal Sure	Putative chromatin-remodeling complex ATPase chain Arabidopsis thaliana (Mouse-ear cress)	AT3G06400.3
po11_olive_000141	53;56;72;97;145;297;319;342;391;455;468;473;542;574;662	140;292;450;569;645;657	292;337;386	143;288;389;728	143	Q8S8S7	C_terminal Putative	U-box domain-containing protein 34 Arabidopsis thaliana (Mouse-ear cress)	AT5G12000.1
po11_olive_000145	107;118;127;129;178;209;235;261;266;332;382;457;529;551;803;828	175;258;263;526;825	258;263	669	669	Q9XES1	C_terminal Putative	Calcium-transporting ATPase 4, endoplasmic reticulum-type Arabidopsis thaliana (Mouse-ear cress)	AT1G07670.1
po11_olive_000147_split_0	48;78;80;138;200;271;309;320;341;475;530;580	78;125;138;200;256;341	256;530	233;297	233	Q8S950	N_terminal Sure	Kinesin-like protein NACK1 Nicotiana tabacum (Common tobacco)	AT4G38950.1
po11_olive_000149	36;327;520;598;637;731;754;776;787;807	36;327;637;776;787	731	-	-	Q9SR05	Complete Sure	Receptor-like protein kinase ANXUR1 Arabidopsis thaliana (Mouse-ear cress)	AT3G04690.1
po11_olive_000151	81;143;154;185;414;565;625;696;720;732;787;847;869	143;154;732;847;869	787	4;71	4;71	Q9LX82-3	Complete Sure	MYB48-2 of Transcription factor MYB48 OS=Arabidopsis thaliana GN=MYB48	AT5G16770.1
po11_olive_000153	663;716;765;841;909;923;941	663;923	765	262;309;404	309;404	Q9FGK8	N_terminal Sure	Protein transport protein SEC16B homolog Arabidopsis thaliana (Mouse-ear cress)	AT5G47490.1
po11_olive_000155	37;71;229;272;285;404;472;475;489;500;514;517;528;530;550;583;586;596;609;616;638;645;667;681;689;793;857;905;910	37;71;272;386;473;548;614;643;687	386;557;860	100;118;248;419;604	118;248;419;740	P0CB22	C_terminal Putative	Histone-lysine N-methyltransferase ATX2 Arabidopsis thaliana (Mouse-ear cress)	AT1G05830.1
po11_olive_000157	42;314;610;704;760	314;704	42;704	68;157;206;664	157;206;664	Q9SJT0	Complete Putative	Probable receptor-like protein kinase At2g21480 Arabidopsis thaliana (Mouse-ear cress)	AT2G21480.1
po11_olive_000159	62;93;444;459;504;540;542;601;617;678;726;789	93;459;601;617;726	6;62	-	-	Q8L751	Complete Sure	Oxysterol-binding protein-related protein 1C Arabidopsis thaliana (Mouse-ear cress)	AT4G08180.1
po11_olive_000161	197;208;332;440;524;567;627;658;800	447	2;208	-	-	Q38998	Complete Sure	Potassium channel AKT1 Arabidopsis thaliana (Mouse-ear cress)	AT2G26650.1
po11_olive_000163	520;613;645;665;730	613	659	254;392;415	254;392;415	A0A022RSU9	Complete Sure	Uncharacterized protein Erythranthe guttata (Yellow monkey flower) (Mimulus guttatus)	AT3G22270.1
po11_olive_000165	38;94;199;253;265;339;395;610	265;367;395;650	3;5;441;610	14;542;651	14;651	F4I114	Complete Putative	Probable serine/threonine-protein kinase At1g09600 Arabidopsis thaliana (Mouse-ear cress)	AT1G71530.1
po11_olive_000167	11;37;45;51;59;107;119;200;229;245;280;299	11;37;59;229;356	11;107	89;309	-	Q9FNZ2	Complete Putative	Zinc finger CCCH domain-containing protein 48 Arabidopsis thaliana (Mouse-ear cress)	AT4G25440.1
po11_olive_000169	57;60;81;94;107;122;169;170;171;172	60;94;110;122	-	93;125;246;341;379;389;418;422;441;479	246;341;389;422;441	A0A068V323	Complete Sure	Coffea canephora DH200=94 genomic scaffold, scaffold_92 Coffea canephora (Robusta coffee)	AT5G16720.1
po11_olive_000171	27;120;127;130;144	-	9	-	-	Q9SA37	Complete Putative	Cation/H(+) antiporter 1 Arabidopsis thaliana (Mouse-ear cress)	AT1G16380.1
po11_olive_000175	51;65;68;75;158;195;203;238;249;427;471;497;544;668;674	249;427;544;668	388	356;627	356	C0LGQ4	Complete Sure	Probable LRR receptor-like serine/threonine-protein kinase MRH1 Arabidopsis thaliana (Mouse-ear cress)	AT4G18640.1
po11_olive_000181	50;57;110;142;159;235;303;317;335;400	57;142;317	142;159	379;602	379	Q9FGK8	C_terminal Putative	Protein transport protein SEC16B homolog Arabidopsis thaliana (Mouse-ear cress)	AT5G47490.1
po11_olive_000183	100;107;163;200;283;364;490;540;717	283;364;641;717	364	360;461	360;461	Q8S8S7	Complete Putative	U-box domain-containing protein 34 Arabidopsis thaliana (Mouse-ear cress)	AT2G24370.1
po11_olive_000185	15;35;38;231;265;269;289;347;449;529;540;620;628;815;821;854;905	35;269;347;540	289;529;620;628	337;963	337;397;963	Q94FN2	Internal Sure	Protein MOR1 Arabidopsis thaliana (Mouse-ear cress)	AT2G35630.1
po11_olive_000187	19;51;65;68;75;158;195;203;238;249;427;471;497;544;668;674	249;427;544;668	388	356;627	356	C0LGQ4	Complete Sure	Probable LRR receptor-like serine/threonine-protein kinase MRH1 Arabidopsis thaliana (Mouse-ear cress)	AT4G18640.1
po11_olive_000189	81;168;179;210;439	150;161	-	4;71	4;71	Q0JIC2-2	Complete Sure	2 of Transcription factor GAMYB OS=Oryza sativa subsp. japonica GN=GAM1	AT5G55020.1
po11_olive_000193	83;269;418;446	-	418	111;121;545	545	Q9FMR9	Complete Sure	RuvB-like protein 1 Arabidopsis thaliana (Mouse-ear cress)	AT4G28000.1
po11_olive_000197	69;260;341;438;504;509;605	69;260;605	9	816	409;816	Q8W4S4	Complete Sure	V-type proton ATPase subunit a3 Arabidopsis thaliana (Mouse-ear cress)	AT4G39080.1
po11_olive_000199	73;103;141;190;210;276;281;486;491;580;706	103;210;343;486;684	190;684	38	38	Q93WV0-2	Complete Sure	2 of Probable WRKY transcription factor 20 OS=Arabidopsis thaliana GN=WRKY20	AT2G37260.1
po11_olive_000203	58;625;720;776	625;720;776	58;586;720	39;84;538	39;538	Q9SJT0	Complete Sure	Probable receptor-like protein kinase At2g21480 Arabidopsis thaliana (Mouse-ear cress)	AT2G21480.1
po11_olive_000205	136;281;389;406;458;475;558;604	281;389;406;458;475;558	406	-	-	Q9CAD5	Complete Putative	Mitogen-activated protein kinase kinase kinase YODA Arabidopsis thaliana (Mouse-ear cress)	AT5G66850.1
po11_olive_000207	36;327;357;522;600;639;733;756;778;789	36;327;778;789	733	277;834	-	Q9SR05	Complete Sure	Receptor-like protein kinase ANXUR1 Arabidopsis thaliana (Mouse-ear cress)	AT3G04690.1
po11_olive_000215	57;60;81;94;107;122;169;170;171;172	60;94;110;122	-	93;125;342;380;390;419;423;442;480	342;390;423;442	A0A068V323	Complete Sure	Coffea canephora DH200=94 genomic scaffold, scaffold_92 Coffea canephora (Robusta coffee)	AT5G16720.1
po11_olive_000217	30;78;127;143;344;471	30	-	396;443;627	443;627	Q3E954	Complete Sure	Probable boron transporter 6 Arabidopsis thaliana (Mouse-ear cress)	AT5G25430.1
po11_olive_000219	36;327;357;522;600;639;733;756;778;789	36;327;778;789	733	277;834	-	Q9SR05	Complete Sure	Receptor-like protein kinase ANXUR1 Arabidopsis thaliana (Mouse-ear cress)	AT3G04690.1
po11_olive_000221	239;608	239;346	-	8;134;453;466;671	8;134;453;466;577	Q9FLV9	Complete Sure	S-type anion channel SLAH3 Arabidopsis thaliana (Mouse-ear cress)	AT5G24030.1
po11_olive_000223	127;132;221	127;325	325	-	-	Q9FFS3	Complete Sure	Probable WRKY transcription factor 24 Arabidopsis thaliana (Mouse-ear cress)	AT5G41570.1
po11_olive_000225	94;96;103;159;248;276;390;472;504;522;623	276;345;390;504;623;699	345	162;341;440;443	162;341;443	Q9SW11	Complete Putative	U-box domain-containing protein 35 Arabidopsis thaliana (Mouse-ear cress)	AT2G24370.1
po11_olive_000227	103;120;193;251;275;437;510;606;682	275;509;635	732	166;283	283	A0A022Q1D9	Complete Putative	Uncharacterized protein Erythranthe guttata (Yellow monkey flower) (Mimulus guttatus)	AT5G11850.1
po11_olive_000229	243;372;549	243;372;549	-	284;354;400;823	284;823	Q93ZX1	Complete Sure	Replication factor C subunit 4 Arabidopsis thaliana (Mouse-ear cress)	AT1G64110.2
po11_olive_000235	12;283;342;404;480;498;503;517;547;586	12;216;341;536	503	182;236;293;604;690	182;198;236;293;604;690	Q9SIN1	Complete Sure	Inactive TPR repeat-containing thioredoxin TTL3 Arabidopsis thaliana (Mouse-ear cress)	AT5G65160.1
po11_olive_000237	218;325;511;660;688	-	660	207;353;363;787	207;787	Q9FMR9	Complete Sure	RuvB-like protein 1 Arabidopsis thaliana (Mouse-ear cress)	AT4G28000.1
po11_olive_000239	12;61;102;222;264;542	222	12;264	217;254;367;554	217;254;367;554	P29162	Complete Sure	L-ascorbate oxidase homolog Nicotiana tabacum (Common tobacco)	AT1G55560.1
po11_olive_000241	34;64;136;146;253;280;311;426;439;465;472;725	34;146;311;426;472;590	280;426	495	495	A0A022RGQ8	Complete Sure	Uncharacterized protein Erythranthe guttata (Yellow monkey flower) (Mimulus guttatus)	AT3G23660.2
po11_olive_000243	251;288;361;371;634;688	251;634	634;662;771	68	-	Q93ZT6-2	Complete Sure	2 of Eukaryotic translation initiation factor isoform 4G-1 OS=Arabidopsis thaliana GN=EIF(ISO)4G1	AT5G57870.1
po11_olive_000245	155;258;349	258;349	-	197;220;288;391	197;220;288;391	Q9FXA2	Complete Putative	Polyadenylate-binding protein 8 Arabidopsis thaliana (Mouse-ear cress)	AT1G49760.1
po11_olive_000247	204;223;242;321;349	223;423	3;423	74;298;514;562	514	Q9ZVM9	Complete Sure	Probable serine/threonine-protein kinase At1g54610 Arabidopsis thaliana (Mouse-ear cress)	AT1G18670.1
po11_olive_000249	57;248;329;336;426;593	57;248;426;593	-	87;118;235;392;795	87;118;795	Q8W4S4	Complete Sure	V-type proton ATPase subunit a3 Arabidopsis thaliana (Mouse-ear cress)	AT4G39080.1
po11_olive_000251	141;174;275;453;459;507	507	-	15;527;540	15;527;540	Q9SEX2	Complete Sure	Katanin p60 ATPase-containing subunit A1 Arabidopsis thaliana (Mouse-ear cress)	AT4G02480.1
po11_olive_000253	54;82;151;172;198;255;366;433;457;564;593;621;632;784;785	172;366	54	71;379;474;561	71;379;474;561	A0A068U6W6	Complete Sure	Coffea canephora DH200=94 genomic scaffold, scaffold_11 Coffea canephora (Robusta coffee)	AT3G56320.1
po11_olive_000255	186;204;342;444;680;716;745;758;764;781	680;737;764;781;794	-	159;166	166	Q9SCU9	Complete Putative	Beta-galactosidase 13 Arabidopsis thaliana (Mouse-ear cress)	AT2G16730.1
po11_olive_000257	41;174;185;238;272;333;352;411;559	174;272;333	5;174;272	157;477;500;549;586	157;477;500;549	Q06850	Complete Sure	Calcium-dependent protein kinase 1 Arabidopsis thaliana (Mouse-ear cress)	AT5G04870.1
po11_olive_000259	136;163;267;275;286;370;448;495;520;636;686;690	275;370;541;636;690	131;448;541	89;175;425;656	175;425;656	O23755	Complete Sure	Elongation factor 2 Beta vulgaris (Sugar beet)	AT1G56070.1
po11_olive_000261	87;99;118;277;308;348;399;436;456;559;714;723;739;807	65;192;282;327;606;622;690	348;723	832;871	832;871	Q0WM29	C_terminal Sure	Methylmalonate-semialdehyde dehydrogenase [acylating], mitochondrial Arabidopsis thaliana (Mouse-ear cress)	AT2G14170.1
po11_olive_000263	397;478;528	64;341;417	397	449	449	Q8S8S7	Complete Putative	U-box domain-containing protein 34 Arabidopsis thaliana (Mouse-ear cress)	AT2G24370.1
po11_olive_000265	172;174;203;227;378;432;444;562	120;174;390;562	432;562	365;666	365;666	Q9ZVC9-2	Complete Putative	2 of Protein FAR1-RELATED SEQUENCE 3 OS=Arabidopsis thaliana GN=FRS3	AT2G27110.1
po11_olive_000267	38;51;58;90;228;404;493;514;574;644	90;249;574	514	5	5	Q9SFB8	Complete Sure	Phosphatidylinositol 4-phosphate 5-kinase 6 Arabidopsis thaliana (Mouse-ear cress)	AT3G07960.1
po11_olive_000271	75;272;335;358;378;407;441;502;615;639	441;502;639	272	22;71;92;110;583	22;110	A0A068U0S2	Complete Putative	Coffea canephora DH200=94 genomic scaffold, scaffold_8 Coffea canephora (Robusta coffee)	AT3G27960.1
po11_olive_000273	46;66;75;162;176;276;388;418;564;565	276;388	181	123;149;376;429;642;697	149;376;429;697	A0A022R822	Complete Sure	Uncharacterized protein Erythranthe guttata (Yellow monkey flower) (Mimulus guttatus)	AT5G60760.1
po11_olive_000275	28;223;319;463;599	327;463	-	411;472	411;472	P43298	N_terminal Sure	Probable receptor protein kinase TMK1 Arabidopsis thaliana (Mouse-ear cress)	AT2G01820.1
po11_olive_000279	328;389;522;580;649;733;754	-	389	56;463;499;698	463	Q42699	Complete Sure	5-methyltetrahydropteroyltriglutamate--homocysteine methyltransferase Catharanthus roseus (Madagascar periwinkle) (Vinca rosea)	AT5G17920.1
po11_olive_000281	109;152;183;477;516;528;573;685;715;892	-	109;516;839	278	278	Q8H0T4	Internal Sure	E3 ubiquitin-protein ligase UPL2 Arabidopsis thaliana (Mouse-ear cress)	AT1G70320.1
po11_olive_000283	262;368;518;826;856	157;263;413;721;737	1;259	17;343	17;343	Q9M2A0	C_terminal Putative	ATPase 8, plasma membrane-type Arabidopsis thaliana (Mouse-ear cress)	AT3G42640.1
po11_olive_000285_split_0	19;43;57;60;90;96;108;128;139;150;164;165;325;328;343;353;362;368;409;431;442;484;498;526;582;614;621;654	51;139;234;254;348;440;455	17;128;593	-	-	Q67YI9-2	Complete Sure	2 of Clathrin interactor EPSIN 2 OS=Arabidopsis thaliana GN=EPSIN2	AT2G43160.3
po11_olive_000287	54;58;197;202;396;435	435	6	159;367	159	Q9LZK5	Complete Sure	DnaJ protein ERDJ3B Arabidopsis thaliana (Mouse-ear cress)	AT5G62780.1
po11_olive_000289	74;141;190;210;276;281;480;485;574;678;701	210;349;354;547	678	241	-	A0A068U7U3	Complete Sure	Coffea canephora DH200=94 genomic scaffold, scaffold_12 Coffea canephora (Robusta coffee)	AT5G56270.1
po11_olive_000291	27;55;71;74;95;172;235;310;322;339;348;389;423;448;545;574;620;665;670	27;55;448	339;545;620	207;431;540	207;431;540	O48700	Complete Sure	U-box domain-containing protein 6 Arabidopsis thaliana (Mouse-ear cress)	AT1G24330.1
po11_olive_000293	25;46;74;169;227;325;354;378;422;528;656;677;765;774	46;74;169;227;325;677	-	-	-	Q9C5Y0-2	Complete Sure	2 of Phospholipase D delta OS=Arabidopsis thaliana GN=PLDDELTA	AT4G35790.1
po11_olive_000295	61;66;77;82;83;85;118;142;145;172;234;255;264;299;312;329;352;413;424;435;480;572;581	145;172;255;299;312;329;352;413;432;572	255;352	371;559	559	Q9LHF5	Complete Sure	VIN3-like protein 1 Arabidopsis thaliana (Mouse-ear cress)	AT3G24440.1
po11_olive_000297	34;64;72;83;256;283;314;429;442;468;475;728	34;148;314	429	498;552	498;552	A0A022RGQ8	Complete Sure	Uncharacterized protein Erythranthe guttata (Yellow monkey flower) (Mimulus guttatus)	AT1G05520.1
po11_olive_000299	229;264;350;356;452;551;596;749	229;264	17;350	424;685;701;794	685;701	Q9SIT5	Complete Sure	Cation/H(+) antiporter 15 Arabidopsis thaliana (Mouse-ear cress)	AT2G13620.1
po11_olive_000301	120;131;184;218;343;357;362	170;314	5;218	17;118;495;532	17;118;495	A5A7I7	Complete Sure	Calcium-dependent protein kinase 4 Solanum tuberosum (Potato)	AT2G17290.1
po11_olive_000303_split_0	78;174;243	174	-	-	-	F4J4N3	N_terminal Sure	Dirigent protein 17 Arabidopsis thaliana (Mouse-ear cress)	AT5G35210.1
po11_olive_000303_split_1	14	-	-	39	39	F4KBP5	Internal Sure	Protein CHROMATIN REMODELING 4 Arabidopsis thaliana (Mouse-ear cress)	AT5G22760.1
po11_olive_000307	26;33;36;53;56;72;159;174;198;207;212;263;296;326;376;406;412;427;462;471;537;598;629;696;744	53;296;340;598;696;744	12;263;462;537;696	162;486;793;826	162;793;826	A0A068U706	Complete Sure	Coffea canephora DH200=94 genomic scaffold, scaffold_12 Coffea canephora (Robusta coffee)	AT2G28540.2
po11_olive_000309	39;239;254;457;602;750	254;266	9	486;643;777	486;777	Q9FFR9	Complete Sure	Cation/H(+) antiporter 18 Arabidopsis thaliana (Mouse-ear cress)	AT5G41610.1
po11_olive_000311	120;342;458	-	-	187;287;402;612;713	187;402;612;713	O48724	Complete Putative	Protein WEAK CHLOROPLAST MOVEMENT UNDER BLUE LIGHT 1 Arabidopsis thaliana (Mouse-ear cress)	AT2G26570.1
po11_olive_000313	67;150;245;246;275;315;349;632;662;684	150;275	-	78;739;759;768	739;759;768	F4IME1	Complete Sure	Mechanosensitive ion channel protein 7 Arabidopsis thaliana (Mouse-ear cress)	AT2G17000.1
po11_olive_000317	76;171;225;246;274;290;318;331;352;355;375;378;444;527;540;552	290;331;444	225;246	28	28	Q9XI07	Complete Putative	SWI/SNF complex subunit SWI3C Arabidopsis thaliana (Mouse-ear cress)	AT1G21700.1
po11_olive_000319	13;21;47;186;200;283;303;328;329;382;413;425;426;440;443;445;447;453;495;499	21;199;200;283;329;426	13	227	545	Q9LJU0	Complete Sure	COBRA-like protein 10 Arabidopsis thaliana (Mouse-ear cress)	AT3G20580.1
po11_olive_000321	205;254;312;314;320;344;434	205;320;434	344	149;406;571	406;571	Q94A34	Complete Sure	Phosphatidylinositol/phosphatidylcholine transfer protein SFH12 Arabidopsis thaliana (Mouse-ear cress)	AT4G36490.1
po11_olive_000323	31;32;86;105;116;174;282;284;293;322;442;489;504;615	32;86;442;615	116	409	-	M0ZGF9	Complete Sure	Uncharacterized protein Solanum tuberosum (Potato)	AT1G01450.1
po11_olive_000325	39;85;106;115;203;264;267;330;351;365;501;527;569;586	85;136;365;382;569	351	319;592	-	Q94II3	Complete Sure	Probable methyltransferase PMT21 Arabidopsis thaliana (Mouse-ear cress)	AT4G19120.1
po11_olive_000327	20;34;52;66;69;76;159;202;248;396;426;470;496;543;557;667;673	248;426;667	387	7;610;626	7	C0LGU7	Complete Putative	Probable LRR receptor-like serine/threonine-protein kinase At5g45840 Arabidopsis thaliana (Mouse-ear cress)	AT5G45840.2
po11_olive_000329	18;247;463;489;542;562;607;653;761	18;247;562;653	360	698;714	698	Q9SIT5	Complete Sure	Cation/H(+) antiporter 15 Arabidopsis thaliana (Mouse-ear cress)	AT2G13620.1
po11_olive_000331	27;180;348;368;477;572;617	180;368	-	455;543;709	-	A0A022R341	Complete Sure	Uncharacterized protein Erythranthe guttata (Yellow monkey flower) (Mimulus guttatus)	-
po11_olive_000333	67;179;289;296;423;557	-	-	228;253;471;756;799;817	228;756;799;817	P27154	C_terminal Putative	Phosphoenolpyruvate carboxylase Nicotiana tabacum (Common tobacco)	AT3G14940.1
po11_olive_000337	223;333;741	741;757	757	138;253;704	253;704	Q9SY14	Complete Putative	CSC1-like protein At4g02900 Arabidopsis thaliana (Mouse-ear cress)	AT4G02900.1
po11_olive_000339	204;223;235;242;247;269;321;349;427;596	223;247;423;596	3;423	298;514;562;606	514;606	Q9ZVM9	Complete Sure	Probable serine/threonine-protein kinase At1g54610 Arabidopsis thaliana (Mouse-ear cress)	AT1G18670.1
po11_olive_000341	470;504	470;486	-	244;534;620	244;534	Q6K687	N_terminal Sure	Zinc finger CCCH domain-containing protein 18 Oryza sativa subsp. japonica (Rice)	AT3G09850.1
po11_olive_000345	261;277;330;340;382;545;630;732;735;754;757	261;277;340;630;754	630	60;79;181;563;642;673	79;181;563;673	O23052	N_terminal Sure	Uncharacterized TPR repeat-containing protein At1g05150 Arabidopsis thaliana (Mouse-ear cress)	AT1G05150.1
po11_olive_000347	133;250	250	-	15;55;78;112;276;578;580;615	15;78;276;578;580;615	F4JMJ1	C_terminal Putative	Heat shock 70 kDa protein 17 Arabidopsis thaliana (Mouse-ear cress)	AT4G16660.1
po11_olive_000349	66;178;181;192;216;274;488;628;756	119;216;756	-	754	-	Q9LES3	C_terminal Sure	ABSCISIC ACID-INSENSITIVE 5-like protein 2 Arabidopsis thaliana (Mouse-ear cress)	AT2G40950.1
po11_olive_000351	19;24;56;67;224;232;540;608	224;608	540	557	557	Q3E991	Complete Putative	Probable inactive leucine-rich repeat receptor-like protein kinase At5g20690 Arabidopsis thaliana (Mouse-ear cress)	AT3G42880.1
po11_olive_000353	18;118;216;229;234;340;370;664;667;678;682	118;229;664;667	18;340;405	265;436	-	P48981	Complete Sure	Beta-galactosidase Malus domestica (Apple) (Pyrus malus)	AT4G26140.1
po11_olive_000355	88;89;91;117;125;135;168;172;185;188;196;208;222;325;399;500;542;606;655;694	185;196;208;325;399;500;606	91;500;694	260;331;520	260	Q9FFN7	Complete Sure	Diacylglycerol kinase 2 Arabidopsis thaliana (Mouse-ear cress)	AT5G63770.1
po11_olive_000357	233;342;601	100;342;496;601	-	11;188;461;499;543;572;691;700	11;188;461;572	A0A068U9Q2	Complete Putative	Coffea canephora DH200=94 genomic scaffold, scaffold_12 Coffea canephora (Robusta coffee)	AT3G55020.1
po11_olive_000359	47;48;50;61;243;291;295;325;329;370;376;402;474;485;488;497;502;512;515;518;522;528;544	329;502;528	295	5;160;189	202	A0A067K4P2	Complete Sure	Uncharacterized protein Jatropha curcas (Barbados nut)	-
po11_olive_000361	203;301	203	587	4;84;275	4;84	Q7Y214	C_terminal Sure	Transcription factor GTE7 Arabidopsis thaliana (Mouse-ear cress)	AT1G73150.1
po11_olive_000363	205;255;313;315;321;339;345	307;315;387	345	149;186;189	186;189	Q93ZE9	Complete Putative	Phosphatidylinositol/phosphatidylcholine transfer protein SFH3 Arabidopsis thaliana (Mouse-ear cress)	AT2G21540.1
po11_olive_000365	22;27;148;192;206;214;288;318;355;394;577;625;681	22;27;394	192;696	129;538;612	129;612	A0A068TQ80	Complete Sure	Coffea canephora DH200=94 genomic scaffold, scaffold_2 Coffea canephora (Robusta coffee)	AT2G43040.1
po11_olive_000367	107;115;217;255;309;410;439;450;520;525;526;672;739	410;612	410;520	12;233	12	Q9LNQ4	Internal Sure	Putative phospholipid-transporting ATPase 4 Arabidopsis thaliana (Mouse-ear cress)	AT1G17500.1
po11_olive_000369	50;69;142;151;178;213;218;261;265;506;529;559;623	263	67;621	430;638;735	430;735	P93107	C_terminal Sure	Flagellar WD repeat-containing protein Pf20 Chlamydomonas reinhardtii (Chlamydomonas smithii)	AT1G04140.2
po11_olive_000371	173;185;266;277;333;420;648;677	173;266;333;677	185	523;790	523	Q9MAP5	Complete Sure	Subtilisin-like protease SBT3.3 Arabidopsis thaliana (Mouse-ear cress)	AT1G32960.1
po11_olive_000373	160;195;207;301;331;384;395;459;470;491;538;550;576;616;633;692;705	160;395;470;633;692	6;7;384	18;353	18	Q43075	Complete Sure	Arginine decarboxylase Pisum sativum (Garden pea)	AT2G16500.1
po11_olive_000375	112;170;213;243;507;543;656;685;719;730	112;172;685	507;656	70;770	70;770	Q9FIN7	N_terminal Sure	MAG2-interacting protein 2 Arabidopsis thaliana (Mouse-ear cress)	AT5G24350.2
po11_olive_000377_split_0	39	-	-	-	-	Q9XJ66	Complete Putative	MADS-box transcription factor 22 Oryza sativa subsp. japonica (Rice)	AT1G18750.1
po11_olive_000377_split_1	14;192;196	14	-	132	-	P27521	C_terminal Sure	Chlorophyll a-b binding protein 4, chloroplastic Arabidopsis thaliana (Mouse-ear cress)	AT3G47470.1
po11_olive_000379	57;161;392;412;417;424;431;501;506;507;523;552	522	522	189;318;444	318;444	P98204	C_terminal Putative	Phospholipid-transporting ATPase 1 Arabidopsis thaliana (Mouse-ear cress)	AT5G04930.1
po11_olive_000381	18;127;264;323;371;492;536	264;323;337	18	180;307	307	Q6ICW6	Complete Sure	Probable serine/threonine-protein kinase WNK11 Arabidopsis thaliana (Mouse-ear cress)	AT5G55560.1
po11_olive_000387	31;165;178;208;275;354;490;548;560;569	165;560	-	115;138	138;526	Q9LZA6	N_terminal Sure	Triacylglycerol lipase SDP1 Arabidopsis thaliana (Mouse-ear cress)	AT5G04040.1
po11_olive_000389	37	-	3;6;41	-	-	Q5W7F2	C_terminal Putative	ADP-ribosylation factor GTPase-activating protein AGD3 Arabidopsis thaliana (Mouse-ear cress)	AT3G03790.3
po11_olive_000391	229;417;534;628;673;684	229;417;673;684	495;628	178;185;450;727;744	185;450;727;744	Q9SR05	C_terminal Putative	Receptor-like protein kinase ANXUR1 Arabidopsis thaliana (Mouse-ear cress)	AT3G04690.1
po11_olive_000393	83;176;187;193;264;267;328;375;401;532;553;613;699;735	176;267;375;532;553;613	328	512;725;755	512;725;755	Q9M1K2	Complete Sure	Phosphatidylinositol 4-phosphate 5-kinase 4 Arabidopsis thaliana (Mouse-ear cress)	AT3G56960.1
po11_olive_000395	17;25;51;190;203;204;307;332;333;386;417;429;430;444;447;451;457;499;503	25;190;203;204;333;430	7	231	549	Q9LJU0	Complete Sure	COBRA-like protein 10 Arabidopsis thaliana (Mouse-ear cress)	AT3G20580.1
po11_olive_000397	52;146;152;210;359;364;373;510;532;576	327;478;576	3	307	307	M0ZGH6	Complete Sure	Uncharacterized protein Solanum tuberosum (Potato)	AT3G61680.1
po11_olive_000399	103;602	-	-	174;328;496;644	328;496;644	I1IHE8	C_terminal Putative	Uncharacterized protein Brachypodium distachyon (Purple false brome) (Trachynia distachya)	-
po11_olive_000403_split_1	18;33;49;93;245;287;334;345;389;419;438;490;540	18;47;218;234;351;522	522	537	-	Q9ZPY9	Complete Sure	Phosphatidylinositol 4-kinase gamma 4 Arabidopsis thaliana (Mouse-ear cress)	AT2G46500.1
po11_olive_000405	162;328;381;516	162;381	381;516	570	-	Q9C821	Complete Sure	Proline-rich receptor-like protein kinase PERK15 Arabidopsis thaliana (Mouse-ear cress)	AT1G52290.1
po11_olive_000407	25;87;97;118;127;144;191;199;230;244;290;313;362;437;472;484;498;499;538;546;578;585	87;118;135;287;335;403;460;461	197	56;70;94;286;319	70;94	Q8GYW9	Complete Sure	Probable methyltransferase PMT4 Arabidopsis thaliana (Mouse-ear cress)	AT1G13860.4
po11_olive_000411	16;55;81;88;136;141;146;157;160;162;163;165;180;195;222;253;352	362	141	29	-	Q9SUM4-3	Complete Putative	3 of VIN3-like protein 2 OS=Arabidopsis thaliana GN=VIL2	AT4G30200.2
po11_olive_000413	68;371;576;669	68	6;119	851	851	A0A068TP65	Internal Sure	Coffea canephora DH200=94 genomic scaffold, scaffold_2 Coffea canephora (Robusta coffee)	AT1G72390.1
po11_olive_000415	204;223;236;243;248;270;322;350;428;597;689;696;721	223;247;423;596	3;423;742	298;514;562;606;731	514;606;731	Q9ZVM9	Complete Sure	Probable serine/threonine-protein kinase At1g54610 Arabidopsis thaliana (Mouse-ear cress)	AT1G18670.1
po11_olive_000417	20;44;118;220;266;401;448;531	118;266;401;448;484	-	33;248;608	33;248;608	Q9SYM5	Complete Sure	Probable rhamnose biosynthetic enzyme 1 Arabidopsis thaliana (Mouse-ear cress)	AT1G78570.1
po11_olive_000419	75;87;342;388;400;656;746	75;656;746	-	110;555	568	Q9LVN0	Complete Sure	Glycerophosphodiester phosphodiesterase GDPDL7 Arabidopsis thaliana (Mouse-ear cress)	AT5G58170.1
po11_olive_000421	32;73;159;293;353;366;392	7;32;353	558	221;233;428	221	O22199	Complete Sure	Phosphatidylinositol 4-kinase gamma 1 Arabidopsis thaliana (Mouse-ear cress)	AT2G40850.1
po11_olive_000423	75;87;342;388;400;656;746	75;656;746	-	110;555	568	Q9LVN0	Complete Sure	Glycerophosphodiester phosphodiesterase GDPDL7 Arabidopsis thaliana (Mouse-ear cress)	AT5G58170.1
po11_olive_000425	25;53;97;103;118;230;247;248;298;492	103;118;248	-	112	112;359	Q9LK32	Complete Putative	Uncharacterized protein At3g27210 Arabidopsis thaliana (Mouse-ear cress)	AT3G29180.1
po11_olive_000427	397;478;528	64;341;417	397	449	449	A0A022QCS3	Complete Sure	Uncharacterized protein Erythranthe guttata (Yellow monkey flower) (Mimulus guttatus)	AT2G24370.1
po11_olive_000429	30;78;127;405;409;467;530;545;585;614	545	-	266;430	-	Q8L7G0-2	Complete Sure	2 of Auxin response factor 1 OS=Arabidopsis thaliana GN=ARF1	AT1G59750.1
po11_olive_000431	36;50;69;105;172;262;315;344;377;444;504;577	36;315;577	7;172;577	126;281;452;484	452	Q9FHM4	Complete Putative	65-kDa microtubule-associated protein 3 Arabidopsis thaliana (Mouse-ear cress)	AT5G51600.1
po11_olive_000433	14;55;66;223;502;536;604	66;223	536	-	-	Q3E991	Complete Sure	Probable inactive leucine-rich repeat receptor-like protein kinase At5g20690 Arabidopsis thaliana (Mouse-ear cress)	AT3G42880.1
po11_olive_000437	67;96;253;346	-	-	496	-	Q9SBA7	Complete Sure	Sugar transport protein 8 Arabidopsis thaliana (Mouse-ear cress)	AT5G26250.1
po11_olive_000439	43;65;112;124;241;288;292;326	65;326	495	323;489	323;369	A0A022Q7P0	Complete Sure	Uncharacterized protein Erythranthe guttata (Yellow monkey flower) (Mimulus guttatus)	AT5G15740.1
po11_olive_000441	218;290;309;336;379;486;503;519;642	336;503;642	336	185;323;684	107;388;684	P37116	Complete Sure	NADPH--cytochrome P450 reductase Vigna radiata var. radiata (Mung bean) (Phaseolus aureus)	AT4G24520.1
po11_olive_000443	40;435	31;81	-	-	-	A0A078IF20	Complete Putative	BnaA01g07640D protein Brassica napus (Rape)	-
po11_olive_000445	144;155;233;238;292;359;364;381;524;560;607;626	144;155;381;607	-	655;700	-	O65351	C_terminal Sure	Subtilisin-like protease Arabidopsis thaliana (Mouse-ear cress)	AT3G14067.1
po11_olive_000447	51;59;126;144;182;236;337;366;377;447;452;453;599;666	337;377;539	337;447	160;606	606	Q9LVK9	C_terminal Sure	Putative phospholipid-transporting ATPase 7 Arabidopsis thaliana (Mouse-ear cress)	AT3G13900.1
po11_olive_000449_split_0	35;145	33	150	-	-	Q9ASQ6	Internal Sure	Probable LRR receptor-like serine/threonine-protein kinase At1g29720 Arabidopsis thaliana (Mouse-ear cress)	AT2G01210.1
po11_olive_000449_split_1	23;57;252;281	-	5	-	-	P43298	C_terminal Putative	Probable receptor protein kinase TMK1 Arabidopsis thaliana (Mouse-ear cress)	AT2G01820.1
po11_olive_000451	57;77;199;262;389;517	57;186;199;262	389;798	132;276;398;442;689;795	132;398;442;689;706;795	Q40554	N_terminal Sure	Eukaryotic translation initiation factor 3 subunit A Nicotiana tabacum (Common tobacco)	AT4G11420.1
po11_olive_000453	41;164;169;236;345	41;326	-	142;225;283;376	225;283	Q9LUC3	Complete Sure	Mitogen-activated protein kinase 19 Arabidopsis thaliana (Mouse-ear cress)	AT3G14720.1
po11_olive_000455	30;39;47;50;100;138	47;138	-	117;158;179;456	117;158;179;456	Q8RXE7-3	Complete Sure	3 of Probable ADP-ribosylation factor GTPase-activating protein AGD14 OS=Arabidopsis thaliana GN=AGD14	AT4G32630.2
po11_olive_000457	30;39;47;50;108;146;470	47;143	470	125;166;187	125;166;187	Q8RXE7-3	Complete Putative	3 of Probable ADP-ribosylation factor GTPase-activating protein AGD14 OS=Arabidopsis thaliana GN=AGD14	AT4G32630.2
po11_olive_000458	11	-	10	9;13	9	I1MSD5	Internal Sure	Uncharacterized protein Glycine max (Soybean) (Glycine hispida)	AT5G35460.1
po11_olive_000461	379;517	379	379	276;447	276	Q8GX23	Complete Putative	Proline-rich receptor-like protein kinase PERK5 Arabidopsis thaliana (Mouse-ear cress)	AT4G32710.1
po11_olive_000463	41;164;169;202;220;329	41;202;329	-	142;267;360	267	Q5VN19-2	Complete Sure	2 of Mitogen-activated protein kinase 11 OS=Oryza sativa subsp. japonica GN=MPK11	AT3G14720.1
po11_olive_000465	50;54;60;152;282;435;542;560	435	-	499;655	-	Q9FNA9	Complete Sure	Phospholipid:diacylglycerol acyltransferase 1 Arabidopsis thaliana (Mouse-ear cress)	AT5G13640.1
po11_olive_000469	42;65;69;273;297;301;373;454;470;474;574;673;685	273;454;673;685	-	442	-	O80560	Internal Sure	Type I inositol 1,4,5-trisphosphate 5-phosphatase 12 Arabidopsis thaliana (Mouse-ear cress)	AT2G43900.1
po11_olive_000471	358;390;404;428;439;451	358	18	216;232;393;490	232;393	O23492	Complete Sure	Inositol transporter 4 Arabidopsis thaliana (Mouse-ear cress)	AT4G16480.1
po11_olive_000475	328;522;580;649;733	-	-	56;226;463;499;698	226;463	Q42699	Complete Sure	5-methyltetrahydropteroyltriglutamate--homocysteine methyltransferase Catharanthus roseus (Madagascar periwinkle) (Vinca rosea)	AT5G17920.1
po11_olive_000477	23;52;131;192;257;267;295;360;361;369;372;387	130;266;331;431	59;131	4	4	A0A022QLV3	Complete Sure	Uncharacterized protein Erythranthe guttata (Yellow monkey flower) (Mimulus guttatus)	AT5G47900.1
po11_olive_000479	118;145;209;259;287;421;440;463;551;664	209;420;439;462	287	417	-	O81645	N_terminal Sure	Villin-3 Arabidopsis thaliana (Mouse-ear cress)	AT3G57410.1
po11_olive_000481	37;398;572;597	597	398	260;318;396	318	A0A068TWJ9	Complete Putative	Coffea canephora DH200=94 genomic scaffold, scaffold_4 Coffea canephora (Robusta coffee)	-
po11_olive_000483	264;371;378;434;557;734	434	-	187;311	187;311	Q9SEX2	N_terminal Sure	Katanin p60 ATPase-containing subunit A1 Arabidopsis thaliana (Mouse-ear cress)	AT5G52882.1
po11_olive_000487	101;142;157;168;266;497	157;218;266;281;325	101;497	9;76;295;349;631	9;76;295;631	Q9FFY9	Complete Sure	Telomere repeat-binding protein 4 Arabidopsis thaliana (Mouse-ear cress)	AT5G13820.1
po11_olive_000489	129;140;218;223;277;344;349;366;509;545;592;611	129;140;366;592	-	640;685	-	O65351	C_terminal Putative	Subtilisin-like protease Arabidopsis thaliana (Mouse-ear cress)	AT3G14067.1
po11_olive_000491	25;39;59;68;188;355;433;531;608	24;429;604	212	192;402;535;555	555	Q8GVE8	C_terminal Putative	Phosphoenolpyruvate carboxylase 4 Arabidopsis thaliana (Mouse-ear cress)	AT1G68750.1
po11_olive_000494	12	11	11	-	-	Q9ZNS0	Internal Sure	Probable polyol transporter 3 Arabidopsis thaliana (Mouse-ear cress)	AT2G18480.1
po11_olive_000495	46;59;119;218;237;337;358;455;477;539;620;677;683;740;774	46;237;337;477;539;683;740;774	218	481;510;762	510;762	F4HX15	Internal Sure	Phospholipase A I Arabidopsis thaliana (Mouse-ear cress)	AT1G61850.1
po11_olive_000499	72;76;151;174;229;278;360;398;481	398	3;151	374;417	417	Q0JIC2-2	Complete Sure	2 of Transcription factor GAMYB OS=Oryza sativa subsp. japonica GN=GAM1	AT2G32460.1
po11_olive_000501	44;118;228;237;266;405;452;488;535	118;405;452;488	-	33;531;560;612	33;560;612	Q9SYM5	Complete Sure	Probable rhamnose biosynthetic enzyme 1 Arabidopsis thaliana (Mouse-ear cress)	AT1G78570.1
po11_olive_000502	12	-	1;12	8	8	P93484	Internal Sure	Vacuolar-sorting receptor 1 Pisum sativum (Garden pea)	AT3G52850.1
po11_olive_000503	19;84;89;97;245;298;302;377	-	-	281	-	A0A068UCQ1	Complete Sure	Coffea canephora DH200=94 genomic scaffold, scaffold_19 Coffea canephora (Robusta coffee)	AT2G20080.1
po11_olive_000505	111;140;171;239;277;278;371;396;418;469;548;590;602;676	586	243;465	8;192;256;432	8;192;256	F6HFN9	Complete Sure	Putative uncharacterized protein Vitis vinifera (Grape)	-
po11_olive_000507	35;41;45;127;138;176;224;238;267;313;337;362;445;575;588	127;224;313	238;313	61;108;187;194;265;314;516	187;194;314	Q9XIE6	C_terminal Putative	Phospholipid-transporting ATPase 3 Arabidopsis thaliana (Mouse-ear cress)	AT1G59820.1
po11_olive_000509	19;74;431;493;555;568;714;719	51;74	-	-	-	Q9T095	Complete Sure	Oligopeptide transporter 6 Arabidopsis thaliana (Mouse-ear cress)	AT4G27730.1
po11_olive_000511	120;181;213;341;484;505;529;563;573	107;120;291	5;505	425;448	-	Q9ASS7	Complete Sure	Cationic amino acid transporter 2, vacuolar Arabidopsis thaliana (Mouse-ear cress)	AT1G58030.1
po11_olive_000513	21;49;485;636	299	299;636	134;182;403;577;579;625	134;182;577;579;625	Q03685	Complete Sure	Luminal-binding protein 5 Nicotiana tabacum (Common tobacco)	AT5G42020.1
po11_olive_000515	31;33;75;232;239;434;596	33;434	595;596	293;627	414;627	C0LGU0	Complete Putative	Probable LRR receptor-like serine/threonine-protein kinase RLK Arabidopsis thaliana (Mouse-ear cress)	AT5G35390.1
po11_olive_000517	427;454;463;484	345	-	111;234;394	234;394	A0A068VCA6	Complete Putative	Coffea canephora DH200=94 genomic scaffold, scaffold_231 Coffea canephora (Robusta coffee)	AT3G48860.2
po11_olive_000519	17;178;193;218;391	391	391	288;476;533	288	M1BB40	Complete Sure	Uncharacterized protein Solanum tuberosum (Potato)	AT1G67290.1
po11_olive_000521	64;120;226;251;279;289;358;431;483;574;578;654;676	239;251;676	-	504	504	Q6R3K6	Complete Sure	Probable metal-nicotianamine transporter YSL6 Arabidopsis thaliana (Mouse-ear cress)	AT3G27020.1
po11_olive_000523	63;345;483;552;577	345	483	366	366	Q9LV93	Complete Sure	ABC transporter F family member 5 Arabidopsis thaliana (Mouse-ear cress)	AT5G64840.1
po11_olive_000527	247	247	-	356	356	A0A022QSL1	Complete Sure	Uncharacterized protein Erythranthe guttata (Yellow monkey flower) (Mimulus guttatus)	AT2G22620.1
po11_olive_000529	236;415;452;500;658	176	-	32;271;344;587	-	Q9M8S6	N_terminal Sure	Potassium channel SKOR Arabidopsis thaliana (Mouse-ear cress)	AT3G02850.1
po11_olive_000533	16;28;43;54	43	-	96	-	O49286	N_terminal Putative	F-box protein SKP2B Arabidopsis thaliana (Mouse-ear cress)	AT2G06040.1
po11_olive_000535	160;242;263;300;306;325;353;435;441;602	193;483	160	148;232;284;455;547	137;148;455;547	A0A022Q4V2	Complete Sure	Uncharacterized protein Erythranthe guttata (Yellow monkey flower) (Mimulus guttatus)	AT5G63190.1
po11_olive_000537_split_1	35;37;65;109;119;194;225;250;252;313;339;380;398;432;442	321;378;409	-	183	183	P0DH79	C_terminal Putative	CBS domain-containing protein CBSCBSPB5 Arabidopsis thaliana (Mouse-ear cress)	AT5G50530.1
po11_olive_000539	61;80;119;276;329;358;458;576;672	47;80;329;458;576	15;61;329;672	140;298;400;498	140	Q9FHM4	Complete Sure	65-kDa microtubule-associated protein 3 Arabidopsis thaliana (Mouse-ear cress)	AT5G51600.1
po11_olive_000541	44;118;228;237;266;405;452;488;535	118;405;452;488	-	33;248;531;560;612	33;248;560;612	Q9SYM5	Complete Sure	Probable rhamnose biosynthetic enzyme 1 Arabidopsis thaliana (Mouse-ear cress)	AT1G78570.1
po11_olive_000543	38;68;80;138;167;252;414;436;460;496;590;591;648	38;80;414	138;158;414;496;590;591;648	390;540	390;540	Q94AY1	Complete Sure	L-aspartate oxidase, chloroplastic Arabidopsis thaliana (Mouse-ear cress)	AT5G14760.1
po11_olive_000545	162;165;328;381;516	162;381	381;516	570;603	603	Q9C821	Complete Sure	Proline-rich receptor-like protein kinase PERK15 Arabidopsis thaliana (Mouse-ear cress)	AT1G52290.1
po11_olive_000547	152;214;250;309;387;408;422;532;639;736	214;249;531;735	214	24;61;700	24;700	Q96282	Complete Putative	Chloride channel protein CLC-c Arabidopsis thaliana (Mouse-ear cress)	AT5G49890.1
po11_olive_000549	238;261;418;427;429;441;535;563;576;600	441;521;584;600	21;261;290	207;623	207	F6HL60	N_terminal Sure	Putative uncharacterized protein Vitis vinifera (Grape)	AT2G42320.1
po11_olive_000551	17;186;219;247;300;353;382;406;418	219	17;406	5;59;78;117	5;59;78	Q9ZPY9	Complete Putative	Phosphatidylinositol 4-kinase gamma 4 Arabidopsis thaliana (Mouse-ear cress)	AT1G64460.1
po11_olive_000553	59;300;338;404;427	175;338	338	74;257;332;538	538	O80612	Complete Putative	Probable apyrase 6 Arabidopsis thaliana (Mouse-ear cress)	AT2G02970.1
po11_olive_000555	29;107;391;409;455;472	29;107;391	29;409	392	392	Q9FEP7	Complete Sure	Sulfate transporter 1.3 Arabidopsis thaliana (Mouse-ear cress)	AT1G22150.1
po11_olive_000559	35;54;100;130;220;230;304;394;432;484;497;511;513;519;531;538;591;622	-	7;35	439;561;587	587	Q336N8	N_terminal Sure	Lysine-specific demethylase JMJ706 Oryza sativa subsp. japonica (Rice)	AT5G46910.1
po11_olive_000561	17	-	15	-	-	Q20EZ8	Internal Sure	ATP-dependent zinc metalloprotease FtsH homolog Oltmannsiellopsis viridis (Marine flagellate) Plastid Chloroplast	AT3G19740.1
po11_olive_000567	61;109;155;184;229;232;239;261;434;466;491;512;524;549;628	36;466;512	-	85;383;595	85	Q9FID5	N_terminal Putative	Probable receptor-like protein kinase At5g39030 Arabidopsis thaliana (Mouse-ear cress)	AT5G38250.1
po11_olive_000569	12;110;210;276;335;397;473;485;491;496;517;540	12;210;335;530	496	230	230	Q9SIN1	Complete Putative	Inactive TPR repeat-containing thioredoxin TTL3 Arabidopsis thaliana (Mouse-ear cress)	AT5G65160.1
po11_olive_000571	30;81;107;564;608;634;713;716;720;768	81;271;564;634	56;720;773	148;164;216;363;401;681;777	164;363;777	O23372	Internal Sure	Probable histone-lysine N-methyltransferase ATXR3 Arabidopsis thaliana (Mouse-ear cress)	AT4G15180.1
po11_olive_000573_split_0	45;108;126;155;171;190;192;199;242;253;259;278;279;286;305;314;321;342;351;379;395;424;455;476;477;496;510;523;567;604	43;100;542	-	350;548	350;548	A0A068V332	N_terminal Sure	Coffea canephora DH200=94 genomic scaffold, scaffold_81 Coffea canephora (Robusta coffee)	AT3G42640.1
po11_olive_000575	58;107;147;234;295;298;383;396;412;536;562	58;117;361;396;412	361;412	5;626	5;626	Q9C884	Complete Sure	Probable methyltransferase PMT18 Arabidopsis thaliana (Mouse-ear cress)	AT1G33170.1
po11_olive_000577	48;120;150;188;233;331;379;497	188;233;331;497	-	-	-	Q9LZR3	Complete Sure	Glucomannan 4-beta-mannosyltransferase 9 Arabidopsis thaliana (Mouse-ear cress)	AT5G03760.1
po11_olive_000579	73;404;441;457;640;757	153;439	4;456	596;654	596;654	A0A068V6E4	Internal Sure	Coffea canephora DH200=94 genomic scaffold, scaffold_121 Coffea canephora (Robusta coffee)	AT1G65440.1
po11_olive_000581	49;72;95;162;163;166;202;212;293;374;410;430;462;502;544;582;711	48;165	3;292;614;710;721	263;272;624	-	P46607	C_terminal Putative	Homeobox-leucine zipper protein GLABRA 2 Arabidopsis thaliana (Mouse-ear cress)	AT1G79840.2
po11_olive_000583	427;454;463;484	345	-	111;234;394	234;394	A0A068VCA6	Complete Putative	Coffea canephora DH200=94 genomic scaffold, scaffold_231 Coffea canephora (Robusta coffee)	AT3G48860.2
po11_olive_000585	74;82;110;179;189;419;426;539;576;664;695;699	74;82;426;539;576	426	207;648;746	-	Q96372	N_terminal Sure	Cell division cycle protein 48 homolog Capsicum annuum (Bell pepper)	AT5G03340.1
po11_olive_000587	47;50;584;600;625;744	-	-	465;653	465;653	A0A022RQ36	Internal Sure	Uncharacterized protein Erythranthe guttata (Yellow monkey flower) (Mimulus guttatus)	AT5G01400.1
po11_olive_000589	139;157;190;250;261;433;436;471;496;567;573;589;613	139;589	190	42;554;681	42;554;681	Q8LKS5	Complete Sure	Long chain acyl-CoA synthetase 7, peroxisomal Arabidopsis thaliana (Mouse-ear cress)	AT5G27600.1
po11_olive_000591	14;138;412;419;428;431;442;446;470;473	138	3;11;14	22	22	Q9FLE8	Complete Sure	Uncharacterized protein At5g39865 Arabidopsis thaliana (Mouse-ear cress)	AT5G39865.1
po11_olive_000593	72;76;174;243;360;481;489;527	-	3;151	202;374;417	202	Q0JIC2-2	Complete Sure	2 of Transcription factor GAMYB OS=Oryza sativa subsp. japonica GN=GAM1	AT2G32460.1
po11_olive_000594	13	-	13	-	-	P27202	Internal Sure	Photosystem II 10 kDa polypeptide, chloroplastic Arabidopsis thaliana (Mouse-ear cress)	AT1G79040.1
po11_olive_000595	67;145;263;346;508;528;554;595	12;263	12;528	410;501	501	Q27GK7	C_terminal Putative	Topless-related protein 4 Arabidopsis thaliana (Mouse-ear cress)	AT3G15880.2
po11_olive_000597	17;106;110;225;345	225;345	-	252;636	-	A0A022R6M0	Complete Sure	Uncharacterized protein Erythranthe guttata (Yellow monkey flower) (Mimulus guttatus)	AT5G10840.1
po11_olive_000599	126;157;343	-	-	259	259	A0A068U0F0	Complete Sure	Coffea canephora DH200=94 genomic scaffold, scaffold_7 Coffea canephora (Robusta coffee)	-
po11_olive_000601	162;296;297;505;556;561;625	162;428	429;633	-	-	P10978	C_terminal Putative	Retrovirus-related Pol polyprotein from transposon TNT 1-94 Nicotiana tabacum (Common tobacco)	AT5G51545.1
po11_olive_000603	17;20;26;330;400;461	20;330	17;26	71;161;301;326;501	71;161;301;326;501	A0A022RZQ6	N_terminal Sure	Uncharacterized protein Erythranthe guttata (Yellow monkey flower) (Mimulus guttatus)	AT5G49930.1
po11_olive_000607	255;313;315;321;339;345;433	300;308;478	345	149;186;189	186;189	Q94A34	N_terminal Sure	Phosphatidylinositol/phosphatidylcholine transfer protein SFH12 Arabidopsis thaliana (Mouse-ear cress)	AT2G21540.1
po11_olive_000610	13	-	13	-	-	Q9ASR4	Internal Sure	Branched-chain-amino-acid aminotransferase-like protein 2 Arabidopsis thaliana (Mouse-ear cress)	AT5G27410.1
po11_olive_000611	449;491	-	-	73;534	73;534	Q6AWW5	Complete Sure	Ankyrin repeat-containing protein At5g02620 Arabidopsis thaliana (Mouse-ear cress)	AT1G07710.1
po11_olive_000613	45;135;213;226;291;311;326	291;311	5;135	66;87;157	66;87;157	Q8RY59-2	Complete Putative	2 of Inactive poly [ADP-ribose] polymerase RCD1 OS=Arabidopsis thaliana GN=RCD1	AT1G32230.1
po11_olive_000615	34;53;78;98;162;181;256	34;53;98;162;256	-	8;15	8;15	O23304	Complete Putative	Serine/threonine-protein kinase BLUS1 Arabidopsis thaliana (Mouse-ear cress)	AT1G79640.1
po11_olive_000619	26;30;73;82;547;566;592	73;673	547	12;53;161	12;161	Q6R2K1	N_terminal Sure	Protein STRUBBELIG-RECEPTOR FAMILY 5 Arabidopsis thaliana (Mouse-ear cress)	AT1G78980.1
po11_olive_000621_split_1	68;177;197;363;392;408;435;445;463;514	177;363;435;445	392	-	-	Q9SS47	C_terminal Putative	Pumilio homolog 4 Arabidopsis thaliana (Mouse-ear cress)	AT3G10360.1
po11_olive_000623	47;64;163;183;363;407;413;510;547;591;599;611;662;685	407	64;363	140;314;745	140;314	Q9LUM0	Internal Sure	1-phosphatidylinositol-3-phosphate 5-kinase FAB1B Arabidopsis thaliana (Mouse-ear cress)	AT3G14270.1
po11_olive_000625	67;88;262;290;324;351;355;443;521;593	443;521	521	413;635	413;635	Q9LEQ3	Complete Sure	Putative cyclic nucleotide-gated ion channel 18 Arabidopsis thaliana (Mouse-ear cress)	AT5G14870.1
po11_olive_000627	136;146;154;203;287;442;510;522;541;544;596	202;422;490;576	154	11;478;568;654;665;673;683	11;435;478;568	Q8L611	Internal Sure	Protein transport protein SEC31 homolog B Arabidopsis thaliana (Mouse-ear cress)	AT3G63460.1
po11_olive_000629	76;170;333	170;333	170	455;492;536	-	Q9LF97	Complete Sure	CBS domain-containing protein CBSCBSPB3 Arabidopsis thaliana (Mouse-ear cress)	AT3G52950.1
po11_olive_000633	21;252	252	-	-	-	A0A022S2P9	Complete Sure	Uncharacterized protein Erythranthe guttata (Yellow monkey flower) (Mimulus guttatus)	AT4G13110.1
po11_olive_000635	29;31;73;230;237;432;594	31;432	593;594	291;625	412;625	C0LGU0	Complete Putative	Probable LRR receptor-like serine/threonine-protein kinase RLK Arabidopsis thaliana (Mouse-ear cress)	AT5G35390.1
po11_olive_000637	12;187;267;275;282;513;540;661	513	-	133;196;736	196	Q6WWW4	C_terminal Sure	E3 ubiquitin-protein ligase UPL3 Arabidopsis thaliana (Mouse-ear cress)	AT4G38600.1
po11_olive_000638	12	-	-	-	-	Q9FLJ8	Internal Sure	Probable receptor-like protein kinase At5g61350 Arabidopsis thaliana (Mouse-ear cress)	AT5G61350.1
po11_olive_000639	203;257;281;510;523	203;257;510	281	87;195;206;270;301;314;594;616;633	87;270;301;616	P36444	Complete Sure	NADP-dependent malic enzyme, chloroplastic Flaveria pringlei.	AT1G79750.1
po11_olive_000641	27;88;100;257;265;573;630;644;645	380;645	630;645	-	-	C0LGU0	Complete Sure	Probable LRR receptor-like serine/threonine-protein kinase RLK Arabidopsis thaliana (Mouse-ear cress)	AT5G35390.1
po11_olive_000645	41;164;182;193;246;280;360;419;498;567	182;280;498	5;182;280;498	508;557;594	508;557	Q06850	N_terminal Sure	Calcium-dependent protein kinase 1 Arabidopsis thaliana (Mouse-ear cress)	AT5G04870.1
po11_olive_000647	83;176;187;193;264;267;328;375;401;532;553;613;713;728	176;267;375;532;553;613;728	-	512	512	Q9SFB8	N_terminal Sure	Phosphatidylinositol 4-phosphate 5-kinase 6 Arabidopsis thaliana (Mouse-ear cress)	AT3G07960.1
po11_olive_000651	120;181;213;341;441;486;520;522;530	107;120;181;194;291;425	5;461	-	-	Q9ASS7	Complete Putative	Cationic amino acid transporter 2, vacuolar Arabidopsis thaliana (Mouse-ear cress)	AT1G58030.1
po11_olive_000653	90;286;347;404;552	286	90	204;352;441;665	441	O49160	C_terminal Putative	Eukaryotic translation initiation factor 3 subunit C Arabidopsis thaliana (Mouse-ear cress)	AT3G56150.1
po11_olive_000655	46;164;232;337;374;460;530	46;336	232	178;323;575	178;323	Q9T0G7	C_terminal Putative	Histone-lysine N-methyltransferase family member SUVH9 Arabidopsis thaliana (Mouse-ear cress)	AT4G13460.1
po11_olive_000657	105;153;359;361	153;359	-	136	136	M1BTB2	Complete Sure	Uncharacterized protein Solanum tuberosum (Potato)	AT2G37980.1
po11_olive_000659	21;49;485;636	299	299;636	134;182;403;577;579;625	134;182;577;579;625	Q03685	Complete Sure	Luminal-binding protein 5 Nicotiana tabacum (Common tobacco)	AT5G42020.1
po11_olive_000660	12	12	12	-	-	Q9SML8	Internal Sure	Malate dehydrogenase, cytoplasmic Beta vulgaris (Sugar beet)	AT5G56720.1
po11_olive_000663	200;236;237;271;280;291;346;359;398;418;526	143;200;418	-	191;471;578	471;578	P48020	Complete Sure	3-hydroxy-3-methylglutaryl-coenzyme A reductase 1 Solanum tuberosum (Potato)	AT1G76490.1
po11_olive_000665	223;333	-	-	138;253;704;709	253;704;709	Q9SY14	N_terminal Sure	CSC1-like protein At4g02900 Arabidopsis thaliana (Mouse-ear cress)	AT4G02900.1
po11_olive_000667	61;70;183;207;264;280;414	70;274	70;207	-	-	Q9SA65	Complete Putative	Putative clathrin assembly protein At1g03050 Arabidopsis thaliana (Mouse-ear cress)	AT1G03050.1
po11_olive_000669	58	-	-	-	-	F4JSE7-3	N_terminal Putative	3 of Protein ENHANCED DISEASE RESISTANCE 2 OS=Arabidopsis thaliana GN=EDR2	AT2G28320.1
po11_olive_000673	56;476;504;563;588;618	-	3	14;572;669	14	O04015	C_terminal Putative	Delta-1-pyrroline-5-carboxylate synthase Actinidia deliciosa (Kiwi)	AT2G39800.1
po11_olive_000675	98;494;526;532	98;526;579	-	44;58;348;406	44;58;348	Q7XUF4	N_terminal Sure	Cyclin-dependent kinase G-2 Oryza sativa subsp. japonica (Rice)	AT1G67580.1
po11_olive_000679	198;429;462;470;509;522	462;509	198;522	5;379	5	A0A022QWU1	C_terminal Sure	Uncharacterized protein Erythranthe guttata (Yellow monkey flower) (Mimulus guttatus)	AT1G23170.2
po11_olive_000681	141;174;275;453;459;507	459;507	174	15;527;540	15;527;540	Q93ZX1	C_terminal Sure	Replication factor C subunit 4 Arabidopsis thaliana (Mouse-ear cress)	AT4G02480.1
po11_olive_000683	203;257;281;510;523	203;257;510	281	87;195;206;270;301;314;594;616;633	87;270;301;616	P36444	Complete Sure	NADP-dependent malic enzyme, chloroplastic Flaveria pringlei.	AT1G79750.1
po11_olive_000685_split_1	111;139;175;179;193;212;350;362	-	1	-	-	Q39011	Complete Sure	Shaggy-related protein kinase eta Arabidopsis thaliana (Mouse-ear cress)	AT4G18710.1
po11_olive_000689	110;113;124;149;195;213;216;260;263;578;581;606	263;578	-	258	258	A0A068TN96	C_terminal Putative	Coffea canephora DH200=94 genomic scaffold, scaffold_1 Coffea canephora (Robusta coffee)	-
po11_olive_000691	40;263;422;435	422	263	53;316	-	Q8VZ80	Complete Putative	Polyol transporter 5 Arabidopsis thaliana (Mouse-ear cress)	AT3G18830.1
po11_olive_000693	32;222;261;381;394;398;458;517	32;517	398	149;252;433;450	149;252	Q9T074	Complete Sure	Phosphoenolpyruvate carboxykinase [ATP] Arabidopsis thaliana (Mouse-ear cress)	AT4G37870.1
po11_olive_000695	33;83;145;155;230;262;421;428;439;552;594	230;262;421;552	155;439;552	58;131;290;644;652	58;131;290;652	A0A068UUM3	Complete Sure	Coffea canephora DH200=94 genomic scaffold, scaffold_54 Coffea canephora (Robusta coffee)	AT4G34940.1
po11_olive_000697	86;131;184;238;273	238	3	192	-	Q9FE20	Complete Putative	Serine/threonine-protein kinase PBS1 Arabidopsis thaliana (Mouse-ear cress)	AT1G20650.1
po11_olive_000699	39;63;79;105;133;172;182;217;235	39;96;119;168;203	-	3;10;118;421	10;118;421	Q8RWV3-2	Complete Sure	2 of Cyclin-L1-1 OS=Arabidopsis thaliana GN=CYCL1-1	AT2G26430.1
po11_olive_000703	136;268;320;369;448;502;545;642;666	118;136;320	642	245;344;434;585;589;654	585	Q40541	Complete Sure	Mitogen-activated protein kinase kinase kinase NPK1 Nicotiana tabacum (Common tobacco)	AT3G06030.1
po11_olive_000705	104;147;216;218;242;456	104;216;242	10	610	272;610	P93042-2	C_terminal Putative	2 of Protein ROOT HAIR DEFECTIVE 3 OS=Arabidopsis thaliana GN=RHD3	AT1G72960.1
po11_olive_000707	27;76;288	288	-	305	-	Q9LT15	Complete Sure	Sugar transport protein 10 Arabidopsis thaliana (Mouse-ear cress)	AT3G19940.1
po11_olive_000709	69;96;215;414;440;491	215;440	-	176	176	A0A068UG72	Complete Sure	Coffea canephora DH200=94 genomic scaffold, scaffold_22 Coffea canephora (Robusta coffee)	AT2G37570.1
po11_olive_000711	45;84;106;212;213;264;286;391	45;106;212;264	-	4;39;40;87;372	4;372	Q6Z8C8	N_terminal Sure	Cyclin-dependent kinase F-4 Oryza sativa subsp. japonica (Rice)	AT4G19110.2
po11_olive_000713	25;66;89;286;346;359;385;394;469	25;66;89;346;394;411;551	-	271	271	O22199	Complete Sure	Phosphatidylinositol 4-kinase gamma 1 Arabidopsis thaliana (Mouse-ear cress)	AT2G40850.1
po11_olive_000715	58;63;107;118;150;250;278;570	150;278	150;570	199	-	Q9FJH6	Complete Sure	ABC transporter F family member 1 Arabidopsis thaliana (Mouse-ear cress)	AT5G60790.1
po11_olive_000719	220;269;327;329;359;398	201;316;379	359	90;164;583	90;583	Q94A34	Complete Sure	Phosphatidylinositol/phosphatidylcholine transfer protein SFH12 Arabidopsis thaliana (Mouse-ear cress)	AT4G36490.1
po11_olive_000720	12	-	6	-	-	Q42510	Internal Sure	ARF guanine-nucleotide exchange factor GNOM Arabidopsis thaliana (Mouse-ear cress)	AT1G13980.1
po11_olive_000722	13	13	13	-	-	Q49KZ1	Internal Sure	ATP synthase subunit beta, chloroplastic Eucalyptus globulus subsp. globulus (Tasmanian blue gum) Plastid Chloroplast	-
po11_olive_000723	197;246;304;306;336;375	197;312;375	336	141;560	560	Q94A34	Complete Sure	Phosphatidylinositol/phosphatidylcholine transfer protein SFH12 Arabidopsis thaliana (Mouse-ear cress)	AT4G36490.1
po11_olive_000725	152;158;342;367;390;439;525	342;390	525	168;312	-	A0A022R1L8	Complete Sure	Uncharacterized protein Erythranthe guttata (Yellow monkey flower) (Mimulus guttatus)	AT5G41940.1
po11_olive_000727	243;274;385;512;519;537;570	243;512;537	274;570;572	33;262	33;87;262	A0A022Q4V2	C_terminal Putative	Uncharacterized protein Erythranthe guttata (Yellow monkey flower) (Mimulus guttatus)	AT5G63190.1
po11_olive_000729	27;46;49;72;372;539	46;49;72;539	-	7;22;526;586;635	303;586;635	Q8VZ79	Complete Sure	Protein INVOLVED IN DE NOVO 2 Arabidopsis thaliana (Mouse-ear cress)	AT3G48670.1
po11_olive_000731	61;70;213;270;286	61	70	46;241	-	Q9SA65	Complete Sure	Putative clathrin assembly protein At1g03050 Arabidopsis thaliana (Mouse-ear cress)	AT1G03050.1
po11_olive_000735	28;78;114;118;233;353;569	-	-	260;644	-	A0A022Q466	Complete Sure	Uncharacterized protein Erythranthe guttata (Yellow monkey flower) (Mimulus guttatus)	AT5G10840.1
po11_olive_000737	100;103;139;146;169;206;227;240;253;282;313;508;550;577;603	139;282;508;577	146	-	165	A0A022PW32	C_terminal Sure	Uncharacterized protein Erythranthe guttata (Yellow monkey flower) (Mimulus guttatus)	-
po11_olive_000741	21;30;78;127;143;266;344;443	443	-	594	-	Q3E954	Complete Sure	Probable boron transporter 6 Arabidopsis thaliana (Mouse-ear cress)	AT5G25430.1
po11_olive_000743	105;249;256;335	-	3;5;417;437;706	312;512;598;636;684	598;684	F4I114	N_terminal Sure	Probable serine/threonine-protein kinase At1g09600 Arabidopsis thaliana (Mouse-ear cress)	AT1G09600.1
po11_olive_000744	14	14	14	1	1	Q9C9U4-2	Internal Sure	2 of Mitogen-activated protein kinase 15 OS=Arabidopsis thaliana GN=MPK15	AT2G42880.1
po11_olive_000749	103;120;165;287;302;338;421	302;338	287;421	72;418;613	72;418	Q940A2	N_terminal Sure	Protein kinase and PP2C-like domain-containing protein Arabidopsis thaliana (Mouse-ear cress)	AT3G03940.1
po11_olive_000751	274	274	-	245;281	281	Q8W034	Complete Putative	Heterogeneous nuclear ribonucleoprotein 1 Arabidopsis thaliana (Mouse-ear cress)	AT3G07810.2
po11_olive_000757	73;219;266;350;429;481;550;554;555;643;653	73;266;350;429	9;219;350;429;555	213;618	213;618	A0A022QYP1	Internal Sure	Uncharacterized protein Erythranthe guttata (Yellow monkey flower) (Mimulus guttatus)	AT5G19820.1
po11_olive_000759	72;133;137;140;147;185;205;232;330;369;377;389;402;451;464;503	185;369;380	3	301	301	A0A022QSM7	C_terminal Putative	Uncharacterized protein Erythranthe guttata (Yellow monkey flower) (Mimulus guttatus)	AT3G60850.1
po11_olive_000761	67;70;84;86;97;110;113;145;201;552;688	97	-	-	-	F4JKK0	N_terminal Sure	Probable E3 ubiquitin ligase SUD1 Arabidopsis thaliana (Mouse-ear cress)	AT4G34100.1
po11_olive_000763	21;30;78;127;143;266;344;443	443	-	594	-	Q3E954	Complete Sure	Probable boron transporter 6 Arabidopsis thaliana (Mouse-ear cress)	AT5G25430.1
po11_olive_000765	265	-	-	70;89;329;438	89;329;438	Q94AI4	N_terminal Sure	Methyltransferase-like protein 1 Arabidopsis thaliana (Mouse-ear cress)	AT4G09980.1
po11_olive_000771	53;62;117;164;374;395;415;449	117;374;395;415	62	132;160;264;576;596	132;596	Q8GX86	N_terminal Putative	Probable pectinesterase/pectinesterase inhibitor 21 Arabidopsis thaliana (Mouse-ear cress)	AT3G05610.1
po11_olive_000773	48;164;191;248	164;204	-	146;463;493	146;324;463	Q9SL48	Complete Sure	SEC1 family transport protein SLY1 Arabidopsis thaliana (Mouse-ear cress)	AT2G17980.1
po11_olive_000775	23;71;125;171;173;255;288;427;451;520	71;288;427	4;71;451	123;151;606	123	O82663	Complete Sure	Succinate dehydrogenase [ubiquinone] flavoprotein subunit 1, mitochondrial Arabidopsis thaliana (Mouse-ear cress)	AT5G66760.1
po11_olive_000777	19;22;39;42	19	-	87;453	-	Q9M354	Complete Sure	Probable ADP-ribosylation factor GTPase-activating protein AGD6 Arabidopsis thaliana (Mouse-ear cress)	AT3G53710.1
po11_olive_000779	17;61;63;74;169;316;364;402;538	364;402;570	-	6;347	347	M1B3I0	Complete Sure	Uncharacterized protein Solanum tuberosum (Potato)	AT2G37980.1
po11_olive_000781	43;128;132;181;217;218;252;261;327;340;379;399;507	181;327;399	4;132	559	559	P29057	Complete Sure	3-hydroxy-3-methylglutaryl-coenzyme A reductase 1 Hevea brasiliensis (Para rubber tree) (Siphonia brasiliensis)	AT1G76490.1
po11_olive_000783	125;172;198;231;423	198;231;300	-	12;27	12;27	Q9LWM4	Complete Sure	CBL-interacting protein kinase 5 Oryza sativa subsp. japonica (Rice)	AT5G45820.1
po11_olive_000785	28;41;99;103;120;141;215;269;325;346;348;412	28;41;269	245	37;49;155;197	37;49;155;197	Q6Z2G9	Complete Sure	Tubby-like F-box protein 5 Oryza sativa subsp. japonica (Rice)	AT1G47270.1
po11_olive_000787	16;48;117;170;174;262;552;567;604;628	327;552;604	16;48	111;184;391	111	Q9STL8	Complete Sure	Probable Ufm1-specific protease Arabidopsis thaliana (Mouse-ear cress)	AT3G48380.3
po11_olive_000791	32;85;134;210;278;292;310;375	32;292	134	354;577	354	Q9FGK8	Internal Sure	Protein transport protein SEC16B homolog Arabidopsis thaliana (Mouse-ear cress)	AT5G47490.1
po11_olive_000793	22;208;283;335;351;397	22;335	-	440;452;586;656	452	A0A068UID3	C_terminal Putative	Coffea canephora DH200=94 genomic scaffold, scaffold_29 Coffea canephora (Robusta coffee)	AT3G11920.1
po11_olive_000794	17	-	-	-	-	A0A068TNR3	Internal Sure	Coffea canephora DH200=94 genomic scaffold, scaffold_2 Coffea canephora (Robusta coffee)	AT1G67120.1
po11_olive_000795	226;252;286;360;473;510;518	252;286;518	226;252;473;518	527;594;613	613	Q940B8	N_terminal Sure	Kinesin-13A Arabidopsis thaliana (Mouse-ear cress)	AT3G16630.1
po11_olive_000799	65;109;123;131;205;235;272;311;494;542;598	311;494;576	109	46;529	46;529	A0A022QZS9	C_terminal Putative	Uncharacterized protein Erythranthe guttata (Yellow monkey flower) (Mimulus guttatus)	AT2G43040.1
po11_olive_000801	31;73;230;237;431;592;593	31;73;431	592;593	380;411;622	286;380;411;622	A0A022QAQ0	Complete Sure	Uncharacterized protein Erythranthe guttata (Yellow monkey flower) (Mimulus guttatus)	AT3G20190.1
po11_olive_000803	173;209;210;244;253;264;319;332;371;391;460;499	173;319;391	-	551	551	P48020	Complete Sure	3-hydroxy-3-methylglutaryl-coenzyme A reductase 1 Solanum tuberosum (Potato)	AT1G76490.1
po11_olive_000805	29;69;226	69	-	495;510;610	495;510;610	B9RS40	Complete Putative	Protein transporter, putative Ricinus communis (Castor bean)	AT4G32760.2
po11_olive_000806	13	23	9;13;26	16	16	A0A061DNK2	Internal Sure	Transducin family protein / WD-40 repeat family protein isoform 1 Theobroma cacao (Cacao) (Cocoa)	AT1G04140.2
po11_olive_000807	40;75;113;164;236;253;271;301;306;332;356;472;515;597;606	113;236;356;515	75;236;472;606	-	-	Q8GUG9	Complete Sure	U-box domain-containing protein 11 Arabidopsis thaliana (Mouse-ear cress)	AT1G23030.1
po11_olive_000808	14	-	-	-	-	Q9SFT7	Internal Sure	Serine/threonine-protein kinase At3g07070 Arabidopsis thaliana (Mouse-ear cress)	AT3G07070.1
po11_olive_000809	34;200;381;391;430	430	-	636	636	O19920	Complete Sure	Uncharacterized protein ycf45 Cyanidium caldarium. Plastid Chloroplast	AT3G10420.2
po11_olive_000811	14;28;46;60;63;70;153;196;242;390;420;464;490;537;551;661;667	242;420;661	381	604;620	-	C0LGU7	N_terminal Sure	Probable LRR receptor-like serine/threonine-protein kinase At5g45840 Arabidopsis thaliana (Mouse-ear cress)	AT5G45840.2
po11_olive_000813	41;72;89;126;186;236;281;336;375;504;612	41;89;335;374;611	13;186	478	315	P93733	C_terminal Putative	Phospholipase D beta 1 Arabidopsis thaliana (Mouse-ear cress)	AT2G42010.1
po11_olive_000814	13	-	4	-	-	O24554	Internal Sure	Pectate lyase Zinnia violacea (Garden zinnia) (Zinnia elegans)	AT3G01270.1
po11_olive_000815	41;65;68;89;188;191;294;338;389;425;442;498;518;564;578;620;632;696	68;294;338;598;619	2;214;294;696	392;422;481;711	422;711	A0A022RBQ4	Internal Sure	Uncharacterized protein Erythranthe guttata (Yellow monkey flower) (Mimulus guttatus)	-
po11_olive_000817	37;58;93;105;119;146	-	20;58	162	162	P13447	Complete Sure	Anther-specific protein LAT52 Solanum lycopersicum (Tomato) (Lycopersicon esculentum)	AT2G28320.1
po11_olive_000819	129;289	129	-	201	-	A0A022RZ48	Complete Putative	Uncharacterized protein Erythranthe guttata (Yellow monkey flower) (Mimulus guttatus)	AT3G30390.1
po11_olive_000821	59;301;324;339;344;390;413	175;301	-	524	524	O80612	Complete Putative	Probable apyrase 6 Arabidopsis thaliana (Mouse-ear cress)	AT2G02970.1
po11_olive_000823	19;120;258;265;339;344;415;465	19;120;415	-	306;495	495	Q2MHE4	Complete Sure	Serine/threonine-protein kinase HT1 Arabidopsis thaliana (Mouse-ear cress)	AT5G58950.1
po11_olive_000825	104;151;247;326;348;364;376;386	326	7	165	-	Q9LJ64	N_terminal Sure	Pollen-specific leucine-rich repeat extensin-like protein 1 Arabidopsis thaliana (Mouse-ear cress)	AT3G19020.1
po11_olive_000827	142;169;228;308;335;400;450;478	106;335	-	83	83;476	Q8RWN0-2	C_terminal Putative	2 of Ubiquitin-like-specific protease 1C OS=Arabidopsis thaliana GN=ULP1C	AT1G10570.1
po11_olive_000829	79;143;190;411;431;465	79;411;465	88	90;307;338;400	90;338	Q94CB1-2	Complete Sure	2 of Probable pectinesterase/pectinesterase inhibitor 25 OS=Arabidopsis thaliana GN=PME25	AT1G11370.1
po11_olive_000831	142;374;389;444	142	374	15;236;332;534;577	15;332;476;534	A0A068U1M1	N_terminal Putative	Coffea canephora DH200=94 genomic scaffold, scaffold_7 Coffea canephora (Robusta coffee)	-
po11_olive_000833	38;76;230;249;251;359;487;508;596;605	38;496	222	65	65	Q9C5Y0	C_terminal Putative	Phospholipase D delta Arabidopsis thaliana (Mouse-ear cress)	AT4G35790.1
po11_olive_000835	46;144;290	35;60;140;279;293	-	-	-	F4IV99	Internal Sure	Protein CHROMATIN REMODELING 5 Arabidopsis thaliana (Mouse-ear cress)	AT2G13370.1
po11_olive_000839	29;46;49;333;362	-	-	150;610	150;610	Q8RXE7-3	Complete Sure	3 of Probable ADP-ribosylation factor GTPase-activating protein AGD14 OS=Arabidopsis thaliana GN=AGD14	AT4G13350.1
po11_olive_000843	151;162;185;192;281;342;345;399;455;579;605	342;426;605	-	427;651;676	427;651;676	Q8L7V3	C_terminal Putative	Probable methyltransferase PMT26 Arabidopsis thaliana (Mouse-ear cress)	AT5G64030.1
po11_olive_000845	135;177;263;268;340;368;399	368;399	-	55	55	A0A022S285	Complete Sure	Uncharacterized protein Erythranthe guttata (Yellow monkey flower) (Mimulus guttatus)	AT2G20470.1
po11_olive_000847_split_0	15;54;63;116;385;405;418	116;364;385;405;418;439	63	89;131;448;566	89;131;566	Q3E8Z8	N_terminal Sure	Putative pectinesterase/pectinesterase inhibitor 28 Arabidopsis thaliana (Mouse-ear cress)	AT5G27870.1
po11_olive_000849	44;118;228;237;266;405;452;474;488;535	118;405;452;474;488	-	33;531;560;612	33;560;612	Q9SYM5	N_terminal Sure	Probable rhamnose biosynthetic enzyme 1 Arabidopsis thaliana (Mouse-ear cress)	AT1G78570.1
po11_olive_000853	12;117;321;510;558;608	117;510;558	12	22;295	22	P29001	Complete Putative	Acid beta-fructofuranosidase Vigna radiata var. radiata (Mung bean) (Phaseolus aureus)	AT1G12240.1
po11_olive_000855	98;140;158;201;225;265;277;350;397;401;428;538;549;571;579	98;140;201;235;449	3;83;201;277;428	5;13;124;303	5;13;124;303	Q8W4J9-2	C_terminal Sure	2 of Disease resistance protein RPP8 OS=Arabidopsis thaliana GN=RPP8	AT1G09270.1
po11_olive_000857	108;347;482;486;538	347;538	347;482	384	-	Q9ZNQ8	C_terminal Putative	Proline-rich receptor-like protein kinase PERK4 Arabidopsis thaliana (Mouse-ear cress)	AT2G18470.1
po11_olive_000859	92;117	-	-	45	45	Q9C823	Complete Putative	C-type lectin receptor-like tyrosine-protein kinase At1g52310 Arabidopsis thaliana (Mouse-ear cress)	AT2G43850.1
po11_olive_000861	61;102;222;264;542	222;264	264	217;254;367;554	217;254;367;554	P29162	Complete Sure	L-ascorbate oxidase homolog Nicotiana tabacum (Common tobacco)	AT1G55560.1
po11_olive_000862	16	-	16	6	-	P29162	Internal Sure	L-ascorbate oxidase homolog Nicotiana tabacum (Common tobacco)	AT1G55560.1
po11_olive_000863	152;158;342;367;390;439;525	342;390	525	312	-	A0A022R1L8	Complete Sure	Uncharacterized protein Erythranthe guttata (Yellow monkey flower) (Mimulus guttatus)	AT3G49350.1
po11_olive_000865	154;257;348	257	-	196;219;287;295;390	196;219;239;287;390	P42731	Complete Sure	Polyadenylate-binding protein 2 Arabidopsis thaliana (Mouse-ear cress)	AT4G34110.1
po11_olive_000867	38;63;127;284;352;436	-	-	404	-	Q56XP4	Complete Sure	Sodium/hydrogen exchanger 2 Arabidopsis thaliana (Mouse-ear cress)	AT3G05030.1
po11_olive_000869	95;101;146;172;226;238;269;308;323;512	95;238;269;323;441	238	9;285;450	9;285;450	Q38950	Complete Sure	Serine/threonine-protein phosphatase 2A 65 kDa regulatory subunit A beta isoform Arabidopsis thaliana (Mouse-ear cress)	AT3G25800.1
po11_olive_000871	21;163;269;377;383	377;418	-	3;140	3;140	A0A022QFM6	Complete Sure	Uncharacterized protein Erythranthe guttata (Yellow monkey flower) (Mimulus guttatus)	AT3G15350.1
po11_olive_000873	34;146;181;234;259;507	14;34;223;259	4;14;34	186;377	377	Q9LF79	C_terminal Putative	Calcium-transporting ATPase 8, plasma membrane-type Arabidopsis thaliana (Mouse-ear cress)	AT5G57110.1
po11_olive_000875	63;144;345;355;436;451;459;471;474	471	357	103	103	Q9FG21	Complete Sure	Putative RING-H2 finger protein ATL71 Arabidopsis thaliana (Mouse-ear cress)	AT3G11110.1
po11_olive_000877	105;109;123	105	-	116;183	116;183	A0A022RZM3	Complete Putative	Uncharacterized protein Erythranthe guttata (Yellow monkey flower) (Mimulus guttatus)	AT3G16760.1
po11_olive_000878	12	-	20	-	-	Q40863	Internal Sure	Embryogenesis-associated protein EMB8 Picea glauca (White spruce) (Pinus glauca)	AT3G50790.1
po11_olive_000880	15	-	-	25	25	Q8LGH4	Internal Sure	Cullin-4 Arabidopsis thaliana (Mouse-ear cress)	AT5G46210.1
po11_olive_000881	136;148;150;164;179;180;186;211;225;274;287;296;311;337;380;394;400;409;416;430;448;450;464;468	211;230;311;363	172	122;131	122;131	Q9LV37	Complete Putative	Mitogen-activated protein kinase 9 Arabidopsis thaliana (Mouse-ear cress)	AT3G18040.1
po11_olive_000883	36;55;70;78;89;92	-	44	-	-	Q9ZT49	Complete Putative	RING-H2 finger protein ATL45 Arabidopsis thaliana (Mouse-ear cress)	AT5G10650.1
po11_olive_000885	25;107;153;179;227;244;277;302;392	-	392;444	13;136	13;136	Q8L736	Complete Putative	F-box/kelch-repeat protein SKIP11 Arabidopsis thaliana (Mouse-ear cress)	AT2G02870.1
po11_olive_000887	33;93;121;166;244;262;294;432;453	121;221;262;432	121;166	-	-	Q38JU2	C_terminal Putative	Cryptochrome DASH, chloroplastic/mitochondrial Solanum lycopersicum (Tomato) (Lycopersicon esculentum)	AT5G24850.1
po11_olive_000889	40;127;222;245;293;535;554	127;245;293	293;317	15;92	92	Q9SZY4	Complete Sure	Protein NRT1/ PTR FAMILY 6.2 Arabidopsis thaliana (Mouse-ear cress)	AT2G26690.1
po11_olive_000890	11	-	-	-	25	Q94JQ6	Internal Sure	Cellulose synthase A catalytic subunit 6 [UDP-forming] Arabidopsis thaliana (Mouse-ear cress)	AT5G64740.1
po11_olive_000891	125;172;198	125;172;198	-	-	-	Q7X996	Complete Sure	CBL-interacting protein kinase 2 Oryza sativa subsp. japonica (Rice)	AT5G58380.1
po11_olive_000897	85;140;207;258;468;470;473;490	140;490	140	21;557	557	A0A067K150	Complete Putative	Uncharacterized protein Jatropha curcas (Barbados nut)	AT5G59830.1
po11_olive_000899	20;326;366;483;609	319;607	319;326;609	44;153;187;377;449;531;551;553	44;153;531;553	P27322	Complete Sure	Heat shock cognate 70 kDa protein 2 Solanum lycopersicum (Tomato) (Lycopersicon esculentum)	AT3G12580.1
po11_olive_000901	192;254;340;421	421	-	28;353	28;353	Q71N54	Complete Sure	Lecithin-cholesterol acyltransferase-like 4 Arabidopsis thaliana (Mouse-ear cress)	AT4G19860.1
po11_olive_000903	30;305;322;374;391;474;520;551	305;374;391;474;551	322	6	6	Q9CAD5	Internal Sure	Mitogen-activated protein kinase kinase kinase YODA Arabidopsis thaliana (Mouse-ear cress)	AT5G66850.1
po11_olive_000907	69;159;189;439;481	159;189;439	16	171;219;249;351;362	351;362	A0A022RF98	Complete Sure	Uncharacterized protein Erythranthe guttata (Yellow monkey flower) (Mimulus guttatus)	AT5G06560.1
po11_olive_000909	20;64;90;148;154;232;249;277;356;362;384	64;232;277;362	-	391	-	A0A068TR96	Complete Sure	Coffea canephora DH200=94 genomic scaffold, scaffold_3 Coffea canephora (Robusta coffee)	AT4G18180.1
po11_olive_000911	317;402;423;426;437;438;457;460	402	-	11	11	Q9M0R7	Complete Sure	RING-H2 finger protein ATL39 Arabidopsis thaliana (Mouse-ear cress)	AT5G01960.1
po11_olive_000913	93;142;178;179;213;222;233;288;301;340;360;429;468	84;133;279;351	-	2;520	2;520	P29057	C_terminal Putative	3-hydroxy-3-methylglutaryl-coenzyme A reductase 1 Hevea brasiliensis (Para rubber tree) (Siphonia brasiliensis)	AT1G76490.1
po11_olive_000914	14	14	14	-	-	A0A067H796	Internal Sure	Uncharacterized protein Citrus sinensis (Sweet orange) (Citrus aurantium var. sinensis)	AT3G62210.1
po11_olive_000915_split_0	114;300	114;300	-	189	189	A0A068TNW0	Complete Sure	Coffea canephora DH200=94 genomic scaffold, scaffold_2 Coffea canephora (Robusta coffee)	AT1G79860.1
po11_olive_000917	35;94;105;158;192;374	94;105;374	4;5	436;469;507	469	Q9FMP5	Complete Sure	Calcium-dependent protein kinase 17 Arabidopsis thaliana (Mouse-ear cress)	AT5G12180.1
po11_olive_000923	50;59;116;163;394;448;505	448;505	59;163	77;108;227	77	O22149	Complete Sure	Probable pectinesterase/pectinesterase inhibitor 17 Arabidopsis thaliana (Mouse-ear cress)	AT2G45220.1
po11_olive_000925	16;25;45;58;71;74;124;126;127;330;340;462;483;509;513;595;664	124;169;462;483	509;513;664	7;203;239;255;556;677	7;239;255;677	A0A068U619	Internal Sure	Coffea canephora DH200=94 genomic scaffold, scaffold_11 Coffea canephora (Robusta coffee)	AT1G08800.1
po11_olive_000927	197;291;316;386	386	-	87	-	P92980	Complete Sure	5'-adenylylsulfate reductase 3, chloroplastic Arabidopsis thaliana (Mouse-ear cress)	AT4G21990.1
po11_olive_000928	17	17	-	18	18	O04354	N_terminal Putative	Cytochrome b5 Borago officinalis (Bourrache) (Borage)	-
po11_olive_000929	12;381;397	428	12	14;20	14;20	Q9C512	Complete Sure	Mannosyl-oligosaccharide 1,2-alpha-mannosidase MNS1 Arabidopsis thaliana (Mouse-ear cress)	AT1G51590.1
po11_olive_000931	49	-	84	-	-	A0A022RE01	Complete Putative	Uncharacterized protein Erythranthe guttata (Yellow monkey flower) (Mimulus guttatus)	AT2G16750.1
po11_olive_000933	161;166;199;217;480	199	-	264;351;357	264	Q9LV37	Complete Sure	Mitogen-activated protein kinase 9 Arabidopsis thaliana (Mouse-ear cress)	AT3G18040.1
po11_olive_000934	17	-	-	12	12	Q39202	Internal Sure	G-type lectin S-receptor-like serine/threonine-protein kinase RLK1 Arabidopsis thaliana (Mouse-ear cress)	AT5G60900.1
po11_olive_000935	111;139;160;269;415	139;160;269;415	139	448	448	Q5N749	C_terminal Putative	Protein MOR1 Oryza sativa subsp. japonica (Rice)	AT2G35630.1
po11_olive_000937	344;493;499	-	-	68;131;463;626	463;626	Q9LYJ9-2	Internal Sure	2 of DEAD-box ATP-dependent RNA helicase 46 OS=Arabidopsis thaliana GN=RH46	AT3G01540.2
po11_olive_000938	15	-	-	8;21	8	Q8LBH2	Internal Sure	Putative clathrin assembly protein At2g01600 Arabidopsis thaliana (Mouse-ear cress)	AT2G01600.1
po11_olive_000939	15	-	-	92	-	Q9ZQ23	Complete Sure	Fasciclin-like arabinogalactan protein 3 Arabidopsis thaliana (Mouse-ear cress)	AT2G24450.1
po11_olive_000941	15;54;63;116;385;405;418	116;364;385;405;418;439	63	89;131;448;566	89;131	Q3E8Z8	N_terminal Sure	Putative pectinesterase/pectinesterase inhibitor 28 Arabidopsis thaliana (Mouse-ear cress)	AT5G27870.1
po11_olive_000943	26;40;203;204;243;254;289;321;378;436;462;647;662	40;203;204;265;289;321;378;462	4;321;662	1;183;236	1;183	A5JTQ3	N_terminal Putative	Beta-xylosidase/alpha-L-arabinofuranosidase 2 Medicago sativa subsp. varia (Alfalfa) (Medicago varia)	AT5G64570.1
po11_olive_000945	101;305;494;542;592	101;494;542	-	6;279	6	P29001	Complete Putative	Acid beta-fructofuranosidase Vigna radiata var. radiata (Mung bean) (Phaseolus aureus)	AT1G12240.1
po11_olive_000947	20;124;228;268;308;433;451	-	7;268	-	-	A0A022QAV6	N_terminal Sure	Uncharacterized protein Erythranthe guttata (Yellow monkey flower) (Mimulus guttatus)	AT2G03140.2
po11_olive_000949	32;48;118;137;169;179;180;216;314;359;360;401;405;452;515;516;529;563;591;593	48;118;137;180;590	405	345;613	279;345;613	A0A022QJJ4	C_terminal Putative	Uncharacterized protein Erythranthe guttata (Yellow monkey flower) (Mimulus guttatus)	-
po11_olive_000951	50;59;116;163;373;394;448;505	505	59;163	131	131	A0A022S280	Complete Sure	Pectinesterase Erythranthe guttata (Yellow monkey flower) (Mimulus guttatus)	AT4G00190.1
po11_olive_000957	193;246;380;384	246	8;9;246;380	143;283;314;436	143;436	A0A068TM62	Complete Sure	Coffea canephora DH200=94 genomic scaffold, scaffold_1 Coffea canephora (Robusta coffee)	AT4G32710.1
po11_olive_000959	256;382	-	-	164;415;538	164;538	Q9M4G4	Complete Sure	Phosphoglucomutase, cytoplasmic Solanum tuberosum (Potato)	AT1G23190.1
po11_olive_000961	138;149;172;179;268;329;332;386;442;566;592	149;329;413;592	-	2;91;146;414;638;663	2;91;146;414;663	Q8L7V3	C_terminal Sure	Probable methyltransferase PMT26 Arabidopsis thaliana (Mouse-ear cress)	AT5G64030.1
po11_olive_000963	65;127;375;396;416;429;450	65;127;396;416;429	74	156;170;295	156;295	Q8GX86	N_terminal Sure	Probable pectinesterase/pectinesterase inhibitor 21 Arabidopsis thaliana (Mouse-ear cress)	AT3G05610.1
po11_olive_000969	155;394	-	394	232;343;355;364;375;458	232	Q9SVQ3	Complete Putative	Rop guanine nucleotide exchange factor 9 Arabidopsis thaliana (Mouse-ear cress)	AT4G13240.1
po11_olive_000971	14;173;341;395	341;453	10	100;253	100;253	Q9FXI9	Complete Sure	Endoglucanase 2 Arabidopsis thaliana (Mouse-ear cress)	AT1G19940.1
po11_olive_000973	38;197;354;422;506	-	-	134;474	134	Q56XP4	Complete Sure	Sodium/hydrogen exchanger 2 Arabidopsis thaliana (Mouse-ear cress)	AT3G05030.1
po11_olive_000974	13	-	5;6	-	-	Q9LQM3	Internal Sure	Zinc finger CCCH domain-containing protein 12 Arabidopsis thaliana (Mouse-ear cress)	AT1G32360.1
po11_olive_000977	37;43	-	-	34	-	A0A068TUW0	N_terminal Sure	Coffea canephora DH200=94 genomic scaffold, scaffold_4 Coffea canephora (Robusta coffee)	AT5G04460.1
po11_olive_000979	28;125;136;161;191;196;343;367;416	367	28;161	2;311;351	2;351	K4BWM7	Complete Sure	Uncharacterized protein Solanum lycopersicum (Tomato) (Lycopersicon esculentum)	AT1G14430.1
po11_olive_000981	53;90;145;195;230;232;239;247;258;273;284;364;379;386;390;416;431;443;459;468;470;485;523;565;576;628	70;221;247;258;284;364;379;443;485	53;247	11;21;141	11;21;141	Q9SKK0	C_terminal Sure	EIN3-binding F-box protein 1 Arabidopsis thaliana (Mouse-ear cress)	AT2G25490.1
po11_olive_000983	140;142;263;266;428;447;475;481;528	68;359;377	302	249	249	Q9FJD6	N_terminal Putative	Putative respiratory burst oxidase homolog protein H Arabidopsis thaliana (Mouse-ear cress)	AT5G60010.1
po11_olive_000985	91;102;155;189;269;371	102;269	4	433;466;504	466	Q9FMP5	Complete Sure	Calcium-dependent protein kinase 17 Arabidopsis thaliana (Mouse-ear cress)	AT5G12180.1
po11_olive_000987	29;96;186;341;362	21	-	6;79;302	6;302	Q9ZUV3	C_terminal Sure	Probable glucuronoxylan glucuronosyltransferase IRX7 Arabidopsis thaliana (Mouse-ear cress)	AT2G28110.1
po11_olive_000989	116;244;272;324;352;383;444	352	-	41;86;125;525	41;86;418;525	Q5Z754	Complete Sure	Cyclin-dependent kinase F-1 Oryza sativa subsp. japonica (Rice)	AT4G33080.1
po11_olive_000991	181;258;577	95;181;258	258	140;316;646	140;316	O23116	N_terminal Sure	ETHYLENE INSENSITIVE 3-like 3 protein Arabidopsis thaliana (Mouse-ear cress)	AT1G73730.1
po11_olive_000995	30;38;39;99;201;273;330;403	273	99	368	368	Q9FLP9	Complete Sure	GDP-L-galactose phosphorylase 2 Arabidopsis thaliana (Mouse-ear cress)	AT5G55120.1
po11_olive_000997	91;146;193;414;434;468	82;193;414;434;468	91	341;403	341	Q94CB1-2	Complete Sure	2 of Probable pectinesterase/pectinesterase inhibitor 25 OS=Arabidopsis thaliana GN=PME25	AT4G33230.1
po11_olive_000999	79;143;190;404;424;458	79;143;404;458	88	90;307;338;393	90;338	Q94CB1-2	Complete Sure	2 of Probable pectinesterase/pectinesterase inhibitor 25 OS=Arabidopsis thaliana GN=PME25	AT1G11370.1
po11_olive_001001	17;176;191;216;389	389	389	63;212;286;474;531	63;286	M1BB40	Complete Sure	Uncharacterized protein Solanum tuberosum (Potato)	AT1G67290.1
po11_olive_001003	189;211;244;265	189;208;241;322	-	294;378	294;378	Q43043	Complete Sure	Pectinesterase Petunia integrifolia (Violet-flowered petunia) (Petunia inflata)	AT5G27870.1
po11_olive_001005	105;138;176;213;257;342	138	-	88	88	A0A022QI49	Complete Sure	Uncharacterized protein Erythranthe guttata (Yellow monkey flower) (Mimulus guttatus)	AT3G13340.1
po11_olive_001007	41	41	-	449	449	Q8W034	Complete Sure	Heterogeneous nuclear ribonucleoprotein 1 Arabidopsis thaliana (Mouse-ear cress)	AT3G07810.2
po11_olive_001009	51;99;185;225;295;315;324;350;399;420;421;444	185;225;295;315;324;350;421	-	1;4	1;4	Q9LZP3	C_terminal Putative	Pentatricopeptide repeat-containing protein At3g62470, mitochondrial Arabidopsis thaliana (Mouse-ear cress)	AT3G62470.1
po11_olive_001011	21;115;162;393;413;447	51;115;372;393;413	60	130;158;574;594;607	130;594;607	Q3E8Z8	N_terminal Putative	Putative pectinesterase/pectinesterase inhibitor 28 Arabidopsis thaliana (Mouse-ear cress)	AT5G27870.1
po11_olive_001012	13	-	-	-	-	Q940X7	Internal Sure	RING-box protein 1a Arabidopsis thaliana (Mouse-ear cress)	AT5G20570.2
po11_olive_001013	119;140;254;294;305;333;358;369	443	-	216	216;298	O04376	Complete Putative	Serine/threonine protein phosphatase 2A 57 kDa regulatory subunit B' beta isoform Arabidopsis thaliana (Mouse-ear cress)	AT3G09880.1
po11_olive_001015	46;165;212;246;351	46;183	2;6;351	1;4;146;403	1;4;146;403	Q0WP01	Complete Putative	Protein NRT1/ PTR FAMILY 5.10 Arabidopsis thaliana (Mouse-ear cress)	AT1G22540.1
po11_olive_001017	53;58;230;257;355;371;374;397;400;410;428;431;439;457;497;513;515;518;542;605;608;622	230;397;410;542	58	17;593	17	Q9SUE7	N_terminal Putative	Histone-lysine N-methyltransferase ATX4 Arabidopsis thaliana (Mouse-ear cress)	AT4G27910.1
po11_olive_001019	197;233;234;268;277;343;395;415;523	140;197;343;415	-	322;468;575	468;575	P48020	Complete Sure	3-hydroxy-3-methylglutaryl-coenzyme A reductase 1 Solanum tuberosum (Potato)	AT1G76490.1
po11_olive_001021	128;226;229;247;256;286;395;468	128;256;286;438	128	208;526	526	O48651	Complete Sure	Squalene monooxygenase Panax ginseng (Korean ginseng)	AT1G58440.1
po11_olive_001022	20	-	18	11;19	11;19	M1DWM7	Internal Sure	Uncharacterized protein Solanum tuberosum (Potato)	-
po11_olive_001023	84;96;133;200;255;390;412	23;84;96;467	-	43;53	43;53	O49621	Complete Putative	MLO-like protein 1 Arabidopsis thaliana (Mouse-ear cress)	AT4G02600.1
po11_olive_001025	50;59;116;163;394;448;505	448;505	59;163	77;108;227	77	O22149	Complete Sure	Probable pectinesterase/pectinesterase inhibitor 17 Arabidopsis thaliana (Mouse-ear cress)	AT2G45220.1
po11_olive_001027	256;382	-	-	164;415;538	164;538	Q9M4G4	Complete Sure	Phosphoglucomutase, cytoplasmic Solanum tuberosum (Potato)	AT1G23190.1
po11_olive_001029	12;54;65;137;147;151;171;263;267;311;313;318	65;189;279	-	321;545;665	321;665	Q2LAE1	Internal Sure	Histone-lysine N-methyltransferase ASHH2 Arabidopsis thaliana (Mouse-ear cress)	AT1G77300.1
po11_olive_001035	14;27;195;196;235;246;257;281;313;370;428;450;455;520	14;195;196;246;313;520	14;313;455;520	4;127;316	316	Q9SGZ5	N_terminal Putative	Probable beta-D-xylosidase 7 Arabidopsis thaliana (Mouse-ear cress)	AT1G78060.1
po11_olive_001037	47;167;191	159	167	417;458	417;458	P38379	Complete Putative	Protein transport protein Sec61 subunit alpha Pyrenomonas salina.	AT2G34250.1
po11_olive_001039	159;287;300;355;517	355	-	194;228;457	147;457	Q9LZD3	N_terminal Sure	Exocyst complex component EXO70A1 Arabidopsis thaliana (Mouse-ear cress)	AT5G52340.1
po11_olive_001041	13;43;98;167;265;368;379;522	167;379	2;10	377	377	O24661	Complete Sure	Asparagine synthetase [glutamine-hydrolyzing] Triphysaria versicolor (Yellow owl's clover)	AT3G47340.1
po11_olive_001043	146;200;224;469;580	146;200;453	-	138;149;537	-	P51615	Complete Sure	NADP-dependent malic enzyme Vitis vinifera (Grape)	AT5G11670.1
po11_olive_001045	37;195;273;406	273;404	-	16;20;268	16;20;268	Q9C5E5-2	Complete Putative	2 of Diacylglycerol kinase 5 OS=Arabidopsis thaliana GN=DGK5	AT2G20900.1
po11_olive_001047	41;79;111;131;353;440	41	-	242	242;475	Q494P0	Complete Sure	Probable inorganic phosphate transporter 1-7 Arabidopsis thaliana (Mouse-ear cress)	AT3G54700.1
po11_olive_001049	108;124;180;187;201;237;315;365;557	124;180;237;402	365	-	-	Q9M548	Complete Putative	DNA (cytosine-5)-methyltransferase DRM2 Arabidopsis thaliana (Mouse-ear cress)	AT5G14620.1
po11_olive_001051	82;261;314;449	312	312;447	85;501;534;549	501;534;549	Q8GX23	C_terminal Putative	Proline-rich receptor-like protein kinase PERK5 Arabidopsis thaliana (Mouse-ear cress)	AT4G34440.1
po11_olive_001053	233	-	233	81;116;512;539;541	81;297;512;539;541	O48724	N_terminal Sure	Protein WEAK CHLOROPLAST MOVEMENT UNDER BLUE LIGHT 1 Arabidopsis thaliana (Mouse-ear cress)	AT2G26570.1
po11_olive_001055	50;59;116;163;373;394;448;505	505	59;163	131	131	A0A022S280	Complete Sure	Pectinesterase Erythranthe guttata (Yellow monkey flower) (Mimulus guttatus)	AT4G00190.1
po11_olive_001057	128;226;229;247;256;286;395;468	128;256;286;438	128	208;526	526	O48651	Complete Sure	Squalene monooxygenase Panax ginseng (Korean ginseng)	AT1G58440.1
po11_olive_001059	34;46;54;97;147;247;284	54;147	7;292	282	-	A0A022S335	Complete Putative	Uncharacterized protein Erythranthe guttata (Yellow monkey flower) (Mimulus guttatus)	AT3G62860.1
po11_olive_001061	17;44;75;190;203;229;236;489	75	190	259;313	259;313	A0A022RGQ8	C_terminal Putative	Uncharacterized protein Erythranthe guttata (Yellow monkey flower) (Mimulus guttatus)	AT4G14160.1
po11_olive_001063	263;437	263;437	-	-	-	Q655S1	C_terminal Putative	ATP-dependent zinc metalloprotease FTSH 2, chloroplastic Oryza sativa subsp. japonica (Rice)	AT2G30950.1
po11_olive_001065	233	-	233	81;116;512;539;541	81;297;512;539;541	O48724	N_terminal Sure	Protein WEAK CHLOROPLAST MOVEMENT UNDER BLUE LIGHT 1 Arabidopsis thaliana (Mouse-ear cress)	AT2G26570.1
po11_olive_001067	197;233;234;268;277;343;395;415;523	140;197;343;415	-	322;468;575	468;575	P48020	Complete Sure	3-hydroxy-3-methylglutaryl-coenzyme A reductase 1 Solanum tuberosum (Potato)	AT1G76490.1
po11_olive_001068	13	-	3;13	-	-	A8MS68-2	Internal Sure	2 of Dihydrolipoyl dehydrogenase 1, chloroplastic OS=Arabidopsis thaliana GN=LPD1	AT3G16950.2
po11_olive_001069	247;248;422;528	261	422	259;396	396	K4B888	Complete Sure	Uncharacterized protein Solanum lycopersicum (Tomato) (Lycopersicon esculentum)	AT2G34410.1
po11_olive_001070	16	16	2	-	-	Q8LFJ8	Internal Sure	Replication protein A 32 kDa subunit B Arabidopsis thaliana (Mouse-ear cress)	AT3G02920.2
po11_olive_001071	90;102;116;262;324	89;98;115	-	-	-	P15722	Complete Sure	Probable pectate lyase P59 Solanum lycopersicum (Tomato) (Lycopersicon esculentum)	AT5G15110.1
po11_olive_001073	20	390	119;390	381	381	Q8GUN5-2	Complete Sure	2 of Protein PHR1-LIKE 1 OS=Arabidopsis thaliana GN=PHL1	AT4G28610.1
po11_olive_001075	156;175;178;363;436	156;175	4;178	20;239;467	467	Q9LRB5	C_terminal Sure	Lysine histidine transporter 2 Arabidopsis thaliana (Mouse-ear cress)	AT1G24400.1
po11_olive_001077	147;200;338;510	490;510	480;490;510	6;14;552;556;560	6;14;560	Q9SZR1	N_terminal Sure	Calcium-transporting ATPase 10, plasma membrane-type Arabidopsis thaliana (Mouse-ear cress)	AT4G29900.1
po11_olive_001079	41;159;199;262;283;302;367;419	249;262;283	-	210;229	210	Q96287	Complete Sure	Shaggy-related protein kinase theta Arabidopsis thaliana (Mouse-ear cress)	AT4G00720.1
po11_olive_001081	59;95;414;418;437;463	31;540	414	585	585	Q6R2K1	C_terminal Putative	Protein STRUBBELIG-RECEPTOR FAMILY 5 Arabidopsis thaliana (Mouse-ear cress)	AT1G78980.1
po11_olive_001083	22;38;107;205;208;226;265;374;447	107;265;417	107	187;198;505	505	Q9SM02	C_terminal Putative	Squalene epoxidase 1 Arabidopsis thaliana (Mouse-ear cress)	AT1G58440.1
po11_olive_001085	70;77;90;195;338;408;460	90;338	5;460	363	256	Q8H191	Complete Sure	Probable polyamine oxidase 4 Arabidopsis thaliana (Mouse-ear cress)	AT1G65840.1
po11_olive_001087	16;17;107;124;194;247;326;389	124;323;386	16;194	4;281;455;457	4;281;455;457	Q3L181	Complete Sure	Perakine reductase Rauvolfia serpentina (Serpentwood) (Devilpepper)	AT1G60680.1
po11_olive_001089	11;38;192;398;408;489;504;512;524;527	524	11;38;512	151	151	Q9FG21	Complete Sure	Putative RING-H2 finger protein ATL71 Arabidopsis thaliana (Mouse-ear cress)	AT3G11110.1
po11_olive_001091	307;330	330	7;307	15;82	15;82	B9DFG5-2	Complete Sure	2 of PTI1-like tyrosine-protein kinase 3 OS=Arabidopsis thaliana GN=PTI13	AT1G06700.1
po11_olive_001093	19;265;329;339;344;415	258;415	19	306	-	Q2MHE4	N_terminal Sure	Serine/threonine-protein kinase HT1 Arabidopsis thaliana (Mouse-ear cress)	AT5G58950.1
po11_olive_001097	340;487	491	497	-	-	Q9LU41	N_terminal Sure	Calcium-transporting ATPase 9, plasma membrane-type Arabidopsis thaliana (Mouse-ear cress)	AT3G21180.1
po11_olive_001099	22;64;149;254;330;333;364	22;364;526	22;149	295;565	565	Q9SUA3	Complete Sure	Serine/threonine-protein kinase D6PKL1 Arabidopsis thaliana (Mouse-ear cress)	AT1G79250.1
po11_olive_001100	19	-	9	-	-	A5APM6	Internal Sure	Putative uncharacterized protein Vitis vinifera (Grape)	AT4G38350.2
po11_olive_001101	317;402;423;426;437;438;457;460	402	-	11	11	Q9M0R7	Complete Sure	RING-H2 finger protein ATL39 Arabidopsis thaliana (Mouse-ear cress)	AT5G01960.1
po11_olive_001106	18	-	-	-	-	Q9ZT82	Internal Sure	Callose synthase 12 Arabidopsis thaliana (Mouse-ear cress)	AT4G03550.1
po11_olive_001107	240;241;245;255;317;377;549;579	303;317;377;579	579	90;108;195;433;489;538;633;636	90;195;236;538;613;633;636	A0A022Q578	N_terminal Sure	Uncharacterized protein Erythranthe guttata (Yellow monkey flower) (Mimulus guttatus)	AT5G50380.1
po11_olive_001109	84;96;133;200;255;390;412	23;84;96;467	-	43;53	43;53	O49621	Complete Putative	MLO-like protein 1 Arabidopsis thaliana (Mouse-ear cress)	AT4G02600.1
po11_olive_001111	73;76;155;177;334;355;415;455	177;334;355;415	2	314;544	314	Q9SLG9	C_terminal Putative	Phosphatidylinositol 4-phosphate 5-kinase 5 Arabidopsis thaliana (Mouse-ear cress)	AT2G41210.1
po11_olive_001117	239;255	287	-	27	27	Q9C512-2	Complete Putative	2 of Mannosyl-oligosaccharide 1,2-alpha-mannosidase MNS1 OS=Arabidopsis thaliana GN=MNS1	AT1G51590.1
po11_olive_001119	14;30;39;83;187;214;295;357;389	14;357	8;357	330	-	P47924	Complete Sure	Bifunctional riboflavin biosynthesis protein RIBA 1, chloroplastic Arabidopsis thaliana (Mouse-ear cress)	AT5G64300.1
po11_olive_001120	12	-	-	20	20	P29162	Internal Sure	L-ascorbate oxidase homolog Nicotiana tabacum (Common tobacco)	AT3G13390.1
po11_olive_001121	18;59;74;85;182;186;197;413;497;603	74;134;197;241;497	18;236;413	211;265;275;327;547	211;275;327;547	Q9FFY9	C_terminal Putative	Telomere repeat-binding protein 4 Arabidopsis thaliana (Mouse-ear cress)	AT5G13820.1
po11_olive_001123	15;90;114;309;433	15;114;430	15;90	166;195	166;195	Q39030	Complete Sure	Serine/threonine-protein kinase AtPK2/AtPK19 Arabidopsis thaliana (Mouse-ear cress)	AT3G08720.1
po11_olive_001125	130;177;203;236;354	130;203;236	300	80;129	-	Q93VD3	Complete Putative	CBL-interacting serine/threonine-protein kinase 23 Arabidopsis thaliana (Mouse-ear cress)	AT1G30270.1
po11_olive_001127	46;105;167;243;261;266;280;310	105;300	1;5;266	-	-	Q9SIN1	N_terminal Putative	Inactive TPR repeat-containing thioredoxin TTL3 Arabidopsis thaliana (Mouse-ear cress)	AT5G65160.1
po11_olive_001133	71;140;175;255;314;423;444	71;175;255;314	-	124;237;405;414;446	405	P53681	C_terminal Putative	CDPK-related protein kinase Daucus carota (Wild carrot)	AT3G50530.2
po11_olive_001135	270;272;419;425;516;536	185;450	-	42;53;149;183;389	42;53;149;389	P46942	N_terminal Putative	ATP-dependent RNA helicase-like protein DB10 Nicotiana sylvestris (Wood tobacco) (South American tobacco)	AT3G01540.2
po11_olive_001137	63;72;95;132;252;303;346;422	62;131;302;345	-	-	-	A0A068UXK9	C_terminal Putative	Coffea canephora DH200=94 genomic scaffold, scaffold_74 Coffea canephora (Robusta coffee)	AT3G26370.1
po11_olive_001138	17	-	-	13	-	O23447	Internal Sure	Putative pectinesterase/pectinesterase inhibitor 43 Arabidopsis thaliana (Mouse-ear cress)	AT4G15980.1
po11_olive_001139	105;230;320;379;456	320;379	-	298;340	340	Q84P54	Complete Sure	Gamma aminobutyrate transaminase 1, mitochondrial Solanum lycopersicum (Tomato) (Lycopersicon esculentum)	AT3G22200.2
po11_olive_001141	18;156;291;423;427	-	18	-	-	Q8RXC8	Complete Sure	Receptor-like cytosolic serine/threonine-protein kinase RBK2 Arabidopsis thaliana (Mouse-ear cress)	AT5G18910.1
po11_olive_001145	60;206;215;316;367;416;421;439;465;544	60;367;439	544	10;150;187	10;187	Q501H5	N_terminal Sure	Phosphatidylinositol/phosphatidylcholine transfer protein SFH13 Arabidopsis thaliana (Mouse-ear cress)	AT1G55690.1
po11_olive_001149	122;126;256;309;345;380;399;510;546;585	-	-	300;353;486	-	M5X3K1	N_terminal Sure	Uncharacterized protein Prunus persica (Peach) (Amygdalus persica)	AT4G19450.1
po11_olive_001150	11	-	-	-	-	Q9LNV3	Internal Sure	Sugar transport protein 2 Arabidopsis thaliana (Mouse-ear cress)	AT1G07340.1
po11_olive_001151	59;94;108;192;275;284;315;346;394;408	284;315;408	-	-	-	Q84RK2-4	Complete Sure	4 of Fatty-acid-binding protein 2 OS=Arabidopsis thaliana GN=FAP2	AT2G26310.1
po11_olive_001153	40;294;393	-	-	184;401;534	401;432;534	Q9FNU2	C_terminal Putative	ABC transporter B family member 25 Oryza sativa subsp. japonica (Rice)	AT5G39040.1
po11_olive_001156	17	-	-	2	2	P43288	Internal Sure	Shaggy-related protein kinase alpha Arabidopsis thaliana (Mouse-ear cress)	AT5G26751.1
po11_olive_001157	76;172;380	172;380	172	3;466;479;534	479;534	A0A022QA11	Complete Putative	Uncharacterized protein Erythranthe guttata (Yellow monkey flower) (Mimulus guttatus)	AT5G23570.1
po11_olive_001158	18	-	-	-	-	Q9STE1	Internal Sure	Pentatricopeptide repeat-containing protein At4g21300 Arabidopsis thaliana (Mouse-ear cress)	AT4G21300.1
po11_olive_001159	138;191;326	191	191;326	380;413;428	380;413;428	Q9C821	Complete Putative	Proline-rich receptor-like protein kinase PERK15 Arabidopsis thaliana (Mouse-ear cress)	AT1G52290.1
po11_olive_001161	29;155;267;316;325	-	535	5;257;276;369	5;257;276	Q9FG33	Internal Sure	Probable L-type lectin-domain containing receptor kinase S.5 Arabidopsis thaliana (Mouse-ear cress)	AT3G26510.5
po11_olive_001163	17;109;155;181;229;246;279;304;394	-	394;446	138	138	Q8L736	Complete Putative	F-box/kelch-repeat protein SKIP11 Arabidopsis thaliana (Mouse-ear cress)	AT1G14330.1
po11_olive_001165	23;67;207;254;311;325;396	4;325;396	4	265	-	O49839	Complete Sure	Protein kinase 2A, chloroplastic Arabidopsis thaliana (Mouse-ear cress)	AT1G14370.1
po11_olive_001167	193;268;319;335;381;592	319	4;319;592	45;436;570;640	436	A0A068UID3	Internal Sure	Coffea canephora DH200=94 genomic scaffold, scaffold_29 Coffea canephora (Robusta coffee)	AT3G11920.1
po11_olive_001169	40;356;371	40;76	76;371	236	236	Q9SA32	N_terminal Sure	Putative cyclin-B3-1 Arabidopsis thaliana (Mouse-ear cress)	AT1G16330.1
po11_olive_001170	22	-	-	2;9	2;9	O49813	Internal Sure	Olee1-like protein Betula pendula (European white birch) (Betula verrucosa)	AT1G29140.1
po11_olive_001171	62;103;260;308	7;62;308	62	173;188;221;448	448	A0A068V118	N_terminal Sure	Coffea canephora DH200=94 genomic scaffold, scaffold_87 Coffea canephora (Robusta coffee)	-
po11_olive_001173	47;100;119;150;299;308;311;384;504;509	119	150	9	9	Q9MA44	Complete Sure	Signal peptide peptidase-like 5 Arabidopsis thaliana (Mouse-ear cress)	AT1G05820.1
po11_olive_001175	20;243	-	-	3	-	A0A068UD12	Complete Putative	Coffea canephora DH200=94 genomic scaffold, scaffold_22 Coffea canephora (Robusta coffee)	AT5G01970.1
po11_olive_001179	39;67;73;124;162	120;358	358	208;507;565	208;507;565	Q8RY46	C_terminal Putative	ABC transporter B family member 26, chloroplastic Arabidopsis thaliana (Mouse-ear cress)	AT1G70610.1
po11_olive_001181	219;284;316;348;382;384;403;440;442;584	316;403	-	-	-	Q6WWW4	N_terminal Sure	E3 ubiquitin-protein ligase UPL3 Arabidopsis thaliana (Mouse-ear cress)	AT4G38600.1
po11_olive_001182	14	14	14	4	-	Q8VYP6	Internal Sure	Polynucleotide 5'-hydroxyl-kinase NOL9 Arabidopsis thaliana (Mouse-ear cress)	AT5G11010.2
po11_olive_001183	12;259;287	12;287	12;287	55;71;93;171;190;200;220;225;242;264;296;339;364	55;93;171;190;200;242;296;364	P53492	Complete Sure	Actin-7 Arabidopsis thaliana (Mouse-ear cress)	AT5G09810.1
po11_olive_001184	15	-	10;15	3;18	3	Q40374	Internal Sure	Pathogenesis-related protein PR-1 Medicago truncatula (Barrel medic) (Medicago tribuloides)	AT2G19990.1
po11_olive_001185	50;59;116;163;395;449;506	506	59	77;131	77	Q94CB1-2	Complete Sure	2 of Probable pectinesterase/pectinesterase inhibitor 25 OS=Arabidopsis thaliana GN=PME25	AT1G11370.1
po11_olive_001187	197;260;281	37;260;281	281	78;112;326	-	A0A068U333	Complete Sure	Coffea canephora DH200=94 genomic scaffold, scaffold_9 Coffea canephora (Robusta coffee)	AT1G27700.1
po11_olive_001189	24;121	-	24	117;432	117	Q9SDZ9	Complete Sure	Purple acid phosphatase 2 Ipomoea batatas (Sweet potato) (Convolvulus batatas)	AT2G16430.2
po11_olive_001190	11	-	11	-	-	Q9M8J3	Internal Sure	Protein FAR1-RELATED SEQUENCE 7 Arabidopsis thaliana (Mouse-ear cress)	AT3G06250.1
po11_olive_001191	23;148;245	148;245	23	28;282	282	A5BXD4	Complete Sure	Putative uncharacterized protein Vitis vinifera (Grape)	AT1G14560.1
po11_olive_001193	18;80	-	2	44	44	Q9FYJ6	N_terminal Sure	Transcription factor bHLH111 Arabidopsis thaliana (Mouse-ear cress)	AT1G31050.1
po11_olive_001195	15;70;255;309;319;366;485	272;438	6;233	180;497	180	P55217	Complete Sure	Cystathionine gamma-synthase, chloroplastic Arabidopsis thaliana (Mouse-ear cress)	AT3G01120.1
po11_olive_001197	74;84;111;181;273;343;348;393;410;475;489	84;181;475	-	-	-	F4K2A1-2	Complete Sure	2 of Folylpolyglutamate synthase OS=Arabidopsis thaliana GN=FPGS1	AT5G05980.1
po11_olive_001199	44;64;90;194;218;247;379	44	-	-	-	Q8L783	Complete Sure	Vacuolar cation/proton exchanger 5 Arabidopsis thaliana (Mouse-ear cress)	AT1G55730.1
po11_olive_001201	63;79;126;145;156;171;179;182;196;241;260;299;313;319;325;378;387;399;415;429;440;538	182;299;313;429;440	126;241;378	11	11	Q9C626	Complete Sure	F-box protein At1g47056 Arabidopsis thaliana (Mouse-ear cress)	AT1G47056.1
po11_olive_001202	13	-	13;30	-	-	Q8GX84	Internal Sure	Zinc finger CCCH domain-containing protein 1 Arabidopsis thaliana (Mouse-ear cress)	AT5G01960.1
po11_olive_001203	30;72;86	-	-	-	-	Q2QSL4	Complete Putative	Putative cyclin-dependent kinase F-2 Oryza sativa subsp. japonica (Rice)	AT5G09890.2
po11_olive_001205	71;125;166;173;174;176;259;292;317;371;395;504	71;289;360;453;493	4;71;393	123;151;547	123	O82663	Complete Putative	Succinate dehydrogenase [ubiquinone] flavoprotein subunit 1, mitochondrial Arabidopsis thaliana (Mouse-ear cress)	AT5G66760.1
po11_olive_001207	251;271;293;301;370;418	-	418	-	-	A0A022S187	C_terminal Putative	Uncharacterized protein Erythranthe guttata (Yellow monkey flower) (Mimulus guttatus)	AT1G03060.1
po11_olive_001209	12;61;137;205;219;237;302	218	12;61	14;15;281;504	14;281	Q9FGK8	Internal Sure	Protein transport protein SEC16B homolog Arabidopsis thaliana (Mouse-ear cress)	AT5G47490.1
po11_olive_001210	15	-	15	-	-	Q9SAB1	Internal Sure	Heat shock 70 kDa protein 16 Arabidopsis thaliana (Mouse-ear cress)	AT3G03940.1
po11_olive_001211	12;54;236;259;325;346;399;406	54;321;342	12	9;274;301;302	9;301	Q9SFB8	C_terminal Putative	Phosphatidylinositol 4-phosphate 5-kinase 6 Arabidopsis thaliana (Mouse-ear cress)	AT3G07960.1
po11_olive_001213	25;56;88;98;119;128;215;276;279;342;364;373;389;513;539	56;88;98;119;342;364;373	342	85;95;171	85	B9DFI7	N_terminal Sure	Probable methyltransferase PMT2 Arabidopsis thaliana (Mouse-ear cress)	AT1G26850.1
po11_olive_001215	40;356;445	40	356	257;384;549	257;384;549	Q42908	Complete Sure	2,3-bisphosphoglycerate-independent phosphoglycerate mutase Mesembryanthemum crystallinum (Common ice plant) (Cryophytum crystallinum)	AT3G08590.1
po11_olive_001217	12;47;83;104;180;194;197;239;289;307;466	11;76;198;376;452	11	124	-	Q9SW11	C_terminal Putative	U-box domain-containing protein 35 Arabidopsis thaliana (Mouse-ear cress)	AT4G31230.1
po11_olive_001219	52;110;119;232;237;352;373;431	43;52;232;237	-	64;116;307;370;524	307;524	Q9LXD9	Complete Sure	Probable pectinesterase/pectinesterase inhibitor 51 Arabidopsis thaliana (Mouse-ear cress)	AT5G09760.1
po11_olive_001220	11	10	-	-	-	Q9LT02	Internal Sure	Probable manganese-transporting ATPase PDR2 Arabidopsis thaliana (Mouse-ear cress)	AT5G23630.1
po11_olive_001221	62;117;164;395;415;449	116;373;394;414	53;62	132;160;264;576;596	596	Q3E8Z8	N_terminal Sure	Putative pectinesterase/pectinesterase inhibitor 28 Arabidopsis thaliana (Mouse-ear cress)	AT5G27870.1
po11_olive_001223	140;295	73;295	295	19;66;283;331	19;66;283;331	F4IV99	C_terminal Putative	Protein CHROMATIN REMODELING 5 Arabidopsis thaliana (Mouse-ear cress)	AT2G13370.1
po11_olive_001225	45;281;476;487;502;510;521;524	476;502	476	-	-	O49500	C_terminal Putative	E3 ubiquitin-protein ligase MBR2 Arabidopsis thaliana (Mouse-ear cress)	AT4G34040.1
po11_olive_001226	20	-	-	-	-	O24554	Internal Sure	Pectate lyase Zinnia violacea (Garden zinnia) (Zinnia elegans)	AT3G24670.1
po11_olive_001227	139;242;333	242;333	-	25;152;181;307	25;181;307	P42731	N_terminal Sure	Polyadenylate-binding protein 2 Arabidopsis thaliana (Mouse-ear cress)	AT4G34110.1
po11_olive_001229	88;143;210;261;471;473;476;493	143;493	143	24;560	560	A0A067K150	Complete Sure	Uncharacterized protein Jatropha curcas (Barbados nut)	AT5G59830.1
po11_olive_001233	246;261;336	261;468	246	262;345;365	262;345	Q39189	C_terminal Putative	DEAD-box ATP-dependent RNA helicase 7 Arabidopsis thaliana (Mouse-ear cress)	AT5G62190.1
po11_olive_001235	19;39;116;202;207;307;338	301;332	17	6	6	A0A022S285	C_terminal Putative	Uncharacterized protein Erythranthe guttata (Yellow monkey flower) (Mimulus guttatus)	AT2G20470.1
po11_olive_001237	52;85;167;185;224;281;313;338	52;85;185;281;338;348	185	66;198	66	Q96471	Complete Sure	S-adenosylmethionine decarboxylase proenzyme Ipomoea nil (Japanese morning glory) (Pharbitis nil)	AT3G25570.1
po11_olive_001239	51;62;115;149;229;393	145;225	-	8;390;426;465;490	8;390;426;490	Q42438-2	Complete Putative	2 of Calcium-dependent protein kinase 8 OS=Arabidopsis thaliana GN=CPK8	AT3G57530.1
po11_olive_001241	133;142;333;353;559	142	-	18;576	18;576	Q8H157	Complete Putative	Protein NRT1/ PTR FAMILY 4.6 Arabidopsis thaliana (Mouse-ear cress)	AT1G69850.1
po11_olive_001243	51;107;148;151;165;176;182;256	107	405	12;354	12	Q9M1K5	Complete Putative	Probable protein S-acyltransferase 4 Arabidopsis thaliana (Mouse-ear cress)	AT3G56930.1
po11_olive_001245	307;342;373;409	408	409	92;369;580	5;92;369;580	Q9SW80	N_terminal Sure	BEL1-like homeodomain protein 2 Arabidopsis thaliana (Mouse-ear cress)	AT4G36870.1
po11_olive_001247	208;326	326	-	406;423;426	423	O81312	Complete Sure	UDP-glucuronate 4-epimerase 3 Arabidopsis thaliana (Mouse-ear cress)	AT4G00110.1
po11_olive_001249	21;75;197;198;363	75;420;480	-	-	-	Q8RWQ5	Complete Sure	Probable folate-biopterin transporter 4 Arabidopsis thaliana (Mouse-ear cress)	AT5G54860.1
po11_olive_001251	30;119;168;204;205;239;248;314;327;366;386;494	119;168;386	-	546	546	P29057	Complete Putative	3-hydroxy-3-methylglutaryl-coenzyme A reductase 1 Hevea brasiliensis (Para rubber tree) (Siphonia brasiliensis)	AT1G76490.1
po11_olive_001253	91;102;155;189;269;371	102;269	4	433;466;504	466	Q9FMP5	Complete Sure	Calcium-dependent protein kinase 17 Arabidopsis thaliana (Mouse-ear cress)	AT5G12180.1
po11_olive_001254	22	22	-	20	20	Q38931	Internal Sure	Peptidyl-prolyl cis-trans isomerase FKBP62 Arabidopsis thaliana (Mouse-ear cress)	AT3G25230.2
po11_olive_001255	179;213;255;266;267;296;326;371;388;511;519;532	179;225;388;532	9;213;371;511	55;535	-	A0A068V1P9	C_terminal Sure	Coffea canephora DH200=94 genomic scaffold, scaffold_76 Coffea canephora (Robusta coffee)	AT5G55060.1
po11_olive_001257	60;69;125;330;345;368;391;416;439;476	125;391	82;125;476;596	15;42;432	15;42	Q9SR02	N_terminal Sure	Mediator of RNA polymerase II transcription subunit 14 Arabidopsis thaliana (Mouse-ear cress)	AT3G04740.1
po11_olive_001259	99;154;320;348;373;384;458	458	320;348	231	231	O04376	Complete Sure	Serine/threonine protein phosphatase 2A 57 kDa regulatory subunit B' beta isoform Arabidopsis thaliana (Mouse-ear cress)	AT3G09880.1
po11_olive_001261	293;444	-	-	2;486;502;509	2;486;502;509	Q9C7A2	C_terminal Putative	Ankyrin repeat-containing protein At3g12360 Arabidopsis thaliana (Mouse-ear cress)	AT3G09550.1
po11_olive_001263	109;214;216;238;367	-	109;238;367	351	-	A0A022PZU7	Complete Sure	Uncharacterized protein Erythranthe guttata (Yellow monkey flower) (Mimulus guttatus)	AT1G73480.1
po11_olive_001264	13;18	-	13	10;19	10;19	Q39547	Internal Sure	Cucumisin Cucumis melo (Muskmelon)	AT5G03620.1
po11_olive_001265	20;54;80;88;121;127;156;211;215;250;315;368;373;410	88;250	80;450	12;124	396	B9DGD6	C_terminal Putative	Acetyl-coenzyme A synthetase, chloroplastic/glyoxysomal Arabidopsis thaliana (Mouse-ear cress)	AT5G36880.2
po11_olive_001267	175;345;378	376	-	-	-	Q9SH69	Complete Sure	6-phosphogluconate dehydrogenase, decarboxylating 1, chloroplastic Arabidopsis thaliana (Mouse-ear cress)	AT1G64190.1
po11_olive_001271	379	142	-	403	-	P92961	Complete Putative	Proline transporter 1 Arabidopsis thaliana (Mouse-ear cress)	AT2G36590.1
po11_olive_001275	227;229;376;382;473;493;504	227;493	-	140;346	346	P46942	C_terminal Putative	ATP-dependent RNA helicase-like protein DB10 Nicotiana sylvestris (Wood tobacco) (South American tobacco)	AT3G01540.2
po11_olive_001277	29;65;156;356;377;432;485;514	29;356;377;547	29;156;547	92;280	92;280	Q9ZPY9	Complete Sure	Phosphatidylinositol 4-kinase gamma 4 Arabidopsis thaliana (Mouse-ear cress)	AT2G46500.1
po11_olive_001279	45;80;164;271;320;341	45;164;200;320	6	297;387	-	Q8S950	N_terminal Sure	Kinesin-like protein NACK1 Nicotiana tabacum (Common tobacco)	AT3G51150.2
po11_olive_001281	66;150;305;440;444	305	190;305;440	498	-	Q9ZNQ8	C_terminal Putative	Proline-rich receptor-like protein kinase PERK4 Arabidopsis thaliana (Mouse-ear cress)	AT2G18470.1
po11_olive_001283	17;120;242;435;482;535	119;241;481	-	161;216	161	P26792	Complete Sure	Beta-fructofuranosidase, insoluble isoenzyme 1 Daucus carota (Wild carrot)	AT3G52600.1
po11_olive_001285	153;321	321	5	306;331	306	Q9LHJ9	Complete Sure	Probable protein phosphatase 2C 38 Arabidopsis thaliana (Mouse-ear cress)	AT3G12620.1
po11_olive_001289	96;241;255	-	-	24;244;456	24;456	P42158	Complete Sure	Casein kinase I isoform delta-like Arabidopsis thaliana (Mouse-ear cress)	AT1G72710.1
po11_olive_001293	121;127;286;290;350;356;418;469	127	-	-	332	O04057	Complete Sure	Aspartic proteinase Cucurbita pepo (Vegetable marrow) (Summer squash)	AT1G11910.1
po11_olive_001295	203;321	31;321	-	401;421;424	424	Q9M0B6	Complete Sure	UDP-glucuronate 4-epimerase 1 Arabidopsis thaliana (Mouse-ear cress)	AT4G30440.1
po11_olive_001297	177;209;252;405;411;417	405	-	20	-	A0A068VEU2	C_terminal Putative	Coffea canephora DH200=94 genomic scaffold, scaffold_446 Coffea canephora (Robusta coffee)	AT1G79350.1
po11_olive_001299	126;389;405	-	-	260	-	P35614	Complete Sure	Eukaryotic peptide chain release factor subunit 1-3 Arabidopsis thaliana (Mouse-ear cress)	AT3G26618.1
po11_olive_001301	193;226;257;498	136;226;257	-	17;241	17	Q84MA5	N_terminal Sure	Cationic amino acid transporter 1 Arabidopsis thaliana (Mouse-ear cress)	AT4G21120.1
po11_olive_001305	131;299;502	-	-	572	572	A0A022RW75	N_terminal Sure	Uncharacterized protein Erythranthe guttata (Yellow monkey flower) (Mimulus guttatus)	AT1G67230.1
po11_olive_001307	49;182;262	182	-	80	80	Q9FKW4	Complete Putative	Calcium-dependent protein kinase 28 Arabidopsis thaliana (Mouse-ear cress)	AT5G66210.2
po11_olive_001309	11;17;41;152;413;551;559	-	11	382;425	425	Q9FFI5	Complete Sure	NAC domain-containing protein 86 Arabidopsis thaliana (Mouse-ear cress)	AT1G32870.1
po11_olive_001311	25;99;154;320;348;373;384	25;458	154;320;348	23;231	231	O04376	Complete Sure	Serine/threonine protein phosphatase 2A 57 kDa regulatory subunit B' beta isoform Arabidopsis thaliana (Mouse-ear cress)	AT3G09880.1
po11_olive_001313	78;162;317;452;456	317	202;317;452	505	-	Q9ZNQ8	C_terminal Putative	Proline-rich receptor-like protein kinase PERK4 Arabidopsis thaliana (Mouse-ear cress)	AT2G18470.1
po11_olive_001314	13	-	13	14;16	16	Q9SJ04	Internal Sure	F-box/kelch-repeat protein SKIP6 Arabidopsis thaliana (Mouse-ear cress)	AT2G21950.1
po11_olive_001315_split_0	28;60;73;93;112;114;136;141;149;153;161;197;223;239;281;290;327;333;342;354;374;376;382;413;418;421	28;55;124;301	-	6;393	6;393	O80402	Complete Putative	S-adenosylmethionine decarboxylase proenzyme Nicotiana sylvestris (Wood tobacco) (South American tobacco)	AT3G25570.1
po11_olive_001317	79;182;191	191	191	214	214	Q8GYX0	Complete Sure	MOB kinase activator-like 1 Arabidopsis thaliana (Mouse-ear cress)	AT5G45550.1
po11_olive_001319	87;124;256;283	124;470	-	472	472	A0A022Q3U8	Complete Sure	Uncharacterized protein Erythranthe guttata (Yellow monkey flower) (Mimulus guttatus)	AT2G25737.1
po11_olive_001321	24;125;346	346	-	390	390	Q949Y3	Complete Sure	Bifunctional purple acid phosphatase 26 Arabidopsis thaliana (Mouse-ear cress)	AT5G34850.1
po11_olive_001323	152;180	151	-	-	-	M1C9S2	C_terminal Putative	Uncharacterized protein Solanum tuberosum (Potato)	AT3G48050.1
po11_olive_001325	99;104;286;542	99;286	4	-	-	Q8VZR7	C_terminal Putative	Protein NRT1/ PTR FAMILY 5.1 Arabidopsis thaliana (Mouse-ear cress)	AT2G40460.1
po11_olive_001327	37;65;158;161;175;186;192;212;266	37	37	26;357	26	Q5PNZ1	Complete Sure	Probable protein S-acyltransferase 3 Arabidopsis thaliana (Mouse-ear cress)	AT5G05070.1
po11_olive_001328	21	-	3	-	-	Q9FHK9	Internal Sure	Probable mediator of RNA polymerase II transcription subunit 26b Arabidopsis thaliana (Mouse-ear cress)	AT5G05140.1
po11_olive_001331	181	-	-	265	42	Q9SZN1	Complete Sure	V-type proton ATPase subunit B2 Arabidopsis thaliana (Mouse-ear cress)	AT4G38510.5
po11_olive_001333	120;234;263;418	418	263	2;212;302;333	2;212;302	A0A022RH23	Internal Sure	Uncharacterized protein Erythranthe guttata (Yellow monkey flower) (Mimulus guttatus)	AT2G22560.1
po11_olive_001335	133;141;147	141;161	-	12;52;104	12;52;104	Q2MHE4	Complete Putative	Serine/threonine-protein kinase HT1 Arabidopsis thaliana (Mouse-ear cress)	AT2G43850.1
po11_olive_001337	87;131;164;230;419;440;449;607	221;449	221	358;563;600	600	Q9FY75	Internal Sure	Potassium transporter 7 Arabidopsis thaliana (Mouse-ear cress)	AT5G09400.1
po11_olive_001339	131;362;395;442;455	386;433	123	304	-	A0A022QWU1	C_terminal Putative	Uncharacterized protein Erythranthe guttata (Yellow monkey flower) (Mimulus guttatus)	AT1G70770.1
po11_olive_001341	20;105;194;217;404;510;522	39;104	509	393;450	393	A0A068V1C1	N_terminal Sure	Coffea canephora DH200=94 genomic scaffold, scaffold_81 Coffea canephora (Robusta coffee)	AT3G58480.1
po11_olive_001342	19	-	-	-	-	K7V0G4	Internal Sure	Uncharacterized protein Zea mays (Maize)	AT1G28420.1
po11_olive_001343	42;53;106;130;457	-	-	25;183;346;382;415;428;453	183;346;382;415;428	Q9ZSA2	C_terminal Putative	Calcium-dependent protein kinase 21 Arabidopsis thaliana (Mouse-ear cress)	AT4G04720.1
po11_olive_001347	87;124;260;287	474	-	230;476	230;476	A0A022PZX6	Complete Sure	Uncharacterized protein Erythranthe guttata (Yellow monkey flower) (Mimulus guttatus)	AT2G25737.1
po11_olive_001349	42;84;86;244;277;297;346;400;411	297;346	42	14;437;469;478	14;437;469;478	P35007	Complete Sure	Adenosylhomocysteinase Catharanthus roseus (Madagascar periwinkle) (Vinca rosea)	AT4G13940.1
po11_olive_001351	131;134;165;206;264;316;385;391;392;399;406	206;316	134;173	6;221	221	P43297	Complete Putative	Cysteine proteinase RD21a Arabidopsis thaliana (Mouse-ear cress)	AT5G43060.1
po11_olive_001353	20;172;187;232;268;270;313;329;345;392;406;454;517	19;185;268;327;343;390;452	-	497	497	Q8L751	C_terminal Putative	Oxysterol-binding protein-related protein 1C Arabidopsis thaliana (Mouse-ear cress)	AT4G08180.1
po11_olive_001354	21	21	-	9	9	M1AKF9	Internal Sure	Uncharacterized protein Solanum tuberosum (Potato)	AT2G24450.1
po11_olive_001355	45;106;212;213;264;333	37;98;256;308	295	4;87;443	4;443	Q6Z8C8	Complete Sure	Cyclin-dependent kinase F-4 Oryza sativa subsp. japonica (Rice)	AT4G19110.2
po11_olive_001357	17;95;101;291;299;385;420;448;500	-	17;482	119;546;559	119;546;559	Q9C5D6	Complete Sure	Cationic amino acid transporter 9, chloroplastic Arabidopsis thaliana (Mouse-ear cress)	AT1G05940.1
po11_olive_001359	32;79;300;320;354	79;300;320;354	-	227;289	227	Q94CB1-2	C_terminal Sure	2 of Probable pectinesterase/pectinesterase inhibitor 25 OS=Arabidopsis thaliana GN=PME25	AT4G33230.1
po11_olive_001367	101;135;154;263;272;273;322;354;383	101;154;287	-	168;183;202	168;202	A0A068U288	Complete Sure	Coffea canephora DH200=94 genomic scaffold, scaffold_8 Coffea canephora (Robusta coffee)	AT5G39400.1
po11_olive_001369	38;106;149;248;336;385;388	106;149;336;392	106;248	-	-	Q8H1D6	Complete Putative	Receptor-like cytosolic serine/threonine-protein kinase RBK1 Arabidopsis thaliana (Mouse-ear cress)	AT5G65530.1
po11_olive_001370	23	-	-	-	-	Q4V3C8	Internal Sure	3-phosphoinositide-dependent protein kinase 2 Arabidopsis thaliana (Mouse-ear cress)	AT3G10540.1
po11_olive_001371	61	-	-	162;190;206;212	162;190;206;212	Q8VY07	Complete Sure	Clathrin interactor EPSIN 1 Arabidopsis thaliana (Mouse-ear cress)	AT5G11710.1
po11_olive_001372	22	-	-	-	-	Q94AW8	Internal Sure	Chaperone protein dnaJ 3 Arabidopsis thaliana (Mouse-ear cress)	AT3G44110.1
po11_olive_001373	12;71;119;187	12;71;85	12	55	55	Q6EU49	C_terminal Putative	Probable serine/threonine-protein kinase WNK4 Oryza sativa subsp. japonica (Rice)	AT3G18750.1
po11_olive_001375	39;315;398;490	294	315;376	181	181	Q9SS94	N_terminal Sure	Cell division control protein 48 homolog C Arabidopsis thaliana (Mouse-ear cress)	AT3G01610.1
po11_olive_001377	92;259	92;259	3	213	-	Q9SFT7	Complete Sure	Serine/threonine-protein kinase At3g07070 Arabidopsis thaliana (Mouse-ear cress)	AT3G07070.1
po11_olive_001378	15;17	17	-	3	3	P29162	Internal Sure	L-ascorbate oxidase homolog Nicotiana tabacum (Common tobacco)	AT3G13400.1
po11_olive_001381	72	68	-	74	74	F6HXU6	C_terminal Sure	Putative uncharacterized protein Vitis vinifera (Grape)	AT1G72460.1
po11_olive_001383	284;299;374	299;506	284	300;383;403	300;383	Q39189	Internal Sure	DEAD-box ATP-dependent RNA helicase 7 Arabidopsis thaliana (Mouse-ear cress)	AT5G62190.1
po11_olive_001384	24	-	-	6;30	6	Q6GV10	Internal Sure	S-adenosylmethionine synthase Solanum palustre (Non-tuber-performing potato) (Solanum brevidens)	AT2G36880.1
po11_olive_001387	23;50	50	-	61	-	Q9SII8	Complete Sure	Ubiquitin domain-containing protein DSK2b Arabidopsis thaliana (Mouse-ear cress)	AT2G17200.1
po11_olive_001389	98;112;247;429;469;476;483	112	-	220	220	Q8S8S2	Complete Putative	Lysophospholipid acyltransferase LPEAT2 Arabidopsis thaliana (Mouse-ear cress)	AT2G45670.1
po11_olive_001391	148;165;210;229;261;300;327;355;402;405;448	148;261;327	-	-	-	Q9FNN5	Complete Sure	NADH dehydrogenase [ubiquinone] flavoprotein 1, mitochondrial Arabidopsis thaliana (Mouse-ear cress)	AT5G08530.1
po11_olive_001393	82;93;146;180;260;424	180;260	4	25;457;497	457	Q9SIQ7	Complete Sure	Calcium-dependent protein kinase 24 Arabidopsis thaliana (Mouse-ear cress)	AT2G31500.1
po11_olive_001395	448;490;518	-	-	535	535	Q6AWW5	Complete Sure	Ankyrin repeat-containing protein At5g02620 Arabidopsis thaliana (Mouse-ear cress)	AT1G07710.1
po11_olive_001397	78;136;142;177;212;220;237;265;317;349;367;378	136;177;237;378	-	-	-	Q05967	Complete Sure	Polygalacturonase Nicotiana tabacum (Common tobacco)	AT3G07840.1
po11_olive_001399	268;289;372	570	289;350	153;599	153;599	Q9SS94	Internal Sure	Cell division control protein 48 homolog C Arabidopsis thaliana (Mouse-ear cress)	AT3G01610.1
po11_olive_001401	104;177;345;378;423	104;378	-	-	-	Q94KU1	Complete Sure	6-phosphogluconate dehydrogenase, decarboxylating 1 Spinacia oleracea (Spinach)	AT3G02360.2
po11_olive_001403	173;281;298;345;388;432;483;509;510;527;571;594	298;594	-	7;110;494	494	Q9SHF3	Internal Sure	Protein argonaute 2 Arabidopsis thaliana (Mouse-ear cress)	AT1G31280.1
po11_olive_001405	86;230;234;325;370;420	234;325;420	-	256	-	P49317	Complete Sure	Catalase isozyme 3 Nicotiana plumbaginifolia (Leadwort-leaved tobacco) (Tex-Mex tobacco)	AT4G35090.1
po11_olive_001409	26;44;52;134;193;214	26;117	44;52;186	287	287	Q9LVD8	C_terminal Putative	Putative clathrin assembly protein At5g57200 Arabidopsis thaliana (Mouse-ear cress)	AT5G57200.1
po11_olive_001410	14	14	14	-	-	P93736	Internal Sure	Valine--tRNA ligase Arabidopsis thaliana (Mouse-ear cress)	AT1G14610.1
po11_olive_001413	30;82;153;394	382	-	-	-	A0A022RFK2	Complete Sure	Uncharacterized protein Erythranthe guttata (Yellow monkey flower) (Mimulus guttatus)	AT3G19230.1
po11_olive_001415	104;107;110;136;141;152;158;246	348	-	77;278	278	Q9S9K4	Complete Putative	Aspartic proteinase-like protein 2 Arabidopsis thaliana (Mouse-ear cress)	AT1G05840.1
po11_olive_001417	26;189;192;207;215;226;229	26;215	12	7	7	P0CH30	Complete Putative	E3 ubiquitin-protein ligase RING1 Gossypium hirsutum (Upland cotton) (Gossypium mexicanum)	AT5G59550.1
po11_olive_001419	18;37;362;453	450	18	48;99;106;525	-	A0A022R6M2	N_terminal Sure	Uncharacterized protein Erythranthe guttata (Yellow monkey flower) (Mimulus guttatus)	AT4G30600.1
po11_olive_001420	17;20	-	9;17	-	-	Q9FMK7	Internal Sure	BTB/POZ and TAZ domain-containing protein 1 Arabidopsis thaliana (Mouse-ear cress)	AT5G63160.1
po11_olive_001421	85;97;118;124;151;173;187;217;276;305;346;489;497	151;205;217;234;489;497	489	132;517	132;260;517	A0A068U851	Complete Sure	Coffea canephora DH200=94 genomic scaffold, scaffold_13 Coffea canephora (Robusta coffee)	AT1G19025.1
po11_olive_001423_split_0	66;105;137	105	66;105	270;305	270;305	Q93YU2	C_terminal Putative	Protein root UVB sensitive 6 Arabidopsis thaliana (Mouse-ear cress)	AT5G49820.1
po11_olive_001423_split_1	37	163	8	159	-	Q94AZ2	C_terminal Putative	Sugar transport protein 13 Arabidopsis thaliana (Mouse-ear cress)	AT3G05960.1
po11_olive_001424	16;22	-	-	-	-	P49063	Internal Sure	Exopolygalacturonase clone GBGA483 Arabidopsis thaliana (Mouse-ear cress)	AT5G48140.1
po11_olive_001425	38;53;61;72;75	-	-	325	325	Q9ZT42	Complete Sure	E3 ubiquitin-protein ligase RHF2A Arabidopsis thaliana (Mouse-ear cress)	AT5G22000.2
po11_olive_001427	49;120;296;321;387;522	120;321	296	274;483	439;483	Q94A41	N_terminal Sure	Alpha-amylase 3, chloroplastic Arabidopsis thaliana (Mouse-ear cress)	AT1G69830.1
po11_olive_001429	32;112;115;183;207;290;348;359;459	115;183;290;348;359;459	-	23	-	Q9SR86	Complete Sure	Alanine--glyoxylate aminotransferase 2 homolog 3, mitochondrial Arabidopsis thaliana (Mouse-ear cress)	AT3G08860.1
po11_olive_001431	127;147;184;264;338;349	123;260;345;379	311	38	38	Q9FX08	Complete Putative	Probable protein phosphatase 2C 12 Arabidopsis thaliana (Mouse-ear cress)	AT1G47380.1
po11_olive_001433	41;159;199;262;283;302;367;419;433	249;262;283	-	210;229	210;229	Q96287	Complete Sure	Shaggy-related protein kinase theta Arabidopsis thaliana (Mouse-ear cress)	AT4G00720.1
po11_olive_001437	13;146;312;330;367;391;410;418;459;471	367;459;471;570	58;146;391	50;142;484	50;484	P46014	Complete Sure	Protein phosphatase 2C 70 Arabidopsis thaliana (Mouse-ear cress)	AT5G19280.2
po11_olive_001438	13	-	-	5	5	F4IUG9	Internal Sure	Myosin-13 Arabidopsis thaliana (Mouse-ear cress)	AT2G20290.1
po11_olive_001439	72;83;170;250	83;170;250	5	28;447;486	447	Q42438	Complete Sure	Calcium-dependent protein kinase 8 Arabidopsis thaliana (Mouse-ear cress)	AT5G19450.1
po11_olive_001440	22	-	-	-	-	A0A022RWF0	Internal Sure	Uncharacterized protein Erythranthe guttata (Yellow monkey flower) (Mimulus guttatus)	AT5G14280.1
po11_olive_001441	15;64;69;287;296;325;414;517	-	296;366	1	1	Q9FIN7	C_terminal Putative	MAG2-interacting protein 2 Arabidopsis thaliana (Mouse-ear cress)	AT5G24350.2
po11_olive_001443	295;321;343;455	295	321	213;446	446	Q9SEX2	Complete Sure	Katanin p60 ATPase-containing subunit A1 Arabidopsis thaliana (Mouse-ear cress)	AT1G80350.1
po11_olive_001445	202;433;466;513;526	466;513	202;526	5;60;383	5;60	A0A022QWU1	C_terminal Sure	Uncharacterized protein Erythranthe guttata (Yellow monkey flower) (Mimulus guttatus)	AT1G70770.1
po11_olive_001447	21;133;170;218;254;330;415;417	129;415;417	21	5;18	5;18	A0A068UFR3	C_terminal Putative	Coffea canephora DH200=94 genomic scaffold, scaffold_26 Coffea canephora (Robusta coffee)	AT1G76270.1
po11_olive_001451	127;131;143;147;226;229;245;341	229	-	-	-	Q944H5	Complete Sure	Mitochondrial carrier protein MTM1 Arabidopsis thaliana (Mouse-ear cress)	AT4G27940.1
po11_olive_001453	35;74;120;161;390;407;459;465;476;501	35;390;407;459;476;501;559	407	-	-	Q9CAD5	N_terminal Putative	Mitogen-activated protein kinase kinase kinase YODA Arabidopsis thaliana (Mouse-ear cress)	AT1G53570.1
po11_olive_001455	87	-	87	-	-	A0A068V5S2	Complete Sure	Coffea canephora DH200=94 genomic scaffold, scaffold_96 Coffea canephora (Robusta coffee)	AT3G02460.1
po11_olive_001457	56;120;154;234;398;418	67;154;234;418	-	395;431;470;495	395;431;495	Q42438-2	Complete Putative	2 of Calcium-dependent protein kinase 8 OS=Arabidopsis thaliana GN=CPK8	AT3G57530.1
po11_olive_001459	43;84;203;245;520	203	-	198;235;259;280;511;532	198;259;532	P29162	Complete Putative	L-ascorbate oxidase homolog Nicotiana tabacum (Common tobacco)	AT1G55560.1
po11_olive_001461	59;108;200;361;383	59	-	112;237	112;237	O22815	Complete Putative	MLO-like protein 5 Arabidopsis thaliana (Mouse-ear cress)	AT2G33670.1
po11_olive_001465	21;86;237;253;254;305;318;345;396;460	21;51;270;283;310	-	1;10;82;128;156;278	1;10;82	P43294-2	Complete Putative	Short of Serine/threonine-protein kinase MHK OS=Arabidopsis thaliana GN=MHK	AT4G13020.3
po11_olive_001467	257;270;273;305;407;436;459	-	-	211;466	211	Q9LR47-2	Complete Putative	2 of Type I inositol 1,4,5-trisphosphate 5-phosphatase CVP2 OS=Arabidopsis thaliana GN=CVP2	AT5G65090.1
po11_olive_001468	11	-	11	-	-	Q9LF30	Internal Sure	40S ribosomal protein S19-2 Arabidopsis thaliana (Mouse-ear cress)	AT5G15520.1
po11_olive_001469	123;226;272;350;368	379	-	197;286;476	197	Q9SJL0	Complete Sure	UDP-glycosyltransferase 86A1 Arabidopsis thaliana (Mouse-ear cress)	AT2G36970.1
po11_olive_001471	32;44;52;262;272;346;355	272	-	273;318;377	377	A0A068V4R0	Complete Sure	Coffea canephora DH200=94 genomic scaffold, scaffold_102 Coffea canephora (Robusta coffee)	AT4G31350.1
po11_olive_001473	160;322;324	-	160;324	312	137;312;436	A0A022Q4V2	N_terminal Sure	Uncharacterized protein Erythranthe guttata (Yellow monkey flower) (Mimulus guttatus)	AT5G63190.1
po11_olive_001474	20	20	20	-	-	P92519	Internal Sure	Uncharacterized mitochondrial protein AtMg00810 Arabidopsis thaliana (Mouse-ear cress) Mitochondrion	AT4G23160.1
po11_olive_001475	60;64;113;114;125;126;182;205;289;349;370;456;495	114	250;349	16	-	Q93Y01	C_terminal Putative	Ubiquitin carboxyl-terminal hydrolase 9 Arabidopsis thaliana (Mouse-ear cress)	AT4G10590.2
po11_olive_001477	71;85;145;184;195;222;250	85;195;222;250	-	14;187	14	Q2R1V8	Complete Sure	GDP-mannose 3,5-epimerase 2 Oryza sativa subsp. japonica (Rice)	AT5G28840.1
po11_olive_001478	15;16	-	2	-	-	O24457	Internal Sure	Pyruvate dehydrogenase E1 component subunit alpha-3, chloroplastic Arabidopsis thaliana (Mouse-ear cress)	AT1G01090.1
po11_olive_001481	328	-	328	152;311;412	152;311;412	A0A022REP9	Complete Sure	Uncharacterized protein Erythranthe guttata (Yellow monkey flower) (Mimulus guttatus)	AT5G59210.1
po11_olive_001483	34;37;83;118;125;209;215;264;274;461	124;263;592	592	1;570	1;570	A0A022QLN2	Internal Sure	Uncharacterized protein Erythranthe guttata (Yellow monkey flower) (Mimulus guttatus)	-
po11_olive_001485	86;132;289	86	-	218;269;293;355;419;442;532	218;269;419;442;532	P17614	Complete Sure	ATP synthase subunit beta, mitochondrial Nicotiana plumbaginifolia (Leadwort-leaved tobacco) (Tex-Mex tobacco)	AT5G08680.1
po11_olive_001487	261;281;324;376;400;434	243;261;324;400	-	189;416	-	A0A022R151	Complete Putative	Uncharacterized protein Erythranthe guttata (Yellow monkey flower) (Mimulus guttatus)	AT4G14500.1
po11_olive_001489	121;223;458;494;523;544;550;567	457;514;543;560;573	-	302;543	302;543	Q9SCU9	C_terminal Sure	Beta-galactosidase 13 Arabidopsis thaliana (Mouse-ear cress)	AT2G16730.1
po11_olive_001491	52;85;167;185;224;281;313;338	52;85;185;281;338;348	185	66;198	66	Q96471	Complete Sure	S-adenosylmethionine decarboxylase proenzyme Ipomoea nil (Japanese morning glory) (Pharbitis nil)	AT3G25570.1
po11_olive_001493	74;134;195;200;241	241	6;200	346	-	Q9FE20	Complete Putative	Serine/threonine-protein kinase PBS1 Arabidopsis thaliana (Mouse-ear cress)	AT5G02800.1
po11_olive_001495	63;68;76;374;448;526	-	-	481	481	A0A022RBM3	Internal Sure	Uncharacterized protein Erythranthe guttata (Yellow monkey flower) (Mimulus guttatus)	AT2G15900.1
po11_olive_001497	115;305;313;319	82;313;333	-	224;276	224;276	Q2MHE4	Complete Putative	Serine/threonine-protein kinase HT1 Arabidopsis thaliana (Mouse-ear cress)	AT2G43850.1
po11_olive_001498	24	-	-	-	-	A0A022QLE1	Internal Sure	Uncharacterized protein Erythranthe guttata (Yellow monkey flower) (Mimulus guttatus)	AT5G15270.2
po11_olive_001499	190;219;291;322;340;351;364;380	219;322;364;380	219	22;89;383	22	A0A068UGI7	Complete Putative	Coffea canephora DH200=94 genomic scaffold, scaffold_26 Coffea canephora (Robusta coffee)	AT2G26490.1
po11_olive_001502	24	34	3;34	-	-	P0CH31	Internal Sure	Putative cullin-like protein 1 Arabidopsis thaliana (Mouse-ear cress)	AT1G43140.1
po11_olive_001503	99;115;135;182;201;207;251;350;475	350;475	-	-	-	Q9FGR7	Internal Sure	Pentatricopeptide repeat-containing protein At5g50280, chloroplastic Arabidopsis thaliana (Mouse-ear cress)	AT5G50280.1
po11_olive_001505	52;167;185;224;281;309;334	52;85;167;185;309	185	66;198	66	Q96471	Complete Sure	S-adenosylmethionine decarboxylase proenzyme Ipomoea nil (Japanese morning glory) (Pharbitis nil)	AT3G25570.1
po11_olive_001507	20;106;109;112;138;143;154;160;248;350;391;436	160;248	138	79;280;319	280	Q9S9K4	Complete Sure	Aspartic proteinase-like protein 2 Arabidopsis thaliana (Mouse-ear cress)	AT3G02740.1
po11_olive_001508	11	-	-	-	-	O65351	Internal Sure	Subtilisin-like protease Arabidopsis thaliana (Mouse-ear cress)	AT3G14067.1
po11_olive_001509	86;224;228;319;364;414	228;319;414	-	250	-	P17598	Complete Sure	Catalase isozyme 1 Gossypium hirsutum (Upland cotton) (Gossypium mexicanum)	AT4G35090.1
po11_olive_001511	104;107;110;136;141;152;158;246;348;389;434	348	-	77;278	278	Q9S9K4	Complete Sure	Aspartic proteinase-like protein 2 Arabidopsis thaliana (Mouse-ear cress)	AT1G05840.1
po11_olive_001513	367;387;392;401;429;447	367;429	447	106;165;301	165;301	Q6NKW9	Complete Sure	Glucan endo-1,3-beta-glucosidase 8 Arabidopsis thaliana (Mouse-ear cress)	AT5G64790.1
po11_olive_001515	73;103;155;221;226;507	103;155	135	38;540	38	Q8S8P5	N_terminal Sure	Probable WRKY transcription factor 33 Arabidopsis thaliana (Mouse-ear cress)	AT2G38470.1
po11_olive_001517	49;81;139;200;327;335;378;384;400;469	49;166;327	469	255;312;351;359	312	Q8RXR2-2	C_terminal Putative	2 of Chloride channel protein CLC-f OS=Arabidopsis thaliana GN=CLC-F	AT1G55620.2
po11_olive_001519	59;99;162;183;202;267;313;319	59;99;183	-	129	-	Q39011	Complete Sure	Shaggy-related protein kinase eta Arabidopsis thaliana (Mouse-ear cress)	AT4G18710.1
po11_olive_001520	21	21	-	-	-	Q6NQ88	Internal Sure	Protein DAMAGED DNA-BINDING 2 Arabidopsis thaliana (Mouse-ear cress)	AT5G58760.1
po11_olive_001521	101;135;154;264;273;274;323;355;384	101;154;287	-	168;183;202	168;202	A0A068U288	Complete Sure	Coffea canephora DH200=94 genomic scaffold, scaffold_8 Coffea canephora (Robusta coffee)	AT5G39400.1
po11_olive_001523	93;143;216;220;242	93	93	15	15	Q9C8X2	Complete Sure	Sucrose transport protein SUC5 Arabidopsis thaliana (Mouse-ear cress)	AT1G71890.1
po11_olive_001525	18;104;107;110;136;141;152;158;246;348;389;434	152;348	-	77;301	-	Q9S9K4	Complete Sure	Aspartic proteinase-like protein 2 Arabidopsis thaliana (Mouse-ear cress)	AT5G36260.1
po11_olive_001527	50;90;145;218	50;145	9	465	-	A0A068ULM9	N_terminal Sure	Coffea canephora DH200=94 genomic scaffold, scaffold_36 Coffea canephora (Robusta coffee)	AT2G29670.1
po11_olive_001528	12	-	12	-	-	A0A068UQ80	Internal Sure	Coffea canephora DH200=94 genomic scaffold, scaffold_45 Coffea canephora (Robusta coffee)	AT5G47690.3
po11_olive_001529	126;248;364	126;248	126	22;210;317;353;376;513	22;210;317;376;497;513	P50433	Complete Sure	Serine hydroxymethyltransferase, mitochondrial Solanum tuberosum (Potato)	AT4G37930.1
po11_olive_001530	16	16	2	-	-	Q9SUT5	Internal Sure	Protein SGT1 homolog B Arabidopsis thaliana (Mouse-ear cress)	AT1G30070.2
po11_olive_001531	220	-	215	288;408;415	2;288;408;415	Q9LJN2	Complete Putative	Magnesium transporter MRS2-3 Arabidopsis thaliana (Mouse-ear cress)	AT3G19640.1
po11_olive_001533	11;38;111;192;393;403;484;499;507;519;522	11;519	11;38;405	151	151	A0A068UQG8	Complete Sure	Coffea canephora DH200=94 genomic scaffold, scaffold_45 Coffea canephora (Robusta coffee)	AT5G45290.2
po11_olive_001535	241;340;347;500	241;347;500	-	49;101;221;380;396	380;396	B9SWV9	C_terminal Putative	Putative uncharacterized protein Ricinus communis (Castor bean)	AT1G18260.1
po11_olive_001537	19;45;94;110;115;288;355;364;401;432;443;460;497	45;288;432;443	19;110;288;401;432;443;460;497	21;266;484	21;266;484	O23826	C_terminal Putative	125 kDa kinesin-related protein Nicotiana tabacum (Common tobacco)	AT2G36200.2
po11_olive_001539	13;92;133;239;240;293;306;321;324;329;336;367;370;387;400;402;417;423;438;451;477;496	306;496	-	38;57	-	Q6KAE5	Complete Sure	Probable E3 ubiquitin-protein ligase XBOS32 Oryza sativa subsp. japonica (Rice)	AT5G57740.1
po11_olive_001540	23	-	-	-	-	Q9LUD7	Internal Sure	Putative callose synthase 8 Arabidopsis thaliana (Mouse-ear cress)	AT3G14570.1
po11_olive_001541	40;206;396;420;439;447	205;395;446	-	79;92;513	92;513	P46014	N_terminal Sure	Protein phosphatase 2C 70 Arabidopsis thaliana (Mouse-ear cress)	AT5G19280.2
po11_olive_001543	41;52	40;51	2	-	-	O81001	C_terminal Putative	Growth-regulating factor 1 Arabidopsis thaliana (Mouse-ear cress)	AT2G22840.1
po11_olive_001545	16;147;173;256	147	-	-	-	A0A022S071	Complete Sure	Uncharacterized protein Erythranthe guttata (Yellow monkey flower) (Mimulus guttatus)	AT4G14950.1
po11_olive_001547	52;63;116;150;289;437	150;275	150	21;427;464	427	A5A7I7	C_terminal Putative	Calcium-dependent protein kinase 4 Solanum tuberosum (Potato)	AT2G17290.1
po11_olive_001549	26;35;103;151;167;184;238;239;242;267;366	35;267;366	-	5;8;405	8;405	A0A022RVH7	Complete Putative	Uncharacterized protein Erythranthe guttata (Yellow monkey flower) (Mimulus guttatus)	AT5G65890.1
po11_olive_001551	19;136;201;221;320;377;403	19;336;416	277	7	7	Q43469	Complete Sure	Delta(8)-fatty-acid desaturase Helianthus annuus (Common sunflower)	AT3G61580.1
po11_olive_001553	232;253;262;318;415;418;474;554	87;108;117	-	37	37	M1AMU5	Complete Sure	Uncharacterized protein Solanum tuberosum (Potato)	AT5G15900.1
po11_olive_001554	11;17	-	11	-	-	C6TMW4	Internal Sure	Putative uncharacterized protein Glycine max (Soybean) (Glycine hispida)	-
po11_olive_001555	52;91;94;109;110;115;118;129;184;199;210;224;227;442	52;118	-	-	-	P0CH02	C_terminal Sure	Putative RING-H2 finger protein ATL21B Arabidopsis thaliana (Mouse-ear cress)	AT2G46493.1
po11_olive_001559	194;343;384	343	356	152;327;352	-	Q9SQI3	Complete Sure	Palmitoyl-acyl carrier protein thioesterase, chloroplastic Gossypium hirsutum (Upland cotton) (Gossypium mexicanum)	AT1G08510.1
po11_olive_001561	187;227;344;398;399;414	344	-	402	402	A0A022RWG0	C_terminal Putative	Uncharacterized protein Erythranthe guttata (Yellow monkey flower) (Mimulus guttatus)	AT5G38640.1
po11_olive_001563	55;62;120;351;424;540	120;351;424	-	227	227	Q9SKB2	N_terminal Putative	Leucine-rich repeat receptor-like serine/threonine/tyrosine-protein kinase SOBIR1 Arabidopsis thaliana (Mouse-ear cress)	AT2G31880.1
po11_olive_001564	12	-	9	-	-	Q6USK2	Internal Sure	Ceramide kinase Arabidopsis thaliana (Mouse-ear cress)	AT5G51290.1
po11_olive_001565	151;153;231;258;361;448	231;361	153	208;274	274	Q6TBX7	C_terminal Putative	Carotene epsilon-monooxygenase, chloroplastic Arabidopsis thaliana (Mouse-ear cress)	AT3G53130.1
po11_olive_001567	65;252;272	65	65;272	341;389	-	Q8RXC8	Complete Sure	Receptor-like cytosolic serine/threonine-protein kinase RBK2 Arabidopsis thaliana (Mouse-ear cress)	AT5G18910.1
po11_olive_001569	26;69;102;112;260;273;375;408;431	102;112;260;408	-	-	-	A0A022RI71	C_terminal Putative	Uncharacterized protein Erythranthe guttata (Yellow monkey flower) (Mimulus guttatus)	AT3G10030.1
po11_olive_001571	82;94;144;226;417;424;485;502;551;554;565	226;384;424;555	82	459;579	459	Q75QN6-2	Internal Sure	2 of Dual specificity protein phosphatase PHS1 OS=Arabidopsis thaliana GN=PHS1	AT5G23720.1
po11_olive_001573	41;159;199;262;283;302;367;419;433	249;262;283	-	210;229	210;229	Q96287	Complete Sure	Shaggy-related protein kinase theta Arabidopsis thaliana (Mouse-ear cress)	AT4G00720.1
po11_olive_001575	265;285	-	-	148;200	148;193	Q7X9B9	N_terminal Putative	Protein NLP2 Arabidopsis thaliana (Mouse-ear cress)	AT4G35270.1
po11_olive_001576	27	-	-	-	-	A5BTS4	Internal Sure	Putative uncharacterized protein Vitis vinifera (Grape)	-
po11_olive_001579	12;25;129;131;213;240;241;303	12;240	12	108;427;438;446	108;424;427;438	P12411	Complete Sure	Tubulin beta-1 chain Arabidopsis thaliana (Mouse-ear cress)	AT1G75780.1
po11_olive_001581	51;80;230;312;332;400;401	80	6;230	201;246;264;426	246;426	Q9SFT7	Complete Sure	Serine/threonine-protein kinase At3g07070 Arabidopsis thaliana (Mouse-ear cress)	AT3G07070.1
po11_olive_001585	66;302;514;522;530;533;552;556	62;510	518;548	364;565	364	Q9ZQF9	Internal Sure	E3 ubiquitin-protein ligase MBR1 Arabidopsis thaliana (Mouse-ear cress)	AT5G52150.1
po11_olive_001587	359;367;404;518	404	518	529	-	F6H2F8	C_terminal Putative	tRNA (guanine(37)-N1)-methyltransferase 1 Vitis vinifera (Grape)	AT4G27340.1
po11_olive_001589	42;84;86;244;268;277;297;400;411	268;297;346	42	14;437;469;478	14;437;469;478	P35007	Complete Sure	Adenosylhomocysteinase Catharanthus roseus (Madagascar periwinkle) (Vinca rosea)	AT4G13940.1
po11_olive_001590	23	-	19	10	10	G5CEW6	Internal Sure	Eukaryotic translation initiation factor 4G Triticum aestivum (Wheat)	AT3G60240.4
po11_olive_001591	20;68;97;254;347	254	-	497	-	Q9SBA7	Complete Sure	Sugar transport protein 8 Arabidopsis thaliana (Mouse-ear cress)	AT5G26250.1
po11_olive_001593	17;39;154;155;168;221	55	-	5;9;246;249	9;246;249	Q9FHA7	Complete Putative	Transcription factor HEC1 Arabidopsis thaliana (Mouse-ear cress)	AT5G67060.1
po11_olive_001597	39;123	39;80	-	3;10;143;274	10;143;274	A0A068TPT9	Complete Putative	Coffea canephora DH200=94 genomic scaffold, scaffold_2 Coffea canephora (Robusta coffee)	AT2G04220.1
po11_olive_001599	38;81;239	38	-	-	-	K4CRV5	N_terminal Sure	Uncharacterized protein Solanum lycopersicum (Tomato) (Lycopersicon esculentum)	AT2G38410.1
po11_olive_001600	14;20	-	-	3;8;29	3;8	O80958	Internal Sure	Pentatricopeptide repeat-containing protein At2g39230, mitochondrial Arabidopsis thaliana (Mouse-ear cress)	AT2G39230.1
po11_olive_001601	45;219;294;431	294	294	11;306;307;467	11;467	Q0WUU6	C_terminal Putative	Probable polyol transporter 4 Arabidopsis thaliana (Mouse-ear cress)	AT2G20780.1
po11_olive_001603	197;309;332;336	197	9;197;332	94;265;394	94;394	A0A068TM62	Complete Putative	Coffea canephora DH200=94 genomic scaffold, scaffold_1 Coffea canephora (Robusta coffee)	AT2G18470.1
po11_olive_001607	516	170	-	428;540	428	P92961	Complete Sure	Proline transporter 1 Arabidopsis thaliana (Mouse-ear cress)	AT2G39890.1
po11_olive_001608	26	-	-	-	-	P24493	Internal Sure	Delta-aminolevulinic acid dehydratase, chloroplastic Spinacia oleracea (Spinach)	AT1G69740.1
po11_olive_001609	42;68;150;209;230	68	68	8;174;303;320	8;303	A0A068VJ98	Complete Sure	Coffea canephora DH200=94 genomic scaffold, scaffold_1499 Coffea canephora (Robusta coffee)	AT2G01600.1
po11_olive_001611	37;46;112;125;164;184;292	112;184	2	344	344	P29057	C_terminal Putative	3-hydroxy-3-methylglutaryl-coenzyme A reductase 1 Hevea brasiliensis (Para rubber tree) (Siphonia brasiliensis)	AT1G76490.1
po11_olive_001613	136;155;391	-	-	54;297	297	O81635	C_terminal Putative	Kinesin-4 Arabidopsis thaliana (Mouse-ear cress)	AT2G47500.1
po11_olive_001615	18	-	-	-	-	Q2MHE4	Complete Putative	Serine/threonine-protein kinase HT1 Arabidopsis thaliana (Mouse-ear cress)	AT3G22750.1
po11_olive_001617	100;124;234;288;323;330	100;234	234	-	-	Q8RY82	Complete Sure	F-box protein At2g32560 Arabidopsis thaliana (Mouse-ear cress)	AT2G32560.1
po11_olive_001619	107;134;433;456;535	134;237	5;535	175;282;553;583	175;583	Q38953	Internal Sure	Probable pre-mRNA-splicing factor ATP-dependent RNA helicase Arabidopsis thaliana (Mouse-ear cress)	AT1G26370.1
po11_olive_001620	21	35	21	11;27	-	A0A068V323	Internal Sure	Coffea canephora DH200=94 genomic scaffold, scaffold_92 Coffea canephora (Robusta coffee)	AT1G74830.1
po11_olive_001621	138;185;211;244;296;392;439	138;211	185	435;460	460	Q9SN43	Complete Putative	CBL-interacting serine/threonine-protein kinase 12 Arabidopsis thaliana (Mouse-ear cress)	AT4G18700.1
po11_olive_001623	52;152;172;209;289;336;363;374	52;408	336	-	-	Q9FX08	Complete Sure	Probable protein phosphatase 2C 12 Arabidopsis thaliana (Mouse-ear cress)	AT1G47380.1
po11_olive_001625	27;69;160;322	-	-	178;402;416;417;422	178;402;417;422	Q9ZVI9	Complete Sure	Ethanolamine-phosphate cytidylyltransferase Arabidopsis thaliana (Mouse-ear cress)	AT2G38670.1
po11_olive_001627	86;95;98;112;258;277;320	86;95;112	-	52	-	P40973	Complete Sure	Pectate lyase Lilium longiflorum (Trumpet lily)	AT1G14420.1
po11_olive_001629	55;155;220;223;225;373;477;484	54;154	73	17;84;422	17;84	F4I2H7	Internal Sure	Protein TPX2 Arabidopsis thaliana (Mouse-ear cress)	AT1G03780.3
po11_olive_001631	79;101;150;211;276;378	378	-	-	-	Q8L4X4	Complete Sure	Probable GABA transporter 2 Arabidopsis thaliana (Mouse-ear cress)	AT5G41800.1
po11_olive_001633	52;167;185;224;281;309;334	52;85;167;185;309	185	66;198	66	Q96471	Complete Sure	S-adenosylmethionine decarboxylase proenzyme Ipomoea nil (Japanese morning glory) (Pharbitis nil)	AT3G25570.1
po11_olive_001635	78;186;217;240;330;334;382	240;330	5;217	-	-	Q2RBJ6	Complete Sure	Probable protein phosphatase 2C 73 Oryza sativa subsp. japonica (Rice)	AT5G01700.2
po11_olive_001637	63;163;216;296	296	-	25;30;180;398	398	Q9LPL5	Complete Putative	2-oxoisovalerate dehydrogenase subunit alpha 1, mitochondrial Arabidopsis thaliana (Mouse-ear cress)	AT1G21400.1
po11_olive_001639	46;92;249	46	-	10;178;229;253;315;379;402;492	10;178;229;379;402;492	P17614	C_terminal Putative	ATP synthase subunit beta, mitochondrial Nicotiana plumbaginifolia (Leadwort-leaved tobacco) (Tex-Mex tobacco)	AT5G08680.1
po11_olive_001641	17;95;101;291;385;420;448;500	-	17;482	9;119;546;559	9;119;546;559	Q9C5D6	Complete Sure	Cationic amino acid transporter 9, chloroplastic Arabidopsis thaliana (Mouse-ear cress)	AT1G05940.1
po11_olive_001643	109;326;366;440	326	-	33;193;243;467	193;467	O80433	Complete Sure	Citrate synthase, mitochondrial Daucus carota (Wild carrot)	AT2G44350.2
po11_olive_001647	188;239;264;510;547	188;239	-	17;164;301;449;465	17;184;449;465	A0A022QWX6	Internal Sure	Uncharacterized protein Erythranthe guttata (Yellow monkey flower) (Mimulus guttatus)	AT5G13990.1
po11_olive_001648	12	-	12	9	-	Q9XEE9	Internal Sure	GDP-Man:Man(3)GlcNAc(2)-PP-Dol alpha-1,2-mannosyltransferase Arabidopsis thaliana (Mouse-ear cress)	AT2G40190.1
po11_olive_001649	46;50;56	-	-	112	-	I3SGZ2	Complete Sure	Uncharacterized protein Medicago truncatula (Barrel medic) (Medicago tribuloides)	-
po11_olive_001650	14;15	-	-	-	-	A0A022R005	Internal Sure	Uncharacterized protein Erythranthe guttata (Yellow monkey flower) (Mimulus guttatus)	-
po11_olive_001651	32;75;183;199;214;298;347;379;405;445;481	214;298	298;445	39;163;176	39;176	A0A022PPP5	C_terminal Putative	Uncharacterized protein Erythranthe guttata (Yellow monkey flower) (Mimulus guttatus)	AT1G04470.1
po11_olive_001653	42;227;298;329;332;345;356;372;375;485;497;509	227;298;345	485;509	-	-	Q5PNS0	Internal Sure	PHD finger protein At3g20280 Arabidopsis thaliana (Mouse-ear cress)	AT5G24330.1
po11_olive_001655	29;64;118;148;164;414	29;64;154	-	-	313	Q43848	Internal Sure	Transketolase, chloroplastic Solanum tuberosum (Potato)	AT3G60750.1
po11_olive_001657	62;92;201;231;405	8;56	-	320	-	Q94C59	C_terminal Putative	Patellin-4 Arabidopsis thaliana (Mouse-ear cress)	AT1G30690.1
po11_olive_001658	12;25	-	12	-	-	Q8H7U1	N_terminal Sure	Tubulin beta-2 chain Oryza sativa subsp. japonica (Rice)	AT5G23860.1
po11_olive_001661	39;123;301	39;80;95	-	3	143	A0A068TPT9	Complete Sure	Coffea canephora DH200=94 genomic scaffold, scaffold_2 Coffea canephora (Robusta coffee)	AT2G04220.1
po11_olive_001663	232;250;270;313;365;405	-	-	178	-	A0A022R151	Complete Putative	Uncharacterized protein Erythranthe guttata (Yellow monkey flower) (Mimulus guttatus)	AT4G14500.1
po11_olive_001665	33;56;78;168;204;230;241;256;266;275;288;324;465;516	33;56;204;230;324	78	86;205;411;551;557	551	Q8LP10	Internal Sure	Probable UDP-N-acetylglucosamine--peptide N-acetylglucosaminyltransferase SPINDLY Eustoma exaltatum subsp. russellianum (Bluebells) (Eustoma grandiflorum)	AT4G28600.1
po11_olive_001667	36;60;107;169;225;286;313;436;445	36;169	-	13;446	13	A0A068TUX3	N_terminal Sure	Coffea canephora DH200=94 genomic scaffold, scaffold_4 Coffea canephora (Robusta coffee)	AT2G28320.1
po11_olive_001675	195;198;213;221;232;235;343	26;221	12	7	7	Q8RXD3	Complete Putative	E3 ubiquitin-protein ligase AIP2 Arabidopsis thaliana (Mouse-ear cress)	AT5G59550.1
po11_olive_001676	14	-	14	-	-	O64437	C_terminal Sure	Inositol-3-phosphate synthase Oryza sativa subsp. japonica (Rice)	AT2G22240.1
po11_olive_001677	53;406;459	53;406	459	89;329;499	89;329;499	Q9SQ76	Complete Sure	Hexokinase-2 Solanum tuberosum (Potato)	AT4G29130.1
po11_olive_001678	24	24	-	1;6;36	1;6	O81645	Internal Sure	Villin-3 Arabidopsis thaliana (Mouse-ear cress)	AT3G57410.1
po11_olive_001681	339	491;511	481;491;511	-	-	Q9LU41	N_terminal Sure	Calcium-transporting ATPase 9, plasma membrane-type Arabidopsis thaliana (Mouse-ear cress)	AT3G21180.1
po11_olive_001683	20;68;97;254;347	254	-	-	-	Q9SBA7	Complete Sure	Sugar transport protein 8 Arabidopsis thaliana (Mouse-ear cress)	AT5G26250.1
po11_olive_001685	25;146;188;466	144;186	187	140;177;290;477	140;177;290;477	P29162	C_terminal Putative	L-ascorbate oxidase homolog Nicotiana tabacum (Common tobacco)	AT1G55560.1
po11_olive_001687	101;148;244;269;323;345;361;374;384	323	374	-	-	O81765	N_terminal Sure	Pollen-specific leucine-rich repeat extensin-like protein 4 Arabidopsis thaliana (Mouse-ear cress)	AT4G33970.1
po11_olive_001690	12;27	8;11	8;11	-	-	Q6NMJ2	Internal Sure	Pollen-specific protein-like At4g18596 Arabidopsis thaliana (Mouse-ear cress)	AT1G29140.1
po11_olive_001692	23	17	-	3	3	P22200	Internal Sure	Pyruvate kinase, cytosolic isozyme Solanum tuberosum (Potato)	AT2G36580.1
po11_olive_001697	189;214;455;500	-	-	247;277	277	A0A022Q4F4	N_terminal Sure	Uncharacterized protein Erythranthe guttata (Yellow monkey flower) (Mimulus guttatus)	AT5G24810.2
po11_olive_001699	27;166;186;281;385;388;399	186;399	166	60;121	60;121	Q9LZJ3	Complete Sure	Xyloglucan 6-xylosyltransferase 1 Arabidopsis thaliana (Mouse-ear cress)	AT3G62720.1
po11_olive_001701	71;164;322;411	-	401	458	458	Q84KJ6	Complete Putative	Ammonium transporter 3 member 1 Oryza sativa subsp. japonica (Rice)	AT2G38290.1
po11_olive_001705	128;283;368;397;400;413;533;541	128;283;400;533	128;533	67;70;440	67	A0A022PT46	N_terminal Sure	Uncharacterized protein Erythranthe guttata (Yellow monkey flower) (Mimulus guttatus)	-
po11_olive_001710	28	-	28	-	-	Q6WWW4	Internal Sure	E3 ubiquitin-protein ligase UPL3 Arabidopsis thaliana (Mouse-ear cress)	AT4G38600.1
po11_olive_001711	224;393;466	154;224	224	190;213;281	190;213;217;281	A0A022QPU9	Complete Sure	Uncharacterized protein Erythranthe guttata (Yellow monkey flower) (Mimulus guttatus)	AT5G06160.1
po11_olive_001713	31;187;208;214;235;364;367	31;364;367	187	170;469	469	O23254	Complete Sure	Serine hydroxymethyltransferase 4 Arabidopsis thaliana (Mouse-ear cress)	AT4G13930.1
po11_olive_001715	84	-	-	7;455	7;455	Q9SY14	C_terminal Putative	CSC1-like protein At4g02900 Arabidopsis thaliana (Mouse-ear cress)	AT4G02900.1
po11_olive_001717	13;18;102;137;301	-	13;18	26;92;164	-	Q39994	Complete Putative	Calnexin homolog Helianthus tuberosus (Jerusalem artichoke) (Helianthus tomentosus)	AT5G61790.1
po11_olive_001719	40;97;267;400;429	97;267	-	204	-	A0A061E1Z2	Complete Sure	Alpha/beta-Hydrolases superfamily protein Theobroma cacao (Cacao) (Cocoa)	AT3G19970.1
po11_olive_001720	18;26	-	26	37	37	Q9SUS5	Internal Sure	E3 ubiquitin-protein ligase RHA1B Arabidopsis thaliana (Mouse-ear cress)	AT2G01150.1
po11_olive_001721	140	140	-	-	-	Q03194	C_terminal Putative	Plasma membrane ATPase 4 Nicotiana plumbaginifolia (Leadwort-leaved tobacco) (Tex-Mex tobacco)	AT1G80660.1
po11_olive_001723	107;154;250;275;329;367;380;390	107;351	380	84;479	-	O81765	N_terminal Sure	Pollen-specific leucine-rich repeat extensin-like protein 4 Arabidopsis thaliana (Mouse-ear cress)	AT4G33970.1
po11_olive_001725	23;51;150;153;167;170;178;184;353	353	23	12;304	12;304	B3DN87	Complete Sure	Probable protein S-acyltransferase 1 Arabidopsis thaliana (Mouse-ear cress)	AT3G56920.1
po11_olive_001727	44;112;115;118;168;225	225	9;131	217;269	217;269	C0SUT9	N_terminal Sure	Putative lysine-specific demethylase JMJ16 Arabidopsis thaliana (Mouse-ear cress)	AT1G08620.1
po11_olive_001729	101;136;300	136	-	17;163	17	Q39817	Complete Putative	Calnexin homolog Glycine max (Soybean) (Glycine hispida)	AT5G61790.1
po11_olive_001733	12;40;48;54;162;173;177;193;211;214;235;240;243;265;268;283;304;314;320;327	193;211;283;304	214	-	295	Q5ZA07	Complete Sure	E3 ubiquitin-protein ligase makorin Oryza sativa subsp. japonica (Rice)	AT3G08505.2
po11_olive_001735	12;242;270	12;266	12;270	55;71;93;154;173;183;203;208;225;247;279;322;347	55;93;154;173;183;225;279;347	P53492	Complete Sure	Actin-7 Arabidopsis thaliana (Mouse-ear cress)	AT5G09810.1
po11_olive_001737	300;314;460;461;463;487;494	-	1	30;116;221	30;221	A0A022R907	Internal Sure	Uncharacterized protein Erythranthe guttata (Yellow monkey flower) (Mimulus guttatus)	AT5G60930.1
po11_olive_001739	80;108;329;344;474	-	80	110;144;145;171;192;383;518;545	110;145;171;192;518;545	B9RQC0	Internal Sure	Putative uncharacterized protein Ricinus communis (Castor bean)	AT1G52080.1
po11_olive_001740	26	15	-	-	-	Q9LF79	Internal Sure	Calcium-transporting ATPase 8, plasma membrane-type Arabidopsis thaliana (Mouse-ear cress)	AT5G57110.1
po11_olive_001741	37;298;404	37;298	404	346	346	P31542	N_terminal Sure	ATP-dependent Clp protease ATP-binding subunit clpA homolog CD4B, chloroplastic Solanum lycopersicum (Tomato) (Lycopersicon esculentum)	AT5G50920.1
po11_olive_001742	27	-	-	-	-	D7TBG6	Internal Sure	Putative uncharacterized protein Vitis vinifera (Grape)	AT2G19880.2
po11_olive_001745	23;264;276;284;295;298	23;275;297	264;470	3;232	232;356	A0A068U8R2	Complete Sure	Coffea canephora DH200=94 genomic scaffold, scaffold_15 Coffea canephora (Robusta coffee)	AT3G16090.1
po11_olive_001749	81;124;188;220;318;358;446;462	81;220;358	81;188;318	288	-	Q2QYH7	Complete Sure	Cytochrome P450 714C2 Oryza sativa subsp. japonica (Rice)	AT5G24910.1
po11_olive_001751	19;22;39;42;170	-	-	312	-	Q9M354	Complete Sure	Probable ADP-ribosylation factor GTPase-activating protein AGD6 Arabidopsis thaliana (Mouse-ear cress)	AT3G53710.1
po11_olive_001753	21;48;79;194;207;233;493	79;194;233	194	263	263	A0A022RGQ8	C_terminal Putative	Uncharacterized protein Erythranthe guttata (Yellow monkey flower) (Mimulus guttatus)	AT1G05520.1
po11_olive_001755	25;118;129;213;305;315;316;347;353;376;465;472	118;129;376	4;20;347	83;108;161;172;224;262;282;357;485;486	83;108;224;282	P33629	Complete Sure	Tubulin alpha chain Prunus dulcis (Almond) (Amygdalus dulcis)	AT4G14960.2
po11_olive_001756	21;26	21	-	-	-	A0A068UBP9	Internal Sure	Coffea canephora DH200=94 genomic scaffold, scaffold_19 Coffea canephora (Robusta coffee)	-
po11_olive_001757	44;67;112;228;266;365	112;365	67	173	-	Q9LPG6	N_terminal Sure	Probable rhamnose biosynthetic enzyme 2 Arabidopsis thaliana (Mouse-ear cress)	AT1G53500.1
po11_olive_001758	21	20	20	-	-	Q9M345	Internal Sure	L-type lectin-domain containing receptor kinase IV.2 Arabidopsis thaliana (Mouse-ear cress)	AT3G26100.2
po11_olive_001761	131;214	131	-	53;137;428	53;428	A0A022QY11	Complete Sure	Uncharacterized protein Erythranthe guttata (Yellow monkey flower) (Mimulus guttatus)	AT5G04420.1
po11_olive_001762	29	-	-	12	12	A5BQQ1	Internal Sure	Putative uncharacterized protein Vitis vinifera (Grape)	-
po11_olive_001763	42;84;86;244;268;277;297;400;411	268;297;346	42	14;437;469;478	14;437;469;478	P35007	Complete Sure	Adenosylhomocysteinase Catharanthus roseus (Madagascar periwinkle) (Vinca rosea)	AT4G13940.1
po11_olive_001766	26	26	-	-	-	Q53WJ1	Internal Sure	Lysine-specific demethylase JMJ703 Oryza sativa subsp. japonica (Rice)	AT1G08620.1
po11_olive_001767	199;367;421;530	309;421;472	-	20;67;116;279	67;116;279	Q9FXI9	C_terminal Sure	Endoglucanase 2 Arabidopsis thaliana (Mouse-ear cress)	AT1G19940.1
po11_olive_001769	44;51;67;114;144;159;167;170;184;229;248;264;286;300;306;312;365;374;386;402;416;427	170;286;300;416;427	229;365	8	8	Q9FE83	Complete Putative	F-box protein SKIP2 Arabidopsis thaliana (Mouse-ear cress)	AT5G67250.1
po11_olive_001770	29	-	-	33;38	33	O49813	Internal Sure	Olee1-like protein Betula pendula (European white birch) (Betula verrucosa)	AT1G29140.1
po11_olive_001771	13;16;58;70;185;224;282;414	66;346	438	2	2	A0A068TMV1	C_terminal Putative	Coffea canephora DH200=94 genomic scaffold, scaffold_1 Coffea canephora (Robusta coffee)	AT1G10950.1
po11_olive_001775_split_0	173;328;381	345;406	-	5;118;220;242;256;489	5;118;256;489	Q6K7G9	Internal Sure	Endoglucanase 8 Oryza sativa subsp. japonica (Rice)	AT3G43860.1
po11_olive_001776	11	-	1	-	-	Q9M3B4	Internal Sure	Protein ROOT INITIATION DEFECTIVE 3 Arabidopsis thaliana (Mouse-ear cress)	AT3G49180.1
po11_olive_001777	126;235;296;405;488	-	-	511	511	Q8L5Y9	C_terminal Putative	Pantothenate kinase 2 Arabidopsis thaliana (Mouse-ear cress)	AT4G32180.1
po11_olive_001781	26;40	26	-	376	376	Q9LSE7	Complete Sure	Cytochrome b561 and DOMON domain-containing protein At3g25290 Arabidopsis thaliana (Mouse-ear cress)	AT3G25290.1
po11_olive_001785	128;359;486;533;546	128;366;394;441	128	309;367;462	367;462	A0A022QWU1	Internal Sure	Uncharacterized protein Erythranthe guttata (Yellow monkey flower) (Mimulus guttatus)	AT1G70770.1
po11_olive_001787	55;119;131;140;328	55;263;462	119	337;390	390	P22200	C_terminal Putative	Pyruvate kinase, cytosolic isozyme Solanum tuberosum (Potato)	AT5G63680.1
po11_olive_001789	47;167;191	-	167	417	417	P38379	Complete Putative	Protein transport protein Sec61 subunit alpha Pyrenomonas salina.	AT2G34250.1
po11_olive_001791	76;85;98	63;76	-	5;209	5;209	Q8VYA5-3	Complete Sure	3 of Serine/arginine-rich splicing factor RS2Z33 OS=Arabidopsis thaliana GN=RS2Z33	AT2G37340.1
po11_olive_001793	19;52;152;219;239;276;308;373	51;218	19	-	-	O22506	Complete Sure	Glutamine synthetase, chloroplastic Daucus carota (Wild carrot)	AT5G35630.1
po11_olive_001795	25;27;102;150;160;208;236	160	150	322;346	-	Q9LQ47	Complete Sure	Putative F-box protein At1g59675 Arabidopsis thaliana (Mouse-ear cress)	AT2G41473.1
po11_olive_001797	19;22;39;42	19	-	87;452	452	Q9M354	Complete Sure	Probable ADP-ribosylation factor GTPase-activating protein AGD6 Arabidopsis thaliana (Mouse-ear cress)	AT3G53710.1
po11_olive_001799	73;103;141;180;200;266;271	103;200;332	180	38	38	Q93WU7	Complete Sure	Probable WRKY transcription factor 58 Arabidopsis thaliana (Mouse-ear cress)	AT3G01080.1
po11_olive_001801	63;78;123;154;169;299;308;314;329;345;360	108;123;329;360	-	-	99	Q9SWF9	Complete Sure	Zinc finger CCCH domain-containing protein ZFN-like Pisum sativum (Garden pea)	AT3G02830.1
po11_olive_001803	114;274;281;375;379;386;401;478;507;536	385;477;535	447;478	258;437;547	547	O65202	N_terminal Sure	Peroxisomal acyl-coenzyme A oxidase 1 Arabidopsis thaliana (Mouse-ear cress)	AT4G16760.1
po11_olive_001804	18	-	-	-	-	P46875	Internal Sure	Kinesin-3 Arabidopsis thaliana (Mouse-ear cress)	AT5G54670.1
po11_olive_001805	51;54;246	-	-	153;404	153;404	Q9FL69	Complete Sure	Probable ADP-ribosylation factor GTPase-activating protein AGD5 Arabidopsis thaliana (Mouse-ear cress)	AT5G54310.1
po11_olive_001807	11;78;144;270;286	286	-	261;371;401;413	248;261;413	Q9LYW9	C_terminal Putative	DnaJ protein P58IPK homolog Arabidopsis thaliana (Mouse-ear cress)	AT5G03160.1
po11_olive_001808	16	28	15	-	-	A0A022RPM5	Internal Sure	Uncharacterized protein Erythranthe guttata (Yellow monkey flower) (Mimulus guttatus)	AT2G37680.1
po11_olive_001809	97;191;411;456	191	-	-	-	A0A068U4A7	Complete Sure	Coffea canephora DH200=94 genomic scaffold, scaffold_9 Coffea canephora (Robusta coffee)	AT3G24530.1
po11_olive_001810	24	-	-	-	-	Q9FZE0	Internal Sure	Beta-glucosidase 40 Arabidopsis thaliana (Mouse-ear cress)	AT1G26560.1
po11_olive_001813	32;206;271;339;357;370;374	271;339;357	-	330;371	-	Q9SUV1	Complete Sure	Adenine nucleotide transporter BT1, chloroplastic/mitochondrial Arabidopsis thaliana (Mouse-ear cress)	AT4G32400.1
po11_olive_001815	115;301	115;301	-	127;190	190	A0A068TNW0	Complete Putative	Coffea canephora DH200=94 genomic scaffold, scaffold_2 Coffea canephora (Robusta coffee)	AT1G79860.1
po11_olive_001817	30;41;56;97;126	55	-	108	108	Q940A2	N_terminal Putative	Protein kinase and PP2C-like domain-containing protein Arabidopsis thaliana (Mouse-ear cress)	AT3G22750.1
po11_olive_001821	39;196;386	196	196	154;329;354;383	383	Q9SJE2	Complete Sure	Palmitoyl-acyl carrier protein thioesterase, chloroplastic Arabidopsis thaliana (Mouse-ear cress)	AT1G08510.1
po11_olive_001823	131;292;299;314;337;342;412	412	371	4;197	4	P37891	Complete Sure	Serine carboxypeptidase 3 Oryza sativa subsp. japonica (Rice)	AT3G10410.1
po11_olive_001825	79;102;116;123;139;146;161;178;204;210	79;123;139;146;178	11	-	-	Q84JL3	Complete Sure	E3 ubiquitin-protein ligase SINAT3 Arabidopsis thaliana (Mouse-ear cress)	AT3G61790.1
po11_olive_001827	124;145;154;174;210;307;310;366;446	124;154	-	89;231;382	89	Q9LFT0	C_terminal Sure	Protein trichome birefringence-like 19 Arabidopsis thaliana (Mouse-ear cress)	AT5G15900.1
po11_olive_001831	11;27;45;73;135;272;294;312;396;415	45;272;294;312;396	5;73;415	159;240;424	159	Q9SJQ6	Internal Sure	Protein ROS1 Arabidopsis thaliana (Mouse-ear cress)	AT2G36490.1
po11_olive_001835	47;83;182;263;270;296;345	255;296	-	21;430	21;430	O22607	Complete Putative	WD-40 repeat-containing protein MSI4 Arabidopsis thaliana (Mouse-ear cress)	AT2G19520.1
po11_olive_001837	50;118;199;247;325;330;449;460	199	-	12;304;451	12;451	O64765	C_terminal Putative	UDP-N-acetylglucosamine diphosphorylase 2 Arabidopsis thaliana (Mouse-ear cress)	AT2G35020.1
po11_olive_001840	16	-	13	-	-	F6GTX7	Internal Sure	Putative uncharacterized protein Vitis vinifera (Grape)	-
po11_olive_001842	30	-	-	6	6	O49813	Internal Sure	Olee1-like protein Betula pendula (European white birch) (Betula verrucosa)	AT1G29140.1
po11_olive_001845	132;479;487	487	-	418;449	-	O49500	C_terminal Putative	E3 ubiquitin-protein ligase MBR2 Arabidopsis thaliana (Mouse-ear cress)	AT4G34040.1
po11_olive_001847	65;170;246;249;280	442	-	211;481	481	Q9FG74	Complete Sure	Serine/threonine-protein kinase D6PK Arabidopsis thaliana (Mouse-ear cress)	AT1G79250.1
po11_olive_001848	24;27;30	24	-	8	-	A0A067G8N0	Internal Sure	Uncharacterized protein Citrus sinensis (Sweet orange) (Citrus aurantium var. sinensis)	AT1G74770.1
po11_olive_001849	13;84;93;96;110;251;256;275;318	13;84;93;110	-	50	-	P40973	Complete Sure	Pectate lyase Lilium longiflorum (Trumpet lily)	AT3G01270.1
po11_olive_001851_split_0	106;124;139;145;234	106;141;230	123	-	-	Q9M1K3	Complete Sure	Probable aquaporin SIP2-1 Arabidopsis thaliana (Mouse-ear cress)	AT3G56950.2
po11_olive_001852	22	22	-	-	-	Q9CAV6	Internal Sure	Serine/threonine-protein kinase WNK1 Arabidopsis thaliana (Mouse-ear cress)	AT5G28080.2
po11_olive_001855	123;172;207;226;272;352;369;411	226;380	-	223	223	Q9SJL0	Complete Sure	UDP-glycosyltransferase 86A1 Arabidopsis thaliana (Mouse-ear cress)	AT2G36970.1
po11_olive_001858	27	-	-	-	-	Q8RXW0	Internal Sure	Uncharacterized protein At3g17611 Arabidopsis thaliana (Mouse-ear cress)	AT3G17611.1
po11_olive_001861	31;194;208;230;300;335;337	335;337	31	142	142	Q9SI93	N_terminal Sure	Monogalactosyldiacylglycerol synthase 3, chloroplastic Arabidopsis thaliana (Mouse-ear cress)	AT2G11810.1
po11_olive_001863	20;38;159;199;245;271;446;519	20;38;199;210;446	20;519	347	-	Q681N2	Internal Sure	U-box domain-containing protein 15 Arabidopsis thaliana (Mouse-ear cress)	AT5G42340.1
po11_olive_001865	84;237;371;402	84;237	-	8;255;351	8;255;351	A0A068TM34	Complete Sure	Coffea canephora DH200=94 genomic scaffold, scaffold_1 Coffea canephora (Robusta coffee)	AT1G54490.1
po11_olive_001867	156;169;291;339	156	-	158	158	Q9FGL0	Complete Sure	WAT1-related protein At5g47470 Arabidopsis thaliana (Mouse-ear cress)	AT5G47470.1
po11_olive_001869	23;57;110;244;302;305;341	244;393	305	2;12;386	2;12;386	A0A068UXJ8	Complete Sure	Coffea canephora DH200=94 genomic scaffold, scaffold_74 Coffea canephora (Robusta coffee)	AT1G12990.1
po11_olive_001870	17	-	2;17	7	7	Q8SAG3	Internal Sure	Actin-depolymerizing factor Vitis vinifera (Grape)	AT2G31200.1
po11_olive_001871	97;109;123;269;331	97;106;123;446	-	383	-	P15722	Complete Sure	Probable pectate lyase P59 Solanum lycopersicum (Tomato) (Lycopersicon esculentum)	AT1G14420.1
po11_olive_001872	15	-	4;8	14	14	P93026	Internal Sure	Vacuolar-sorting receptor 1 Arabidopsis thaliana (Mouse-ear cress)	AT3G52850.1
po11_olive_001873	220;254;280;297;349;380;477	189;232;315	558	525	525	Q8GUL1	Internal Sure	Autophagy-related protein 18g Arabidopsis thaliana (Mouse-ear cress)	AT1G03380.1
po11_olive_001875	84;91;140;144;149;172;177;191;198;238;278;393;434	84;172;238;278;393	91;172;177;434	-	-	A5BLS9	Complete Sure	Putative uncharacterized protein Vitis vinifera (Grape)	-
po11_olive_001877	202;213;265	202;213;265	3	16;210	-	B2VPR8	Complete Sure	Pectinesterase 2 Olea europaea (Common olive)	AT1G69940.1
po11_olive_001879	43;92;95;153;163;281	43	-	55	55	Q93WN0	Complete Sure	Selenium-binding protein 2 Arabidopsis thaliana (Mouse-ear cress)	AT4G14040.1
po11_olive_001881	15;95;120;166	15;95	15	190;206	190;206	O64749-2	Complete Sure	2 of Putative UDP-arabinose 4-epimerase 2 OS=Arabidopsis thaliana GN=At2g34850	AT2G34850.1
po11_olive_001882	20	19	-	15;24	15	P35337	Internal Sure	Polygalacturonase Brassica napus (Rape)	AT1G12938.1
po11_olive_001883	48;109;133;242;245;423;426;438;444;447;458;461	48;109;167;376	447	-	-	Q4FE47-2	Complete Sure	2 of Putative E3 ubiquitin-protein ligase XBAT35 OS=Arabidopsis thaliana GN=XBAT35	AT3G23280.1
po11_olive_001886	11	-	-	-	-	Q6U740	Internal Sure	Allergen Fra e 1 Fraxinus excelsior (European ash)	-
po11_olive_001887	35;48;66;102;120;136;257;266;292;316;334;443	102;257;266;316	120;136;443	6;406;471	-	Q9LSZ9	Complete Sure	Long chain base biosynthesis protein 2a Arabidopsis thaliana (Mouse-ear cress)	AT5G23670.1
po11_olive_001891	68;151;221;255;262;279;441	221	68;221	-	-	Q9ZVN6	N_terminal Sure	Clathrin coat assembly protein AP180 Arabidopsis thaliana (Mouse-ear cress)	AT1G05020.1
po11_olive_001893	72;100;347;452	166;347;498	72;205;347	15	15;329	Q07346	Complete Sure	Glutamate decarboxylase Petunia hybrida (Petunia)	AT5G17330.1
po11_olive_001894	29	-	-	-	-	Q84VX0	Internal Sure	Probable galactinol--sucrose galactosyltransferase 1 Arabidopsis thaliana (Mouse-ear cress)	AT1G55740.1
po11_olive_001897	87;124;256;283	124;470	-	472	472	A0A022Q3U8	Complete Sure	Uncharacterized protein Erythranthe guttata (Yellow monkey flower) (Mimulus guttatus)	AT2G25737.1
po11_olive_001899	86;230;234;240;325;370;400;420	234;325;420	-	-	-	P49317	Complete Sure	Catalase isozyme 3 Nicotiana plumbaginifolia (Leadwort-leaved tobacco) (Tex-Mex tobacco)	AT4G35090.1
po11_olive_001901	101;143	143	-	185	185	C1N1Y2	Internal Sure	Translation factor GUF1 homolog, chloroplastic Micromonas pusilla (strain CCMP1545) (Picoplanktonic green alga)	AT2G31060.3
po11_olive_001903	164;185;194;214;250;286;322;410;484;488	213;249;409	-	446	446	Q9FG35	C_terminal Putative	Protein trichome birefringence Arabidopsis thaliana (Mouse-ear cress)	AT5G06700.1
po11_olive_001904	26	-	26	-	-	P51823	Internal Sure	ADP-ribosylation factor 2 Oryza sativa subsp. japonica (Rice)	AT5G14670.1
po11_olive_001905	416;503	-	-	10;254;361;395	10;254;395	O04933	N_terminal Sure	Probable sucrose-phosphate synthase 2 Craterostigma plantagineum (Blue gem) (Torenia plantagineum)	AT1G04920.1
po11_olive_001907	74;169	-	-	28	28	O81645	C_terminal Putative	Villin-3 Arabidopsis thaliana (Mouse-ear cress)	AT3G57410.1
po11_olive_001909	25;118;129;213;305;315;316;347;353;376	118;129;376	4;20;347	83;108;161;172;224;262;282;357;450	83;108;224;282;450	P33629	Complete Sure	Tubulin alpha chain Prunus dulcis (Almond) (Amygdalus dulcis)	AT1G50010.1
po11_olive_001911	106;137;221;424;501	501	2;106	12;360	12;360	Q7PC79	Internal Sure	Exportin-T Arabidopsis thaliana (Mouse-ear cress)	AT1G72560.1
po11_olive_001913_split_1	16;104;162;173;241;280;307	-	265	64;316	64	Q9SMY6	Internal Sure	Putative pectinesterase/pectinesterase inhibitor 45 Arabidopsis thaliana (Mouse-ear cress)	AT4G33230.1
po11_olive_001915	64;89;107;289;391;401	-	-	447	447	A0A022PVV8	Complete Sure	Uncharacterized protein Erythranthe guttata (Yellow monkey flower) (Mimulus guttatus)	AT2G04305.1
po11_olive_001918	15	14	-	-	-	Q9LXD9	Internal Sure	Probable pectinesterase/pectinesterase inhibitor 51 Arabidopsis thaliana (Mouse-ear cress)	AT5G09760.1
po11_olive_001919	189;210;243;264	189;210;243;263	-	293	293	Q43043	N_terminal Sure	Pectinesterase Petunia integrifolia (Violet-flowered petunia) (Petunia inflata)	AT5G27870.1
po11_olive_001920	22	21	-	1	1	Q6U740	Internal Sure	Allergen Fra e 1 Fraxinus excelsior (European ash)	-
po11_olive_001922	13	-	13	-	-	Q9M336-2	Internal Sure	2 of Uracil phosphoribosyltransferase, chloroplastic OS=Arabidopsis thaliana GN=UPP	AT3G53900.2
po11_olive_001923	80;426	-	426	11;22	22	Q8VZ80	Internal Sure	Polyol transporter 5 Arabidopsis thaliana (Mouse-ear cress)	AT3G18830.1
po11_olive_001925	67;110;156;169;255;270;286;300	110;156;367	255	214;245;379;405	214;379	P53800	Complete Sure	Squalene synthase Nicotiana benthamiana.	AT4G34640.1
po11_olive_001927	106;135;159;253;293;300;334;340;462;483	211;292	109	1;90;356;475	1;90;356	Q9M1Y3	C_terminal Putative	Ankyrin repeat protein SKIP35 Arabidopsis thaliana (Mouse-ear cress)	AT3G59910.1
po11_olive_001933	303	12	12	53;128;138;171;190;274	53;128;190;274	K4CHY7	N_terminal Sure	Uncharacterized protein Solanum lycopersicum (Tomato) (Lycopersicon esculentum)	AT1G16290.1
po11_olive_001935	69;109;166;215;330;335;394	-	394	-	-	A0A022QE02	Internal Sure	Uncharacterized protein Erythranthe guttata (Yellow monkey flower) (Mimulus guttatus)	AT5G06120.1
po11_olive_001937	107;110;118;203	203	25	314;408	314	Q8RY18	N_terminal Sure	MATH domain-containing protein At5g43560 Arabidopsis thaliana (Mouse-ear cress)	AT1G04300.3
po11_olive_001939	13;29;90;119;139;170;180;253;347;354;388;452	180;452	13	-	-	A0A022R830	Complete Sure	Uncharacterized protein Erythranthe guttata (Yellow monkey flower) (Mimulus guttatus)	-
po11_olive_001940	12	-	12	-	-	Q708Y0	Internal Sure	EIN3-binding F-box protein 2 Arabidopsis thaliana (Mouse-ear cress)	AT5G25350.1
po11_olive_001941	47;103;124;232;275;313;366;438;470;488	124;275;313;488	232	304;501	501	B9DHT4	C_terminal Putative	ARM REPEAT PROTEIN INTERACTING WITH ABF2 Arabidopsis thaliana (Mouse-ear cress)	AT5G19330.1
po11_olive_001943	164;304;331	372	164	244	-	Q9SF32	Complete Sure	Protein IQ-DOMAIN 1 Arabidopsis thaliana (Mouse-ear cress)	AT3G52290.1
po11_olive_001945	32;85;137;247;270;482	85;137	-	516	516	P42762	Internal Sure	Chaperone protein ClpD, chloroplastic Arabidopsis thaliana (Mouse-ear cress)	AT5G51070.1
po11_olive_001947	78;212;235;248;319;325;329;372	235;248;319	5;212	12;13	13	Q2RBJ6	Complete Sure	Probable protein phosphatase 2C 73 Oryza sativa subsp. japonica (Rice)	AT5G01700.2
po11_olive_001949	69;182;326;352;434;488	488	69	23;270;307;543;546	23;270;543;546	A0A022S187	Internal Sure	Uncharacterized protein Erythranthe guttata (Yellow monkey flower) (Mimulus guttatus)	AT1G03060.1
po11_olive_001950	13	-	13	5;7;41	5;7;41	Q08305	Internal Sure	Polyphenol oxidase C, chloroplastic Solanum lycopersicum (Tomato) (Lycopersicon esculentum)	AT3G48480.1
po11_olive_001952	18;27;28	-	-	-	-	Q8VZJ1	Internal Sure	Histone-lysine N-methyltransferase ATXR5 Arabidopsis thaliana (Mouse-ear cress)	AT5G09790.2
po11_olive_001953	48;49;86;233;247;308;315;355;411;484	484	233	130;244	-	A0A068U660	Internal Sure	Coffea canephora DH200=94 genomic scaffold, scaffold_9 Coffea canephora (Robusta coffee)	AT5G35560.1
po11_olive_001954	11;17	-	2	36	36	Q6AUG0	Internal Sure	Splicing factor U2af small subunit B Oryza sativa subsp. japonica (Rice)	AT5G42820.2
po11_olive_001955	91;118;182;255;260;296;363;393	117;230;362;392	363	22;177;256;389;519	22;256;519	O65570	Internal Sure	Villin-4 Arabidopsis thaliana (Mouse-ear cress)	AT4G30160.2
po11_olive_001959	12;25;56;127;129;211;238;239;301	25;238	12	106;425	106;422;425	Q43697	Complete Sure	Tubulin beta-5 chain Zea mays (Maize)	AT5G12250.1
po11_olive_001961	25;118;129;213;305;315;316;347;353;376	118;305;376	20;347	83;108;161;172;224;262;282;357;450	83;108;224;282;450	P46259	Complete Sure	Tubulin alpha-1 chain Pisum sativum (Garden pea)	AT4G14960.2
po11_olive_001964	22	-	21;22	-	-	C0LGU0	Internal Sure	Probable LRR receptor-like serine/threonine-protein kinase RLK Arabidopsis thaliana (Mouse-ear cress)	AT5G35390.1
po11_olive_001965	21;25;35;118;138;230;358;364;425;437;487	21;118;364;425	21	60;64;242;417	60;242;417	A0A068U4S1	Complete Putative	Coffea canephora DH200=94 genomic scaffold, scaffold_9 Coffea canephora (Robusta coffee)	AT5G57010.1
po11_olive_001966	25	-	25	-	-	P29162	Internal Sure	L-ascorbate oxidase homolog Nicotiana tabacum (Common tobacco)	AT1G55560.1
po11_olive_001971	211;330;362;384;425	425	2;3;425	6;22;460	6;460	K4AXK5	Internal Sure	Uncharacterized protein Solanum lycopersicum (Tomato) (Lycopersicon esculentum)	AT1G02660.1
po11_olive_001973	86;98;111;214;231;389	111;231;389	6	126;166	126	A0A068U9I3	Complete Putative	Coffea canephora DH200=94 genomic scaffold, scaffold_15 Coffea canephora (Robusta coffee)	AT5G24680.1
po11_olive_001975_split_0	35;54	35	2	-	-	Q3E8Z8	Internal Sure	Putative pectinesterase/pectinesterase inhibitor 28 Arabidopsis thaliana (Mouse-ear cress)	AT5G27870.1
po11_olive_001975_split_1	262;303;355;385	385	262;279;341;385	392	392	F4JQZ3	N_terminal Sure	Rho GTPase-activating protein REN1 Arabidopsis thaliana (Mouse-ear cress)	AT4G24580.1
po11_olive_001977	132;162;166;267;348;380;440;450;502	450;502	380;502	-	-	Q8VYN6	Complete Putative	ATP-dependent 6-phosphofructokinase 5, chloroplastic Arabidopsis thaliana (Mouse-ear cress)	AT2G22480.1
po11_olive_001979	83;92;109;255;274;302	83;92;95	302	46;126	46;126	P15722	Complete Sure	Probable pectate lyase P59 Solanum lycopersicum (Tomato) (Lycopersicon esculentum)	AT1G14420.1
po11_olive_001980	32	31	-	16	16	Q39366	Internal Sure	Putative lactoylglutathione lyase Brassica oleracea var. gemmifera (Brussel sprouts)	AT1G11840.6
po11_olive_001981	95;283;284;306;387;464	119	119	200;367	-	Q94AA4	Complete Sure	ATP-dependent 6-phosphofructokinase 3 Arabidopsis thaliana (Mouse-ear cress)	AT4G26270.1
po11_olive_001982	26;29	29	-	-	-	A0A068VKC8	Internal Sure	Coffea canephora DH200=94 genomic scaffold, scaffold_921 Coffea canephora (Robusta coffee)	AT5G05250.1
po11_olive_001983	51;54;246	-	-	153;404	153;404	Q9FL69	Complete Sure	Probable ADP-ribosylation factor GTPase-activating protein AGD5 Arabidopsis thaliana (Mouse-ear cress)	AT5G54310.1
po11_olive_001985	82;105;133;171;196;430;441	82;133;171	-	457	457	Q7XZU1	N_terminal Sure	Phosphoinositide phosphatase SAC4 Arabidopsis thaliana (Mouse-ear cress)	AT5G20840.1
po11_olive_001987	166;315	166;225;315	377	-	-	A0A022RE43	Complete Putative	Uncharacterized protein Erythranthe guttata (Yellow monkey flower) (Mimulus guttatus)	AT4G32060.1
po11_olive_001989	115;153;338;371;452	348;399	153;168	89;219;295	89;219;295	Q9ZPY9	N_terminal Sure	Phosphatidylinositol 4-kinase gamma 4 Arabidopsis thaliana (Mouse-ear cress)	AT2G46500.1
po11_olive_001991	93;216;408	93	-	103;183	103;183	Q7Y223	Complete Sure	Mannan endo-1,4-beta-mannosidase 2 Arabidopsis thaliana (Mouse-ear cress)	AT2G20680.1
po11_olive_001993	121;142;144;254	47;142	-	95	95	A0A068UZ60	Complete Putative	Coffea canephora DH200=94 genomic scaffold, scaffold_76 Coffea canephora (Robusta coffee)	AT4G12690.1
po11_olive_001995	64;75;128;162;242;344	75;242	6	439;477	439	Q9FMP5	N_terminal Sure	Calcium-dependent protein kinase 17 Arabidopsis thaliana (Mouse-ear cress)	AT5G12180.1
po11_olive_001997	11;138;229;234;275;442	-	11	-	-	M1ACP5	Complete Sure	Uncharacterized protein Solanum tuberosum (Potato)	AT1G10740.1
po11_olive_001998	26	-	-	40	40	I3S491	N_terminal Putative	Uncharacterized protein Lotus japonicus (Lotus corniculatus var. japonicus)	-
po11_olive_001999	71;82;94;108;111;115;131;138;153;196;202;280	71;305	11	-	-	Q84JL3	Complete Putative	E3 ubiquitin-protein ligase SINAT3 Arabidopsis thaliana (Mouse-ear cress)	AT3G61790.1
po11_olive_002001	19;84;337;451;470	5;19	-	21;275;357	21	Q8W4G3	C_terminal Putative	MATE efflux family protein 4, chloroplastic Arabidopsis thaliana (Mouse-ear cress)	AT2G21340.1
po11_olive_002003	16;33;142;159;166;191;317;389;397	191	4;6;16;279	508;543	508;543	F4JP36	Internal Sure	Protein HAPLESS 2 Arabidopsis thaliana (Mouse-ear cress)	AT4G11720.1
po11_olive_002004	11;29	-	8	37	37	Q39247-2	Internal Sure	2 of Serine/threonine protein phosphatase 2A 55 kDa regulatory subunit B beta isoform OS=Arabidopsis thaliana GN=PP2AB2	AT3G58770.1
po11_olive_002005	40;67;110;156;169;255;270;286;300	110;156;367	255	15;214;245;379;405	214;379	P53800	Complete Sure	Squalene synthase Nicotiana benthamiana.	AT4G34640.1
po11_olive_002006	30	-	-	-	-	W9S5G0	Internal Sure	Uncharacterized protein Morus notabilis.	AT1G32730.1
po11_olive_002007	264;371	-	-	18;51;117	-	Q64M78	Internal Sure	Protein MEI2-like 4 Oryza sativa subsp. japonica (Rice)	AT1G29400.1
po11_olive_002009	76;95;151;267	151	-	381;416;417	-	P48620	C_terminal Putative	Omega-3 fatty acid desaturase, chloroplastic Sesamum indicum (Oriental sesame) (Sesamum orientale)	AT5G05580.1
po11_olive_002012	27;30;32	27	-	-	-	Q9AST1	Internal Sure	Transcription initiation factor TFIID subunit 15 Arabidopsis thaliana (Mouse-ear cress)	AT3G54230.2
po11_olive_002013	347	347	-	-	-	F6HJ96	Complete Sure	Putative uncharacterized protein Vitis vinifera (Grape)	AT3G51980.1
po11_olive_002014	14	-	8	-	-	Q9LXD7	Internal Sure	MYST-like histone acetyltransferase 2 Arabidopsis thaliana (Mouse-ear cress)	AT5G09740.1
po11_olive_002015	14;138;161;338;339	138;161	3;11;14	22;335	22	Q9FLE8	N_terminal Sure	Uncharacterized protein At5g39865 Arabidopsis thaliana (Mouse-ear cress)	AT5G39865.1
po11_olive_002017	204;253;317	317	-	94;126;156	156	Q9SUW0	Complete Sure	Probable trehalose-phosphate phosphatase G Arabidopsis thaliana (Mouse-ear cress)	AT4G22590.1
po11_olive_002018	16	16	16	18	18	Q9SH93	Internal Sure	Phosphatidylinositol:ceramide inositolphosphotransferase 2 Arabidopsis thaliana (Mouse-ear cress)	AT2G37940.1
po11_olive_002019	11;30;72;172;175;263;306;312;314;359	312	11;359;381	6;126	6	A0A022RWL7	Complete Sure	Uncharacterized protein Erythranthe guttata (Yellow monkey flower) (Mimulus guttatus)	AT3G12460.1
po11_olive_002023	35;154;181;215;342;350;393;399;415	331	3;179	2;83;109;268;325;456	2;83;109;325	Q8RXR2-2	C_terminal Putative	2 of Chloride channel protein CLC-f OS=Arabidopsis thaliana GN=CLC-F	AT1G55620.2
po11_olive_002025	39;87;155	39;53	-	23	23	Q6EU49	C_terminal Putative	Probable serine/threonine-protein kinase WNK4 Oryza sativa subsp. japonica (Rice)	AT3G18750.1
po11_olive_002027	72;119;145;178;370	144;177;246	-	-	-	Q9LWM4	C_terminal Putative	CBL-interacting protein kinase 5 Oryza sativa subsp. japonica (Rice)	AT5G45820.1
po11_olive_002028	11	18	11;18	26	26	Q84K34	Internal Sure	E3 ubiquitin-protein ligase SINA-like 10 Arabidopsis thaliana (Mouse-ear cress)	AT5G37930.1
po11_olive_002030	16	-	-	23	23	Q9LRE5	Internal Sure	DNA polymerase delta small subunit Oryza sativa subsp. japonica (Rice)	AT2G42120.1
po11_olive_002031	136;150;243;278;280;375	149;276;278	-	27;84;396	27;84;396	O82730	Complete Putative	Monogalactosyldiacylglycerol synthase 2, chloroplastic Arabidopsis thaliana (Mouse-ear cress)	AT5G20410.1
po11_olive_002033	44;95;208;231;253;362	362	-	-	-	P48631	Complete Sure	Omega-6 fatty acid desaturase, endoplasmic reticulum isozyme 2 Glycine max (Soybean) (Glycine hispida)	AT3G12120.1
po11_olive_002035	101;138;171;239;242;350	101	-	117;347	347	Q6NKX1	Complete Putative	Proline dehydrogenase 2, mitochondrial Arabidopsis thaliana (Mouse-ear cress)	AT5G38710.1
po11_olive_002036	19	-	-	-	-	A0A068V8I6	Internal Sure	Coffea canephora DH200=94 genomic scaffold, scaffold_119 Coffea canephora (Robusta coffee)	AT5G17640.1
po11_olive_002037	13;22;170;193;259;280;333;340	12;245;266	-	7;209;236;237	7;236	Q9M1K2	C_terminal Putative	Phosphatidylinositol 4-phosphate 5-kinase 4 Arabidopsis thaliana (Mouse-ear cress)	AT3G07960.1
po11_olive_002039	202;213;265	202;213;265	3	16;210	-	B2VPR8	Complete Sure	Pectinesterase 2 Olea europaea (Common olive)	AT1G69940.1
po11_olive_002041	43;200;207;402	1;402	1	-	382	C0LGU0	Internal Sure	Probable LRR receptor-like serine/threonine-protein kinase RLK Arabidopsis thaliana (Mouse-ear cress)	AT5G35390.1
po11_olive_002043	12;25;127;129;211;238;239;301	238;354	12	36;51;59;106;425;435	36;59;106;422;425;435	Q6VAF7	Complete Sure	Tubulin beta-5 chain Gossypium hirsutum (Upland cotton) (Gossypium mexicanum)	AT2G29550.1
po11_olive_002045	171;196;208	-	-	33	33	Q84W89	N_terminal Sure	DEAD-box ATP-dependent RNA helicase 37 Arabidopsis thaliana (Mouse-ear cress)	AT2G42520.1
po11_olive_002046	28	-	-	-	-	A0A061FVY3	Internal Sure	Plant synaptotagmin isoform 3 Theobroma cacao (Cacao) (Cocoa)	AT3G18370.1
po11_olive_002047	279;312;418;423;447;467	135;223;279;312;447;467	112	249	-	Q9SB00	Complete Putative	Deoxyribodipyrimidine photo-lyase Arabidopsis thaliana (Mouse-ear cress)	AT1G12370.2
po11_olive_002049	30;39;47;50;100;138	47;138	-	117;158;179;455	117;158;179;455	Q8RXE7-3	N_terminal Sure	3 of Probable ADP-ribosylation factor GTPase-activating protein AGD14 OS=Arabidopsis thaliana GN=AGD14	AT4G32630.2
po11_olive_002050	14	-	14	29	-	Q8VYA5-3	Internal Sure	3 of Serine/arginine-rich splicing factor RS2Z33 OS=Arabidopsis thaliana GN=RS2Z33	AT2G37340.1
po11_olive_002051	12;25;132;134;216;243;244;306	12;243	12	36;56;111;430;450	36;111;427;430;450	P12411	Complete Sure	Tubulin beta-1 chain Arabidopsis thaliana (Mouse-ear cress)	AT1G75780.1
po11_olive_002052	30	-	-	-	-	Q9SSG5	Internal Sure	Putative boron transporter 5 Arabidopsis thaliana (Mouse-ear cress)	AT1G74810.1
po11_olive_002053	23;26;105;133;180;197;210;256;357	105;180;210	105	-	-	Q38945	Complete Sure	PAP-specific phosphatase HAL2-like Arabidopsis thaliana (Mouse-ear cress)	AT5G54390.1
po11_olive_002055	125;172;198;231;337;401	198	-	12;114	12	Q9C562	N_terminal Sure	CBL-interacting serine/threonine-protein kinase 10 Arabidopsis thaliana (Mouse-ear cress)	AT5G58380.1
po11_olive_002056	26	-	-	-	-	Q9SUH6	Internal Sure	Pentatricopeptide repeat-containing protein At4g30700 Arabidopsis thaliana (Mouse-ear cress)	AT4G30700.1
po11_olive_002059	74;134;235;320	74;235	6	216	216	Q9SFT7	N_terminal Sure	Serine/threonine-protein kinase At3g07070 Arabidopsis thaliana (Mouse-ear cress)	AT3G24790.1
po11_olive_002061	122;142;165;225	165;225	122	-	-	M1BGP6	C_terminal Putative	Uncharacterized protein Solanum tuberosum (Potato)	AT4G12710.1
po11_olive_002063	152;165;192;208	-	416	15;33;58;70;400	15;70;400	Q04960	Complete Sure	DnaJ protein homolog Cucumis sativus (Cucumber)	AT5G22060.1
po11_olive_002065	92;132;195;216;235;300;346	195;216	-	162	162	P51137	Complete Sure	Glycogen synthase kinase-3 homolog MsK-1 Medicago sativa (Alfalfa)	AT5G26751.1
po11_olive_002067	366;386;391;429	429	-	147;234;307	307	A0A022Q5W7	N_terminal Sure	Uncharacterized protein Erythranthe guttata (Yellow monkey flower) (Mimulus guttatus)	-
po11_olive_002069	38;73;101	73;101	-	-	-	Q84V39	Complete Sure	Major pollen allergen Ole e 10 Olea europaea (Common olive)	AT3G55430.1
po11_olive_002071	44;206;238;347	146;172;238	44	219;335	-	Q9SHP0	Complete Sure	Phosphoserine aminotransferase 2, chloroplastic Arabidopsis thaliana (Mouse-ear cress)	AT2G17630.1
po11_olive_002073	40;97;267;400;429	97;267	-	204	-	A0A061E1Z2	Complete Sure	Alpha/beta-Hydrolases superfamily protein Theobroma cacao (Cacao) (Cocoa)	AT3G19970.1
po11_olive_002079	12;259;287	12;287	12;287	55;71;93;171;190;200;220;225;242;264;296;339;364	55;93;171;190;200;242;296;364	P53492	Complete Sure	Actin-7 Arabidopsis thaliana (Mouse-ear cress)	AT5G09810.1
po11_olive_002081	118;183;203;302;318;359;386;400	328;398	259	80	80;93	Q43469	Complete Putative	Delta(8)-fatty-acid desaturase Helianthus annuus (Common sunflower)	AT2G46210.1
po11_olive_002082	28	-	-	-	-	F6HF39	Internal Sure	Putative uncharacterized protein Vitis vinifera (Grape)	AT3G13530.1
po11_olive_002083	21;46;148;215;228;428	21;46;223;428	223	313;453	-	P54873	Complete Sure	Hydroxymethylglutaryl-CoA synthase Arabidopsis thaliana (Mouse-ear cress)	AT4G11820.2
po11_olive_002085	100;222;264	-	100	-	-	A0A068UB90	Complete Putative	Coffea canephora DH200=94 genomic scaffold, scaffold_16 Coffea canephora (Robusta coffee)	-
po11_olive_002087	76;96;110;143;272	76;272	-	135;205;399	135;205	P41379	Complete Sure	Eukaryotic initiation factor 4A-2 Nicotiana plumbaginifolia (Leadwort-leaved tobacco) (Tex-Mex tobacco)	AT1G54270.1
po11_olive_002088	24	24	-	-	-	Q5Z9S8	Internal Sure	Pleiotropic drug resistance protein 12 Oryza sativa subsp. japonica (Rice)	AT1G59870.1
po11_olive_002089	17;256;278;283;337;338;399	256;283;337;398	278	5;98;108	5;98;108	O24653	Complete Sure	Guanosine nucleotide diphosphate dissociation inhibitor 2 Arabidopsis thaliana (Mouse-ear cress)	AT3G59920.1
po11_olive_002091	168;290;426	426	-	10;69	10;69	Q9C6B2	Internal Sure	Metal transporter Nramp2 Arabidopsis thaliana (Mouse-ear cress)	AT1G47240.1
po11_olive_002092	18	18	-	9	9	Q9SZT4	Internal Sure	CSC1-like protein At4g35870 Arabidopsis thaliana (Mouse-ear cress)	AT4G35870.1
po11_olive_002093	203;321	31;321	-	401;421;424	424	Q9M0B6	Complete Sure	UDP-glucuronate 4-epimerase 1 Arabidopsis thaliana (Mouse-ear cress)	AT4G30440.1
po11_olive_002095	92;132;195;216;235;262;300;346	195;216	-	162	162	P51137	Complete Sure	Glycogen synthase kinase-3 homolog MsK-1 Medicago sativa (Alfalfa)	AT5G26751.1
po11_olive_002096	23	-	-	-	-	Q6U740	Internal Sure	Allergen Fra e 1 Fraxinus excelsior (European ash)	-
po11_olive_002097	67;69;123;159;238;270;282;286;380;395	69;380	158	15	15	Q9M310	Complete Sure	F-box/kelch-repeat protein At3g61590 Arabidopsis thaliana (Mouse-ear cress)	AT3G61590.1
po11_olive_002099	370;390;395;404;432;450	369;431	450	109;168	168;304	Q6NKW9	Complete Sure	Glucan endo-1,3-beta-glucosidase 8 Arabidopsis thaliana (Mouse-ear cress)	AT5G64790.1
po11_olive_002106	18	18	-	-	-	Q9LXN4	Internal Sure	Protein HIRA Arabidopsis thaliana (Mouse-ear cress)	AT3G44530.1
po11_olive_002107	12;259;287	12;287	12;287	55;71;93;171;190;200;220;225;242;264;296;339;364	55;93;171;190;200;242;296;364	P53492	Complete Sure	Actin-7 Arabidopsis thaliana (Mouse-ear cress)	AT5G09810.1
po11_olive_002109	63;68;69;170;386	170;386	386	417	417	Q8L7L1	Complete Sure	Sphingosine kinase 1 Arabidopsis thaliana (Mouse-ear cress)	AT4G21540.1
po11_olive_002111	12;259;287	12;287	12;287	55;71;93;171;200;220;225;242;296;339	55;93;171;200;242;296	P30171	Complete Sure	Actin-97 Solanum tuberosum (Potato)	AT3G53750.1
po11_olive_002113	12;259;287	12;287	12;287	55;71;93;171;190;200;220;225;242;296;339;364	55;93;171;190;200;242;296;364	P53492	Complete Sure	Actin-7 Arabidopsis thaliana (Mouse-ear cress)	AT5G09810.1
po11_olive_002114	23	-	22	-	-	Q9LPR8	Internal Sure	Scarecrow-like protein 3 Arabidopsis thaliana (Mouse-ear cress)	AT1G50420.1
po11_olive_002115	60;122;205;243;254;275	47;60;122;163;248	-	8;231	8	Q8S905	N_terminal Putative	Kinesin-like protein NACK1 Arabidopsis thaliana (Mouse-ear cress)	AT5G66310.1
po11_olive_002117	96;160;198;269;378;393	269	-	80;165;499	80;165;499	Q39247-2	C_terminal Sure	2 of Serine/threonine protein phosphatase 2A 55 kDa regulatory subunit B beta isoform OS=Arabidopsis thaliana GN=PP2AB2	AT1G17720.1
po11_olive_002119	12;259;287	12;287	12;287	55;71;93;171;190;200;220;225;242;296;339;364	55;93;171;190;200;242;296;364	P53492	Complete Sure	Actin-7 Arabidopsis thaliana (Mouse-ear cress)	AT5G09810.1
po11_olive_002120	13	-	13	25	25	Q9FZ36	Internal Sure	Mitogen-activated protein kinase kinase kinase 2 Arabidopsis thaliana (Mouse-ear cress)	AT1G69220.1
po11_olive_002121	222;373;407;435	222;407	-	34;171;290;450	290	Q94G86	Complete Sure	Glucan endo-1,3-beta-D-glucosidase Olea europaea (Common olive)	AT2G16230.1
po11_olive_002125	93;105;160;189;206;208;223;248;291;330;339;387	189;291	-	15;98;254;406	15	Q9FR44	N_terminal Sure	Phosphoethanolamine N-methyltransferase 1 Arabidopsis thaliana (Mouse-ear cress)	AT3G18000.1
po11_olive_002127	25;28;45;48	25	-	6;152;257	6;152;257	Q8H100	Complete Sure	Probable ADP-ribosylation factor GTPase-activating protein AGD8 Arabidopsis thaliana (Mouse-ear cress)	AT4G17890.1
po11_olive_002131	167;276;284	-	167	19;73;129;213	19;73;213	O49403	Complete Putative	Heat stress transcription factor A-4a Arabidopsis thaliana (Mouse-ear cress)	AT4G18880.1
po11_olive_002133	145;211;224;335;362;374;431	-	-	4;396	4;396	P92974	Internal Sure	Ubiquitin-activating enzyme E1 2 Arabidopsis thaliana (Mouse-ear cress)	AT5G06460.1
po11_olive_002135	103;120;240;304;324;373;401	373	373	3;6;241	3;6;241	O04933	C_terminal Sure	Probable sucrose-phosphate synthase 2 Craterostigma plantagineum (Blue gem) (Torenia plantagineum)	AT1G04920.1
po11_olive_002137	146;149;186;201;235;240;277;304;317;334;351;417	146;307;478	191	21;383;464	21;383;464	Q8W468	N_terminal Sure	Probable E3 ubiquitin-protein ligase ARI8 Arabidopsis thaliana (Mouse-ear cress)	AT1G65430.1
po11_olive_002139_split_0	81;146;166;214;251;308	254;334	-	210	210	Q43469	C_terminal Sure	Delta(8)-fatty-acid desaturase Helianthus annuus (Common sunflower)	AT3G61580.1
po11_olive_002139_split_1	40;57;60	-	-	-	-	Q8L7A4	N_terminal Sure	Probable ADP-ribosylation factor GTPase-activating protein AGD11 Arabidopsis thaliana (Mouse-ear cress)	AT3G07940.1
po11_olive_002141	79;165;166;359;427	78;358	-	1;32;294;319;418;477;479	1;32;319;479	Q8LPJ4	C_terminal Putative	ABC transporter E family member 2 Arabidopsis thaliana (Mouse-ear cress)	AT4G19210.1
po11_olive_002145	15;262;290	15	290	58;74;96;174;203;223;228;245;299;342	58;96;174;203;245;299	P30171	Complete Sure	Actin-97 Solanum tuberosum (Potato)	AT3G53750.1
po11_olive_002148	20	20	-	41	41	Q42533	Internal Sure	Biotin carboxyl carrier protein of acetyl-CoA carboxylase 1, chloroplastic Arabidopsis thaliana (Mouse-ear cress)	AT5G16390.1
po11_olive_002149	33;129	33;129	-	137	137	I6M4G3	Complete Putative	Uncharacterized protein Coffea canephora (Robusta coffee)	AT3G50690.1
po11_olive_002153	92;159;179;255	159;179	-	353	-	P32289	Complete Sure	Glutamine synthetase nodule isozyme Vigna aconitifolia (Moth bean) (Phaseolus aconitifolius)	AT5G37600.1
po11_olive_002155	327;407;420	407;420	420	-	-	A0A022QWU1	C_terminal Putative	Uncharacterized protein Erythranthe guttata (Yellow monkey flower) (Mimulus guttatus)	AT1G70770.1
po11_olive_002156	15	-	14	32	-	O64777	Internal Sure	G-type lectin S-receptor-like serine/threonine-protein kinase At1g61430 Arabidopsis thaliana (Mouse-ear cress)	AT4G13570.2
po11_olive_002157	34;108;119;138;205;218;418	9;34;211;416	9;138;213	4;303;444	4	P54873	Complete Sure	Hydroxymethylglutaryl-CoA synthase Arabidopsis thaliana (Mouse-ear cress)	AT4G11820.2
po11_olive_002159	52;61;143;306	143	182	400;401	400	Q9ZVI9	Complete Sure	Ethanolamine-phosphate cytidylyltransferase Arabidopsis thaliana (Mouse-ear cress)	AT2G38670.1
po11_olive_002161	26;81;152;204;285;402;419	26;152;323;402	204;285	373;405	405	O81635	N_terminal Sure	Kinesin-4 Arabidopsis thaliana (Mouse-ear cress)	AT2G47500.1
po11_olive_002167	19;32;101;128;141;150;174;188	19;174	-	186;336	186;336	Q9SGE0	Complete Sure	UDP-D-apiose/UDP-D-xylose synthase 2 Arabidopsis thaliana (Mouse-ear cress)	AT1G08200.1
po11_olive_002169	77;267;279;290;303	77;290	77;303	55;209;338	-	Q84JH5	Complete Sure	Probable mannose-1-phosphate guanylyltransferase 1 Oryza sativa subsp. japonica (Rice)	AT2G39770.1
po11_olive_002170	25	24	-	34	34	O49813	Internal Sure	Olee1-like protein Betula pendula (European white birch) (Betula verrucosa)	AT1G29140.1
po11_olive_002171	63;64;86;104;106;141;142;205;220;268;288;317;370;424;435	63;317;424	301	319	-	F4K5R6	C_terminal Sure	Cell division cycle 20.6, cofactor of APC complex Arabidopsis thaliana (Mouse-ear cress)	AT5G67320.1
po11_olive_002173	78;141;206;245;314	79;295;314	-	11	11	A0A022QGW9	Complete Sure	Uncharacterized protein Erythranthe guttata (Yellow monkey flower) (Mimulus guttatus)	AT4G33140.1
po11_olive_002174	16	9	9;16	33	33	Q8LED9	Internal Sure	Probable carboxylesterase 16 Arabidopsis thaliana (Mouse-ear cress)	AT5G14310.1
po11_olive_002175	117;182;202;301;358	317;397	258	7	7	Q43469	Complete Sure	Delta(8)-fatty-acid desaturase Helianthus annuus (Common sunflower)	AT3G61580.1
po11_olive_002177	109;132;178;240;307;424;433;439;454	108;131;239;450	-	355;359;466	355;359;466	Q4VCM1	C_terminal Putative	Phospholipid--sterol O-acyltransferase Arabidopsis thaliana (Mouse-ear cress)	AT1G04010.1
po11_olive_002178	17	-	2;4	-	-	Q9LW07	Internal Sure	Probable polygalacturonase At3g15720 Arabidopsis thaliana (Mouse-ear cress)	AT4G35670.1
po11_olive_002179	46;75;78;83;86;93;96;177;195;208	-	5	143;221	-	A0A022RHU4	Complete Sure	Uncharacterized protein Erythranthe guttata (Yellow monkey flower) (Mimulus guttatus)	AT3G54360.1
po11_olive_002181	14;281;406;415;443	381;400;415	-	297;463	463	P52409	Complete Putative	Glucan endo-1,3-beta-glucosidase Triticum aestivum (Wheat)	AT3G55430.1
po11_olive_002183	37;38;42;52;122;174;346;374	114;374	374	230;286;428	33;428	A0A022Q578	C_terminal Putative	Uncharacterized protein Erythranthe guttata (Yellow monkey flower) (Mimulus guttatus)	AT5G50380.1
po11_olive_002187	18;114;130;252;299	252	252;299	220;388;392	388;392	A0A068VL71	Complete Sure	Coffea canephora DH200=94 genomic scaffold, scaffold_3511 Coffea canephora (Robusta coffee)	AT1G08470.1
po11_olive_002189	359;391;405;414;417	334	18	233;394	394	O23492	N_terminal Sure	Inositol transporter 4 Arabidopsis thaliana (Mouse-ear cress)	AT4G16480.1
po11_olive_002191	98;135;163;323;412	98;135;163	-	9;210;316	9;210	Q2QNG7	Complete Sure	ATP-citrate synthase alpha chain protein 3 Oryza sativa subsp. japonica (Rice)	AT1G09430.1
po11_olive_002194	34	-	-	17	-	Q9M352-2	Internal Sure	2 of 60S ribosomal protein L36-2 OS=Arabidopsis thaliana GN=RPL36B	AT3G53740.2
po11_olive_002195	353	-	-	-	-	P92962-2	Complete Sure	2 of Proline transporter 2 OS=Arabidopsis thaliana GN=PROT2	AT3G55740.1
po11_olive_002197	163;350	-	-	264;396	264	A0A068U0F0	Complete Putative	Coffea canephora DH200=94 genomic scaffold, scaffold_7 Coffea canephora (Robusta coffee)	-
po11_olive_002199	149;176;194;235;308;349;358;362;366;432	149;176;194;235;432	7	3;152;192;203;462	3;152;454;462	Q9LVJ3	C_terminal Putative	Probable GTP diphosphokinase RSH2, chloroplastic Arabidopsis thaliana (Mouse-ear cress)	AT1G54130.1
po11_olive_002201	204;253;317	-	-	94;126;156	156	Q9SUW0	Complete Sure	Probable trehalose-phosphate phosphatase G Arabidopsis thaliana (Mouse-ear cress)	AT4G22590.1
po11_olive_002202	16;35	-	-	-	-	Q66GI4	Internal Sure	Proteinaceous RNase P 1, chloroplastic/mitochondrial Arabidopsis thaliana (Mouse-ear cress)	AT3G20430.1
po11_olive_002203	187;256;293	-	-	19;316	316	Q9LZI2	Complete Sure	UDP-glucuronic acid decarboxylase 2 Arabidopsis thaliana (Mouse-ear cress)	AT3G62830.1
po11_olive_002205	25;118;129;213;305;315;316;347;353;376	118;129;376	4;20;347	83;108;161;172;224;262;282;357;450	83;108;224;282;450	P33629	Complete Sure	Tubulin alpha chain Prunus dulcis (Almond) (Amygdalus dulcis)	AT4G14960.2
po11_olive_002207	91;131;194;215;234;261;313	194;215	-	161	161	P51137	Complete Sure	Glycogen synthase kinase-3 homolog MsK-1 Medicago sativa (Alfalfa)	AT5G26751.1
po11_olive_002208	25	25	25	7	7	Q9SWG3	Internal Sure	Protein FAR-RED IMPAIRED RESPONSE 1 Arabidopsis thaliana (Mouse-ear cress)	AT4G15090.1
po11_olive_002209	123;188;208;307;364;390	323;403	264	3;13	13	Q43469	Complete Sure	Delta(8)-fatty-acid desaturase Helianthus annuus (Common sunflower)	AT3G61580.1
po11_olive_002211	151;250;335	320	151;320;472	-	279	A0A022RLK2	Internal Sure	Uncharacterized protein Erythranthe guttata (Yellow monkey flower) (Mimulus guttatus)	AT3G52250.1
po11_olive_002212	17	-	-	9	9	Q9M0H6	C_terminal Sure	Mannan endo-1,4-beta-mannosidase 5 Arabidopsis thaliana (Mouse-ear cress)	AT4G28320.1
po11_olive_002213	16;141;174;190;201;255;284;416;443	201	3;141;443	120;512	120;512	Q9LYS2	N_terminal Sure	ABC transporter C family member 10 Arabidopsis thaliana (Mouse-ear cress)	AT3G59140.1
po11_olive_002215	261;281;324;376;400;434	243;261;324;400	-	189	-	A0A022R151	Complete Putative	Uncharacterized protein Erythranthe guttata (Yellow monkey flower) (Mimulus guttatus)	AT4G14500.1
po11_olive_002216	30	29	-	5	5	Q6WWW4	Internal Sure	E3 ubiquitin-protein ligase UPL3 Arabidopsis thaliana (Mouse-ear cress)	AT4G38600.1
po11_olive_002217	279;356;374;385	279;385	-	142;173	142;173	Q8VXY7	Complete Putative	Equilibrative nucleotide transporter 1 Arabidopsis thaliana (Mouse-ear cress)	AT1G70330.1
po11_olive_002219_split_0	35	35	-	8;143	8;143	Q9LVQ4	N_terminal Sure	WEB family protein At5g55860 Arabidopsis thaliana (Mouse-ear cress)	AT5G55860.1
po11_olive_002221	36;65;140;194;373;404;427;444;448	404;444	373;404	-	-	Q56WD9	Complete Sure	3-ketoacyl-CoA thiolase 2, peroxisomal Arabidopsis thaliana (Mouse-ear cress)	AT2G33150.1
po11_olive_002222	21;22	-	-	-	-	Q8GUK7	Internal Sure	E3 ubiquitin-protein ligase RMA3 Arabidopsis thaliana (Mouse-ear cress)	AT1G19310.1
po11_olive_002223	75;105;279	-	-	205	-	Q94C59	C_terminal Putative	Patellin-4 Arabidopsis thaliana (Mouse-ear cress)	AT1G30690.1
po11_olive_002225	30;251;466	-	2	68;519	43;68;519	A0A068UDP8	C_terminal Sure	Coffea canephora DH200=94 genomic scaffold, scaffold_22 Coffea canephora (Robusta coffee)	-
po11_olive_002231	53;243;395;399;425	53;210;350	350;381	64;345;455	345;455	A0A068TUA5	N_terminal Sure	Coffea canephora DH200=94 genomic scaffold, scaffold_4 Coffea canephora (Robusta coffee)	AT1G61215.1
po11_olive_002233	25;28;45;48	25	-	-	-	Q8H100	Complete Sure	Probable ADP-ribosylation factor GTPase-activating protein AGD8 Arabidopsis thaliana (Mouse-ear cress)	AT4G17890.1
po11_olive_002235	13;74;123;164;237;331;338;437	237;436	13;437	23	23	A0A022R830	C_terminal Sure	Uncharacterized protein Erythranthe guttata (Yellow monkey flower) (Mimulus guttatus)	-
po11_olive_002236	12	-	-	9;16;20	9;16;20	Q84WF0	Internal Sure	Serine carboxypeptidase-like 37 Arabidopsis thaliana (Mouse-ear cress)	AT3G52010.1
po11_olive_002237	29;47;60;96;107;121;138;147;158;184;234;255;260;271;277;324;355;369;387;394;419	39;247;316;375;382	3	73;344	344	Q3EC97-2	Complete Putative	2 of F-box/LRR-repeat protein 14 OS=Arabidopsis thaliana GN=FBL14	AT1G80570.2
po11_olive_002240	11	11	11	5;12;37	5;12;37	P29696	Internal Sure	3-isopropylmalate dehydrogenase, chloroplastic Solanum tuberosum (Potato)	AT3G09810.1
po11_olive_002241	60	60;213	213;300	164;180;182;241	-	Q84ZT9	Complete Sure	Protein WAVE-DAMPENED 2 Arabidopsis thaliana (Mouse-ear cress)	AT1G54460.1
po11_olive_002242	18	-	10;18	-	-	Q9SZR1	Internal Sure	Calcium-transporting ATPase 10, plasma membrane-type Arabidopsis thaliana (Mouse-ear cress)	AT4G29900.1
po11_olive_002243	20;87;98	87;98	-	19	19	P33081	Complete Sure	Auxin-induced protein 15A Glycine max (Soybean) (Glycine hispida)	AT5G20810.2
po11_olive_002244	32	-	32	44	44	A0A022RGM2	Internal Sure	Uncharacterized protein Erythranthe guttata (Yellow monkey flower) (Mimulus guttatus)	AT3G30841.1
po11_olive_002245	41;257;345;408	-	257;345	-	-	Q9FH18-2	N_terminal Sure	2 of WPP domain-interacting protein 2 OS=Arabidopsis thaliana GN=WIP2	-
po11_olive_002247	50;53;133;197;211;345;348;371;387;442;445	197	348	36;266;294;438;451;470;484	36;266;294;438;451;470;484	A0A068V2R1	N_terminal Sure	Coffea canephora DH200=94 genomic scaffold, scaffold_91 Coffea canephora (Robusta coffee)	AT4G28260.1
po11_olive_002249	108;140;166;337	166	-	153;200;289	200;289	P93508	Complete Sure	Calreticulin Ricinus communis (Castor bean)	AT1G56340.1
po11_olive_002251	171;205;214;346;402;461	10;170	346	3;93;349	93;291;349	Q9FKI0	N_terminal Putative	Fimbrin-5 Arabidopsis thaliana (Mouse-ear cress)	AT5G35700.1
po11_olive_002252	16	-	-	42	42	Q39202	Internal Sure	G-type lectin S-receptor-like serine/threonine-protein kinase RLK1 Arabidopsis thaliana (Mouse-ear cress)	AT5G60900.1
po11_olive_002253	126;243;314;337	302;325	-	12;139;288;294	12;294	Q9ZQA8	N_terminal Sure	Polyadenylate-binding protein 7 Arabidopsis thaliana (Mouse-ear cress)	AT2G36660.1
po11_olive_002255	39;68;108;178;277;318;351;357;371;405	371;405	39;405	387;467	387;467	Q9FLR0	Complete Sure	Protein NEN1 Arabidopsis thaliana (Mouse-ear cress)	AT5G07710.1
po11_olive_002258	24	24	-	-	-	M1AF47	C_terminal Sure	Uncharacterized protein Solanum tuberosum (Potato)	AT3G08980.1
po11_olive_002259	49;155;202;228;261	223;256	-	154;434	434	O22932	Complete Sure	CBL-interacting serine/threonine-protein kinase 11 Arabidopsis thaliana (Mouse-ear cress)	AT2G30360.1
po11_olive_002263	349	-	3	104	104	Q8VY07	C_terminal Putative	Clathrin interactor EPSIN 1 Arabidopsis thaliana (Mouse-ear cress)	AT5G11710.1
po11_olive_002265	129;176;202;410	129;202;235;410	-	-	-	O65554	Complete Sure	CBL-interacting serine/threonine-protein kinase 6 Arabidopsis thaliana (Mouse-ear cress)	AT4G30960.1
po11_olive_002267	194;389	-	64	262;307;347;419	262;307;347	Q93ZD7	Complete Sure	Magnesium transporter MRS2-4 Arabidopsis thaliana (Mouse-ear cress)	AT3G58970.1
po11_olive_002269	109;252;338;342;359;392	359	-	-	-	Q5UL10	Complete Putative	Anthocyanidin 3-O-glucosyltransferase 2 Fragaria ananassa (Strawberry)	AT5G17050.1
po11_olive_002271	14;39;44;55;145;234	38;141	14	-	-	A0A022PY37	C_terminal Putative	Uncharacterized protein Erythranthe guttata (Yellow monkey flower) (Mimulus guttatus)	AT2G34670.2
po11_olive_002273	37;41;214;277;312;343;364	201;214	-	363	363	Q6DBM8	N_terminal Sure	Metal tolerance protein B Arabidopsis thaliana (Mouse-ear cress)	AT2G29410.1
po11_olive_002275	56;163;183;382;385;396	183	163	-	357	Q9LF80	Complete Sure	Putative glycosyltransferase 3 Arabidopsis thaliana (Mouse-ear cress)	AT5G07720.1
po11_olive_002276	15;18	-	4;18	-	-	Q6L3Q0	Internal Sure	Polyprotein, putative Solanum demissum (Wild potato)	-
po11_olive_002277	230;283	283	-	303	303	Q9LHL3	Complete Putative	La-related protein 6C Arabidopsis thaliana (Mouse-ear cress)	AT3G19090.1
po11_olive_002278	29	-	-	-	-	Q9FZG4	Internal Sure	Hexokinase-like 1 protein Arabidopsis thaliana (Mouse-ear cress)	AT1G47840.1
po11_olive_002280	33	-	-	-	-	F4I0P8	Internal Sure	Vacuolar protein sorting-associated protein 35B Arabidopsis thaliana (Mouse-ear cress)	AT1G75850.1
po11_olive_002281	13;63;190;242;376;380	239	12;239;373	137;276;307	137	Q9ZNQ8	C_terminal Putative	Proline-rich receptor-like protein kinase PERK4 Arabidopsis thaliana (Mouse-ear cress)	AT2G18470.1
po11_olive_002282	32	31;43	-	-	-	Q9T045	Internal Sure	COBRA-like protein 11 Arabidopsis thaliana (Mouse-ear cress)	AT4G27110.1
po11_olive_002283	25;118;129;213;305;315;316;347;353;376	118;305;376	20;347	83;108;161;172;224;262;282;357;450	83;108;224;282;450	P33629	Complete Sure	Tubulin alpha chain Prunus dulcis (Almond) (Amygdalus dulcis)	AT4G14960.2
po11_olive_002284	35	35	35	-	-	Q9ZVY5	Internal Sure	UDP-glycosyltransferase 75B2 Arabidopsis thaliana (Mouse-ear cress)	AT1G05530.1
po11_olive_002285	11;67;72;172;175;234;325	-	11	-	-	A0A022RWL7	Complete Sure	Uncharacterized protein Erythranthe guttata (Yellow monkey flower) (Mimulus guttatus)	-
po11_olive_002287	17;106;226;243;276;301;391	-	391	13;135	13;135	Q8L736	N_terminal Sure	F-box/kelch-repeat protein SKIP11 Arabidopsis thaliana (Mouse-ear cress)	AT1G14330.1
po11_olive_002289	56;99;102;123;126;170;316	-	-	19	-	Q8LBL5	C_terminal Sure	E3 ubiquitin-protein ligase PRT1 Arabidopsis thaliana (Mouse-ear cress)	AT4G24690.1
po11_olive_002291	117;182;202;301;358	316;396	258	7	7	Q43469	Complete Sure	Delta(8)-fatty-acid desaturase Helianthus annuus (Common sunflower)	AT3G61580.1
po11_olive_002292	32	7	9;30	-	-	Q8VWG3	Internal Sure	Protein TRANSPARENT TESTA 1 Arabidopsis thaliana (Mouse-ear cress)	AT1G51220.1
po11_olive_002293	359;388	-	358	14;20;30;63	14;20;30	Q20EZ8	Internal Sure	ATP-dependent zinc metalloprotease FtsH homolog Oltmannsiellopsis viridis (Marine flagellate) Plastid Chloroplast	AT2G27600.1
po11_olive_002297	20;84;243;311;372;434;504	370	20	5	5	Q56XP4	Internal Sure	Sodium/hydrogen exchanger 2 Arabidopsis thaliana (Mouse-ear cress)	AT3G05030.1
po11_olive_002299	35;37;72;80;113;146;164;168;213;218;440;459	80;168;440;459	-	129;232;303;409	303;409	Q84WW6	N_terminal Sure	Histone-lysine N-methyltransferase ASHH1 Arabidopsis thaliana (Mouse-ear cress)	AT1G76710.1
po11_olive_002301	30;159;281	30;281	30	311	-	P0DH79	C_terminal Putative	CBS domain-containing protein CBSCBSPB5 Arabidopsis thaliana (Mouse-ear cress)	AT5G50530.1
po11_olive_002302	20;31	-	-	-	-	Q8VYT2	Internal Sure	Putative clathrin assembly protein At4g25940 Arabidopsis thaliana (Mouse-ear cress)	AT4G25940.1
po11_olive_002303	45;75;150;157;204;321;325	204;321	-	49;255;296;403	49;255;403	Q9M427	Complete Sure	Oligouridylate-binding protein 1 Nicotiana plumbaginifolia (Leadwort-leaved tobacco) (Tex-Mex tobacco)	AT1G17370.1
po11_olive_002305	120;123;195;253;304;343;349;350;351;359;364;379;380;387;394	195;304;394	123;162	72	72	P25776	C_terminal Putative	Oryzain alpha chain Oryza sativa subsp. japonica (Rice)	AT1G47128.1
po11_olive_002308	16	-	15	-	-	P42895	Internal Sure	Enolase 2 Zea mays (Maize)	AT2G36530.1
po11_olive_002309	38;82;98;101;134;137;151;315;348;385;396;466;492	315;336;415	82;449;466;492	-	-	Q9C810	N_terminal Sure	PHD finger protein At1g33420 Arabidopsis thaliana (Mouse-ear cress)	AT1G33420.1
po11_olive_002311	13;15;150	13;150	-	-	-	C0LGR9-2	N_terminal Sure	2 of Probable LRR receptor-like serine/threonine-protein kinase At4g31250 OS=Arabidopsis thaliana GN=At4g31250	AT1G72460.1
po11_olive_002313	141;201;313;337	201;337	3;4;201;313	12;88;188	12;88	P93749	Complete Sure	Probable protein kinase At2g41970 Arabidopsis thaliana (Mouse-ear cress)	AT2G41970.1
po11_olive_002315	101;224;415	100	-	111;191	111;191	Q7Y223	N_terminal Sure	Mannan endo-1,4-beta-mannosidase 2 Arabidopsis thaliana (Mouse-ear cress)	AT2G20680.1
po11_olive_002317	11;28;33;48;51;165;174	-	11	250	250	F4KBP5	N_terminal Putative	Protein CHROMATIN REMODELING 4 Arabidopsis thaliana (Mouse-ear cress)	AT5G44800.1
po11_olive_002319	76;215;248;426;438;456	76;456	426	129	129	P49043	Complete Sure	Vacuolar-processing enzyme Citrus sinensis (Sweet orange) (Citrus aurantium var. sinensis)	AT4G32940.1
po11_olive_002321	25;65;68;70;79;120;158;168;236;299;335;351	120;299;351	120	214;364;415	415	A0A068UG15	N_terminal Sure	Coffea canephora DH200=94 genomic scaffold, scaffold_26 Coffea canephora (Robusta coffee)	AT1G19880.1
po11_olive_002325	79;87;123;137;192;330;344;399;435	85;328;342;433	77;121;433	11;105;374	11;374	Q9LIR6	C_terminal Putative	Beta-amylase 1, chloroplastic Arabidopsis thaliana (Mouse-ear cress)	AT3G23920.1
po11_olive_002326	35	-	-	-	-	Q9FIQ1	Internal Sure	Ubiquitin carboxyl-terminal hydrolase 21 Arabidopsis thaliana (Mouse-ear cress)	AT5G46740.1
po11_olive_002327	225;251;304;324;369;415	325	-	460;476	460	Q9SIT5	N_terminal Sure	Cation/H(+) antiporter 15 Arabidopsis thaliana (Mouse-ear cress)	AT2G13620.1
po11_olive_002329	12;259;287	12;287	12;287	55;71;93;171;190;200;220;225;242;296;339;364	55;93;171;190;200;242;296;364	P53492	Complete Sure	Actin-7 Arabidopsis thaliana (Mouse-ear cress)	AT5G09810.1
po11_olive_002331	51;60;63;77;218;223;242;285	51;60;77	-	4;17	4;17	P40973	Complete Putative	Pectate lyase Lilium longiflorum (Trumpet lily)	AT1G67750.1
po11_olive_002332	17	17	-	-	-	Q8H063	Internal Sure	Probable protein phosphatase 2C 29 Oryza sativa subsp. japonica (Rice)	AT1G21080.3
po11_olive_002333	108;202;359;363;365;411;451	202;363;451	359	5	5	Q0WPQ2	Internal Sure	Ethylene receptor 2 Arabidopsis thaliana (Mouse-ear cress)	AT3G23150.1
po11_olive_002334	32	32	-	42	42	Q9FLG8	Internal Sure	Probable sphingolipid transporter spinster homolog 2 Arabidopsis thaliana (Mouse-ear cress)	AT5G64500.1
po11_olive_002335	12;73;157;174;205;242;303;395;398	172;182;280;401	-	11;431	431	Q9SUH6	C_terminal Putative	Pentatricopeptide repeat-containing protein At4g30700 Arabidopsis thaliana (Mouse-ear cress)	AT4G30700.1
po11_olive_002337	13;100;351;369;370;377;388;391	391	13	-	-	A0A022RWW8	Complete Sure	Uncharacterized protein Erythranthe guttata (Yellow monkey flower) (Mimulus guttatus)	AT5G15820.1
po11_olive_002339	95;208;253;362	362	-	-	-	P48631	Complete Sure	Omega-6 fatty acid desaturase, endoplasmic reticulum isozyme 2 Glycine max (Soybean) (Glycine hispida)	AT3G12120.1
po11_olive_002341	89;132;203;444	88	-	17	17;256	P93042	Internal Sure	Protein ROOT HAIR DEFECTIVE 3 Arabidopsis thaliana (Mouse-ear cress)	AT1G72960.1
po11_olive_002343	221	221	-	165	-	P93119	N_terminal Putative	DNA topoisomerase 1 Daucus carota (Wild carrot)	AT5G55300.2
po11_olive_002345	174;234;346;370	224;360	3;4;234;346	12;88;221	12;88	P93749	Complete Sure	Probable protein kinase At2g41970 Arabidopsis thaliana (Mouse-ear cress)	AT2G41970.1
po11_olive_002346	28;31;34	-	-	2	2	Q9LPR6	Internal Sure	Tetraspanin-11 Arabidopsis thaliana (Mouse-ear cress)	AT1G18520.1
po11_olive_002347	141;201;313;337	201;337	3;4;201;313	12;88;188	12;88	P93749	Complete Sure	Probable protein kinase At2g41970 Arabidopsis thaliana (Mouse-ear cress)	AT2G41970.1
po11_olive_002349	208;326	17;326	-	24;131;406;423;426	131;423	O81312	Complete Sure	UDP-glucuronate 4-epimerase 3 Arabidopsis thaliana (Mouse-ear cress)	AT4G00110.1
po11_olive_002351	98;163;232;271	98;232	-	10	10	Q9S850	Complete Sure	Sulfite oxidase Arabidopsis thaliana (Mouse-ear cress)	AT3G01910.1
po11_olive_002353	13;19;32;116;234;266;280;318;320;335	32	6	100	100	Q93XX5	Complete Putative	PI-PLC X domain-containing protein At5g67130 Arabidopsis thaliana (Mouse-ear cress)	AT4G36945.1
po11_olive_002354	33	33	-	41	-	Q84W55	Internal Sure	Type II inositol 1,4,5-trisphosphate 5-phosphatase FRA3 Arabidopsis thaliana (Mouse-ear cress)	AT1G65580.1
po11_olive_002355	60;98;157	-	-	135;160;232	135;160;232	Q01I07	Complete Sure	Transcription factor IBH1 Oryza sativa subsp. indica (Rice)	AT1G29951.1
po11_olive_002356	14	35	-	42	42	Q9S793	Internal Sure	Protein FAR1-RELATED SEQUENCE 8 Arabidopsis thaliana (Mouse-ear cress)	AT1G80010.1
po11_olive_002357	126;388;404	-	-	259	-	P35614	Complete Sure	Eukaryotic peptide chain release factor subunit 1-3 Arabidopsis thaliana (Mouse-ear cress)	AT3G26618.1
po11_olive_002359	13;354;357;372;373;380;391;394	394	13	287;405	-	A0A022RWW8	Complete Sure	Uncharacterized protein Erythranthe guttata (Yellow monkey flower) (Mimulus guttatus)	AT5G08139.1
po11_olive_002362	29	-	28	42	42	Q94GB1-2	Internal Sure	2 of Purine permease 2 OS=Arabidopsis thaliana GN=PUP2	AT2G25290.1
po11_olive_002363	12;70;110;163	12;110	3;365	8;244	8	Q9M028	C_terminal Putative	LIMR family protein At5g01460 Arabidopsis thaliana (Mouse-ear cress)	AT5G01460.1
po11_olive_002367	86;264;360	-	86	163	-	A0A022RD43	Complete Sure	Uncharacterized protein Erythranthe guttata (Yellow monkey flower) (Mimulus guttatus)	AT2G17840.1
po11_olive_002369	45;58;208;220;263;362;364;386;398;433;446	220;263;364;433;446	-	22	22	Q9FZK1	Complete Sure	F-box only protein 6 Arabidopsis thaliana (Mouse-ear cress)	AT1G27340.1
po11_olive_002373	33;38;47;62;77;91;94	-	7	101	-	V4UST2	Complete Sure	Uncharacterized protein Citrus clementina.	-
po11_olive_002375	137;184;210;243;360	123;196;229	-	136	233	Q6ZLP5-2	Complete Sure	2 of CBL-interacting protein kinase 23 OS=Oryza sativa subsp. japonica GN=CIPK23	AT1G30270.1
po11_olive_002377	12;25;127;129;211;238;239;301	25;238;354	2;12	36;51;106;425;434	36;106;422;425;434	P46265	Complete Sure	Tubulin beta-5 chain Oryza sativa subsp. japonica (Rice)	AT5G23860.1
po11_olive_002378	18;25	25	1	8	8	P25776	Internal Sure	Oryzain alpha chain Oryza sativa subsp. japonica (Rice)	AT1G47128.1
po11_olive_002379	25;118;129;213;305;315;316;347;353;376	118;129;376	4;20;347	83;108;161;172;224;262;282;357;450	83;108;224;282;450	P33629	Complete Sure	Tubulin alpha chain Prunus dulcis (Almond) (Amygdalus dulcis)	AT1G50010.1
po11_olive_002381	153;166;169;193;196;209;353	-	417	15;33;58;70;135;401	15;33;58;70;135;401	Q04960	Complete Sure	DnaJ protein homolog Cucumis sativus (Cucumber)	AT3G44110.1
po11_olive_002385_split_0	79;188;218	43;363	-	307	-	Q9M0R2	Internal Sure	Patellin-5 Arabidopsis thaliana (Mouse-ear cress)	AT1G30690.1
po11_olive_002385_split_1	34	-	-	1	1	Q94C59	C_terminal Putative	Patellin-4 Arabidopsis thaliana (Mouse-ear cress)	AT1G30690.1
po11_olive_002387	33;38;47;62;77;91;94	-	7	101	-	V4UST2	Complete Sure	Uncharacterized protein Citrus clementina.	-
po11_olive_002388	24	23	1	38	38	Q8LKZ1	Internal Sure	Nodulation receptor kinase Pisum sativum (Garden pea)	AT2G11520.1
po11_olive_002389	25;29;41;73;75;150;447;448;488	150;488	12;506;510	268	-	Q2LAE1-2	Internal Sure	2 of Histone-lysine N-methyltransferase ASHH2 OS=Arabidopsis thaliana GN=ASHH2	AT1G77300.1
po11_olive_002390	16	-	16	32	-	Q8VZ80	Internal Sure	Polyol transporter 5 Arabidopsis thaliana (Mouse-ear cress)	AT3G18830.1
po11_olive_002391	57;110;173;192;259	57;259	146	174;407	174;407	Q9LVQ8-2	Complete Sure	2 of Probable protein phosphatase 2C 80 OS=Arabidopsis thaliana GN=At5g66720	AT5G66720.1
po11_olive_002393	149;169;342;353;391;398;413	352;371	28	53;416;456	53;416;456	O65902	Complete Sure	Cyclase-associated protein 1 Arabidopsis thaliana (Mouse-ear cress)	AT4G34490.1
po11_olive_002395	69	198	-	8;54	8;54	Q43497	Complete Sure	Monodehydroascorbate reductase Solanum lycopersicum (Tomato) (Lycopersicon esculentum)	AT3G52880.2
po11_olive_002397	53;57;88;111;169;255;280;306;331	88;111;169;331	111;255	10;96;310	10	Q8LG03	Complete Putative	F-box protein At4g00755 Arabidopsis thaliana (Mouse-ear cress)	AT4G00755.1
po11_olive_002399	71;158;291;324;367	323;418	158;291	4;14;99;111;253;370	4;14;99;111;253;370	Q9LMH6	C_terminal Putative	Factor of DNA methylation 4 Arabidopsis thaliana (Mouse-ear cress)	AT1G13790.1
po11_olive_002400	11;24	10	11;24	-	-	A5B1Y9	Internal Sure	Putative uncharacterized protein Vitis vinifera (Grape)	-
po11_olive_002401	152;217	-	70	15;235;440	15;235;440	Q8W1Y3	Internal Sure	Kinesin KP1 Arabidopsis thaliana (Mouse-ear cress)	AT1G63640.1
po11_olive_002403	28;62;93;181;203	181	259	4	-	Q9LEQ3	C_terminal Putative	Putative cyclic nucleotide-gated ion channel 18 Arabidopsis thaliana (Mouse-ear cress)	AT5G14870.1
po11_olive_002405	286;353	40;162;284;351	162	-	-	A0A022QGJ3	Complete Sure	Uncharacterized protein Erythranthe guttata (Yellow monkey flower) (Mimulus guttatus)	AT1G09700.1
po11_olive_002407	14;28;200;227;243;271;388;409;424;438	28;227;409;438	14	362	-	A7PZL3	Complete Putative	Probable polygalacturonase Vitis vinifera (Grape)	AT3G48950.1
po11_olive_002408	11;29	11	40	7	7	M5X3P7	Internal Sure	Uncharacterized protein Prunus persica (Peach) (Amygdalus persica)	AT1G64300.1
po11_olive_002409	33;38;47;62;77;91;94	62	7	101	-	V4UST2	Complete Sure	Uncharacterized protein Citrus clementina.	-
po11_olive_002411	213;239	213;262	-	-	-	B9N2R5	Complete Sure	Hydroxyproline-rich glycoprotein Populus trichocarpa (Western balsam poplar) (Populus balsamifera subsp. trichocarpa)	-
po11_olive_002413	146;154;322;350;381	154	154	14;216;398	14;216;398	Q9SXA1	C_terminal Putative	Phosphatidylinositol 4-kinase alpha 1 Arabidopsis thaliana (Mouse-ear cress)	AT1G49340.2
po11_olive_002417	68;93;105;144;332	-	-	494	494	Q84W89	Internal Sure	DEAD-box ATP-dependent RNA helicase 37 Arabidopsis thaliana (Mouse-ear cress)	AT2G42520.1
po11_olive_002420	26	-	-	28	28	M1AAY8	N_terminal Putative	Uncharacterized protein Solanum tuberosum (Potato)	AT5G07630.1
po11_olive_002421	125;168;187;230;390;434	-	168;187	21;444	21;444	Q9LX65	Complete Sure	V-type proton ATPase subunit H Arabidopsis thaliana (Mouse-ear cress)	AT3G42050.1
po11_olive_002425	22;25;46;81;93;134	134	-	2	2	I3T5S3	Complete Putative	Uncharacterized protein Lotus japonicus (Lotus corniculatus var. japonicus)	-
po11_olive_002426	12;35	-	5;35	9;41	9	P52712	Internal Sure	Serine carboxypeptidase-like Oryza sativa subsp. japonica (Rice)	AT3G45010.1
po11_olive_002427	20;30;58;79;142;148;149;163;168;184;195;228;242;256	69;205;218;231	-	10	10	Q9LUM0	Internal Sure	1-phosphatidylinositol-3-phosphate 5-kinase FAB1B Arabidopsis thaliana (Mouse-ear cress)	AT3G14270.1
po11_olive_002429	45;59;62;80;101;169;192;274;305	45;101	192	16;110;168;239;357;390	16;390	A0A076JXY8	Complete Sure	RING-type E3 ubiquitin ligase Vitis vinifera (Grape)	AT1G78420.1
po11_olive_002431	117;137;183;194;203	137;194	-	313;319;355	319;355	A0A022RKQ1	Complete Sure	Uncharacterized protein Erythranthe guttata (Yellow monkey flower) (Mimulus guttatus)	AT5G65960.1
po11_olive_002433	38;47;55;66;69;80	-	-	-	-	Q9ZT42	Complete Sure	E3 ubiquitin-protein ligase RHF2A Arabidopsis thaliana (Mouse-ear cress)	AT5G22000.2
po11_olive_002435	40;50;73;76;102;122;150;183;208;316;324	-	208;289	281;393	281	K4CXE4	Complete Sure	Uncharacterized protein Solanum lycopersicum (Tomato) (Lycopersicon esculentum)	AT3G20300.1
po11_olive_002437	169;181	-	-	76;308	308	O23144	N_terminal Sure	Proton pump-interactor 1 Arabidopsis thaliana (Mouse-ear cress)	AT4G27500.1
po11_olive_002439_split_1	34;93;143;149;154;161;168;201;264;293;318;332;344	34;90;334	15	2	2	P42056	N_terminal Putative	Mitochondrial outer membrane protein porin of 36 kDa Solanum tuberosum (Potato)	AT3G01280.1
po11_olive_002441	102;286	-	-	189;283	-	Q93Y40	Complete Putative	Oxysterol-binding protein-related protein 3C Arabidopsis thaliana (Mouse-ear cress)	AT5G59420.1
po11_olive_002442	11;12	11	11	-	-	Q9S775	Internal Sure	CHD3-type chromatin-remodeling factor PICKLE Arabidopsis thaliana (Mouse-ear cress)	AT2G25170.1
po11_olive_002444	23	-	4	-	-	P13447	C_terminal Sure	Anther-specific protein LAT52 Solanum lycopersicum (Tomato) (Lycopersicon esculentum)	AT1G29140.1
po11_olive_002445	353	-	-	-	-	P92962-2	Complete Sure	2 of Proline transporter 2 OS=Arabidopsis thaliana GN=PROT2	AT3G55740.1
po11_olive_002447	16;49;89;107;164;205;271;304;337;420;435	164;420;435	-	-	-	A0A022RUE7	C_terminal Putative	CTP synthase Erythranthe guttata (Yellow monkey flower) (Mimulus guttatus)	AT1G30820.1
po11_olive_002449	34;58;69	10;34	10;34;89	18	18	A0A022S3Z3	C_terminal Putative	Uncharacterized protein Erythranthe guttata (Yellow monkey flower) (Mimulus guttatus)	AT3G51620.2
po11_olive_002451	148;151;164;167;191;194;207	151;207	-	15;33;58;70;133;399	15;33;70;133;399	Q04960	Complete Sure	DnaJ protein homolog Cucumis sativus (Cucumber)	AT3G44110.1
po11_olive_002453	197	-	-	78;112;326	-	A0A068U333	Complete Sure	Coffea canephora DH200=94 genomic scaffold, scaffold_9 Coffea canephora (Robusta coffee)	AT1G27700.1
po11_olive_002455	14;65;80;224	-	8;14	-	-	Q8L8W0-2	Complete Putative	2 of ALA-interacting subunit 5 OS=Arabidopsis thaliana GN=ALIS5	AT1G79450.1
po11_olive_002457	35;38;41;67;72;83;89;175;277;318;363	274	-	7;8;207	7;207	Q9S9K4	Complete Putative	Aspartic proteinase-like protein 2 Arabidopsis thaliana (Mouse-ear cress)	AT1G05840.1
po11_olive_002459	54;102;331;385;442	379;436	-	14;67;210;222;229;442	14;210;222;229;442	O22149	Internal Sure	Probable pectinesterase/pectinesterase inhibitor 17 Arabidopsis thaliana (Mouse-ear cress)	AT2G45220.1
po11_olive_002461	109;112;120;251	28;226	-	316;412	316	Q8RY18	N_terminal Sure	MATH domain-containing protein At5g43560 Arabidopsis thaliana (Mouse-ear cress)	AT5G43560.1
po11_olive_002465	153;158;169;298;303;330;354;368;372	169;328;352	367	-	-	Q9SRV1	Complete Putative	BTB/POZ and MATH domain-containing protein 4 Arabidopsis thaliana (Mouse-ear cress)	AT3G03740.1
po11_olive_002468	18	18	-	-	-	A5BAN3	N_terminal Putative	Putative uncharacterized protein Vitis vinifera (Grape)	AT1G53210.1
po11_olive_002471	29;78;331;353	29	-	82;207	82;207	O22815	C_terminal Putative	MLO-like protein 5 Arabidopsis thaliana (Mouse-ear cress)	AT2G33670.1
po11_olive_002473	164;169;170;247;308;313;333;340;366	247	170	8	8	Q9M8J9	Complete Sure	BTB/POZ and MATH domain-containing protein 2 Arabidopsis thaliana (Mouse-ear cress)	AT3G06190.1
po11_olive_002475	21;114;207;340;384	21;77;114;206	21;114	23;123	23;123	Q8H2D5-3	Complete Sure	3 of DNA polymerase eta OS=Arabidopsis thaliana GN=POLH	AT5G44740.2
po11_olive_002476	16	-	-	5;13;34	5;13;34	Q94CB1-2	Internal Sure	2 of Probable pectinesterase/pectinesterase inhibitor 25 OS=Arabidopsis thaliana GN=PME25	AT4G00190.1
po11_olive_002477	191;319;402;428	191	-	218;223;238;306;451	218;238;306	P34800	Complete Sure	G2/mitotic-specific cyclin-1 Antirrhinum majus (Garden snapdragon)	AT5G06150.1
po11_olive_002478	27	27	-	-	-	A3BI11	Internal Sure	Zinc transporter 8 Oryza sativa subsp. japonica (Rice)	AT1G05300.1
po11_olive_002479	183;197;291;358	42;183;197;291;358	-	181	-	A0A022QGJ3	Complete Sure	Uncharacterized protein Erythranthe guttata (Yellow monkey flower) (Mimulus guttatus)	AT1G09700.1
po11_olive_002480	12	-	7;12	-	-	P26854	Internal Sure	ATP synthase subunit alpha, mitochondrial Marchantia polymorpha (Liverwort) (Marchantia aquatica) Mitochondrion	AT2G07698.1
po11_olive_002481	15;327	327	327	-	-	A0A068TMU9	Complete Sure	Coffea canephora DH200=94 genomic scaffold, scaffold_1 Coffea canephora (Robusta coffee)	AT5G64510.1
po11_olive_002482	13;15;32	-	12;14	1	1	P31022	Internal Sure	Ras-related protein Rab7 Pisum sativum (Garden pea)	AT1G52280.1
po11_olive_002484	28	-	-	-	-	Q9LXS6	Internal Sure	Citrate synthase 2, peroxisomal Arabidopsis thaliana (Mouse-ear cress)	AT3G58750.1
po11_olive_002485	44;48;95;117;131;174	174;233	-	-	-	P46276	Complete Sure	Fructose-1,6-bisphosphatase, cytosolic Solanum tuberosum (Potato)	AT1G43670.1
po11_olive_002486	35	-	-	-	-	P13447	N_terminal Putative	Anther-specific protein LAT52 Solanum lycopersicum (Tomato) (Lycopersicon esculentum)	-
po11_olive_002489	147;150;231;283;287;335;341	147;193;231	150	-	-	P43296	Complete Putative	Cysteine proteinase RD19a Arabidopsis thaliana (Mouse-ear cress)	AT4G39090.1
po11_olive_002491	35;84;169;184;299;362;373;442;465;469	169;184;299;373;442;464	84	-	-	Q9FPW6	C_terminal Sure	BTB/POZ domain-containing protein POB1 Arabidopsis thaliana (Mouse-ear cress)	AT3G61600.1
po11_olive_002493	18;61;87;202;344;420	17;86;343	18	449	-	F4HX15	C_terminal Putative	Phospholipase A I Arabidopsis thaliana (Mouse-ear cress)	AT1G61850.1
po11_olive_002495	29;189;190;230;297;305;311;312;341	29;217;284;328	9;340	105;181;231	105	A0A068TST0	Complete Sure	Coffea canephora DH200=94 genomic scaffold, scaffold_3 Coffea canephora (Robusta coffee)	AT3G22750.1
po11_olive_002497	73;108;137;153;159;269;281;319;321;356;364	269;292	269	196;344;485	196	O22446	N_terminal Sure	Histone deacetylase 19 Arabidopsis thaliana (Mouse-ear cress)	AT4G38130.1
po11_olive_002499	29;59;68;75;81;95;100;103	27	54	383	238	Q9SDZ9	C_terminal Putative	Purple acid phosphatase 2 Ipomoea batatas (Sweet potato) (Convolvulus batatas)	AT2G16430.2
po11_olive_002501	98;135;163;323;412	98	418	9;210;316	9;210	Q9SGY2	Complete Sure	ATP-citrate synthase alpha chain protein 1 Arabidopsis thaliana (Mouse-ear cress)	AT1G60810.1
po11_olive_002503	20;25;118;129;213;305;315;316;347;353;376	118;129;376	20;347	83;108;161;172;224;262;282;357;449	83;108;224;282;449	B9DHQ0	Complete Sure	Tubulin alpha-5 chain Arabidopsis thaliana (Mouse-ear cress)	AT5G19780.1
po11_olive_002504	20	-	-	-	-	M4FJ68	Internal Sure	Uncharacterized protein Brassica rapa subsp. pekinensis (Chinese cabbage) (Brassica pekinensis)	-
po11_olive_002505	63;167;198;214;273	167;214	-	166;317	-	O22932	Complete Putative	CBL-interacting serine/threonine-protein kinase 11 Arabidopsis thaliana (Mouse-ear cress)	AT2G30360.1
po11_olive_002507	52;85;169;223;316;337;346	52;85;169;184	169	141;197;310	141	Q42679	Complete Sure	S-adenosylmethionine decarboxylase proenzyme Catharanthus roseus (Madagascar periwinkle) (Vinca rosea)	AT3G25570.1
po11_olive_002509	374	-	7	92;121;289;382;499	121;289;499	Q94BU1	N_terminal Putative	Uncharacterized aarF domain-containing protein kinase At1g71810, chloroplastic Arabidopsis thaliana (Mouse-ear cress)	AT1G71810.1
po11_olive_002513	34;78;102;114;143;158;200;218;234;257;282;288	78;114;234;272	78;318	458	-	Q9SJK6	N_terminal Sure	Putative white-brown complex homolog protein 30 Arabidopsis thaliana (Mouse-ear cress)	AT2G37010.1
po11_olive_002515	86;230;234;240;325;370;400;420	234;325;420	-	-	-	P49317	Complete Sure	Catalase isozyme 3 Nicotiana plumbaginifolia (Leadwort-leaved tobacco) (Tex-Mex tobacco)	AT4G35090.1
po11_olive_002516	13	-	-	2;3	2;3	Q9SLW7	Internal Sure	mRNA, 1290 bp sequence Nicotiana tabacum (Common tobacco)	AT3G01360.1
po11_olive_002517	192;240;285;310;462	-	192;285	7;9;487	7;9;487	Q8S528	Internal Sure	Aldehyde dehydrogenase family 2 member B7, mitochondrial Arabidopsis thaliana (Mouse-ear cress)	AT1G23800.1
po11_olive_002519	38;53;61;72;75;86	-	-	-	-	Q9ZT42	Complete Sure	E3 ubiquitin-protein ligase RHF2A Arabidopsis thaliana (Mouse-ear cress)	AT5G22000.2
po11_olive_002521	99;167	99	-	123;235;355;362	235;355;362	Q9LJN2	C_terminal Putative	Magnesium transporter MRS2-3 Arabidopsis thaliana (Mouse-ear cress)	AT3G19640.1
po11_olive_002522	32	30	-	-	-	Q9ZQ23	Internal Sure	Fasciclin-like arabinogalactan protein 3 Arabidopsis thaliana (Mouse-ear cress)	AT2G24450.1
po11_olive_002523	74;143;161;178;180;211;239;261;270;322;333	239	5;7;74;143;239	-	-	A0A061E3Y1	Complete Putative	NPK1-related protein kinase 3, putative Theobroma cacao (Cacao) (Cocoa)	-
po11_olive_002525	112;156;170;207	112;156;207	112	239;405	239	P51567	Complete Sure	Serine/threonine-protein kinase AFC2 Arabidopsis thaliana (Mouse-ear cress)	AT4G24740.1
po11_olive_002526	25;26	24	6	21	21	Q9M1I1	Internal Sure	F-box protein At3g54460 Arabidopsis thaliana (Mouse-ear cress)	AT1G29140.1
po11_olive_002527	144;213;224;260	213;260;274	-	176	176	Q38910	Complete Putative	Probable xyloglucan endotransglucosylase/hydrolase protein 23 Arabidopsis thaliana (Mouse-ear cress)	AT4G25810.1
po11_olive_002529	14;27;49;122;290;323;368	14;47;321	-	-	-	Q9FWA3	C_terminal Putative	6-phosphogluconate dehydrogenase, decarboxylating 3 Arabidopsis thaliana (Mouse-ear cress)	AT3G02360.2
po11_olive_002531	39;85;106;115;203;264;267;330	85;136;351	351	319;352	352	Q94II3	N_terminal Sure	Probable methyltransferase PMT21 Arabidopsis thaliana (Mouse-ear cress)	AT4G19120.1
po11_olive_002532	13;16	-	-	4;6;10;12	4;6;10	P13447	N_terminal Putative	Anther-specific protein LAT52 Solanum lycopersicum (Tomato) (Lycopersicon esculentum)	AT4G08685.1
po11_olive_002533	99;131;157;328	157	157	66;144;191;280	66;191;280	Q40401	Complete Putative	Calreticulin Nicotiana plumbaginifolia (Leadwort-leaved tobacco) (Tex-Mex tobacco)	AT1G09210.1
po11_olive_002534	12;28	-	10;12	45	-	Q9SX86	N_terminal Putative	Exocyst complex component SEC3B Arabidopsis thaliana (Mouse-ear cress)	AT1G47560.1
po11_olive_002535	18;43;56;76;96;151;190;287;312;411	18;96;312;411	287	-	-	Q8RXC8	N_terminal Sure	Receptor-like cytosolic serine/threonine-protein kinase RBK2 Arabidopsis thaliana (Mouse-ear cress)	AT3G05140.1
po11_olive_002536	11	-	11	41	-	Q84WF5	Internal Sure	Probable VAMP-like protein At1g33475 Arabidopsis thaliana (Mouse-ear cress)	AT5G52990.1
po11_olive_002537	124;142;153;206;240;301;320;379	142;240;301	1;12;142;240	445;468	445;468	Q38870	Internal Sure	Calcium-dependent protein kinase 2 Arabidopsis thaliana (Mouse-ear cress)	AT3G10660.1
po11_olive_002543	50;101;156;232;265;395;440	-	-	217	217	Q9XIE6	N_terminal Sure	Phospholipid-transporting ATPase 3 Arabidopsis thaliana (Mouse-ear cress)	AT1G59820.1
po11_olive_002545	46;132;185;215;229;239;346;410	215;328;346	-	2	2	O80959	C_terminal Putative	Patatin-like protein 6 Arabidopsis thaliana (Mouse-ear cress)	AT2G39220.1
po11_olive_002549	34;83;113;138;180;298;300;340	83;340	17;340	242	242	Q8LJT8-2	N_terminal Sure	2 of TSL-kinase interacting protein 1 OS=Arabidopsis thaliana GN=TKI1	AT2G36960.3
po11_olive_002551	34;67;115;121;200;232;322	-	121	235	-	O48677	Complete Sure	Peroxidase 6 Arabidopsis thaliana (Mouse-ear cress)	AT1G24110.1
po11_olive_002552	13	-	1;12	-	-	F4JRF4	Internal Sure	A/G-specific adenine DNA glycosylase Arabidopsis thaliana (Mouse-ear cress)	AT4G12740.1
po11_olive_002553	11;24;25;94	11;25;94	-	192;198	198	M1D156	Complete Sure	Uncharacterized protein Solanum tuberosum (Potato)	-
po11_olive_002555	167;213;357;376;395	167;264;311;357	123;311;395	425	-	Q9SGU9	Complete Sure	Methionine gamma-lyase Arabidopsis thaliana (Mouse-ear cress)	AT1G64660.1
po11_olive_002557	20;31;42;73;90;161;302	90;161	20	65;223	223	P50301	Complete Sure	S-adenosylmethionine synthase 1 Actinidia chinensis (Kiwi) (Yangtao)	AT2G36880.1
po11_olive_002559	250	250	4;8	40;49;355	49	Q9SFT7	Complete Putative	Serine/threonine-protein kinase At3g07070 Arabidopsis thaliana (Mouse-ear cress)	AT3G20530.1
po11_olive_002561	49;54;91;169;224;274;298	91	7	103;196	-	Q9C521	Complete Sure	UDP-galactose transporter 1 Arabidopsis thaliana (Mouse-ear cress)	AT1G77610.1
po11_olive_002563	18;46;77;120;207;231;274	77;186;274;360	18	352	352	Q8LBC0-2	Complete Sure	2 of Cyclin-T1-3 OS=Arabidopsis thaliana GN=CYCT1-3	AT4G19600.1
po11_olive_002565	33;136;391;417	33;417	391;417	56;159;250;302;325;467	159;325;467	A0A068UPX9	C_terminal Putative	Coffea canephora DH200=94 genomic scaffold, scaffold_45 Coffea canephora (Robusta coffee)	AT2G25290.1
po11_olive_002566	26	-	-	13	13	Q6U740	Internal Sure	Allergen Fra e 1 Fraxinus excelsior (European ash)	-
po11_olive_002567	135;177;263;268;297;338;366;397	263;366;397	-	105	105	A0A022S285	N_terminal Sure	Uncharacterized protein Erythranthe guttata (Yellow monkey flower) (Mimulus guttatus)	AT2G20470.1
po11_olive_002569	20;74	74	74	-	-	Q9LJG8	Complete Putative	Trihelix transcription factor ASIL2 Arabidopsis thaliana (Mouse-ear cress)	AT3G58630.1
po11_olive_002570	28	28	-	-	-	P25848	Internal Sure	Light-sensor Protein kinase Ceratodon purpureus (Fire moss) (Dicranum purpureum)	-
po11_olive_002571	26;97;99;103;124;153;171;195;196;241;243;272;318;329	171;272;318;329	248;329	143;190;380	143;190	Q945S8	Complete Sure	Histone-lysine N-methyltransferase ASHH3 Arabidopsis thaliana (Mouse-ear cress)	AT2G44150.1
po11_olive_002573	60;213;314	60;213;314	213;300	164;180;182;241	-	A0A068UEY2	Complete Putative	Coffea canephora DH200=94 genomic scaffold, scaffold_23 Coffea canephora (Robusta coffee)	AT1G54460.1
po11_olive_002574	14;16	-	-	-	-	Q9ZT82	Internal Sure	Callose synthase 12 Arabidopsis thaliana (Mouse-ear cress)	AT4G03550.1
po11_olive_002575	119;122;149;181;299	181	-	35;407	42	Q8VYR5	Complete Sure	Pentatricopeptide repeat-containing protein At4g35850, mitochondrial Arabidopsis thaliana (Mouse-ear cress)	AT4G35850.1
po11_olive_002576	11	24;45	11;24	-	-	Q9C6W4	Internal Sure	Beta-galactosidase 15 Arabidopsis thaliana (Mouse-ear cress)	AT1G31740.1
po11_olive_002577	81;105;146;345;430	81;430	-	23;177;236;306	236;306	P17786	Complete Putative	Elongation factor 1-alpha Solanum lycopersicum (Tomato) (Lycopersicon esculentum)	AT5G60390.1
po11_olive_002579	167;276;284	-	167	19;73;129;213	19;73;213	O49403	Complete Putative	Heat stress transcription factor A-4a Arabidopsis thaliana (Mouse-ear cress)	AT4G18880.1
po11_olive_002580	30	-	-	6;10	10	Q08467-2	Internal Sure	2 of Casein kinase II subunit alpha-1 OS=Arabidopsis thaliana GN=CKA1	AT2G23070.1
po11_olive_002581	14;26;27;86;427;435;451	-	13;26	-	-	Q3E991	Internal Sure	Probable inactive leucine-rich repeat receptor-like protein kinase At5g20690 Arabidopsis thaliana (Mouse-ear cress)	AT1G72460.1
po11_olive_002583	96;351;377	377	351;377	16;119;210;262;285;427	119;285;427	A0A068UPX9	C_terminal Putative	Coffea canephora DH200=94 genomic scaffold, scaffold_45 Coffea canephora (Robusta coffee)	AT2G25290.1
po11_olive_002587	55;76;101;242;286;297;308;309;334;344;355;439;447;458;489	76;355;458	101;439;447	58;388;488	58	O64827	Internal Sure	Histone-lysine N-methyltransferase SUVR5 Arabidopsis thaliana (Mouse-ear cress)	AT2G23740.2
po11_olive_002589	17;45;103;159;196;360	103;166	-	71;273;370	370	A0A068UC79	C_terminal Putative	Coffea canephora DH200=94 genomic scaffold, scaffold_19 Coffea canephora (Robusta coffee)	AT5G54780.1
po11_olive_002590	24	24	8	-	-	O65530	Internal Sure	Proline-rich receptor-like protein kinase PERK14 Arabidopsis thaliana (Mouse-ear cress)	AT4G32710.1
po11_olive_002591	307;331	331	7;9	15;82	15;82	B9DFG5-2	Complete Sure	2 of PTI1-like tyrosine-protein kinase 3 OS=Arabidopsis thaliana GN=PTI13	AT1G06700.1
po11_olive_002593	151;157;291;356	-	-	-	-	A0A022QXG5	N_terminal Sure	Uncharacterized protein Erythranthe guttata (Yellow monkey flower) (Mimulus guttatus)	AT1G60995.1
po11_olive_002595	52;85;169;224;281;317;338;347	85;169;185	169;185	141;152;198	141;152	Q42679	Complete Sure	S-adenosylmethionine decarboxylase proenzyme Catharanthus roseus (Madagascar periwinkle) (Vinca rosea)	AT3G25570.1
po11_olive_002597	47;133;161;227;268	133;268	5;6;227	7;101	7	Q9LQQ8	N_terminal Sure	Probable serine/threonine-protein kinase RLCKVII Arabidopsis thaliana (Mouse-ear cress)	AT5G02800.1
po11_olive_002599	47;321;327	-	-	3;68;98;197;246;356	246;356	K4BBY2	Complete Sure	Uncharacterized protein Solanum lycopersicum (Tomato) (Lycopersicon esculentum)	AT3G29075.1
po11_olive_002601	17;134;238	-	134	343	343	Q9LPF6-2	Complete Sure	2 of Probable purine permease 11 OS=Arabidopsis thaliana GN=PUP11	AT1G44750.1
po11_olive_002603	249;325;376	249;325	3;7	25;39	-	Q9SFT7	Complete Putative	Serine/threonine-protein kinase At3g07070 Arabidopsis thaliana (Mouse-ear cress)	AT3G20530.1
po11_olive_002604	11;15	-	11	39	39	Q43873	Internal Sure	Peroxidase 73 Arabidopsis thaliana (Mouse-ear cress)	AT5G67400.1
po11_olive_002605	77;108	77	6;77	68	68	Q9SAK5-2	N_terminal Sure	2 of Myb family transcription factor APL OS=Arabidopsis thaliana GN=APL	AT4G13640.2
po11_olive_002607	56;83;90;175;250;317	90;317	53;56;172;175;317	168;212	63	P38661	Complete Sure	Probable protein disulfide-isomerase A6 Medicago sativa (Alfalfa)	AT2G47470.1
po11_olive_002608	11;27;32	-	5;10	3;4;8	3;8	Q4FE45	Internal Sure	E3 ubiquitin-protein ligase XBAT33 Arabidopsis thaliana (Mouse-ear cress)	AT5G07270.1
po11_olive_002609	11;22;175;275;407;420	175	-	55	55	O50046	C_terminal Putative	Tryptophan synthase beta chain 2, chloroplastic Camptotheca acuminata (Happy tree)	AT4G27070.1
po11_olive_002611	71;164;322;411	-	401	458	458	Q84KJ6	Complete Putative	Ammonium transporter 3 member 1 Oryza sativa subsp. japonica (Rice)	AT2G38290.1
po11_olive_002613	38;64;70	174	-	4;8	4	Q8S3N1-2	Complete Putative	2 of E3 ubiquitin-protein ligase SINAT5 OS=Arabidopsis thaliana GN=SINAT5	AT5G53360.1
po11_olive_002614	13	48	48	-	-	O81027	Internal Sure	Hydroxymethylglutaryl-CoA lyase, mitochondrial Arabidopsis thaliana (Mouse-ear cress)	AT2G26800.2
po11_olive_002616	12;19;22	-	6	45	45	P10978	Internal Sure	Retrovirus-related Pol polyprotein from transposon TNT 1-94 Nicotiana tabacum (Common tobacco)	-
po11_olive_002617	51;82;88;154;173;228;255;279;343	51;82;154;255;279	51;343	328;407	407	A0A068U8R3	Complete Sure	Coffea canephora DH200=94 genomic scaffold, scaffold_13 Coffea canephora (Robusta coffee)	AT4G36950.1
po11_olive_002618	36	-	-	40;44	40;44	Q9T014	Internal Sure	Protein SPA1-RELATED 2 Arabidopsis thaliana (Mouse-ear cress)	AT4G11110.1
po11_olive_002619	25;45;305;387	-	-	259;329	329	O23487	C_terminal Putative	Transcription factor bHLH3 Arabidopsis thaliana (Mouse-ear cress)	AT4G16430.1
po11_olive_002621	73;103;141;190;210;276;281	103;210;343	190	38;371	38	O22921	C_terminal Sure	Probable WRKY transcription factor 25 Arabidopsis thaliana (Mouse-ear cress)	AT2G30250.1
po11_olive_002623	52;75;195;279;300;374;376	75;279	6	101	101	Q5HZ38	Complete Sure	Serine/threonine-protein kinase GRIK2 Arabidopsis thaliana (Mouse-ear cress)	AT5G60550.1
po11_olive_002624	28;34	-	-	13	13	Q0JIC2-2	Internal Sure	2 of Transcription factor GAMYB OS=Oryza sativa subsp. japonica GN=GAM1	AT2G32460.1
po11_olive_002627	190;211;218	183	-	107	107	Q43043	Complete Putative	Pectinesterase Petunia integrifolia (Violet-flowered petunia) (Petunia inflata)	AT3G22510.1
po11_olive_002629	125;131;247;254;256;259;310;327;328;332;345;353;364	-	125	159	159	Q9LN71	Complete Putative	E3 ubiquitin-protein ligase At1g12760 Arabidopsis thaliana (Mouse-ear cress)	AT3G61180.1
po11_olive_002631	34;35;125;142;212	142	8;212;265	264	264	Q3L181	N_terminal Sure	Perakine reductase Rauvolfia serpentina (Serpentwood) (Devilpepper)	AT4G14790.1
po11_olive_002633	61;65;114;135;165;183;212;218;245;270;331	32;135	-	-	-	Q1G3I7	Complete Sure	F-box protein At4g12382 Arabidopsis thaliana (Mouse-ear cress)	AT4G12382.1
po11_olive_002634	32	31	-	-	-	Q9M2A0	Internal Sure	ATPase 8, plasma membrane-type Arabidopsis thaliana (Mouse-ear cress)	AT3G42640.1
po11_olive_002635	65;140;194;373;404	399	404	159	159	Q56WD9	N_terminal Sure	3-ketoacyl-CoA thiolase 2, peroxisomal Arabidopsis thaliana (Mouse-ear cress)	AT2G33150.1
po11_olive_002637	184;400;414;432	-	-	37	37;194	A0A022S0S9	Complete Putative	Uncharacterized protein Erythranthe guttata (Yellow monkey flower) (Mimulus guttatus)	AT5G14420.1
po11_olive_002638	34	-	-	45	39;45	O81320	Internal Sure	Putative pectinesterase/pectinesterase inhibitor 38 Arabidopsis thaliana (Mouse-ear cress)	AT4G00190.1
po11_olive_002639	77;181;227;232;360;369;429;450	77;181;429	450	31;202;211;345;408	345	Q9CAE3	Internal Sure	Protein FLOWERING LOCUS D Arabidopsis thaliana (Mouse-ear cress)	AT3G10390.1
po11_olive_002641	15;95;120;166	15;95	15	190;206	190;206	O64749-2	Complete Sure	2 of Putative UDP-arabinose 4-epimerase 2 OS=Arabidopsis thaliana GN=At2g34850	AT2G34850.1
po11_olive_002643	28;54;111;190;230;261;297	297	28;165	-	-	Q8RXL8	Complete Sure	Uncharacterized membrane protein At1g06890 Arabidopsis thaliana (Mouse-ear cress)	AT1G06890.1
po11_olive_002645	21;110;206;210;247;294	110;206	206	172	-	Q652B0-2	Complete Putative	2 of Heat stress transcription factor B-2c OS=Oryza sativa subsp. japonica GN=HSFB2C	AT2G41690.1
po11_olive_002647	307;331	331	7;9	15;82	15;82	B9DFG5-2	Complete Sure	2 of PTI1-like tyrosine-protein kinase 3 OS=Arabidopsis thaliana GN=PTI13	AT1G06700.1
po11_olive_002649	59;64;108;119;151;251;279	151;279	151	200	-	Q9FJH6	N_terminal Sure	ABC transporter F family member 1 Arabidopsis thaliana (Mouse-ear cress)	AT5G60790.1
po11_olive_002650	27	27	-	-	-	Q96033	N_terminal Sure	Ribosomal protein S12, mitochondrial Helianthus annuus (Common sunflower) Mitochondrion	ATMG00980.1
po11_olive_002652	16	36	16;48	3;34	3	Q38864	Internal Sure	Expansin-A5 Arabidopsis thaliana (Mouse-ear cress)	AT5G39310.1
po11_olive_002653	14;17;32;33;38;41;52;107;122;133;147;150;364;390	41	17	-	-	P0CH02	C_terminal Sure	Putative RING-H2 finger protein ATL21B Arabidopsis thaliana (Mouse-ear cress)	AT3G05670.1
po11_olive_002654	16	-	-	13	13	Q9LUJ2	Internal Sure	Pentatricopeptide repeat-containing protein At3g22690 Arabidopsis thaliana (Mouse-ear cress)	AT4G15802.1
po11_olive_002655	44;95;208;241;253;362	241;362	-	-	-	P48631	Complete Sure	Omega-6 fatty acid desaturase, endoplasmic reticulum isozyme 2 Glycine max (Soybean) (Glycine hispida)	AT3G12120.1
po11_olive_002657	16;36;122;124;252;269	122;212	6;11;16;256	348	-	K4BLS8	Complete Sure	Uncharacterized protein Solanum lycopersicum (Tomato) (Lycopersicon esculentum)	AT1G16180.1
po11_olive_002659	55;91;103;110;205;208;220;228;259;262	234	91	8;59;74	8;59	Q8VYZ0	C_terminal Putative	E3 ubiquitin-protein ligase ORTHRUS 2 Arabidopsis thaliana (Mouse-ear cress)	AT1G57820.1
po11_olive_002660	38	-	-	-	-	A0A022RZP9	Internal Sure	Uncharacterized protein Erythranthe guttata (Yellow monkey flower) (Mimulus guttatus)	-
po11_olive_002663	22;63;66;92;115;221;242;277;303;337	92;303	8;277	392;409	392	Q8GWV5	N_terminal Sure	U-box domain-containing protein 3 Arabidopsis thaliana (Mouse-ear cress)	AT3G54790.1
po11_olive_002667	135;155;328;339;377;384;399	332;351	-	22;402;442	22;402;442	O65902	C_terminal Putative	Cyclase-associated protein 1 Arabidopsis thaliana (Mouse-ear cress)	AT4G34490.1
po11_olive_002669	25;139;264	139;264	139;264	5;31;163;278;384	5;278;384	P25083	Complete Sure	ADP,ATP carrier protein, mitochondrial Solanum tuberosum (Potato)	AT5G13490.1
po11_olive_002671	20;92;253;265;289;322;332;335	20;263;287;319	-	1;7	1;7	Q949Q7	Complete Putative	Serine carboxypeptidase-like 29 Arabidopsis thaliana (Mouse-ear cress)	AT4G30810.1
po11_olive_002672	19;32	-	-	-	-	Q9SRE4	Internal Sure	UDP-galactose transporter 2 Arabidopsis thaliana (Mouse-ear cress)	AT4G39390.1
po11_olive_002673	166;316;368;396	368;396	-	211;302	302	O22975	Complete Sure	1-acylglycerol-3-phosphate O-acyltransferase Arabidopsis thaliana (Mouse-ear cress)	AT4G24160.1
po11_olive_002675	40;63;106;156;159;172;203;226;246;292	40	292	256;273	256;273	Q9M9W3	Complete Sure	Serine/threonine-protein phosphatase PP1 isozyme 9 Arabidopsis thaliana (Mouse-ear cress)	AT3G05580.1
po11_olive_002677	35;38;78	-	-	-	-	Q9ZT42-2	Complete Sure	2 of E3 ubiquitin-protein ligase RHF2A OS=Arabidopsis thaliana GN=RHF2A	AT5G22000.2
po11_olive_002679	20;74	74	74	-	-	Q9LJG8	Complete Putative	Trihelix transcription factor ASIL2 Arabidopsis thaliana (Mouse-ear cress)	AT3G58630.1
po11_olive_002681	52;194;282;387;445	52;282;387;445	-	4;59;67;454	4;59;67;454	P43298	Internal Sure	Probable receptor protein kinase TMK1 Arabidopsis thaliana (Mouse-ear cress)	AT3G23750.1
po11_olive_002683	203;241;289	203	18	418	418	A0A068TQ15	N_terminal Sure	Coffea canephora DH200=94 genomic scaffold, scaffold_1 Coffea canephora (Robusta coffee)	-
po11_olive_002685	54;79;213	52	-	4;127;411;454;472	411;454;472	P27154	Internal Sure	Phosphoenolpyruvate carboxylase Nicotiana tabacum (Common tobacco)	AT3G14940.1
po11_olive_002687	44;62;115;184;185;219;272;291;299	367	114;271	1;442	1;442	A0A022PX96	C_terminal Putative	Uncharacterized protein Erythranthe guttata (Yellow monkey flower) (Mimulus guttatus)	AT5G51150.1
po11_olive_002689	47;74;134;245	245	245	-	-	D7SI00	Complete Putative	Putative uncharacterized protein Vitis vinifera (Grape)	AT5G39200.1
po11_olive_002691	125;167;168;217;232;361;365	288	217	93;269;325	325	Q9SLD2	N_terminal Sure	Diacylglycerol O-acyltransferase 1 Arabidopsis thaliana (Mouse-ear cress)	AT2G19450.1
po11_olive_002693	74;79;180	-	-	189	189	Q0WV13-2	N_terminal Sure	2 of Probable galacturonosyltransferase 13 OS=Arabidopsis thaliana GN=GAUT13	AT3G01040.1
po11_olive_002696	32	-	-	-	-	Q9SMV7	Internal Sure	DNA mismatch repair protein MSH7 Arabidopsis thaliana (Mouse-ear cress)	AT3G24495.1
po11_olive_002697	149;180;203;231;298;342	149;342	-	313;325	325	O81983	C_terminal Putative	Serine--tRNA ligase Helianthus annuus (Common sunflower)	AT5G27470.1
po11_olive_002698	20	-	-	-	-	Q42551	Internal Sure	SUMO-conjugating enzyme SCE1 Arabidopsis thaliana (Mouse-ear cress)	AT3G57870.1
po11_olive_002699	39;89;117;192;251;270;293;381	39;187;246;265;288;411	117	8;163	8;163	O81645	Internal Sure	Villin-3 Arabidopsis thaliana (Mouse-ear cress)	AT3G57410.1
po11_olive_002702	26	-	-	21;33	33	Q6J9S1	Internal Sure	Ethylene-responsive transcription factor RAP2-11 Arabidopsis thaliana (Mouse-ear cress)	AT5G19790.1
po11_olive_002703	82;85;139;151;194;250;290	-	-	181;306	-	Q9LNK7	C_terminal Putative	Probable magnesium transporter NIPA3 Arabidopsis thaliana (Mouse-ear cress)	AT1G34470.1
po11_olive_002705	86;92;147;195;198;237;246	147;195;237	92;198	257	257	Q94CE3	Complete Putative	Beta carbonic anhydrase 5, chloroplastic Arabidopsis thaliana (Mouse-ear cress)	AT4G33580.2
po11_olive_002707	41;109;152;251;339;383;425	108;151;338;424	108;250	1;429	1;429	Q8H1D6	C_terminal Putative	Receptor-like cytosolic serine/threonine-protein kinase RBK1 Arabidopsis thaliana (Mouse-ear cress)	AT5G65530.1
po11_olive_002708	35	-	-	-	-	Q9S9M2	Internal Sure	Wall-associated receptor kinase-like 4 Arabidopsis thaliana (Mouse-ear cress)	AT3G57730.1
po11_olive_002709	15;26;182;282;414;427	15;182;282;414;427	-	62	62	O50046	C_terminal Putative	Tryptophan synthase beta chain 2, chloroplastic Camptotheca acuminata (Happy tree)	AT4G27070.1
po11_olive_002711	72;189;196;283;311;355;366;383;418;437	39;72;355;437	39;418	263;450	263	A0A022QF69	Internal Sure	Uncharacterized protein Erythranthe guttata (Yellow monkey flower) (Mimulus guttatus)	AT5G02310.1
po11_olive_002713	70;71;132;150;162;199;259;294;355	71;132;294;470	1;8;70;470	4;5;449	4;5;449	Q6YS30	C_terminal Putative	DEAD-box ATP-dependent RNA helicase 5 Oryza sativa subsp. japonica (Rice)	AT1G31970.1
po11_olive_002715	67;237;341;425;445;476	445	-	4;171	4;171	P93147	C_terminal Sure	Isoflavone 2'-hydroxylase Glycyrrhiza echinata (Licorice)	AT4G37370.1
po11_olive_002716	26	-	6	-	-	Q8W104	Internal Sure	F-box/LRR-repeat protein 17 Arabidopsis thaliana (Mouse-ear cress)	AT3G54650.1
po11_olive_002717	12;259;287	12;287	12;287	55;71;93;171;200;220;225;242;296;339	55;93;171;200;220;242;296	Q05214	Complete Sure	Actin Nicotiana tabacum (Common tobacco)	AT3G53750.1
po11_olive_002719	141;201;313;337	201;337	3;4;201;313	12;88;188	12;88	P93749	Complete Sure	Probable protein kinase At2g41970 Arabidopsis thaliana (Mouse-ear cress)	AT2G41970.1
po11_olive_002722	33	-	26	-	-	Q9AWL7	Internal Sure	Protein GIGANTEA Oryza sativa subsp. japonica (Rice)	AT1G22770.1
po11_olive_002725	19;43;68;70;103;146;246;334;378	96;139;327	96;239	-	-	Q8H1D6	C_terminal Putative	Receptor-like cytosolic serine/threonine-protein kinase RBK1 Arabidopsis thaliana (Mouse-ear cress)	AT5G65530.1
po11_olive_002727	37;201;208;219;332;374	201;332	332	65;424;432	65;432	W9QSZ2	C_terminal Putative	Uncharacterized protein Morus notabilis.	AT4G34940.1
po11_olive_002728	23	-	-	9	9	Q8H0T9-2	N_terminal Sure	2 of Katanin p80 WD40 repeat-containing subunit B1 homolog OS=Arabidopsis thaliana GN=At5g23430	AT5G23430.1
po11_olive_002729	208;222;273;287;302;395	-	-	52	52	Q94BZ5	Complete Putative	Heat stress transcription factor A-5 Arabidopsis thaliana (Mouse-ear cress)	AT4G13980.1
po11_olive_002731	27;30;42;49;54;63;151;178;183	42	154	-	-	A0A068U6N5	Complete Putative	Coffea canephora DH200=94 genomic scaffold, scaffold_11 Coffea canephora (Robusta coffee)	AT3G24740.1
po11_olive_002732	14;19	19	14	48	48	Q9LZ86	Internal Sure	Probable protein phosphatase 2C 66 Arabidopsis thaliana (Mouse-ear cress)	AT5G02400.1
po11_olive_002733	65;100;215;257	65	100	253	253	A0A068UB90	Complete Sure	Coffea canephora DH200=94 genomic scaffold, scaffold_16 Coffea canephora (Robusta coffee)	-
po11_olive_002735	15;132;138;161;179;192;240;280	8;179	8;15;240	-	-	Q10PI5	Complete Sure	Heptahelical transmembrane protein ADIPOR3 Oryza sativa subsp. japonica (Rice)	AT2G40710.1
po11_olive_002736	11;16;23;25	6	6	-	-	B9FSH5	Internal Sure	Probable alanine--tRNA ligase, chloroplastic Oryza sativa subsp. japonica (Rice)	AT4G38260.1
po11_olive_002741	68;94;240;259;287	68;77;80;414	287	31	31	P15722	Complete Putative	Probable pectate lyase P59 Solanum lycopersicum (Tomato) (Lycopersicon esculentum)	AT1G14420.1
po11_olive_002743	392	145	-	416	-	P92961	Complete Putative	Proline transporter 1 Arabidopsis thaliana (Mouse-ear cress)	AT2G39890.1
po11_olive_002745	65;74;121;247	121	1	8;386;387	8	Q0PMN6	Complete Putative	ER-type omega-3 fatty acid desaturase Olea europaea (Common olive)	AT5G05580.1
po11_olive_002746	26	-	3;5;26	-	-	I6M4F2	Internal Sure	Uncharacterized protein Coffea canephora (Robusta coffee)	-
po11_olive_002749	276;278	115	-	55;154	55;154	O64791	Complete Sure	Syntaxin-124 Arabidopsis thaliana (Mouse-ear cress)	AT1G61290.1
po11_olive_002750	26	26	21	-	-	M0TAG5	Internal Sure	Uncharacterized protein Musa acuminata subsp. malaccensis (Wild banana) (Musa malaccensis)	AT3G12700.1
po11_olive_002751	71;85;145;184;195;222;250	85;195;222;250	-	14;187	14	Q2R1V8	Complete Sure	GDP-mannose 3,5-epimerase 2 Oryza sativa subsp. japonica (Rice)	AT5G28840.1
po11_olive_002753	234;323	323	234	-	-	Q42908	C_terminal Putative	2,3-bisphosphoglycerate-independent phosphoglycerate mutase Mesembryanthemum crystallinum (Common ice plant) (Cryophytum crystallinum)	AT1G09780.1
po11_olive_002754	32	-	-	3	3	M0ZP20	Internal Sure	Uncharacterized protein Solanum tuberosum (Potato)	AT1G24090.1
po11_olive_002755	58;164;165;216;285	58;216;268	247	39;396	396	Q6Z8C8	C_terminal Putative	Cyclin-dependent kinase F-4 Oryza sativa subsp. japonica (Rice)	AT4G19110.2
po11_olive_002757	38;94;100;135;178;185;195;223;274;306;312;335	38;135	12;38;274	324	-	P49063	Complete Putative	Exopolygalacturonase clone GBGA483 Arabidopsis thaliana (Mouse-ear cress)	AT3G07850.1
po11_olive_002759	71;82;114;182;218;246;321	114;218;321	82;114	174;284	174	Q8VYF4	Complete Sure	Probable galacturonosyltransferase-like 7 Arabidopsis thaliana (Mouse-ear cress)	AT3G62660.1
po11_olive_002762	22	-	12	-	-	Q8L7W2	Internal Sure	Nudix hydrolase 8 Arabidopsis thaliana (Mouse-ear cress)	AT5G47240.1
po11_olive_002763	11;125;164;333;351	125;164;333;351	11	98;115;116;174;284	115;116;284	A0A022QUF2	Complete Sure	Uncharacterized protein Erythranthe guttata (Yellow monkey flower) (Mimulus guttatus)	AT3G57340.1
po11_olive_002764	26	-	26	9	9	Q8H0T4	Internal Sure	E3 ubiquitin-protein ligase UPL2 Arabidopsis thaliana (Mouse-ear cress)	AT1G70320.1
po11_olive_002765	12;63;70;83;92;118;160;262	60;157;259	3	44	-	F6H4B7	C_terminal Putative	Putative uncharacterized protein Vitis vinifera (Grape)	AT2G32320.2
po11_olive_002766	18	-	18	-	-	Q9LU41	Internal Sure	Calcium-transporting ATPase 9, plasma membrane-type Arabidopsis thaliana (Mouse-ear cress)	AT3G21180.1
po11_olive_002767	132;161;211;242	187	1	10;12	10;12	Q9SID3	Complete Putative	Hydroxyacylglutathione hydrolase 2, mitochondrial Arabidopsis thaliana (Mouse-ear cress)	AT2G31350.1
po11_olive_002770	16	-	15	8	8	Q94BU1	Internal Sure	Uncharacterized aarF domain-containing protein kinase At1g71810, chloroplastic Arabidopsis thaliana (Mouse-ear cress)	AT1G71810.1
po11_olive_002773	200;269;306	-	-	270;329	270;329	Q8VZC0	Complete Sure	UDP-glucuronic acid decarboxylase 1 Arabidopsis thaliana (Mouse-ear cress)	AT3G53520.4
po11_olive_002775	28;253;291;303;422	253;291;422	-	361;483	467;483	Q9ZVX1	Internal Sure	Probable ubiquitin-conjugating enzyme E2 23 Arabidopsis thaliana (Mouse-ear cress)	AT2G16920.1
po11_olive_002777	128;171	-	-	-	-	A0A022QSS8	Complete Sure	Uncharacterized protein Erythranthe guttata (Yellow monkey flower) (Mimulus guttatus)	AT1G12970.1
po11_olive_002779	13;18;158;172;260	105;172;260	13;18	41;104	41;104	Q9C689	Complete Putative	Non-structural maintenance of chromosomes element 4 homolog A Arabidopsis thaliana (Mouse-ear cress)	AT1G51130.1
po11_olive_002783	150	90	1	4;185;258	4	Q9M8S6	N_terminal Putative	Potassium channel SKOR Arabidopsis thaliana (Mouse-ear cress)	AT3G02850.1
po11_olive_002784	17	-	4	2	2	B9SXE4	Internal Sure	Retinoblastoma-binding protein, putative Ricinus communis (Castor bean)	AT5G47430.1
po11_olive_002785	139;264	139;264	139;264	163;278;384	278;384	O22342	Complete Sure	ADP,ATP carrier protein 1, mitochondrial Gossypium hirsutum (Upland cotton) (Gossypium mexicanum)	AT5G13490.1
po11_olive_002786	15;27	43	9;15	-	-	O65919	C_terminal Putative	Protein RALF-like 10 Arabidopsis thaliana (Mouse-ear cress)	AT2G19020.1
po11_olive_002788	29	29	1	-	-	F4I8S3	Internal Sure	SNF2 domain-containing protein CLASSY 3 Arabidopsis thaliana (Mouse-ear cress)	AT1G05490.1
po11_olive_002789	108;111;119;204	-	-	315;408	315	Q8RY18	N_terminal Sure	MATH domain-containing protein At5g43560 Arabidopsis thaliana (Mouse-ear cress)	AT1G04300.3
po11_olive_002791	58;148;230	-	58	197;299;303	303	Q8LB08	Complete Sure	ADP,ATP carrier protein ER-ANT1 Arabidopsis thaliana (Mouse-ear cress)	AT5G17400.1
po11_olive_002795	47;204;272;356;426	-	-	10	10	Q56XP4	C_terminal Putative	Sodium/hydrogen exchanger 2 Arabidopsis thaliana (Mouse-ear cress)	AT3G05030.1
po11_olive_002796	14;32	-	14	-	-	P0DI16-2	Internal Sure	2 of Probable disease resistance protein RDL5 OS=Arabidopsis thaliana GN=RDL5	AT1G59124.1
po11_olive_002797	48;120;164;178;215	120;215	120	413	-	P51567	Complete Putative	Serine/threonine-protein kinase AFC2 Arabidopsis thaliana (Mouse-ear cress)	AT4G24740.1
po11_olive_002798	26	-	5;10	-	-	Q8RXE1	Internal Sure	Probable galacturonosyltransferase 5 Arabidopsis thaliana (Mouse-ear cress)	AT2G30575.1
po11_olive_002799	54;120;255;310;370	54;255	-	94	94	Q8GVE8	N_terminal Putative	Phosphoenolpyruvate carboxylase 4 Arabidopsis thaliana (Mouse-ear cress)	AT1G68750.1
po11_olive_002801	164;169;170;247;308;313;333;340;366	-	170	8	8	Q9M8J9	Complete Sure	BTB/POZ and MATH domain-containing protein 2 Arabidopsis thaliana (Mouse-ear cress)	AT3G06190.1
po11_olive_002805	79;114;152;185;300	-	79;243;300	133;324	-	A8MS41-4	Complete Sure	4 of Carbon catabolite repressor protein 4 homolog 4 OS=Arabidopsis thaliana GN=CCR4-4	AT1G31500.4
po11_olive_002807	368	368	-	25;99;255;296	25;99;296	Q8L5Z7	C_terminal Putative	Sorting nexin 2A Arabidopsis thaliana (Mouse-ear cress)	AT5G58440.1
po11_olive_002811	131;155;160;172;207;244;359	-	-	-	-	Q766C3	Complete Putative	Aspartic proteinase nepenthesin-1 Nepenthes gracilis (Slender pitcher plant)	AT2G03200.1
po11_olive_002813	410	-	-	146;340	146	Q9LIK9	C_terminal Putative	ATP sulfurylase 1, chloroplastic Arabidopsis thaliana (Mouse-ear cress)	AT3G22890.1
po11_olive_002814	38	-	-	-	-	Q9FJI1	N_terminal Putative	Adenylate kinase isoenzyme 6 homolog Arabidopsis thaliana (Mouse-ear cress)	AT5G60340.1
po11_olive_002815	77;267;279;290;303	77;290	77;303	55;209	-	O22287	Complete Sure	Mannose-1-phosphate guanylyltransferase 1 Arabidopsis thaliana (Mouse-ear cress)	AT2G39770.1
po11_olive_002817	34;136;203	9;34;211	9;211	4;301	4;301	P54873	Complete Sure	Hydroxymethylglutaryl-CoA synthase Arabidopsis thaliana (Mouse-ear cress)	AT4G11820.2
po11_olive_002818	15	14	14	-	-	P23344	Internal Sure	Actin-2 Daucus carota (Wild carrot)	AT5G09810.1
po11_olive_002819	18;19	-	-	-	-	Q9C717	Complete Putative	Protein FLX-like 3 Arabidopsis thaliana (Mouse-ear cress)	AT1G55170.1
po11_olive_002821	80;116;134;141;222;228;250;299;352	141;352	-	-	-	Q6PQJ9	Complete Sure	3-oxo-Delta(4,5)-steroid 5-beta-reductase Digitalis lanata (Grecian foxglove)	AT4G24220.1
po11_olive_002823	173	-	-	225	225	Q9XI23	N_terminal Putative	Boron transporter 4 Arabidopsis thaliana (Mouse-ear cress)	AT1G15460.1
po11_olive_002825	103;223;356;385	223	223	8;197;313;336	8;197;313;336	A0A022RJP0	Complete Sure	Uncharacterized protein Erythranthe guttata (Yellow monkey flower) (Mimulus guttatus)	-
po11_olive_002829	50;110;148;159;180	90;174	175	1;24;45;131;263	1;24;263	Q8S950	Internal Sure	Kinesin-like protein NACK1 Nicotiana tabacum (Common tobacco)	AT4G24170.1
po11_olive_002831	71;88;101;108;165;186;215;250;252;267;278;291;293;304;384;399;406	88;165;241;267;278;304;399	71;108;165;267	39;128;161	39;128;161	Q9SKK0	N_terminal Sure	EIN3-binding F-box protein 1 Arabidopsis thaliana (Mouse-ear cress)	AT2G25490.1
po11_olive_002833	28;53;300	17;53;300	-	170	170	Q9LU41	C_terminal Putative	Calcium-transporting ATPase 9, plasma membrane-type Arabidopsis thaliana (Mouse-ear cress)	AT3G21180.1
po11_olive_002835	30;31;56;156;228	30;56;156;228	56;156	251;303	303	Q9M038	Complete Sure	Mitochondrial succinate-fumarate transporter 1 Arabidopsis thaliana (Mouse-ear cress)	AT5G01340.1
po11_olive_002837	95;208;253;362	362	-	-	-	P48631	Complete Sure	Omega-6 fatty acid desaturase, endoplasmic reticulum isozyme 2 Glycine max (Soybean) (Glycine hispida)	AT3G12120.1
po11_olive_002838	22	22	10	12;45	12;45	Q9M8M3	Internal Sure	Pentatricopeptide repeat-containing protein At1g80550, mitochondrial Arabidopsis thaliana (Mouse-ear cress)	AT1G80550.1
po11_olive_002839	35;60;65;82;87;116;173;216;223;237;248;257;271;303;307;335;348;356;365;416;424;426;444	59;272;298;305	31;157;312;392	61;419	61;419	Q94AH6	Internal Sure	Cullin-1 Arabidopsis thaliana (Mouse-ear cress)	AT4G02570.1
po11_olive_002842	37	-	2	-	-	Q6U740	Internal Sure	Allergen Fra e 1 Fraxinus excelsior (European ash)	-
po11_olive_002843	158;178;274;318;324;358	358	8	393	393	Q9SD33	Complete Sure	UPF0183 protein At3g51130 Arabidopsis thaliana (Mouse-ear cress)	AT3G51130.1
po11_olive_002845	13;70;133;149;176;313	-	13	14;371	14;358;371	F6GUD9	N_terminal Sure	Putative uncharacterized protein Vitis vinifera (Grape)	AT5G13030.1
po11_olive_002847	73;110;272	155	-	55	55	A0A068UV04	Internal Sure	Coffea canephora DH200=94 genomic scaffold, scaffold_62 Coffea canephora (Robusta coffee)	-
po11_olive_002849	250	250	-	83	-	Q0WU02	C_terminal Putative	Metal tolerance protein 10 Arabidopsis thaliana (Mouse-ear cress)	AT1G16310.1
po11_olive_002851	28;170	-	4;170	332	332	Q3E875	N_terminal Putative	Uncharacterized Rho GTPase-activating protein At5g61530 Arabidopsis thaliana (Mouse-ear cress)	AT5G61530.1
po11_olive_002853	22;124;135;215;288;297;330	214	-	101;209;379	101;209;379	Q9C888	C_terminal Putative	Phospholipase D epsilon Arabidopsis thaliana (Mouse-ear cress)	AT1G55180.1
po11_olive_002855	14;23;184;330	329	-	-	-	M1D4Z2	Internal Sure	Uncharacterized protein Solanum tuberosum (Potato)	AT5G18890.1
po11_olive_002857	31;40;129;195;312;348;380;400	126;309;365;397	365	95;111;240;407	95;111;240;407	Q56Y85	C_terminal Putative	Methionine aminopeptidase 2B Arabidopsis thaliana (Mouse-ear cress)	AT3G59990.1
po11_olive_002859	12;30;161;238;265	12;161	-	213;347	347	Q5QIT3-2	C_terminal Sure	2 of Serine/threonine protein phosphatase 2A regulatory subunit B''beta OS=Arabidopsis thaliana GN=B''BETA	AT5G28900.1
po11_olive_002860	23	23	-	5;19	5;19	Q40554	Internal Sure	Eukaryotic translation initiation factor 3 subunit A Nicotiana tabacum (Common tobacco)	AT4G11420.1
po11_olive_002861	38;111;131;171;206;236;289;367;440;445	38;97;154	277	15;48	15;48	Q9ZV43	Internal Sure	Protein CHROMATIN REMODELING 8 Arabidopsis thaliana (Mouse-ear cress)	AT2G18760.1
po11_olive_002862	27	27	-	-	-	Q9FH28	Internal Sure	Chaperone protein dnaJ 49 Arabidopsis thaliana (Mouse-ear cress)	AT5G49060.1
po11_olive_002863	70;296;339	70;156;422	-	-	113	A0A022RXF1	C_terminal Putative	Uncharacterized protein Erythranthe guttata (Yellow monkey flower) (Mimulus guttatus)	AT4G36790.1
po11_olive_002865	97;109;123;269;331	97;106;123	-	-	-	P15722	N_terminal Sure	Probable pectate lyase P59 Solanum lycopersicum (Tomato) (Lycopersicon esculentum)	AT1G14420.1
po11_olive_002867	14;49;50;55;57;62;68;71;113;145;227;292;346	55;113	14;57;228	43;250;280	43;280	Q84WQ5	Complete Sure	CBS domain-containing protein CBSX5 Arabidopsis thaliana (Mouse-ear cress)	AT4G27460.1
po11_olive_002868	15	40	14;49	9;35	9	Q7XUD0	Internal Sure	Expansin-A10 Oryza sativa subsp. japonica (Rice)	AT2G37640.1
po11_olive_002871_split_1	64;73;127	64;127	73	69;170	69	Q3E8Z8	N_terminal Putative	Putative pectinesterase/pectinesterase inhibitor 28 Arabidopsis thaliana (Mouse-ear cress)	AT5G27870.1
po11_olive_002873	108;121;125;251;257;287;302;328	108;287;302	287	-	-	Q67XD9	C_terminal Putative	Alkaline/neutral invertase CINV2 Arabidopsis thaliana (Mouse-ear cress)	AT1G22650.1
po11_olive_002875	18;93;121;144;153;226;243;249;262;270;273;287;293;331	-	217	208	208	Q94BN0	Complete Putative	BTB/POZ and TAZ domain-containing protein 2 Arabidopsis thaliana (Mouse-ear cress)	AT3G48360.1
po11_olive_002877	376	329	-	142;464	142;464	Q9FJL0	N_terminal Putative	Structural maintenance of chromosomes protein 4 Arabidopsis thaliana (Mouse-ear cress)	AT5G48600.2
po11_olive_002879	84;134;137;153;161;172;175;245	161	-	189	-	Q5EAE9	Complete Sure	RING-H2 finger protein ATL43 Arabidopsis thaliana (Mouse-ear cress)	AT5G05810.1
po11_olive_002881	31;37;100;259	194	37	349	349	Q8LDQ4	Complete Sure	PP2A regulatory subunit TAP46 Arabidopsis thaliana (Mouse-ear cress)	AT5G53000.1
po11_olive_002882	23	-	-	9	9	Q8H0T9-2	N_terminal Sure	2 of Katanin p80 WD40 repeat-containing subunit B1 homolog OS=Arabidopsis thaliana GN=At5g23430	AT5G23430.1
po11_olive_002885	25;82;94;114;127;137;467	25;94;114;127	-	12;205;238	12;205;238	Q681K7	N_terminal Putative	Protein GAMETE EXPRESSED 1 Arabidopsis thaliana (Mouse-ear cress)	AT5G55490.1
po11_olive_002888	22	14	-	7;12;50	7;12;50	Q9C9N5	Internal Sure	Probable inactive leucine-rich repeat receptor-like protein kinase At1g66830 Arabidopsis thaliana (Mouse-ear cress)	AT1G66830.1
po11_olive_002889	76;96;110;143;272	76;272	-	135;205;399	135;205	P41379	Complete Sure	Eukaryotic initiation factor 4A-2 Nicotiana plumbaginifolia (Leadwort-leaved tobacco) (Tex-Mex tobacco)	AT1G54270.1
po11_olive_002890	18	-	-	-	-	Q40518	Internal Sure	Shaggy-related protein kinase NtK-1 Nicotiana tabacum (Common tobacco)	AT3G05840.2
po11_olive_002891	136;205;242	-	-	265	265	Q9LZI2	C_terminal Putative	UDP-glucuronic acid decarboxylase 2 Arabidopsis thaliana (Mouse-ear cress)	AT3G62830.1
po11_olive_002893	37;358	-	-	11;76;102;219;263	-	Q9C5H4	N_terminal Sure	VHS domain-containing protein At3g16270 Arabidopsis thaliana (Mouse-ear cress)	AT3G16270.1
po11_olive_002895	25;118;129;213;305;315;316;347;353;376	118;305;376	20;347	83;108;161;172;224;262;282;357	83;108;224;282	P33629	N_terminal Sure	Tubulin alpha chain Prunus dulcis (Almond) (Amygdalus dulcis)	AT4G14960.2
po11_olive_002896	18	-	7;18	-	-	Q65XV2	Internal Sure	E3 ubiquitin-protein ligase XB3 Oryza sativa subsp. japonica (Rice)	AT2G28840.1
po11_olive_002897	285	-	-	363	363	A0A022QXZ0	Complete Sure	Uncharacterized protein Erythranthe guttata (Yellow monkey flower) (Mimulus guttatus)	-
po11_olive_002898	29	-	-	51	51	Q9FQ04	Internal Sure	5'-3' exoribonuclease 4 Arabidopsis thaliana (Mouse-ear cress)	AT1G54490.1
po11_olive_002899	48;74;151;220;265	265	456	65;436;464	65;128;331;436	Q9SX85	Internal Sure	Exocyst complex component SEC3A Arabidopsis thaliana (Mouse-ear cress)	AT1G47550.2
po11_olive_002901	36;50;249;261	-	-	-	310	Q9FMR9	N_terminal Putative	RuvB-like protein 1 Arabidopsis thaliana (Mouse-ear cress)	AT4G27680.1
po11_olive_002902	37	9	9	2	2	A0A022QU38	Internal Sure	Uncharacterized protein Erythranthe guttata (Yellow monkey flower) (Mimulus guttatus)	-
po11_olive_002903	13;57;69;151;193;326;335;338;367;368	116;338	13	-	-	Q9LVY1	Complete Sure	Tyrosine aminotransferase Arabidopsis thaliana (Mouse-ear cress)	AT5G36160.1
po11_olive_002907	14;18;23;31;43;144;182;262;381	39;140	-	408	408	Q9ZU97	Internal Sure	Protein VAC14 homolog Arabidopsis thaliana (Mouse-ear cress)	AT2G01690.2
po11_olive_002909	151;158;294	102;188;265	265	161;454	147;161;454	O23116	N_terminal Sure	ETHYLENE INSENSITIVE 3-like 3 protein Arabidopsis thaliana (Mouse-ear cress)	AT1G73730.1
po11_olive_002911	195;325	325	-	63;101;128	63;101;128	A0A022QAV6	Internal Sure	Uncharacterized protein Erythranthe guttata (Yellow monkey flower) (Mimulus guttatus)	-
po11_olive_002912	33	-	8	4;46	4;46	Q9SMY8	Internal Sure	F-box/LRR-repeat protein 15 Arabidopsis thaliana (Mouse-ear cress)	AT4G33210.1
po11_olive_002913	248;256;279;397	397	256	23;276;377;460	23;276;377;460	P31405	N_terminal Putative	V-type proton ATPase catalytic subunit A Gossypium hirsutum (Upland cotton) (Gossypium mexicanum)	AT1G78900.1
po11_olive_002915	57;91;94;174;198;343	198;343	174;198	-	-	A0A022RKN8	C_terminal Putative	Uncharacterized protein Erythranthe guttata (Yellow monkey flower) (Mimulus guttatus)	AT5G38830.1
po11_olive_002916	11	-	4;11	12	12	Q8RWZ7	Internal Sure	V-type proton ATPase subunit a1 Arabidopsis thaliana (Mouse-ear cress)	AT2G28520.1
po11_olive_002917	28;81;98;109;120;165	28;98	-	-	-	Q9SZA4-2	Complete Sure	2 of Cell division cycle 20.1, cofactor of APC complex OS=Arabidopsis thaliana GN=CDC20-1	AT4G33270.1
po11_olive_002919	307;331	331	7	15;82;134	15;82;134	B9DFG5-2	Complete Sure	2 of PTI1-like tyrosine-protein kinase 3 OS=Arabidopsis thaliana GN=PTI13	AT3G59350.1
po11_olive_002920	19;31	19	5	2	2	Q9SS44	Internal Sure	Transcription initiation factor IIB-2 Arabidopsis thaliana (Mouse-ear cress)	AT3G10330.1
po11_olive_002921	36;62;83;97;152;187;255;329;331;333;341	58;327	283	25;360	25;360	Q9SSQ4	C_terminal Putative	Protein FAR1-RELATED SEQUENCE 6 Arabidopsis thaliana (Mouse-ear cress)	AT1G52520.1
po11_olive_002923	26;29;41;48;53;62;150;177;182	41;62	-	224	-	A0A068U6N5	N_terminal Sure	Coffea canephora DH200=94 genomic scaffold, scaffold_11 Coffea canephora (Robusta coffee)	AT3G24740.1
po11_olive_002925	61;107;119;142;213;222;276;352	275	7;106;141;191	9;222	9;222	Q9ZQX6	C_terminal Putative	ETO1-like protein 1 Arabidopsis thaliana (Mouse-ear cress)	AT4G02680.1
po11_olive_002927	131;144;150;152;179;252;297;302;335	179	71	312;363;470	312;363;470	Q9FUG4	Internal Sure	DNA repair helicase XPB2 Arabidopsis thaliana (Mouse-ear cress)	AT5G41360.1
po11_olive_002929	41;79;111;131;355	41	-	242	242	Q494P0	N_terminal Sure	Probable inorganic phosphate transporter 1-7 Arabidopsis thaliana (Mouse-ear cress)	AT3G54700.1
po11_olive_002935	36;48;72;81;93;247;328;352;371;379;420	30;80;290;382	80;338	235;431	235;431	P46014	Internal Sure	Protein phosphatase 2C 70 Arabidopsis thaliana (Mouse-ear cress)	AT5G19280.2
po11_olive_002939	88;122	88	-	89;114	-	Q7X923	Internal Sure	FACT complex subunit SPT16 Oryza sativa subsp. japonica (Rice)	AT4G10710.1
po11_olive_002941	60;199;218	-	-	14	14	Q9LDE2	Complete Sure	Protein BASIC PENTACYSTEINE2 Arabidopsis thaliana (Mouse-ear cress)	AT1G14685.3
po11_olive_002942	32	-	-	41	-	Q9LR73	Internal Sure	Coumaroyl-CoA:anthocyanidin 3-O-glucoside-6''-O-coumaroyltransferase 2 Arabidopsis thaliana (Mouse-ear cress)	AT1G03495.1
po11_olive_002943	166;266	-	-	132;193	-	Q9SGA2	Complete Sure	Glycerophosphodiester phosphodiesterase GDPD1, chloroplastic Arabidopsis thaliana (Mouse-ear cress)	AT3G02040.1
po11_olive_002945	161;166;199;217	199	-	264;351;357	264	Q9LV37	N_terminal Sure	Mitogen-activated protein kinase 9 Arabidopsis thaliana (Mouse-ear cress)	AT3G18040.1
po11_olive_002946	13;33	33	13;33	12	-	Q9SBA7	Internal Sure	Sugar transport protein 8 Arabidopsis thaliana (Mouse-ear cress)	AT5G26250.1
po11_olive_002947	44;95;208;241;253;362	241;362	-	-	-	P48631	Complete Sure	Omega-6 fatty acid desaturase, endoplasmic reticulum isozyme 2 Glycine max (Soybean) (Glycine hispida)	AT3G12120.1
po11_olive_002948	12	-	1;7;12	-	-	P08299	C_terminal Sure	Pathogenesis-related protein 1A Nicotiana tabacum (Common tobacco)	AT3G19690.1
po11_olive_002952	12	12	-	7;38	7;38	P29162	Internal Sure	L-ascorbate oxidase homolog Nicotiana tabacum (Common tobacco)	AT3G13400.1
po11_olive_002953	26;132;143;168;225;272;319;328	143;168;319	168;272	47;70	47	Q1PDI2	N_terminal Sure	Diacylglycerol kinase 4 Arabidopsis thaliana (Mouse-ear cress)	AT5G57690.1
po11_olive_002954	42	-	-	-	-	Q08697	Internal Sure	Pathogenesis-related protein 1A1 Solanum lycopersicum (Tomato) (Lycopersicon esculentum)	AT4G33720.1
po11_olive_002955_split_0	12;107;222;223;253;257;285	76;253;257	12	3;43	43	Q8H5F8	Complete Sure	Manganese-dependent ADP-ribose/CDP-alcohol diphosphatase Oryza sativa subsp. japonica (Rice)	AT4G24730.1
po11_olive_002955_split_1	22;31;39;44;50;53	-	2;9	-	-	Q9FGS5	Internal Sure	High-affinity nitrate transporter 3.1 Arabidopsis thaliana (Mouse-ear cress)	AT5G50200.3
po11_olive_002955_split_2	55	52	52	1	1	Q6ZI50	Internal Sure	High-affinity nitrate transporter-activating protein 2.1 Oryza sativa subsp. japonica (Rice)	AT4G24730.1
po11_olive_002957	32;42;53;79;104;115;133;189;218;229;238;240;256;264;271;292;294;306;318;334;336;349	79;115;189;240;284;320;336	115;133;349	-	-	P93026	C_terminal Putative	Vacuolar-sorting receptor 1 Arabidopsis thaliana (Mouse-ear cress)	AT3G52850.1
po11_olive_002959	258	-	-	20	20	P93654	Complete Putative	Syntaxin-22 Arabidopsis thaliana (Mouse-ear cress)	AT5G46860.1
po11_olive_002960	35	10	1;10	-	-	F6HUC9	Internal Sure	Putative uncharacterized protein Vitis vinifera (Grape)	-
po11_olive_002961	43;57;112;164;177	57;164;177	2	55;371	-	Q93VB2	Complete Putative	Autophagy-related protein 18a Arabidopsis thaliana (Mouse-ear cress)	AT3G62770.1
po11_olive_002964	15	-	53	14;18	14;18	Q39786	Internal Sure	Polygalacturonase Gossypium hirsutum (Upland cotton) (Gossypium mexicanum)	AT1G17150.1
po11_olive_002967	33;69;73;189;309	-	-	216	-	A0A022Q466	Internal Sure	Uncharacterized protein Erythranthe guttata (Yellow monkey flower) (Mimulus guttatus)	AT5G10840.1
po11_olive_002969	43	43	43;222	137;337;404	137;337;404	Q9LNC4	N_terminal Sure	Transcription factor GTE4 Arabidopsis thaliana (Mouse-ear cress)	AT1G06230.1
po11_olive_002970	35	-	-	-	-	Q9LVX1	Internal Sure	Zinc finger CCCH domain-containing protein 41 Arabidopsis thaliana (Mouse-ear cress)	AT3G27700.1
po11_olive_002971	25;109;264;399	264	149;264	-	-	Q9ZNQ8	Internal Sure	Proline-rich receptor-like protein kinase PERK4 Arabidopsis thaliana (Mouse-ear cress)	AT2G18470.1
po11_olive_002973	11;24;128;130;212;239;240;302	11;239	11	107;426;437;445	107;423;426;437;445	Q40665	Complete Putative	Tubulin beta-3 chain Oryza sativa subsp. japonica (Rice)	AT1G75780.1
po11_olive_002975	16;28	10	10	69	69	B7FRU7	N_terminal Putative	Lipoyl synthase 1, mitochondrial Phaeodactylum tricornutum (strain CCAP 1055/1)	-
po11_olive_002977	11	11	11;462	54;70;92;395;424;444	54;92;395;424	Q10DV7	N_terminal Putative	Actin-1 Oryza sativa subsp. japonica (Rice)	AT3G12110.1
po11_olive_002978	18;32	31	8;18	-	24	Q9SIZ8	Internal Sure	E3 ubiquitin-protein ligase RKP Arabidopsis thaliana (Mouse-ear cress)	AT2G22010.2
po11_olive_002981	36	-	-	234;355	302	Q9LNC4	C_terminal Putative	Transcription factor GTE4 Arabidopsis thaliana (Mouse-ear cress)	AT1G06230.1
po11_olive_002983_split_0	13;34;54;67;88	33;53;66	-	1	1	Q43043	Internal Sure	Pectinesterase Petunia integrifolia (Violet-flowered petunia) (Petunia inflata)	AT5G27870.1
po11_olive_002983_split_1	26;78;84	-	-	-	-	Q8VZF6	Internal Sure	Protein ENHANCED DISEASE RESISTANCE 2-like Arabidopsis thaliana (Mouse-ear cress)	AT3G54800.1
po11_olive_002985	66;154;189;194;240;348	348	-	156;167;371;381	156;381	Q07176	Complete Sure	Mitogen-activated protein kinase homolog MMK1 Medicago sativa (Alfalfa)	AT2G43790.1
po11_olive_002987	152;225;287	-	-	-	-	B3LFA3	Complete Sure	Probable magnesium transporter NIPA2 Arabidopsis thaliana (Mouse-ear cress)	AT4G13800.1
po11_olive_002989	50;101;196	367	394	197	197	F6GUC5	Complete Sure	Structure-specific endonuclease subunit SLX1 homolog Vitis vinifera (Grape)	AT2G30350.2
po11_olive_002991	80;97;127;220;287;315;428	80;97;287	97;400	-	-	Q9SJK6	Internal Sure	Putative white-brown complex homolog protein 30 Arabidopsis thaliana (Mouse-ear cress)	AT2G37010.1
po11_olive_002993	106;130;131;228;230;247;318;332;368;424	304;318	317	-	-	Q9FUY2	C_terminal Putative	Transcriptional corepressor LEUNIG Arabidopsis thaliana (Mouse-ear cress)	AT4G32551.2
po11_olive_002994	14	-	14	-	-	Q8GY23	Internal Sure	E3 ubiquitin-protein ligase UPL1 Arabidopsis thaliana (Mouse-ear cress)	AT1G55860.1
po11_olive_002995	66;127;185;395;414	384	-	368	368	Q7XYY2	N_terminal Sure	Mediator of RNA polymerase II transcription subunit 25 Arabidopsis thaliana (Mouse-ear cress)	AT1G25540.1
po11_olive_002997	65;127;128;181;189;194;197;205;210;312;376;450	65;128;174;376	65;376	17;82;161;245;469	17;82;161;245;469	Q9M1I1	Internal Sure	F-box protein At3g54460 Arabidopsis thaliana (Mouse-ear cress)	AT3G54460.1
po11_olive_002999	130;173;197;326	130	-	18	18	O65735	Complete Sure	Fructose-bisphosphate aldolase, cytoplasmic isozyme Cicer arietinum (Chickpea) (Garbanzo)	AT2G36460.1
po11_olive_003000	26	7	7	4	4	Q0WPX9	Internal Sure	Phosphatidylinositol 4-kinase beta 2 Arabidopsis thaliana (Mouse-ear cress)	AT5G09350.1
po11_olive_003004	16	-	8;16	5	5	Q9SD88	Internal Sure	Protein Asterix Arabidopsis thaliana (Mouse-ear cress)	AT5G07960.1
po11_olive_003005	39;123;174;276;300	39;174	-	-	-	A0A068TPT9	Complete Sure	Coffea canephora DH200=94 genomic scaffold, scaffold_2 Coffea canephora (Robusta coffee)	AT2G04220.1
po11_olive_003007	120	-	120	171;174;333;357;365	333;357	Q8GYP3	Complete Sure	RNA-directed DNA methylation 4 Arabidopsis thaliana (Mouse-ear cress)	AT2G30280.1
po11_olive_003009	56;92;95;122;134;167;224;304;312;348;388;403;406	167;224;348	276	8	8	A0A022RII2	N_terminal Sure	Uncharacterized protein Erythranthe guttata (Yellow monkey flower) (Mimulus guttatus)	AT3G58050.1
po11_olive_003011	13;43;98;167;265;368;379	167;379	2;10	377;418	377	O24661	N_terminal Sure	Asparagine synthetase [glutamine-hydrolyzing] Triphysaria versicolor (Yellow owl's clover)	AT3G47340.1
po11_olive_003012	36	-	20	-	-	P13447	N_terminal Sure	Anther-specific protein LAT52 Solanum lycopersicum (Tomato) (Lycopersicon esculentum)	AT1G13230.1
po11_olive_003013	13;311	13;272	13	-	-	Q9M2A0	Internal Sure	ATPase 8, plasma membrane-type Arabidopsis thaliana (Mouse-ear cress)	AT3G47950.1
po11_olive_003016	32	-	10	52	52	P35131	Internal Sure	Ubiquitin-conjugating enzyme E2 8 Arabidopsis thaliana (Mouse-ear cress)	AT5G41700.4
po11_olive_003017	76;135;197;273;285;291;296;317;340	135;330	10;296	30	30	Q9SIN1	Internal Sure	Inactive TPR repeat-containing thioredoxin TTL3 Arabidopsis thaliana (Mouse-ear cress)	AT5G65160.1
po11_olive_003019	39;110;145;232;244	193;246	39;145;303	53;87;136	136	Q8VYI3	Complete Sure	Enoyl-CoA hydratase 2, peroxisomal Arabidopsis thaliana (Mouse-ear cress)	AT1G76150.1
po11_olive_003020	20	-	-	-	-	A0A022RRT9	Internal Sure	Uncharacterized protein Erythranthe guttata (Yellow monkey flower) (Mimulus guttatus)	AT3G45190.1
po11_olive_003021	204;229;230;257	204;229;257	257	-	-	Q9CA93	Complete Sure	Mitochondrial arginine transporter BAC2 Arabidopsis thaliana (Mouse-ear cress)	AT1G79900.1
po11_olive_003023	55;240;273;280;290;293;314;328;331	249	-	94	-	A0A022QQG7	Complete Sure	Uncharacterized protein Erythranthe guttata (Yellow monkey flower) (Mimulus guttatus)	AT3G48070.2
po11_olive_003025	31;40;50;70;124;137;178;249;311;347	70;137;308	-	439	439	A0A022R565	N_terminal Sure	Uncharacterized protein Erythranthe guttata (Yellow monkey flower) (Mimulus guttatus)	AT1G11390.1
po11_olive_003027	15;69;150;220;297;438	106;220	15;438	343	-	O04212	N_terminal Sure	Putative ABC1 protein At2g40090 Arabidopsis thaliana (Mouse-ear cress)	AT2G40090.1
po11_olive_003029	137;258	60	19	10;132	10	A0A067JJL9	Complete Sure	Uncharacterized protein Jatropha curcas (Barbados nut)	AT4G03420.1
po11_olive_003030	37	-	4	-	-	P93736	Internal Sure	Valine--tRNA ligase Arabidopsis thaliana (Mouse-ear cress)	AT1G14610.1
po11_olive_003031	12;259;287	12;287	12;287	55;71;93;171;200;220;225;242;296;339	55;93;171;200;242;296	P30171	Complete Sure	Actin-97 Solanum tuberosum (Potato)	AT3G53750.1
po11_olive_003035	223;226;247;250	223	-	15	15	Q8GXL7-2	Complete Sure	2 of GATA transcription factor 24 OS=Arabidopsis thaliana GN=GATA24	AT1G51600.1
po11_olive_003036	15;18	-	-	34	-	Q8L627-2	C_terminal Sure	2 of snRNA-activating protein complex subunit OS=Arabidopsis thaliana GN=SRD2	AT1G28560.2
po11_olive_003037	386;398	183;386;398	-	17;68;157;169	17;157	M5VIQ8	N_terminal Sure	Uncharacterized protein Prunus persica (Peach) (Amygdalus persica)	AT3G11450.1
po11_olive_003039	77;187;188;307;414	414	-	20;215	20	P30181	C_terminal Putative	DNA topoisomerase 1 Arabidopsis thaliana (Mouse-ear cress)	AT4G26701.1
po11_olive_003040	24;26	26	26	37	37	B9F3B6	Internal Sure	Succinate-semialdehyde dehydrogenase, mitochondrial Oryza sativa subsp. japonica (Rice)	AT1G79440.1
po11_olive_003043	264;415	78	78;415	182;356;358;404	356;358;404	Q03685	C_terminal Putative	Luminal-binding protein 5 Nicotiana tabacum (Common tobacco)	AT5G28540.1
po11_olive_003047	165;238;364	343;362;403	165;364	339;378	-	A0A022R835	N_terminal Sure	Uncharacterized protein Erythranthe guttata (Yellow monkey flower) (Mimulus guttatus)	AT4G12620.1
po11_olive_003048	31	-	-	-	-	K0SIW3	N_terminal Putative	Uncharacterized protein Thalassiosira oceanica (Marine diatom)	-
po11_olive_003049	71;92;145;152	92	5;92	24;51;52	51	Q8L796-2	N_terminal Sure	2 of Phosphatidylinositol 4-phosphate 5-kinase 2 OS=Arabidopsis thaliana GN=PIP5K2	AT3G07960.1
po11_olive_003050	25	-	-	3	3	Q9LYT3	Internal Sure	Protein TRANSPARENT TESTA 12 Arabidopsis thaliana (Mouse-ear cress)	AT3G26590.1
po11_olive_003053	11;56;116;131;171;232;268;312;316	-	5;11;272	-	-	A0A022PUT8	Complete Putative	Uncharacterized protein Erythranthe guttata (Yellow monkey flower) (Mimulus guttatus)	AT5G23870.3
po11_olive_003056	13	-	-	8;38	8;38	Q8GX92	Internal Sure	Cation/H(+) antiporter 6A Arabidopsis thaliana (Mouse-ear cress)	AT1G08140.1
po11_olive_003057	203;442	-	-	286;305	-	A0A022QH63	N_terminal Sure	Uncharacterized protein Erythranthe guttata (Yellow monkey flower) (Mimulus guttatus)	AT2G37670.1
po11_olive_003058	21	-	21	16	16	F6H2C7	Internal Sure	Putative uncharacterized protein Vitis vinifera (Grape)	AT3G20720.2
po11_olive_003059	64	-	-	-	-	Q9M9W7	C_terminal Putative	Putative pectinesterase/pectinesterase inhibitor 22 Arabidopsis thaliana (Mouse-ear cress)	AT1G16290.1
po11_olive_003061	198;234;242;257;281	242;257	-	15	-	A0A068VFD7	Complete Sure	Coffea canephora DH200=94 genomic scaffold, scaffold_233 Coffea canephora (Robusta coffee)	AT3G07890.1
po11_olive_003063	52;61;66;69;87;90;108;255;312	108	3;13	23;175;325	-	A0A076JXY8	Complete Putative	RING-type E3 ubiquitin ligase Vitis vinifera (Grape)	AT1G78420.1
po11_olive_003065	48;96;206;250;277;337;380	59;376	379	31;372	31;372	Q65X23-2	C_terminal Putative	2 of Probable serine/threonine-protein kinase WNK2 OS=Oryza sativa subsp. japonica GN=WNK2	AT5G41990.1
po11_olive_003066	16	-	16	41	-	Q944I4-2	Internal Sure	2 of D-glycerate 3-kinase, chloroplastic OS=Arabidopsis thaliana GN=GLYK	AT1G80380.2
po11_olive_003067	142;145;184;217;275;327;402;403;410;417	216;325;415	145;184	12;232	232	P43297	C_terminal Sure	Cysteine proteinase RD21a Arabidopsis thaliana (Mouse-ear cress)	AT5G43060.1
po11_olive_003069	75;110;190;249;336;358;379	6;190	6	172;349;381	-	P53681	C_terminal Putative	CDPK-related protein kinase Daucus carota (Wild carrot)	AT3G50530.2
po11_olive_003071	61;70;162;210;267;283	162;267	70	46;358	46;358	Q9SA65	N_terminal Sure	Putative clathrin assembly protein At1g03050 Arabidopsis thaliana (Mouse-ear cress)	AT1G03050.1
po11_olive_003073	23;55;74;75;87;93;109;126;131;153;191;193;256;266;275;277;284;313;319;379;395;400	49;190;237;372	296	407	-	Q84K47	Internal Sure	ABC transporter A family member 2 Arabidopsis thaliana (Mouse-ear cress)	AT3G47730.1
po11_olive_003074	33	28	-	36	36	O22969	Internal Sure	Uncharacterized protein At2g34160 Arabidopsis thaliana (Mouse-ear cress)	AT2G34160.1
po11_olive_003075	127;188	-	-	343	343	P93733	N_terminal Sure	Phospholipase D beta 1 Arabidopsis thaliana (Mouse-ear cress)	AT2G42010.1
po11_olive_003077	12;78;132;302;338;341;353;361	12;132;353	361	-	-	Q8VYC8	N_terminal Sure	E3 ubiquitin protein ligase RIN2 Arabidopsis thaliana (Mouse-ear cress)	AT4G25230.1
po11_olive_003079	50;76;134;140;175;210;218;258;332;342;348;371	76;134;175;328;367	-	-	-	Q05967	Complete Sure	Polygalacturonase Nicotiana tabacum (Common tobacco)	AT3G07820.1
po11_olive_003081	266;372	-	372	314;427;440	314;440	Q9SXJ7	Internal Sure	Chaperone protein ClpC2, chloroplastic Arabidopsis thaliana (Mouse-ear cress)	AT5G50920.1
po11_olive_003083	13;174;204;268;287;318	140;268	174;268;318	147;156	147;156	Q9SAB1	N_terminal Sure	Heat shock 70 kDa protein 16 Arabidopsis thaliana (Mouse-ear cress)	AT1G11660.1
po11_olive_003085	85;113;133;162;167;291;296;372	162	2;167	243	243	Q9ZQ94	N_terminal Sure	UDP-glycosyltransferase 73C5 Arabidopsis thaliana (Mouse-ear cress)	AT2G36800.1
po11_olive_003086	18;22	-	-	-	-	Q9LYW9	Internal Sure	DnaJ protein P58IPK homolog Arabidopsis thaliana (Mouse-ear cress)	AT5G62780.1
po11_olive_003087	30;232	373	373	135	135	Q0WNR6	N_terminal Sure	AT-rich interactive domain-containing protein 5 Arabidopsis thaliana (Mouse-ear cress)	AT2G17410.1
po11_olive_003089	340	-	-	22	22;195	A0A068ULS6	C_terminal Putative	Coffea canephora DH200=94 genomic scaffold, scaffold_34 Coffea canephora (Robusta coffee)	AT5G28040.1
po11_olive_003091	130;373;447	242	-	349;391;420	391	O81635	Internal Sure	Kinesin-4 Arabidopsis thaliana (Mouse-ear cress)	AT1G63640.1
po11_olive_003092	41	-	-	-	-	K4BN41	Internal Sure	Uncharacterized protein Solanum lycopersicum (Tomato) (Lycopersicon esculentum)	AT1G72600.1
po11_olive_003093	82;93;192;226;250	62	-	-	104	A0A022RTR3	Complete Sure	Uncharacterized protein Erythranthe guttata (Yellow monkey flower) (Mimulus guttatus)	AT3G24860.1
po11_olive_003094	22	-	-	-	-	Q6U740	Internal Sure	Allergen Fra e 1 Fraxinus excelsior (European ash)	-
po11_olive_003095	25;93;165;255;257;260;359	351	93;130;260;351	171;319	171	Q3ECH0-2	Complete Sure	2 of F-box protein At1g67130 OS=Arabidopsis thaliana GN=At1g67130	AT1G67130.1
po11_olive_003097	28;143;158;239;252	-	-	20;79;92	20;92	A5BSU8	Complete Putative	Putative uncharacterized protein Vitis vinifera (Grape)	-
po11_olive_003098	27	-	22	15	15	Q8LBZ7	Internal Sure	Succinate dehydrogenase [ubiquinone] iron-sulfur subunit 1, mitochondrial Arabidopsis thaliana (Mouse-ear cress)	AT3G27380.1
po11_olive_003099	236;289;457	289	289;457	186;326;357	186	Q9ZNQ8	Internal Sure	Proline-rich receptor-like protein kinase PERK4 Arabidopsis thaliana (Mouse-ear cress)	AT2G18470.1
po11_olive_003101	12;94;146;174;219	77	12	272;409	-	Q8LBH2	Internal Sure	Putative clathrin assembly protein At2g01600 Arabidopsis thaliana (Mouse-ear cress)	AT2G01600.1
po11_olive_003102	39	-	39	-	-	Q6NQJ8	N_terminal Sure	Protein SET DOMAIN GROUP 40 Arabidopsis thaliana (Mouse-ear cress)	AT5G17240.1
po11_olive_003103	21;111;301;349;445	21;111;237;349	275;349	-	2	Q5N863	C_terminal Putative	Beta-glucosidase 4 Oryza sativa subsp. japonica (Rice)	AT3G52990.1
po11_olive_003105	187;256;293	-	-	19;316	316	Q9LZI2	Complete Sure	UDP-glucuronic acid decarboxylase 2 Arabidopsis thaliana (Mouse-ear cress)	AT3G62830.1
po11_olive_003107	85;92;210;242;256;294;296;302;311	-	8	76;347	76;347	Q93XX5	Complete Putative	PI-PLC X domain-containing protein At5g67130 Arabidopsis thaliana (Mouse-ear cress)	AT4G36945.1
po11_olive_003109	69;71;74;79;118;145	-	7;118	213;265	265	Q9LM55	C_terminal Putative	F-box/kelch-repeat protein At1g22040 Arabidopsis thaliana (Mouse-ear cress)	AT1G22040.1
po11_olive_003111_split_0	152	-	-	-	-	Q9LYN8	Internal Sure	Leucine-rich repeat receptor protein kinase EXS Arabidopsis thaliana (Mouse-ear cress)	AT3G23750.1
po11_olive_003111_split_1	14	-	14	-	-	Q9FN37	Internal Sure	Phytosulfokine receptor 2 Arabidopsis thaliana (Mouse-ear cress)	AT1G66150.1
po11_olive_003112	16;24;32;36;44	-	24	3;34	3;34	Q8LBA0	Internal Sure	NEP1-interacting protein-like 2 Arabidopsis thaliana (Mouse-ear cress)	AT5G22920.1
po11_olive_003113	38;266;283;360	266;420	14;283	-	-	K4D9F9	N_terminal Sure	Uncharacterized protein Solanum lycopersicum (Tomato) (Lycopersicon esculentum)	AT5G12460.1
po11_olive_003117	28;81;109;120;169	28;97	-	20;104	20;104	Q9SZA4-2	N_terminal Sure	2 of Cell division cycle 20.1, cofactor of APC complex OS=Arabidopsis thaliana GN=CDC20-1	AT4G33260.1
po11_olive_003122	34	-	-	-	-	Q94AG2	Internal Sure	Somatic embryogenesis receptor kinase 1 Arabidopsis thaliana (Mouse-ear cress)	AT1G71830.1
po11_olive_003123	23;50	50	-	61	-	Q9SII8	N_terminal Sure	Ubiquitin domain-containing protein DSK2b Arabidopsis thaliana (Mouse-ear cress)	AT2G17200.1
po11_olive_003125	133;192;245;263;274;285	133;192;262	-	-	-	Q9SZA4	C_terminal Putative	Cell division cycle 20.1, cofactor of APC complex Arabidopsis thaliana (Mouse-ear cress)	AT4G33270.1
po11_olive_003127	35;203;272;418	35;203	418	93;357	93;357	A0A022PRZ9	Internal Sure	Uncharacterized protein Erythranthe guttata (Yellow monkey flower) (Mimulus guttatus)	AT3G54630.1
po11_olive_003129	136;143;273	143;273	-	67;91;172;264	67;91;172	P83373	Complete Sure	Malate dehydrogenase, mitochondrial Fragaria ananassa (Strawberry)	AT1G53240.1
po11_olive_003131	121;135;137;222;274;333;353;393;412	-	121	-	-	K4BQH0	N_terminal Putative	Uncharacterized protein Solanum lycopersicum (Tomato) (Lycopersicon esculentum)	AT3G57170.1
po11_olive_003132	42	-	46	9;13;21	9;13;21	Q38813	Internal Sure	Chaperone protein dnaJ 1, mitochondrial Arabidopsis thaliana (Mouse-ear cress)	AT2G42750.1
po11_olive_003133	40;69;80;122;195;220;253;298;325;386;425;442;452	72;121;324;441;451	385	-	-	Q9SSR8	Internal Sure	Probable disease resistance protein At1g52660 Arabidopsis thaliana (Mouse-ear cress)	AT1G52660.1
po11_olive_003134	17	-	-	-	-	P93733	Internal Sure	Phospholipase D beta 1 Arabidopsis thaliana (Mouse-ear cress)	AT4G35790.1
po11_olive_003135	69;136;313	136	-	121;204;209;252	121;204;209	Q9FGK3	Complete Sure	Putative MO25-like protein At5g47540 Arabidopsis thaliana (Mouse-ear cress)	AT5G47540.1
po11_olive_003137	20	-	-	-	-	Q9FKS5	N_terminal Putative	Cytochrome c1 2, heme protein, mitochondrial Arabidopsis thaliana (Mouse-ear cress)	AT5G19900.1
po11_olive_003138	29	-	-	8	-	Q9SX78	Internal Sure	Probable carboxylesterase 2 Arabidopsis thaliana (Mouse-ear cress)	AT1G47480.1
po11_olive_003139	64;153;364;369;381;388;432	368	-	1;7;282;453	1;7;282;453	A0A022RMG2	Internal Sure	Uncharacterized protein Erythranthe guttata (Yellow monkey flower) (Mimulus guttatus)	AT4G36630.1
po11_olive_003140	22	22	-	8	8	V4RM40	N_terminal Putative	Uncharacterized protein Citrus clementina.	AT5G62650.1
po11_olive_003141	132;160;226;267	132;267	6;226	24;310	310	Q9LQQ8	Complete Putative	Probable serine/threonine-protein kinase RLCKVII Arabidopsis thaliana (Mouse-ear cress)	AT3G20530.1
po11_olive_003142	12;21;29;32	-	12	-	-	O22800-2	N_terminal Putative	2 of Zinc finger protein CONSTANS-LIKE 14 OS=Arabidopsis thaliana GN=COL14	AT2G33500.1
po11_olive_003143	145;165;246;371	246	246	148;289;313	289;313	Q9LNJ5	C_terminal Putative	Transcription factor bHLH13 Arabidopsis thaliana (Mouse-ear cress)	AT1G01260.1
po11_olive_003145	25;236;330	-	-	38;72;293	38;72;293	A0A022QF80	Complete Sure	Uncharacterized protein Erythranthe guttata (Yellow monkey flower) (Mimulus guttatus)	AT1G50710.1
po11_olive_003146	40	36	-	45;51	45;51	O81320	Internal Sure	Putative pectinesterase/pectinesterase inhibitor 38 Arabidopsis thaliana (Mouse-ear cress)	AT4G00190.1
po11_olive_003147	11;42;53;273	53;253	11;42;260	-	-	Q67ZU1	Complete Putative	Triacylglycerol lipase 2 Arabidopsis thaliana (Mouse-ear cress)	AT5G14180.1
po11_olive_003148	15	-	-	-	-	Q9FMU6	Internal Sure	Mitochondrial phosphate carrier protein 3, mitochondrial Arabidopsis thaliana (Mouse-ear cress)	AT5G14040.1
po11_olive_003149	17;134;158	-	17;158	49;301	301	Q8L9J9	Complete Sure	Probable carbohydrate esterase At4g34215 Arabidopsis thaliana (Mouse-ear cress)	AT4G34215.1
po11_olive_003150	35	-	-	-	-	F4IVI0	N_terminal Putative	Mitotic checkpoint serine/threonine-protein kinase BUB1 Arabidopsis thaliana (Mouse-ear cress)	AT2G20635.1
po11_olive_003151	148;211;224;285;307	224	-	-	-	A0A022PZP1	Complete Sure	Uncharacterized protein Erythranthe guttata (Yellow monkey flower) (Mimulus guttatus)	AT1G33230.1
po11_olive_003153	213;239	213;262	-	-	-	B9N2R5	Complete Sure	Hydroxyproline-rich glycoprotein Populus trichocarpa (Western balsam poplar) (Populus balsamifera subsp. trichocarpa)	-
po11_olive_003155	23;65;205;252;309;323	4;323	4	263	-	O49839	N_terminal Sure	Protein kinase 2A, chloroplastic Arabidopsis thaliana (Mouse-ear cress)	AT1G14370.1
po11_olive_003157	55;203;293	203	-	15;317	15;317	A0A068V0K4	Complete Putative	Coffea canephora DH200=94 genomic scaffold, scaffold_79 Coffea canephora (Robusta coffee)	AT3G20790.1
po11_olive_003158	20	20	20	29	29	Q9XHR2	Internal Sure	Eukaryotic translation initiation factor 3 subunit A Zea mays (Maize)	AT4G11420.1
po11_olive_003159	109;115;128;186;219;248;292;373;381	7;128	-	287;307	-	Q93V61	N_terminal Sure	Phospholipase A(1) LCAT3 Arabidopsis thaliana (Mouse-ear cress)	AT3G03310.1
po11_olive_003162	17	-	-	-	-	P48785	Internal Sure	Pathogenesis-related homeodomain protein Arabidopsis thaliana (Mouse-ear cress)	AT4G29940.1
po11_olive_003163	105;138;186;192;271;299;386	143;186;271;386	-	78	-	A0A022Q7N2	Complete Sure	Uncharacterized protein Erythranthe guttata (Yellow monkey flower) (Mimulus guttatus)	-
po11_olive_003168	40	-	-	-	-	Q8H0M1	Internal Sure	Quinone-oxidoreductase homolog, chloroplastic Spinacia oleracea (Spinach)	AT4G13010.1
po11_olive_003169	244;260;281	-	-	374;399	374	Q9C585	C_terminal Putative	Ubiquitin carboxyl-terminal hydrolase 8 Arabidopsis thaliana (Mouse-ear cress)	AT5G22030.2
po11_olive_003171	33;66;71;114;120;200;228	-	-	28	-	O23609	Complete Sure	Peroxidase 41 Arabidopsis thaliana (Mouse-ear cress)	AT4G17690.1
po11_olive_003172	21;41	41	-	43	43	Q9FGH4	Internal Sure	Glucan endo-1,3-beta-glucosidase 9 Arabidopsis thaliana (Mouse-ear cress)	AT3G06545.1
po11_olive_003173	73;94;111;202;249;251	66	3	-	-	Q9S7I6	N_terminal Sure	LRR receptor-like serine/threonine-protein kinase RPK2 Arabidopsis thaliana (Mouse-ear cress)	AT3G02130.1
po11_olive_003174	31;43;45	-	3	-	-	A0A078I3U3	Internal Sure	BnaCnng12640D protein Brassica napus (Rape)	-
po11_olive_003175	41;257;345;408	-	257;345	419	419	Q9FH18-2	N_terminal Sure	2 of WPP domain-interacting protein 2 OS=Arabidopsis thaliana GN=WIP2	-
po11_olive_003177	15;56;126;191	85;190	7	6;325	6;325	A0A022Q999	C_terminal Putative	Uncharacterized protein Erythranthe guttata (Yellow monkey flower) (Mimulus guttatus)	AT1G77220.1
po11_olive_003181	41;111	41	-	80;319	319	Q9SNB4	C_terminal Sure	Transcription factor LUX Arabidopsis thaliana (Mouse-ear cress)	AT3G46640.3
po11_olive_003183	18	-	5;8	-	-	Q2V9B0	Complete Sure	Transcription factor MYB1R1 Solanum tuberosum (Potato)	AT5G47390.1
po11_olive_003185	67;68;94;254	-	68	139;170;292;306	170;306	Q9ZV56	Complete Putative	Choline-phosphate cytidylyltransferase 1 Arabidopsis thaliana (Mouse-ear cress)	AT2G32260.1
po11_olive_003187	112;115;157;163;206;251;354;399;439	206;251	-	274;323	-	P42211	N_terminal Sure	Aspartic proteinase Oryza sativa subsp. japonica (Rice)	AT5G22850.1
po11_olive_003189	108;113;184;192;200;245;282;293;396;413	282;381;413	113	-	-	Q9FN26	C_terminal Putative	UDP-glycosyltransferase 79B6 Arabidopsis thaliana (Mouse-ear cress)	AT5G54010.1
po11_olive_003190	13;24	12;16	2;12	-	-	Q0DXS3	Internal Sure	Probable RNA-dependent RNA polymerase 1 Oryza sativa subsp. japonica (Rice)	AT1G14790.1
po11_olive_003191	13;115;117;199;226;227;289;343	13;226;342	-	24;39;94;414;423	24;94;411;414;423	Q41784	Complete Putative	Tubulin beta-7 chain Zea mays (Maize)	AT5G23860.1
po11_olive_003193	13;24;34;111;191;250;277	111;191;277;398	13;24;111	388;425	388	Q39016	Internal Sure	Calcium-dependent protein kinase 11 Arabidopsis thaliana (Mouse-ear cress)	AT1G35670.1
po11_olive_003195	71;235;345	-	-	-	-	O80560	N_terminal Sure	Type I inositol 1,4,5-trisphosphate 5-phosphatase 12 Arabidopsis thaliana (Mouse-ear cress)	AT2G43900.1
po11_olive_003197	73;131;137;172;207;215;232;260;344;373	73;172;232;373	-	-	-	Q05967	Complete Putative	Polygalacturonase Nicotiana tabacum (Common tobacco)	AT3G07820.1
po11_olive_003199	138;297;310	294	137	1;190	1	Q9XIH7	C_terminal Putative	Putative polyol transporter 1 Arabidopsis thaliana (Mouse-ear cress)	AT3G18830.1
po11_olive_003200	21	26	-	-	-	Q9LVZ7	Internal Sure	Phosphatidylcholine:diacylglycerol cholinephosphotransferase 1 Arabidopsis thaliana (Mouse-ear cress)	AT3G15820.1
po11_olive_003201	41;293;375	41;293;375	-	33;51;66;435;438	33;438	A0A068TPQ3	C_terminal Sure	Coffea canephora DH200=94 genomic scaffold, scaffold_2 Coffea canephora (Robusta coffee)	AT5G51050.1
po11_olive_003203	25	96	-	-	-	O80952	Complete Putative	CDP-diacylglycerol--glycerol-3-phosphate 3-phosphatidyltransferase 1, chloroplastic Arabidopsis thaliana (Mouse-ear cress)	AT2G39290.1
po11_olive_003205	18;84;140;146;181;224;231;241;269;320;352;358;381	84;181	84;320	370	-	D9ZHD7	Complete Sure	Polygalacturonase Hypericum perforatum (St. John's wort)	AT3G14040.1
po11_olive_003206	15	-	-	54	54	F4JK59	Internal Sure	WAT1-related protein At4g15540 Arabidopsis thaliana (Mouse-ear cress)	AT4G15540.1
po11_olive_003207	71;149;226;260;322	149	-	15;190	15;190	A0A022QC95	Complete Putative	Uncharacterized protein Erythranthe guttata (Yellow monkey flower) (Mimulus guttatus)	AT5G53050.2
po11_olive_003208	17;37	16	16	-	-	Q9SE45	Internal Sure	Annexin D3 Arabidopsis thaliana (Mouse-ear cress)	AT2G38760.1
po11_olive_003209	36;70;97;133;134;154;222;281;351;427;445;450	34;94;146;272	67;94;441	-	-	A0A022Q9U1	Internal Sure	Uncharacterized protein Erythranthe guttata (Yellow monkey flower) (Mimulus guttatus)	AT5G65160.1
po11_olive_003210	21	20	-	-	-	Q9S814	Internal Sure	Ethylene-insensitive protein 2 Arabidopsis thaliana (Mouse-ear cress)	AT5G03280.1
po11_olive_003211	139;341;360;374;379;401	341	386	43;184;404	43;184;404	O65902	N_terminal Putative	Cyclase-associated protein 1 Arabidopsis thaliana (Mouse-ear cress)	AT4G34490.1
po11_olive_003213	78;93;137;285;300	48;93;137;300;310	285;310	22;220;234	22;220;234	K4CJP7	Complete Sure	Uncharacterized protein Solanum lycopersicum (Tomato) (Lycopersicon esculentum)	AT4G03620.1
po11_olive_003214	46	-	-	4;20	4;20	Q9XF67	Internal Sure	3-phosphoinositide-dependent protein kinase 1 Arabidopsis thaliana (Mouse-ear cress)	AT4G14350.1
po11_olive_003215	25;48;64;69;72;96;99;116;151	25;116	25;151	-	-	A0A068TWH3	Complete Putative	Coffea canephora DH200=94 genomic scaffold, scaffold_5 Coffea canephora (Robusta coffee)	AT1G69330.1
po11_olive_003218	18;33	33;48	-	-	-	P47192	Internal Sure	Vesicle-associated membrane protein 722 Arabidopsis thaliana (Mouse-ear cress)	AT2G33120.2
po11_olive_003219	299;302;404	142	1;4	427	-	Q9SJP9	Complete Putative	Proline transporter 3 Arabidopsis thaliana (Mouse-ear cress)	AT2G39890.1
po11_olive_003220	46	46	-	-	-	Q9ZPX8	Internal Sure	Serine/arginine-rich splicing factor RS31A Arabidopsis thaliana (Mouse-ear cress)	AT2G44710.1
po11_olive_003221	22;243;263;292;332	143	-	-	-	F4IME2	Internal Sure	Mechanosensitive ion channel protein 8 Arabidopsis thaliana (Mouse-ear cress)	AT2G17000.1
po11_olive_003223	91;118;292;344;368;394	118;368;394	292	386;401;422	386;401;422	Q9SFW6	Complete Sure	Cyclin-B2-4 Arabidopsis thaliana (Mouse-ear cress)	AT1G76310.1
po11_olive_003224	25	-	-	2;5	2;5	P10978	Internal Sure	Retrovirus-related Pol polyprotein from transposon TNT 1-94 Nicotiana tabacum (Common tobacco)	AT5G27550.1
po11_olive_003225	51;54;57;66;73;78;87;127;134;161;166	78;166	-	16	-	M1C6X1	Complete Putative	Uncharacterized protein Solanum tuberosum (Potato)	AT1G68140.1
po11_olive_003227	344	-	344	14	14;259	A0A068URF6	Complete Sure	Coffea canephora DH200=94 genomic scaffold, scaffold_50 Coffea canephora (Robusta coffee)	AT5G23130.1
po11_olive_003228	15	-	-	-	-	Q9T0H9	Internal Sure	GDT1-like protein 2, chloroplastic Arabidopsis thaliana (Mouse-ear cress)	AT4G13590.1
po11_olive_003229	30;119;121;132	132	-	152	-	A0A022PZC5	C_terminal Sure	Uncharacterized protein Erythranthe guttata (Yellow monkey flower) (Mimulus guttatus)	AT5G25280.1
po11_olive_003231	61;194	194	-	212	212	Q8VY07	N_terminal Sure	Clathrin interactor EPSIN 1 Arabidopsis thaliana (Mouse-ear cress)	AT5G11710.1
po11_olive_003232	31;44	31	-	-	-	F4IP13	Internal Sure	Protein SHOOT GRAVITROPISM 6 Arabidopsis thaliana (Mouse-ear cress)	AT2G36810.1
po11_olive_003233	18;137;167;171;179;292	18;292	2;167;171	213;285	213	F4IAE9	Internal Sure	ATPase family AAA domain-containing protein At1g05910 Arabidopsis thaliana (Mouse-ear cress)	AT1G05910.1
po11_olive_003234	12;24;32;43;45;46	-	12	56	56	P43254	Internal Sure	E3 ubiquitin-protein ligase COP1 Arabidopsis thaliana (Mouse-ear cress)	AT2G32950.1
po11_olive_003235	25;87;97;118;127;144;223;284;287	87;127;144;223	-	56;70;94;311	70;94;311	Q3EC77-2	N_terminal Sure	2 of Probable methyltransferase PMT5 OS=Arabidopsis thaliana GN=At2g03480	AT2G03480.1
po11_olive_003237	151;186;224;283;339	339	13;90	99;111	111	A0A068UEU0	N_terminal Sure	Coffea canephora DH200=94 genomic scaffold, scaffold_24 Coffea canephora (Robusta coffee)	AT2G27950.1
po11_olive_003239	174;201;266;286;307	201	266	170	-	Q76E23-2	Internal Sure	2 of Eukaryotic translation initiation factor 4G OS=Arabidopsis thaliana GN=EIF4G	AT3G60240.4
po11_olive_003240	39	-	-	6	6	Q10LI6	C_terminal Sure	CRS2-like protein, chloroplastic Oryza sativa subsp. japonica (Rice)	AT5G19830.1
po11_olive_003241	118;302	-	399	205;299	-	Q93Y40	N_terminal Sure	Oxysterol-binding protein-related protein 3C Arabidopsis thaliana (Mouse-ear cress)	AT5G59420.1
po11_olive_003242	39	10	10;39	-	-	A0A022QLW5	Internal Sure	Uncharacterized protein Erythranthe guttata (Yellow monkey flower) (Mimulus guttatus)	-
po11_olive_003243	15;95;120;166	15;95	15	190;206	190;206	O64749-2	Complete Sure	2 of Putative UDP-arabinose 4-epimerase 2 OS=Arabidopsis thaliana GN=At2g34850	AT2G34850.1
po11_olive_003244	12	-	-	-	-	B4FR13	Internal Sure	Uncharacterized protein Zea mays (Maize)	AT4G23820.1
po11_olive_003246	16;31	-	-	-	-	B6SGC5	Internal Sure	Cell number regulator 6 Zea mays (Maize)	AT2G45010.1
po11_olive_003247	16;102	-	16	3;35;48;105;134;191;318;358	48;134;191;358	Q84TH4-2	Complete Sure	2b of Serine/arginine-rich splicing factor SR45a OS=Arabidopsis thaliana GN=SR45A	AT1G07350.1
po11_olive_003249	23;39;58;111;163;212;305	39;58	23	225	-	Q8RY16	C_terminal Putative	Peroxisome biogenesis protein 6 Arabidopsis thaliana (Mouse-ear cress)	AT1G24290.1
po11_olive_003250	14;18	-	18	-	-	A0A022PY82	N_terminal Putative	Uncharacterized protein Erythranthe guttata (Yellow monkey flower) (Mimulus guttatus)	AT5G04830.1
po11_olive_003251	96;190;410	190	190;455	-	-	Q4FE47	N_terminal Sure	Putative E3 ubiquitin-protein ligase XBAT35 Arabidopsis thaliana (Mouse-ear cress)	AT3G24530.1
po11_olive_003253	20;41;101;185;204;251	101;245	245	-	-	Q9SBA7	N_terminal Sure	Sugar transport protein 8 Arabidopsis thaliana (Mouse-ear cress)	AT5G26250.1
po11_olive_003254	20	20	7	-	-	R4ITY7	N_terminal Putative	Uncharacterized protein	-
po11_olive_003255	105;138;186;192;271;299;386	143;186;271;386	-	78	-	A0A022Q7N2	Complete Sure	Uncharacterized protein Erythranthe guttata (Yellow monkey flower) (Mimulus guttatus)	-
po11_olive_003257	24;30;103;345	-	103	-	-	Q9STN3	C_terminal Putative	Putative transcription elongation factor SPT5 homolog 1 Arabidopsis thaliana (Mouse-ear cress)	AT4G08350.1
po11_olive_003259	37;258;270;328;355	-	325	92;252;341;411	92;341	Q9ZR40	C_terminal Putative	Splicing factor U2af large subunit B Nicotiana plumbaginifolia (Leadwort-leaved tobacco) (Tex-Mex tobacco)	AT1G60900.1
po11_olive_003261	17;31;34;43;44;46;100;103;124;136;151;284;334;361;365;411;413	44;219;284;410	17;200;365;418	18;327	327	Q9SUE7	C_terminal Putative	Histone-lysine N-methyltransferase ATX4 Arabidopsis thaliana (Mouse-ear cress)	AT4G27910.1
po11_olive_003263	107;142;197;263;277;355;408	142	-	9	9	Q9MT28	C_terminal Putative	Threonine synthase, chloroplastic Solanum tuberosum (Potato)	AT4G29840.1
po11_olive_003265	81;83;101;119	58	-	158	158	Q52K82	Complete Sure	Probable calcium-binding protein CML21 Arabidopsis thaliana (Mouse-ear cress)	AT4G26470.1
po11_olive_003267	304	112;304	-	21;253	21	Q9ZU97	N_terminal Sure	Protein VAC14 homolog Arabidopsis thaliana (Mouse-ear cress)	AT2G01690.2
po11_olive_003268	15;31;36	31	10;15	3	3	P11670	Internal Sure	Basic form of pathogenesis-related protein 1 Nicotiana tabacum (Common tobacco)	AT5G57625.1
po11_olive_003269	40;44;217;280;315;346;367	204;217	-	366	366	Q6DBM8	Complete Sure	Metal tolerance protein B Arabidopsis thaliana (Mouse-ear cress)	AT2G29410.1
po11_olive_003271	106;145;147;160;238;251;270;282;313;329	106;160	160	-	-	A0A022QYB6	Complete Sure	Uncharacterized protein Erythranthe guttata (Yellow monkey flower) (Mimulus guttatus)	AT1G19600.1
po11_olive_003277	116;301;347;433;438	-	9;301	443	443	Q9C9Z1-2	C_terminal Sure	2 of Putative zinc transporter At3g08650 OS=Arabidopsis thaliana GN=At3g08650	AT3G08650.2
po11_olive_003279	318;362	-	-	88;129;380	88;129;380	A0A022PR61	N_terminal Sure	Uncharacterized protein Erythranthe guttata (Yellow monkey flower) (Mimulus guttatus)	AT2G28310.1
po11_olive_003281	157	-	383	225;300;307;380	225;300;307	B8AJT9	Complete Sure	Magnesium transporter MRS2-I Oryza sativa subsp. indica (Rice)	AT5G64560.1
po11_olive_003282	43	-	-	-	-	P12952	Internal Sure	Dehydrin DHN2 Hordeum vulgare (Barley)	-
po11_olive_003283	12;259;287	12;287	12;287	55;71;93;171;190;200;220;225;242;296;339;364	55;93;171;190;200;242;296;364	P53492	Complete Sure	Actin-7 Arabidopsis thaliana (Mouse-ear cress)	AT5G09810.1
po11_olive_003285	116;144;159;270;279;287;345	116;144	-	77;323	323	P52425	Complete Putative	Glycerol-3-phosphate dehydrogenase [NAD(+)] Cuphea lanceolata (Cigar flower)	AT5G40610.1
po11_olive_003287	51;161;250;334	51;334	69;161;195	6	-	M1A6K7	Complete Sure	Uncharacterized protein Solanum tuberosum (Potato)	AT2G16800.1
po11_olive_003289	50;76;83;109	50	83;115	2;95;132;200	2;132	W9SDG8	Complete Putative	Uncharacterized protein Morus notabilis.	-
po11_olive_003291	330;350;395	-	-	-	-	Q9SIT5	N_terminal Sure	Cation/H(+) antiporter 15 Arabidopsis thaliana (Mouse-ear cress)	AT2G13620.1
po11_olive_003293	166;245;262;325	-	3	-	-	A0A022PT96	Complete Sure	Uncharacterized protein Erythranthe guttata (Yellow monkey flower) (Mimulus guttatus)	AT5G08160.1
po11_olive_003296	20;31	31	20	-	-	Q05967	C_terminal Sure	Polygalacturonase Nicotiana tabacum (Common tobacco)	AT3G07840.1
po11_olive_003297	118;167;261	117;166	167	145;239;300	145;239	P26360	Complete Sure	ATP synthase subunit gamma, mitochondrial Ipomoea batatas (Sweet potato) (Convolvulus batatas)	AT2G33040.1
po11_olive_003298	45	-	-	-	-	O81644	Internal Sure	Villin-2 Arabidopsis thaliana (Mouse-ear cress)	AT2G41740.1
po11_olive_003299	170;345	-	-	309	309;355	O23144	N_terminal Sure	Proton pump-interactor 1 Arabidopsis thaliana (Mouse-ear cress)	AT4G27500.1
po11_olive_003301	38;58;103;151;321;394	38;58;285;394;397	3;397	-	-	A0A068U6X7	C_terminal Putative	Coffea canephora DH200=94 genomic scaffold, scaffold_12 Coffea canephora (Robusta coffee)	AT5G46220.1
po11_olive_003303	81;91;109;211;248;253;305;311	109	-	143	-	Q8H8T0	Complete Sure	UDP-arabinopyranose mutase 1 Oryza sativa subsp. japonica (Rice)	AT3G08900.1
po11_olive_003305	277;292;333	333	-	-	-	Q9SDS7	Complete Sure	V-type proton ATPase subunit C Arabidopsis thaliana (Mouse-ear cress)	AT1G12840.1
po11_olive_003306	17;34	-	55	51	51	Q9SUK9	Internal Sure	Probable protein phosphatase 2C 55 Arabidopsis thaliana (Mouse-ear cress)	AT4G16580.1
po11_olive_003307	70;116;166;175;219;228;242;249;291	23;228	116	19;127	19;317	Q9LUS8	N_terminal Sure	Probable protein phosphatase 2C 40 Arabidopsis thaliana (Mouse-ear cress)	AT3G16560.1
po11_olive_003308	14;21;25	20	1;5	3;36	3;36	Q10716	Internal Sure	Cysteine proteinase 1 Zea mays (Maize)	AT4G39090.1
po11_olive_003309	11;46;152;180;253;282	-	11;46	216;291	216;291	Q9M8J2	C_terminal Putative	Probable galacturonosyltransferase-like 4 Arabidopsis thaliana (Mouse-ear cress)	AT3G06260.1
po11_olive_003310	35	-	-	-	-	A2Q1V6	Internal Sure	Cysteine protease ATG4 Medicago truncatula (Barrel medic) (Medicago tribuloides)	AT3G59950.1
po11_olive_003311	62;141;267	141;267	267	19;165;281;387	19;42;281;387	P25083	Complete Sure	ADP,ATP carrier protein, mitochondrial Solanum tuberosum (Potato)	AT3G08580.1
po11_olive_003312	32	-	-	-	-	O80722	Internal Sure	Pectinesterase 4 Arabidopsis thaliana (Mouse-ear cress)	AT2G47030.1
po11_olive_003313	276;278	115	-	12;55;154	12;55;154	O64791	Complete Sure	Syntaxin-124 Arabidopsis thaliana (Mouse-ear cress)	AT1G61290.1
po11_olive_003315	154	-	-	-	-	Q9SKT3	Complete Sure	Secretory carrier-associated membrane protein 1 Arabidopsis thaliana (Mouse-ear cress)	AT2G20840.1
po11_olive_003316	16	16	5;16	-	-	O65693	N_terminal Sure	Probable ribosome-binding factor A, chloroplastic Arabidopsis thaliana (Mouse-ear cress)	AT4G34730.1
po11_olive_003317	30;33;50;53;54;232	232	-	3	3	Q9FVJ3	Complete Sure	ADP-ribosylation factor GTPase-activating protein AGD12 Arabidopsis thaliana (Mouse-ear cress)	AT4G21160.1
po11_olive_003319	193;243;260;397;431	193;243;431	-	-	271;333	Q6NPN9	Internal Sure	WD repeat-containing protein DWA2 Arabidopsis thaliana (Mouse-ear cress)	AT1G10580.1
po11_olive_003321	48;88;205;331	41;331	41;48;331	16;99;253;273	16;253	P27322	C_terminal Putative	Heat shock cognate 70 kDa protein 2 Solanum lycopersicum (Tomato) (Lycopersicon esculentum)	AT5G02500.1
po11_olive_003323	42;60;97;102;128;133;159;177;206;233;239;263;283	133;177	60;128;233	86;312;319;328	312;319	Q6R0E3	N_terminal Sure	Telomere repeat-binding protein 5 Arabidopsis thaliana (Mouse-ear cress)	AT1G07540.1
po11_olive_003325	47;58;135;248;256;262;274;275	58	-	287	-	Q71DJ5	Complete Sure	Triacylglycerol lipase 1 Arabidopsis thaliana (Mouse-ear cress)	AT2G15230.1
po11_olive_003327	11;14;29;242;245;260;268;279;282	-	-	94	-	Q8LPN7	Complete Sure	E3 ubiquitin-protein ligase RING1-like Arabidopsis thaliana (Mouse-ear cress)	AT1G55530.1
po11_olive_003329	24;33;67;83;213;242;292	292	-	-	267	O24495	Complete Sure	Hydroxyacylglutathione hydrolase 1, mitochondrial Arabidopsis thaliana (Mouse-ear cress)	AT2G43430.1
po11_olive_003331	27;50;53;65;72;77;86;141;144;156;168;173	27;77;156	-	35	35	M1CRX8	Complete Sure	Uncharacterized protein Solanum tuberosum (Potato)	-
po11_olive_003332	28	-	28	-	-	P28583	Internal Sure	Calcium-dependent protein kinase SK5 Glycine max (Soybean) (Glycine hispida)	AT4G04695.1
po11_olive_003335	213	-	-	95;102	95;102	Q944A9	Complete Sure	Novel plant SNARE 11 Arabidopsis thaliana (Mouse-ear cress)	AT2G35190.1
po11_olive_003337	57;58;138;140	138	-	111;270	111;270	Q9ZNR6	Complete Sure	Probable pyridoxal biosynthesis protein PDX1.2 Arabidopsis thaliana (Mouse-ear cress)	AT3G16050.1
po11_olive_003338	13	13	13	-	-	Q9FKS5	Internal Sure	Cytochrome c1 2, heme protein, mitochondrial Arabidopsis thaliana (Mouse-ear cress)	AT5G40810.1
po11_olive_003339	12;259;287	12;287	12;287	55;71;93;171;200;220;225;242;264;296;339	55;93;171;200;242;296	P30171	Complete Sure	Actin-97 Solanum tuberosum (Potato)	AT3G12110.1
po11_olive_003341	20;74	74	74	-	-	A0A022QNP0	Complete Putative	Uncharacterized protein Erythranthe guttata (Yellow monkey flower) (Mimulus guttatus)	AT3G58630.1
po11_olive_003343	64	-	8;64	-	-	Q8L751-2	N_terminal Sure	2 of Oxysterol-binding protein-related protein 1C OS=Arabidopsis thaliana GN=ORP1C	AT4G08180.1
po11_olive_003347	15;36;66;85;124;143;193;211;271;338;342;355	15;355	-	9;382	9;382	Q9FYF9	Complete Sure	F-box protein At1g67340 Arabidopsis thaliana (Mouse-ear cress)	AT1G67340.1
po11_olive_003349	37;69;97;153;250;327;328	119;328	-	45;115;152;282	115;152;282	P22738	Complete Putative	60S ribosomal protein L3-2 Arabidopsis thaliana (Mouse-ear cress)	AT1G61580.1
po11_olive_003350	39	10;39	10	-	-	Q6ZY51	Internal Sure	Phosphoglucan, water dikinase, chloroplastic Arabidopsis thaliana (Mouse-ear cress)	AT5G26570.1
po11_olive_003351	92;112;331	342	342	311;379;390;399;406	379;390;399;406	O23826	N_terminal Sure	125 kDa kinesin-related protein Nicotiana tabacum (Common tobacco)	AT2G36200.2
po11_olive_003353	32;67;73;81;297;315;341;375;379;386	-	-	130;301;426	130	F4J3T8-2	Internal Sure	2 of Phosphatidylinositol-3-phosphatase myotubularin-1 OS=Arabidopsis thaliana GN=MTM1	AT3G10550.1
po11_olive_003355	45	-	-	54;161	54	O81154	Complete Sure	Cysteine synthase Solanum tuberosum (Potato)	AT4G14880.1
po11_olive_003357	202;239;251;298;308	202;239;251;298	-	72	-	Q6Q151-2	Internal Sure	2 of Peptidyl-prolyl cis-trans isomerase CYP59 OS=Arabidopsis thaliana GN=CYP59	AT1G53720.1
po11_olive_003361	62;141;267	141;267	267	19;165;281;387	19;42;281;387	P25083	Complete Sure	ADP,ATP carrier protein, mitochondrial Solanum tuberosum (Potato)	AT3G08580.1
po11_olive_003365	47;74;134;245	245	245	-	-	D7SI00	Complete Putative	Putative uncharacterized protein Vitis vinifera (Grape)	AT5G39200.1
po11_olive_003367	210;314;337	210;314;406	-	435	435	A9QM73	Internal Sure	Protein SMG7 Arabidopsis thaliana (Mouse-ear cress)	AT5G19400.1
po11_olive_003369	53;140;142	53;140	-	271	271	Q39963	Complete Putative	Probable pyridoxal biosynthesis protein PDX1 Hevea brasiliensis (Para rubber tree) (Siphonia brasiliensis)	AT5G01410.1
po11_olive_003371	163	69	-	-	-	Q9SIE0	Complete Sure	Alpha-ketoglutarate-dependent dioxygenase alkB homolog 2 Arabidopsis thaliana (Mouse-ear cress)	AT4G39860.1
po11_olive_003372	19	-	-	17	-	M1BKI0	C_terminal Sure	Uncharacterized protein Solanum tuberosum (Potato)	AT2G29970.1
po11_olive_003373	115;223;285;317;436	115	285	258	-	P47924	Internal Sure	Bifunctional riboflavin biosynthesis protein RIBA 1, chloroplastic Arabidopsis thaliana (Mouse-ear cress)	AT5G64300.1
po11_olive_003375	36;59;137;169;200;273;285	36;285	36	252;311	252;311	Q9XGH7	Complete Sure	Serine/threonine-protein phosphatase PP2A catalytic subunit Nicotiana tabacum (Common tobacco)	AT2G42500.1
po11_olive_003376	24	24	1;4	20;46	20;46	Q8VXX5	Internal Sure	Monocopper oxidase-like protein SKS1 Arabidopsis thaliana (Mouse-ear cress)	AT1G76160.1
po11_olive_003377	45;66;180;223;280;307;328	328	223	31;351	31;351	F6H4F7	C_terminal Putative	Putative uncharacterized protein Vitis vinifera (Grape)	AT3G50120.1
po11_olive_003379	74;97;142;187;263;283;318	74;97;283	187;263	14	14	Q9FMU6	Complete Sure	Mitochondrial phosphate carrier protein 3, mitochondrial Arabidopsis thaliana (Mouse-ear cress)	AT5G14040.1
po11_olive_003380	19	-	11	39	-	A0A022Q3F4	Internal Sure	Uncharacterized protein Erythranthe guttata (Yellow monkey flower) (Mimulus guttatus)	AT3G06540.1
po11_olive_003381	12;259;287	12;287	12;287	55;71;93;171;200;220;225;242;264;296;339	55;93;171;200;242;296	P30171	Complete Sure	Actin-97 Solanum tuberosum (Potato)	AT3G12110.1
po11_olive_003383	39;128;331;392;397	39;331	397	14	14	Q9LD18	N_terminal Sure	Potassium transporter 4 Arabidopsis thaliana (Mouse-ear cress)	AT3G02050.1
po11_olive_003385	28;149	-	-	179	-	Q0WLC7-2	C_terminal Putative	2 of CBS domain-containing protein CBSCBSPB4 OS=Arabidopsis thaliana GN=CBSCBSPB4	AT5G50530.1
po11_olive_003387	36;59;102;124;152;155;168;199;242	102;155	36	252;269	252;269	O04857	Complete Sure	Serine/threonine-protein phosphatase PP1 isozyme 2 Nicotiana tabacum (Common tobacco)	AT2G39840.1
po11_olive_003389	42;158;262;311;322	321	130;301;311	75;99;247	99	A0A059A253	Complete Sure	Uncharacterized protein Eucalyptus grandis (Flooded gum)	AT1G22180.2
po11_olive_003391	12;142;250	-	12	113	-	Q9SCX8	Complete Sure	Purple acid phosphatase 17 Arabidopsis thaliana (Mouse-ear cress)	AT3G17790.1
po11_olive_003393	133;305;308;327;330	133	-	161;171	161;171	Q9ZQ34	N_terminal Sure	Uncharacterized protein At2g24330 Arabidopsis thaliana (Mouse-ear cress)	AT4G31080.2
po11_olive_003395	12;37;111;254	-	12;270	154	154	K4BI83	Complete Sure	Uncharacterized protein Solanum lycopersicum (Tomato) (Lycopersicon esculentum)	-
po11_olive_003399	291	283	291	10;437	10	B9EXZ6	Internal Sure	Amino-acid permease BAT1 homolog Oryza sativa subsp. japonica (Rice)	AT2G01170.1
po11_olive_003401	84;182;213;219;232;309;315	213	182	70;170;179;327	-	A0A022RWG4	C_terminal Putative	Uncharacterized protein Erythranthe guttata (Yellow monkey flower) (Mimulus guttatus)	AT4G27600.1
po11_olive_003405	119;128;225;240;278;346	128;346;378	278	-	-	Q8RXR2	N_terminal Putative	Chloride channel protein CLC-f Arabidopsis thaliana (Mouse-ear cress)	AT1G55620.2
po11_olive_003406	15;23	-	23	-	-	O48593	Internal Sure	Asparagine--tRNA ligase, chloroplastic/mitochondrial Arabidopsis thaliana (Mouse-ear cress)	AT4G17300.1
po11_olive_003409	59;81;106;109;120;154;215;312;414	385	-	446	446	Q8L4X4	N_terminal Putative	Probable GABA transporter 2 Arabidopsis thaliana (Mouse-ear cress)	AT5G41800.1
po11_olive_003410	15	-	14	-	-	K4CX95	Internal Sure	Uncharacterized protein Solanum lycopersicum (Tomato) (Lycopersicon esculentum)	AT1G16670.1
po11_olive_003413	55;138	19	138	135;330	135	A0A067EIN6	C_terminal Putative	Uncharacterized protein Citrus sinensis (Sweet orange) (Citrus aurantium var. sinensis)	AT3G03940.1
po11_olive_003415	25	96	-	-	-	O80952	Complete Putative	CDP-diacylglycerol--glycerol-3-phosphate 3-phosphatidyltransferase 1, chloroplastic Arabidopsis thaliana (Mouse-ear cress)	AT2G39290.1
po11_olive_003417	36;48;131;199;239;279	199	36;245	200	200	A0A067GQQ0	Complete Sure	Uncharacterized protein Citrus sinensis (Sweet orange) (Citrus aurantium var. sinensis)	-
po11_olive_003418	41	-	-	49	49	Q6QNU4	Internal Sure	DNA damage-binding protein 1 Solanum lycopersicum (Tomato) (Lycopersicon esculentum)	AT4G05420.1
po11_olive_003420	39	18	39	-	-	Q9SS94	Internal Sure	Cell division control protein 48 homolog C Arabidopsis thaliana (Mouse-ear cress)	AT3G01610.1
po11_olive_003421	78;167;188;241;248	77;187	100;187	16;119;146;147	16;146;147	Q9M1K2	C_terminal Putative	Phosphatidylinositol 4-phosphate 5-kinase 4 Arabidopsis thaliana (Mouse-ear cress)	AT3G56960.1
po11_olive_003423	163;281	281	-	86;361;378;381	86;378	O81312	C_terminal Putative	UDP-glucuronate 4-epimerase 3 Arabidopsis thaliana (Mouse-ear cress)	AT4G00110.1
po11_olive_003425	213;239	213;262	-	-	-	B9N2R5	Complete Sure	Hydroxyproline-rich glycoprotein Populus trichocarpa (Western balsam poplar) (Populus balsamifera subsp. trichocarpa)	-
po11_olive_003427	80;101;174;303	174	174	405	-	Q9FMV3	N_terminal Sure	CBS domain-containing protein CBSCBSPB1 Arabidopsis thaliana (Mouse-ear cress)	AT5G63490.1
po11_olive_003428	18;21	-	10;21	-	-	Q9LFH9	Internal Sure	L-type lectin-domain containing receptor kinase VIII.1 Arabidopsis thaliana (Mouse-ear cress)	AT2G02960.5
po11_olive_003429	211	-	-	304	-	P31542	C_terminal Putative	ATP-dependent Clp protease ATP-binding subunit clpA homolog CD4B, chloroplastic Solanum lycopersicum (Tomato) (Lycopersicon esculentum)	AT5G50920.1
po11_olive_003433	12;37;111;223	37;223	12;268	148	-	A0A022QC89	Complete Sure	Uncharacterized protein Erythranthe guttata (Yellow monkey flower) (Mimulus guttatus)	-
po11_olive_003435	17;61;140;176;236;250	236	-	-	-	Q9M9S6	Complete Sure	UDP-galactose/UDP-glucose transporter 3 Arabidopsis thaliana (Mouse-ear cress)	AT1G14360.1
po11_olive_003437	146;209;291;309;334	309	146;334	79	79	Q67XD9-2	N_terminal Putative	2 of Alkaline/neutral invertase CINV2 OS=Arabidopsis thaliana GN=CINV2	AT1G56560.1
po11_olive_003441	296;413	283	-	52;144;284	144	Q65XV7	Internal Sure	Replication protein A 70 kDa DNA-binding subunit C Oryza sativa subsp. japonica (Rice)	AT5G49930.1
po11_olive_003443	73;78;179	-	-	188;234	188;234	Q0WV13-2	N_terminal Sure	2 of Probable galacturonosyltransferase 13 OS=Arabidopsis thaliana GN=GAUT13	AT3G01040.1
po11_olive_003445_split_1	32;36;59;87;91;134;150	82;122	-	153;164	164	Q8RWE8	Internal Sure	GDP-L-galactose phosphorylase 1 Arabidopsis thaliana (Mouse-ear cress)	AT4G26850.1
po11_olive_003449	139;289;329;341	289;341	-	184;275;372	275;372	Q0J0A4	Complete Sure	Probable 1-acylglycerol-3-phosphate O-acyltransferase Oryza sativa subsp. japonica (Rice)	AT4G24160.1
po11_olive_003450	32;33	-	56	51	-	U5D963	Internal Sure	Uncharacterized protein Amborella trichopoda.	AT2G33840.1
po11_olive_003451	84;120;196;235;253;256;260	84;120;196	-	153;163;308;374	153;163;308	Q9C585	C_terminal Putative	Ubiquitin carboxyl-terminal hydrolase 8 Arabidopsis thaliana (Mouse-ear cress)	AT5G22030.2
po11_olive_003452	21	21	3	-	-	D0ABC3	Internal Sure	OO_Ba0005L10-OO_Ba0081K17.19 protein Oryza officinalis.	-
po11_olive_003453	12;37;111;223	37;223	12;268	148	-	A0A022QC89	Complete Sure	Uncharacterized protein Erythranthe guttata (Yellow monkey flower) (Mimulus guttatus)	-
po11_olive_003460	15	-	-	-	42	O04136	Internal Sure	Homeobox protein knotted-1-like 3 Malus domestica (Apple) (Pyrus malus)	AT5G25220.1
po11_olive_003461	37;39;74;129;197;302	39;129;334	-	2;15;194;241;283	2;15;241;294	Q9LHA4	Complete Sure	V-type proton ATPase subunit d2 Arabidopsis thaliana (Mouse-ear cress)	AT3G28715.1
po11_olive_003463	105;150;203;257;292	257	3	211;308	308	Q9SFT7	N_terminal Sure	Serine/threonine-protein kinase At3g07070 Arabidopsis thaliana (Mouse-ear cress)	AT1G20650.1
po11_olive_003465	135	344	135	101;213;215	101	Q9SF32	Internal Sure	Protein IQ-DOMAIN 1 Arabidopsis thaliana (Mouse-ear cress)	AT5G03040.1
po11_olive_003467	11	-	-	16;253;280	16;280	Q8GY23	Internal Sure	E3 ubiquitin-protein ligase UPL1 Arabidopsis thaliana (Mouse-ear cress)	AT1G55860.1
po11_olive_003468	21;31	31;44	-	45;52	52	P92519	N_terminal Sure	Uncharacterized mitochondrial protein AtMg00810 Arabidopsis thaliana (Mouse-ear cress) Mitochondrion	ATMG00810.1
po11_olive_003469	218;331;335;352	203;352	-	-	-	A7XDQ9	C_terminal Putative	Probable beta-1,3-galactosyltransferase 20 Arabidopsis thaliana (Mouse-ear cress)	AT4G21060.1
po11_olive_003470	21	17	-	-	-	Q6DBN5	C_terminal Sure	U-box domain-containing protein 62 Arabidopsis thaliana (Mouse-ear cress)	AT5G05230.1
po11_olive_003471	82;93;106;113;120;122;128;135;140;147;201;232;286;366	201;232	3;286	-	-	Q10RP4	Internal Sure	Lysine-specific demethylase SE14 Oryza sativa subsp. japonica (Rice)	AT5G46910.1
po11_olive_003473	40;119;141;289;304;309;315;322;345	141	-	150;380	380	Q9M0A4	N_terminal Sure	Putative cyclic nucleotide-gated ion channel 9 Arabidopsis thaliana (Mouse-ear cress)	AT4G30560.1
po11_olive_003474	17	17	-	-	-	P32826	Internal Sure	Serine carboxypeptidase-like 49 Arabidopsis thaliana (Mouse-ear cress)	AT3G10410.1
po11_olive_003475	104	360	-	358	-	Q94C59	C_terminal Putative	Patellin-4 Arabidopsis thaliana (Mouse-ear cress)	AT1G30690.1
po11_olive_003476	21	-	-	8;23	8;23	B9T859	N_terminal Putative	Putative uncharacterized protein Ricinus communis (Castor bean)	-
po11_olive_003477	50;59;116;163	-	59;163	131;320	131;320	Q43043	N_terminal Sure	Pectinesterase Petunia integrifolia (Violet-flowered petunia) (Petunia inflata)	AT4G00190.1
po11_olive_003479	88;155;255	88;155	-	-	-	Q9SGA2	Complete Putative	Glycerophosphodiester phosphodiesterase GDPD1, chloroplastic Arabidopsis thaliana (Mouse-ear cress)	AT3G02040.1
po11_olive_003481	131;195;215;305	131;195	5	253	-	Q9LSP1	Complete Sure	Probable pectinesterase 67 Arabidopsis thaliana (Mouse-ear cress)	AT3G17060.1
po11_olive_003483	48;50;54;104;122;146;147;192;194;223;269;280	122;223;269;280	21;199;280	94;141;331	94;141	Q945S8	Complete Putative	Histone-lysine N-methyltransferase ASHH3 Arabidopsis thaliana (Mouse-ear cress)	AT2G44150.1
po11_olive_003484	16	-	-	-	-	P46864	Internal Sure	Kinesin-2 Arabidopsis thaliana (Mouse-ear cress)	AT4G27180.1
po11_olive_003485	242;250	90	5	-	-	A0A022QY10	C_terminal Putative	Uncharacterized protein Erythranthe guttata (Yellow monkey flower) (Mimulus guttatus)	AT1G64600.1
po11_olive_003491	35;290;316	316	290;316	142;201;366	142;366	A0A068UPX9	C_terminal Putative	Coffea canephora DH200=94 genomic scaffold, scaffold_45 Coffea canephora (Robusta coffee)	AT2G25290.1
po11_olive_003493	316	-	-	87;128	87;128	A0A022PR61	N_terminal Sure	Uncharacterized protein Erythranthe guttata (Yellow monkey flower) (Mimulus guttatus)	AT1G08040.1
po11_olive_003495	331;352;357;393;414	338	-	132;383	132	Q9M088	Internal Sure	Glucan endo-1,3-beta-glucosidase 5 Arabidopsis thaliana (Mouse-ear cress)	AT5G20870.1
po11_olive_003496	21;49	48	9	-	-	Q8VYZ2-2	Internal Sure	2 of Purple acid phosphatase 8 OS=Arabidopsis thaliana GN=PAP8	AT1G25230.1
po11_olive_003499	145;168;310;408	-	282;310;370	45;164	45	Q84ZT9	Internal Sure	Protein WAVE-DAMPENED 2 Arabidopsis thaliana (Mouse-ear cress)	AT5G28646.1
po11_olive_003501	21;42;84;147;186	21;186	21	65;77;82;241	65;77;82;241	Q9FH28	Complete Putative	Chaperone protein dnaJ 49 Arabidopsis thaliana (Mouse-ear cress)	AT3G14200.1
po11_olive_003502	32	-	4	-	-	B3H6K1	Internal Sure	Uncharacterized protein At4g17910 Arabidopsis thaliana (Mouse-ear cress)	AT4G17910.1
po11_olive_003503	61;146;175;367;382;393	367	-	215;337	-	Q9SZL9	Internal Sure	Cellulose synthase-like protein D4 Arabidopsis thaliana (Mouse-ear cress)	AT4G38190.1
po11_olive_003505	39;285;337;338;415	39;154	-	-	-	F4J7S8	C_terminal Putative	Phosphatidylinositol/phosphatidylcholine transfer protein SFH9 Arabidopsis thaliana (Mouse-ear cress)	AT3G24840.1
po11_olive_003511	22;50;53;65;72;77;86;156;159;166;183;188	86	-	322	-	Q9FKD5	Complete Sure	Putative E3 ubiquitin-protein ligase SINA-like 9 Arabidopsis thaliana (Mouse-ear cress)	AT3G25910.1
po11_olive_003513	36;38	9	9	-	-	A0A022QTX6	N_terminal Sure	Uncharacterized protein Erythranthe guttata (Yellow monkey flower) (Mimulus guttatus)	AT4G00350.1
po11_olive_003517	138;159;165;186;315;318	318	138	121;420	420	O23254	C_terminal Putative	Serine hydroxymethyltransferase 4 Arabidopsis thaliana (Mouse-ear cress)	AT4G13930.1
po11_olive_003519	111;116;138;171;226	171;226;317	-	102	-	K4CY25	Complete Sure	Uncharacterized protein Solanum lycopersicum (Tomato) (Lycopersicon esculentum)	AT4G03420.1
po11_olive_003525	11;146	-	11	111;437	111;437	Q9M0G0-2	Internal Sure	2 of Gamma-glutamyltranspeptidase 3 OS=Arabidopsis thaliana GN=GGT3	AT4G29210.1
po11_olive_003527	71;159;194;199;245;353	71;353	-	81;161;172;376	81;161	Q07176	Complete Sure	Mitogen-activated protein kinase homolog MMK1 Medicago sativa (Alfalfa)	AT2G43790.1
po11_olive_003529	174;247;251	-	-	6;220;242	6	Q9SUS0	N_terminal Putative	Endoglucanase 20 Arabidopsis thaliana (Mouse-ear cress)	AT3G43860.1
po11_olive_003531	79;94;138;183;286	49;94;138	286;311	23;221;235	23;221;235	M1A3A5	Complete Sure	Uncharacterized protein Solanum tuberosum (Potato)	AT4G03620.1
po11_olive_003533	66;73;123;172;272;312;315;320;332;345	41;66	-	354	354	A0A068UL81	Complete Putative	Coffea canephora DH200=94 genomic scaffold, scaffold_36 Coffea canephora (Robusta coffee)	AT2G29050.1
po11_olive_003535	68;99	68;99	99	6;152;227;231;234;302;316	6;152;234;302;316	A0A022Q0Z1	Complete Putative	Uncharacterized protein Erythranthe guttata (Yellow monkey flower) (Mimulus guttatus)	AT3G10770.1
po11_olive_003537	231;242;319;322	232	2;5	18;143;289;336	18;143;289;336	Q38997-2	C_terminal Putative	2 of SNF1-related protein kinase catalytic subunit alpha KIN10 OS=Arabidopsis thaliana GN=KIN10	AT3G01090.2
po11_olive_003541	65;110	-	7	-	-	Q9SFT7	Complete Putative	Serine/threonine-protein kinase At3g07070 Arabidopsis thaliana (Mouse-ear cress)	AT1G20650.1
po11_olive_003542	12	12	-	-	-	P21616	N_terminal Putative	Pyrophosphate-energized vacuolar membrane proton pump Vigna radiata var. radiata (Mung bean) (Phaseolus aureus)	AT1G15690.1
po11_olive_003544	26	-	-	32	-	Q2AA09	N_terminal Sure	Retrotransposon gag protein Asparagus officinalis (Garden asparagus)	-
po11_olive_003545	54;143;271;294;304;310	143	143;271	37;98;188;232	37;98;232	Q8L838	N_terminal Sure	Conserved oligomeric Golgi complex subunit 4 Arabidopsis thaliana (Mouse-ear cress)	AT4G01400.1
po11_olive_003546	47	-	7	-	-	O64967	Internal Sure	3-hydroxy-3-methylglutaryl-coenzyme A reductase 2 Gossypium hirsutum (Upland cotton) (Gossypium mexicanum)	AT1G76490.1
po11_olive_003547	92;106;115;118;126;133;224;238;239;243;352;356;357;358;359;361;367	-	-	47;51;179	-	A0A022QM79	Complete Putative	Uncharacterized protein Erythranthe guttata (Yellow monkey flower) (Mimulus guttatus)	AT5G20220.1
po11_olive_003548	14	-	14	-	-	Q6U740	Internal Sure	Allergen Fra e 1 Fraxinus excelsior (European ash)	-
po11_olive_003549	89	-	-	-	-	Q402F3	Complete Sure	Tobamovirus multiplication protein 3 Nicotiana tabacum (Common tobacco)	AT2G02180.1
po11_olive_003551	29;77;94;164;178;184;197;209;243;279;322	-	279	17	17	O23969	Complete Sure	Pollen-specific protein SF21 Helianthus annuus (Common sunflower)	AT5G56750.1
po11_olive_003553	71;75;152;205	200;261	-	52;63;313	63;313	Q8VYG3	C_terminal Putative	Endoglucanase 16 Arabidopsis thaliana (Mouse-ear cress)	AT3G43860.1
po11_olive_003554	19;40	-	-	-	-	Q84TJ0	Internal Sure	Probable methyltransferase PMT6 Arabidopsis thaliana (Mouse-ear cress)	AT3G10200.1
po11_olive_003555	12;107;222;223;253;257;285	76;253;257	12	3;43	43	Q8H5F8	Complete Sure	Manganese-dependent ADP-ribose/CDP-alcohol diphosphatase Oryza sativa subsp. japonica (Rice)	AT4G24730.1
po11_olive_003557	38;42;341	19;246	3	9;68	9;68	Q5HZ38	C_terminal Putative	Serine/threonine-protein kinase GRIK2 Arabidopsis thaliana (Mouse-ear cress)	AT5G60550.1
po11_olive_003558	12	-	-	-	-	Q9LPI5	C_terminal Sure	Polyadenylate-binding protein-interacting protein 11 Arabidopsis thaliana (Mouse-ear cress)	AT4G10610.1
po11_olive_003559	24;67;83;213;242;292	24;292	-	-	-	Q9SID3-2	Complete Sure	2 of Hydroxyacylglutathione hydrolase 2, mitochondrial OS=Arabidopsis thaliana GN=At2g31350	AT2G31350.1
po11_olive_003563	11;18;22;82	-	8;11;18	69;110;196	110;196;226	Q9FKZ3	Complete Sure	LOB domain-containing protein 36 Arabidopsis thaliana (Mouse-ear cress)	AT5G66870.1
po11_olive_003565	79;104;117;193;261;348;351	117;193	-	309	309	A0A022R5A7	Complete Sure	Uncharacterized protein Erythranthe guttata (Yellow monkey flower) (Mimulus guttatus)	AT1G74450.1
po11_olive_003567	12;75;100	75;83;100	12	134	-	Q8L467-2	Complete Putative	2 of Transcription factor bHLH104 OS=Arabidopsis thaliana GN=BHLH104	AT4G14410.1
po11_olive_003569	40;63;106;156;159;172;203;226;246;292	40	292	256;273	256;273	Q9M9W3	Complete Sure	Serine/threonine-protein phosphatase PP1 isozyme 9 Arabidopsis thaliana (Mouse-ear cress)	AT3G05580.1
po11_olive_003571	41;81;124	81;124	7	76;217;305	305	A0A068VKU8	Internal Sure	Coffea canephora DH200=94 genomic scaffold, scaffold_1086 Coffea canephora (Robusta coffee)	AT1G04140.2
po11_olive_003573	72;157;158;209;328	158	-	224;390	224;390	Q84TH9	Internal Sure	Protein NLP7 Arabidopsis thaliana (Mouse-ear cress)	AT4G24020.1
po11_olive_003577	21;42;84;147;155;186	21;186	21	65;77;82	77;82	A0A068TNL8	Complete Sure	Coffea canephora DH200=94 genomic scaffold, scaffold_2 Coffea canephora (Robusta coffee)	AT3G14200.1
po11_olive_003578	19	-	-	-	-	K4AQC3	N_terminal Sure	Uncharacterized protein Solanum lycopersicum (Tomato) (Lycopersicon esculentum)	-
po11_olive_003579	22;128;248;338;358	22;128;248;358	3	1	1	Q9LNJ4	C_terminal Putative	Cytochrome P450 703A2 Arabidopsis thaliana (Mouse-ear cress)	AT1G01280.1
po11_olive_003580	35	35	-	41	41	Q9SBR6	N_terminal Sure	Enod93 protein Medicago sativa subsp. varia (Alfalfa) (Medicago varia)	-
po11_olive_003581	136;170;218;226;391	216	226	176;296;438	176;296;438	P0CZ23	Internal Sure	Acyl-coenzyme A oxidase 3, peroxisomal Arabidopsis thaliana (Mouse-ear cress)	AT1G06290.1
po11_olive_003583	15;148;222;226;303;355	148;354;415	-	11;195;424	11;424	Q8VYG3	N_terminal Sure	Endoglucanase 16 Arabidopsis thaliana (Mouse-ear cress)	AT3G43860.1
po11_olive_003585	23;123	-	200	5;7;109;133	5;7;109	P28188	Complete Sure	Ras-related protein RABD2a Arabidopsis thaliana (Mouse-ear cress)	AT1G02130.1
po11_olive_003587	71;123;155;169;171;220;294	69;287	3	15;352	15;352	O82663	N_terminal Sure	Succinate dehydrogenase [ubiquinone] flavoprotein subunit 1, mitochondrial Arabidopsis thaliana (Mouse-ear cress)	AT5G66760.1
po11_olive_003589	249;286;337	249;279	3;7	25;39;248	248;253	W9QQ01	Complete Putative	Serine/threonine-protein kinase PBS1 Morus notabilis.	AT3G20530.1
po11_olive_003590	12	-	11	14	14	Q9SZ53	Internal Sure	Probable protein phosphatase 2C 60 Arabidopsis thaliana (Mouse-ear cress)	AT4G31860.1
po11_olive_003591	11;15;175;261;306;326	256	-	130	130	A0A022S4L2	Internal Sure	Uncharacterized protein Erythranthe guttata (Yellow monkey flower) (Mimulus guttatus)	AT3G62010.1
po11_olive_003593	51;100;158;160;166;190;380	51;165	190	11;406	11;406	Q9SI13	C_terminal Sure	Phosphatidylinositol/phosphatidylcholine transfer protein SFH10 Arabidopsis thaliana (Mouse-ear cress)	AT2G21540.1
po11_olive_003596	23;42	42	1;5	-	-	Q9FMJ0	Internal Sure	Phosphatidylinositol 4-kinase beta 1 Arabidopsis thaliana (Mouse-ear cress)	AT5G64070.1
po11_olive_003598	34	34	-	8;58	58	Q38931	Internal Sure	Peptidyl-prolyl cis-trans isomerase FKBP62 Arabidopsis thaliana (Mouse-ear cress)	AT3G25230.2
po11_olive_003599	57;89;107;208;265;284;354	57;89;208;265;284	-	-	-	Q9SW11	C_terminal Putative	U-box domain-containing protein 35 Arabidopsis thaliana (Mouse-ear cress)	AT5G35380.1
po11_olive_003601	60;64;77;220;262;272	220	220	17;174	17;174	Q9C827	Internal Sure	Coatomer subunit beta'-2 Arabidopsis thaliana (Mouse-ear cress)	AT1G52360.2
po11_olive_003603	15;106;139;144;329;347	15;144	15	76;218;321	218;321	Q9SX85	N_terminal Sure	Exocyst complex component SEC3A Arabidopsis thaliana (Mouse-ear cress)	AT1G47550.2
po11_olive_003604	15	34	-	-	-	Q4PT23	Internal Sure	WAT1-related protein At1g25270 Arabidopsis thaliana (Mouse-ear cress)	AT1G25270.1
po11_olive_003605	99	-	-	88;386	88	Q9SB63	N_terminal Sure	Protein MODIFIER OF SNC1 1 Arabidopsis thaliana (Mouse-ear cress)	AT4G24680.1
po11_olive_003607	36;181;286;290;355;374	36;155;286	155	-	-	Q8GUQ8	C_terminal Putative	Xanthine dehydrogenase 1 Arabidopsis thaliana (Mouse-ear cress)	AT4G34890.1
po11_olive_003609	59;61;110;120;122;125;209;242;307;356;391	110;356	-	-	-	A0A022Q2Y3	Internal Sure	Uncharacterized protein Erythranthe guttata (Yellow monkey flower) (Mimulus guttatus)	AT5G17720.1
po11_olive_003610	17	17	-	-	-	Q6RVV4	Internal Sure	Short-chain dehydrogenase TIC 32, chloroplastic Pisum sativum (Garden pea)	AT4G27760.1
po11_olive_003611	36;53;73;90	-	34	4	4	Q8W486	Internal Sure	Uncharacterized protein At1g04910 Arabidopsis thaliana (Mouse-ear cress)	AT1G11990.1
po11_olive_003612	47	-	-	-	4	A0A068UJB1	Internal Sure	Coffea canephora DH200=94 genomic scaffold, scaffold_31 Coffea canephora (Robusta coffee)	AT5G20610.1
po11_olive_003613	186;328;340	170;324	-	315;416	315	Q94C11	Complete Sure	SURP and G-patch domain-containing protein 1-like protein Arabidopsis thaliana (Mouse-ear cress)	AT3G52120.1
po11_olive_003615	20;107;108;194;256	194;256	107	57	57	Q3L181	Complete Sure	Perakine reductase Rauvolfia serpentina (Serpentwood) (Devilpepper)	AT1G60710.1
po11_olive_003617	18;165;251	18	1	326	326	P15722	C_terminal Putative	Probable pectate lyase P59 Solanum lycopersicum (Tomato) (Lycopersicon esculentum)	AT5G48900.1
po11_olive_003619	45;245;272;322;402;426	45	272;313	158;427	427	O80831	Internal Sure	Beta-amylase 7 Arabidopsis thaliana (Mouse-ear cress)	AT2G45880.1
po11_olive_003621	15;171;260	-	15;260	242;309	242;309	Q94A41	C_terminal Putative	Alpha-amylase 3, chloroplastic Arabidopsis thaliana (Mouse-ear cress)	AT1G69830.1
po11_olive_003623	79;220;240;244;321	236	99	-	-	Q9SZR9	Internal Sure	ABC transporter G family member 9 Arabidopsis thaliana (Mouse-ear cress)	AT4G27420.1
po11_olive_003627	260;277	276	-	290;325;352	290;352	Q9S9P3	C_terminal Putative	Factor of DNA methylation 1 Arabidopsis thaliana (Mouse-ear cress)	AT1G15910.1
po11_olive_003629	204;359	204	-	19;67;218	19;67;218	S8CKX8	Complete Putative	Uncharacterized protein Genlisea aurea.	AT5G19990.1
po11_olive_003631	23;42;56;105;112;117;171;209;233;274;323	117;209	274	211	211	O64827	C_terminal Putative	Histone-lysine N-methyltransferase SUVR5 Arabidopsis thaliana (Mouse-ear cress)	AT2G23740.2
po11_olive_003634	24	-	37	-	-	P35135	N_terminal Putative	Ubiquitin-conjugating enzyme E2-17 kDa Solanum lycopersicum (Tomato) (Lycopersicon esculentum)	AT1G64230.4
po11_olive_003635	11;38;111;192;384	11	11;38	151;392	151	A0A068UQG8	N_terminal Sure	Coffea canephora DH200=94 genomic scaffold, scaffold_45 Coffea canephora (Robusta coffee)	-
po11_olive_003637	11;50;285	-	11	27;212;396	396	Q9C5H6	N_terminal Sure	CMP-sialic acid transporter 3 Arabidopsis thaliana (Mouse-ear cress)	AT3G59360.1
po11_olive_003638	38	-	-	8	8	P15722	Internal Sure	Probable pectate lyase P59 Solanum lycopersicum (Tomato) (Lycopersicon esculentum)	AT5G15110.1
po11_olive_003641	165;206;308;336	-	336	30;316	30;316	A0A022R0X2	C_terminal Putative	Uncharacterized protein Erythranthe guttata (Yellow monkey flower) (Mimulus guttatus)	AT4G04320.1
po11_olive_003642	18;36	35	-	-	22	Q9LXD7	Internal Sure	MYST-like histone acetyltransferase 2 Arabidopsis thaliana (Mouse-ear cress)	AT5G09740.1
po11_olive_003643	38;268;391;394	38	-	178;395;408	395	Q9LW86	N_terminal Sure	Probable sulfate transporter 3.4 Arabidopsis thaliana (Mouse-ear cress)	AT3G15990.1
po11_olive_003644	19	-	-	4;48	48	Q9S7G7	Internal Sure	Myb-related protein 3R-1 Arabidopsis thaliana (Mouse-ear cress)	AT4G32730.2
po11_olive_003646	29	-	-	41	41	Q9S709	Internal Sure	Splicing factor U2af small subunit A Arabidopsis thaliana (Mouse-ear cress)	AT1G27650.1
po11_olive_003647	57	-	339	-	-	Q84N34	Complete Sure	Heptahelical transmembrane protein 2 Arabidopsis thaliana (Mouse-ear cress)	AT2G40710.1
po11_olive_003649	40;267	165;267	40	146;269;279	269;279	A0A068TUW2	Complete Sure	Coffea canephora DH200=94 genomic scaffold, scaffold_4 Coffea canephora (Robusta coffee)	AT3G52270.1
po11_olive_003651	35;45;59;164;170;180;276	45;59;180	4;59	342	342	Q39218	Complete Putative	Serine acetyltransferase 3, mitochondrial Arabidopsis thaliana (Mouse-ear cress)	AT3G13110.1
po11_olive_003653	20;31;42;73;90;161;302	31;90;161;302	20	65;223	223	A9P822	Complete Sure	S-adenosylmethionine synthase 1 Populus trichocarpa (Western balsam poplar) (Populus balsamifera subsp. trichocarpa)	AT4G01850.1
po11_olive_003659	19;63;76;102;113;139;169;185;243;350;363;378	113;139;185;225;378	19;139	-	-	Q9FT69	Internal Sure	ATP-dependent DNA helicase Q-like SIM Arabidopsis thaliana (Mouse-ear cress)	AT5G27680.1
po11_olive_003661	255;257;288;303	255;257;303	-	-	-	Q944L7	C_terminal Putative	Uncharacterized protein At1g18480 Arabidopsis thaliana (Mouse-ear cress)	AT1G18480.1
po11_olive_003663	23;49;130;162;175;196;226;229	23;130;175	229	96;277	96;277	Q9SE95	Complete Sure	FH protein interacting protein FIP2 Arabidopsis thaliana (Mouse-ear cress)	AT5G55000.2
po11_olive_003665	230;253;329;368;423	-	229;252	376	-	A0A068USN0	Internal Sure	Coffea canephora DH200=94 genomic scaffold, scaffold_45 Coffea canephora (Robusta coffee)	AT3G11590.1
po11_olive_003666	48	-	2	-	-	Q9SJC4	Internal Sure	Nudix hydrolase 6 Arabidopsis thaliana (Mouse-ear cress)	AT2G04450.1
po11_olive_003667	326	-	-	127;147;175	127;147;175	Q9M0Y8	N_terminal Sure	Vesicle-fusing ATPase Arabidopsis thaliana (Mouse-ear cress)	AT4G04910.1
po11_olive_003669	29;89;196	29;196	-	150	-	Q9SFT7	C_terminal Putative	Serine/threonine-protein kinase At3g07070 Arabidopsis thaliana (Mouse-ear cress)	AT3G07070.1
po11_olive_003671	91;102;155;189;269;371	102;269	4;5	42	-	Q9FMP5	N_terminal Sure	Calcium-dependent protein kinase 17 Arabidopsis thaliana (Mouse-ear cress)	AT5G12180.1
po11_olive_003673	18;39	39;42	353	82	-	Q9C5G0	Complete Sure	Protein SUPPRESSOR OF FRI 4 Arabidopsis thaliana (Mouse-ear cress)	AT1G30970.1
po11_olive_003675	49;54;91;109	49	49;109	2;31;149;270;274	2;31;270;274	Q0WPN0	C_terminal Putative	Inactive exonuclease DIS3L2 Arabidopsis thaliana (Mouse-ear cress)	AT1G77680.1
po11_olive_003676	29	29	-	-	-	D7SMR4	Internal Sure	Putative uncharacterized protein Vitis vinifera (Grape)	AT2G44070.1
po11_olive_003677	101;102;142;380	101;380	292	424	424	A0A068UUX2	Complete Sure	Coffea canephora DH200=94 genomic scaffold, scaffold_62 Coffea canephora (Robusta coffee)	AT1G63930.1
po11_olive_003681	14;18;83;111;125;127;174;210;251;290;334;370	334	3;370	12;95;105;181;196	12;95;105;181;196	Q9XE58	Internal Sure	Scarecrow-like protein 14 Arabidopsis thaliana (Mouse-ear cress)	AT1G07530.1
po11_olive_003682	26	51	-	39	-	Q9ZR04	Internal Sure	Putative cyclin-D6-1 Arabidopsis thaliana (Mouse-ear cress)	AT4G03270.1
po11_olive_003683	124	-	-	-	-	M1B955	C_terminal Putative	Uncharacterized protein Solanum tuberosum (Potato)	AT1G19480.1
po11_olive_003684	46	46	-	7;23;42	7;23;42	Q9LJU7	Internal Sure	Purple acid phosphatase 18 Arabidopsis thaliana (Mouse-ear cress)	AT3G20500.1
po11_olive_003685	188	-	-	-	-	Q8VYI1	Complete Sure	Sphinganine C(4)-monooxygenase 1 Arabidopsis thaliana (Mouse-ear cress)	AT1G69640.1
po11_olive_003687	31;33;168;184;207;225;292;308;309;312	-	-	47;149;242;344	242;344	A0A068TMZ9	Complete Sure	Coffea canephora DH200=94 genomic scaffold, scaffold_1 Coffea canephora (Robusta coffee)	AT5G49920.1
po11_olive_003688	38	35	35	-	28	Q2QVI1	Internal Sure	Probable calcium-binding protein CML28 Oryza sativa subsp. japonica (Rice)	AT3G07490.1
po11_olive_003689	245;299	97;243	-	120	120	V7ARJ4	N_terminal Sure	Uncharacterized protein Phaseolus vulgaris (Kidney bean) (French bean)	AT2G45260.1
po11_olive_003692	11;47	47	11	57	57	Q9SRQ7	Internal Sure	Non-specific phospholipase C4 Arabidopsis thaliana (Mouse-ear cress)	AT3G03530.1
po11_olive_003695	12;37;78;111;137;223;253	111;223	12;269	-	-	K4BI83	Complete Sure	Uncharacterized protein Solanum lycopersicum (Tomato) (Lycopersicon esculentum)	-
po11_olive_003697	88;103;131;306;355	152;355	355	43;375;431	43;375;431	Q9FIN7	Internal Sure	MAG2-interacting protein 2 Arabidopsis thaliana (Mouse-ear cress)	AT5G24350.2
po11_olive_003699	21;25;47;101;153;178;289;312	47;178	153;289;312	1;338;375	1;338;375	A0A022RE01	C_terminal Putative	Uncharacterized protein Erythranthe guttata (Yellow monkey flower) (Mimulus guttatus)	AT4G35030.3
po11_olive_003701	18;143;164;249;319	143;249	18;370;372	33;110	33;110	F4K460	C_terminal Putative	Mediator of RNA polymerase II transcription subunit 17 Arabidopsis thaliana (Mouse-ear cress)	AT5G20170.1
po11_olive_003703	54;74;81;292;324	-	62	93;161;377	93;377	Q9FKW0	C_terminal Putative	Putative E3 ubiquitin-protein ligase RING1a Arabidopsis thaliana (Mouse-ear cress)	AT1G03770.2
po11_olive_003705	395	-	-	131;325	131	Q9LIK9	C_terminal Sure	ATP sulfurylase 1, chloroplastic Arabidopsis thaliana (Mouse-ear cress)	AT3G22890.1
po11_olive_003709	11;96;125;227	11;96;227	11	292;298;431	158;292;431	P49037	Internal Sure	Sucrose synthase Solanum lycopersicum (Tomato) (Lycopersicon esculentum)	AT3G43190.1
po11_olive_003711	16;42;63;83;174;321	174;321	-	158	-	Q84WB7	N_terminal Sure	Glycosyltransferase family protein 64 protein C5 Arabidopsis thaliana (Mouse-ear cress)	AT5G04500.1
po11_olive_003713	33;60;65	70	-	21	-	O82663	C_terminal Sure	Succinate dehydrogenase [ubiquinone] flavoprotein subunit 1, mitochondrial Arabidopsis thaliana (Mouse-ear cress)	AT5G66760.1
po11_olive_003715	187;240;257;268;279;335	-	371	-	-	Q9SZA4	C_terminal Putative	Cell division cycle 20.1, cofactor of APC complex Arabidopsis thaliana (Mouse-ear cress)	AT4G33270.1
po11_olive_003717	243	243	-	48;323;340;343	48;340	O81312	C_terminal Putative	UDP-glucuronate 4-epimerase 3 Arabidopsis thaliana (Mouse-ear cress)	AT4G00110.1
po11_olive_003719	281	-	-	51;157	51	Q9SRV7	Complete Sure	Putative syntaxin-131 Arabidopsis thaliana (Mouse-ear cress)	AT3G03800.1
po11_olive_003721	33;111;184;225;310	33;245	14	50;193;235	193;235	A0A068TMZ9	Complete Sure	Coffea canephora DH200=94 genomic scaffold, scaffold_1 Coffea canephora (Robusta coffee)	AT5G49920.1
po11_olive_003723	46;182;265;323;351;355;368	46;182	-	24	24	Q8RWY6	N_terminal Sure	CLIP-associated protein Arabidopsis thaliana (Mouse-ear cress)	AT2G20190.1
po11_olive_003725	19	19	-	6;10;213	6;10;146;213	O80852	Complete Sure	Glutathione S-transferase F9 Arabidopsis thaliana (Mouse-ear cress)	AT2G30860.1
po11_olive_003727	14;94;144;147;168;203;215;256	94	-	91	-	Q6U740	Complete Sure	Allergen Fra e 1 Fraxinus excelsior (European ash)	AT4G34580.1
po11_olive_003729	39;48;95;221	95	-	-	-	P48620	C_terminal Putative	Omega-3 fatty acid desaturase, chloroplastic Sesamum indicum (Oriental sesame) (Sesamum orientale)	AT2G29980.1
po11_olive_003731	14;22	22	14;22	31;75;96;147;151;173;302	75;96;147;151;302	Q940B8	C_terminal Putative	Kinesin-13A Arabidopsis thaliana (Mouse-ear cress)	AT4G15885.1
po11_olive_003734	49	-	5	-	-	Q42920	Internal Sure	Pectinesterase/pectinesterase inhibitor Medicago sativa (Alfalfa)	AT3G05610.1
po11_olive_003735	23;24;47;80;128;149;155;169;176;207;280;310;313	47;149;313	23	260	260	Q9LM59	C_terminal Putative	Serine hydroxymethyltransferase 6 Arabidopsis thaliana (Mouse-ear cress)	AT1G22020.1
po11_olive_003737	12;25;71;89	-	-	43;150	43	Q9LM20	N_terminal Sure	Putative pumilio homolog 8, chloroplastic Arabidopsis thaliana (Mouse-ear cress)	AT1G22240.1
po11_olive_003738	28;31;37	-	-	60	60	Q9M9Y4	Internal Sure	E3 ubiquitin protein ligase DRIP1 Arabidopsis thaliana (Mouse-ear cress)	AT1G06770.1
po11_olive_003739	25;28;45;48;384	25;381	-	6;152	6;152	Q8H100-2	Complete Sure	2 of Probable ADP-ribosylation factor GTPase-activating protein AGD8 OS=Arabidopsis thaliana GN=AGD8	AT5G46750.1
po11_olive_003741	49;73;157	-	73	-	-	Q8L9J9	Complete Putative	Probable carbohydrate esterase At4g34215 Arabidopsis thaliana (Mouse-ear cress)	AT4G34215.1
po11_olive_003743	13;213;220;255;362	175	74;240	-	-	F6HU88	C_terminal Putative	Putative uncharacterized protein Vitis vinifera (Grape)	AT1G64720.1
po11_olive_003745	35;230;243;245;294;325;351	229;293	-	8;25	8;25	Q9XES1	N_terminal Sure	Calcium-transporting ATPase 4, endoplasmic reticulum-type Arabidopsis thaliana (Mouse-ear cress)	AT1G07670.1
po11_olive_003746	20	-	-	-	-	A0A022PXC9	Internal Sure	Uncharacterized protein Erythranthe guttata (Yellow monkey flower) (Mimulus guttatus)	AT5G61570.1
po11_olive_003747	11;174;227;311;361	-	11	72	72	Q6Z1G7	Complete Sure	Pyruvate dehydrogenase E1 component subunit beta-1, mitochondrial Oryza sativa subsp. japonica (Rice)	AT5G50850.1
po11_olive_003751	15;33;294	15	-	3;9;80;167;173;277	3;9;80;277	Q9LV37	C_terminal Putative	Mitogen-activated protein kinase 9 Arabidopsis thaliana (Mouse-ear cress)	AT3G18040.1
po11_olive_003752	14;33;36	-	14	-	58	Q9FHG8	Internal Sure	Putative RING-H2 finger protein ATL50 Arabidopsis thaliana (Mouse-ear cress)	AT5G57750.1
po11_olive_003755	171;197	99;197	197	339	339	Q94CC0	Internal Sure	Uncharacterized protein At5g49945 Arabidopsis thaliana (Mouse-ear cress)	AT4G24330.1
po11_olive_003759	25;123	25;123	-	-	-	Q67VS7	N_terminal Putative	Probable mannan synthase 9 Oryza sativa subsp. japonica (Rice)	AT5G22740.1
po11_olive_003760	13	-	-	-	-	Q9AST6	N_terminal Sure	Vacuolar protein sorting-associated protein 55 homolog Arabidopsis thaliana (Mouse-ear cress)	AT3G11530.1
po11_olive_003761	69;136;340	136;213	-	121;277	121	Q9FGK3	Complete Sure	Putative MO25-like protein At5g47540 Arabidopsis thaliana (Mouse-ear cress)	AT5G47540.1
po11_olive_003763	33;252;254;332;382	332;382	33;332	416	416	Q03194	N_terminal Sure	Plasma membrane ATPase 4 Nicotiana plumbaginifolia (Leadwort-leaved tobacco) (Tex-Mex tobacco)	AT2G07560.1
po11_olive_003765	13;83;107;136;268	-	-	-	-	Q5KQN0	C_terminal Putative	Vacuolar cation/proton exchanger 2 Oryza sativa subsp. japonica (Rice)	AT1G55730.1
po11_olive_003767	17	-	17	3;250	3	A0A068UNB8	C_terminal Sure	Coffea canephora DH200=94 genomic scaffold, scaffold_40 Coffea canephora (Robusta coffee)	-
po11_olive_003768	12	12	-	55	-	F4JN00	Internal Sure	CMP-sialic acid transporter 4 Arabidopsis thaliana (Mouse-ear cress)	AT4G35335.1
po11_olive_003769	76;112;276	112	7	-	-	Q500U8	Complete Sure	Tetraketide alpha-pyrone reductase 1 Arabidopsis thaliana (Mouse-ear cress)	AT5G19440.1
po11_olive_003770	49	-	3	7;38;60	7;38;60	Q7XKA8	Internal Sure	Serine/threonine-protein kinase SAPK5 Oryza sativa subsp. japonica (Rice)	AT1G10940.2
po11_olive_003771	92;93	-	92	60	60	Q9C821	N_terminal Putative	Proline-rich receptor-like protein kinase PERK15 Arabidopsis thaliana (Mouse-ear cress)	AT1G52290.1
po11_olive_003772	50	-	-	-	-	A5AVL9	Internal Sure	Putative uncharacterized protein Vitis vinifera (Grape)	AT4G15520.1
po11_olive_003774	27	27	-	49	-	Q84WU2	Internal Sure	Ubiquitin carboxyl-terminal hydrolase 13 Arabidopsis thaliana (Mouse-ear cress)	AT3G11910.1
po11_olive_003779	156;170;171;217	156;171	-	4;146;157	146;157	A0A022R8A0	Complete Putative	Uncharacterized protein Erythranthe guttata (Yellow monkey flower) (Mimulus guttatus)	-
po11_olive_003780	27	52	-	-	-	Q2AA42	Internal Sure	F7F22.17, putative Asparagus officinalis (Garden asparagus)	AT1G69190.1
po11_olive_003781	204;295	-	-	104;107;182;270	104;182;270	Q8S8F8	Complete Sure	GLABRA2 expression modulator Arabidopsis thaliana (Mouse-ear cress)	AT2G22475.1
po11_olive_003783	42;60;151	-	-	13	13	A0A022QFB3	Complete Sure	Uncharacterized protein Erythranthe guttata (Yellow monkey flower) (Mimulus guttatus)	AT5G24130.1
po11_olive_003784	50	-	-	8;21	8;21	Q38846	Internal Sure	Ethylene response sensor 1 Arabidopsis thaliana (Mouse-ear cress)	AT2G40940.1
po11_olive_003785	42;96;247;311	42;96;247	96	82;120	120	A0A068UZQ1	N_terminal Putative	Coffea canephora DH200=94 genomic scaffold, scaffold_78 Coffea canephora (Robusta coffee)	AT2G40630.1
po11_olive_003786	47;51	-	-	3	-	O04450	Internal Sure	T-complex protein 1 subunit epsilon Arabidopsis thaliana (Mouse-ear cress)	AT1G67760.1
po11_olive_003787	12;28;42;59;61;90;327	28;31;90;122	12;389	-	-	O64752	Internal Sure	Lysine-specific demethylase JMJ15 Arabidopsis thaliana (Mouse-ear cress)	AT2G34880.1
po11_olive_003788	48	48	-	-	-	Q6ZH85	N_terminal Putative	Plant intracellular Ras-group-related LRR protein 2 Oryza sativa subsp. japonica (Rice)	-
po11_olive_003789	38;79;91;116;228	36;85;119	-	11;159;279;286	11;159;279;286	Q9LJN2	C_terminal Putative	Magnesium transporter MRS2-3 Arabidopsis thaliana (Mouse-ear cress)	AT3G19640.1
po11_olive_003790	15	15	-	18	18	F6H7L4	Internal Sure	Putative uncharacterized protein Vitis vinifera (Grape)	AT4G04885.1
po11_olive_003791	22;31	22;31	-	2;199;270	2;199;270	A0A022RNC5	C_terminal Putative	Uncharacterized protein Erythranthe guttata (Yellow monkey flower) (Mimulus guttatus)	AT5G11560.1
po11_olive_003793	45;73;186;281;334;350	45;361	158;260	6	-	Q9SJK6	C_terminal Putative	Putative white-brown complex homolog protein 30 Arabidopsis thaliana (Mouse-ear cress)	AT2G37010.1
po11_olive_003794	28	28	3	-	-	Q9T0I8	Internal Sure	5'-methylthioadenosine/S-adenosylhomocysteine nucleosidase 1 Arabidopsis thaliana (Mouse-ear cress)	AT4G38800.1
po11_olive_003795	230;299;309;353	102;309;353	-	39	39	Q9M682	Complete Sure	Guanylate kinase 2 Arabidopsis thaliana (Mouse-ear cress)	AT3G57550.2
po11_olive_003797	202;342	-	342	6;160;348	-	Q39513	N_terminal Putative	Palmitoyl-acyl carrier protein thioesterase, chloroplastic Cuphea hookeriana (Cigar plant)	AT1G08510.1
po11_olive_003799	131;191;200;289	200	361	92	92	A0A068TMI8	Complete Sure	Coffea canephora DH200=94 genomic scaffold, scaffold_1 Coffea canephora (Robusta coffee)	AT1G11040.1
po11_olive_003801	79;94;138;183;286;301	49;94;138;301	286;311	23;221;235	23;221;235	M1A3A5	Complete Sure	Uncharacterized protein Solanum tuberosum (Potato)	AT4G03620.1
po11_olive_003802	15	-	5	26;34	26;34	Q8VWI1	N_terminal Putative	ER lumen protein-retaining receptor B Arabidopsis thaliana (Mouse-ear cress)	AT3G25040.1
po11_olive_003803	69;72;85;87;98;103;114;184;234	184;234	-	-	-	A0A022Q347	Complete Sure	Uncharacterized protein Erythranthe guttata (Yellow monkey flower) (Mimulus guttatus)	AT3G47550.3
po11_olive_003804	34	-	-	14	14	Q9SR44	Internal Sure	Lysine histidine transporter-like 2 Arabidopsis thaliana (Mouse-ear cress)	AT1G67640.1
po11_olive_003807	281	-	-	51	51	Q9SRV7	Complete Sure	Putative syntaxin-131 Arabidopsis thaliana (Mouse-ear cress)	AT3G03800.1
po11_olive_003808	20;23;33;49	49	-	18	-	Q39083	N_terminal Sure	Protein DEHYDRATION-INDUCED 19 Arabidopsis thaliana (Mouse-ear cress)	AT1G56280.1
po11_olive_003809	62;65;78;80;91;96;107;177;231	177	-	-	-	A0A022QQH3	Complete Putative	Uncharacterized protein Erythranthe guttata (Yellow monkey flower) (Mimulus guttatus)	AT3G47550.3
po11_olive_003810	21;37	-	-	-	-	A0A022PXN3	N_terminal Putative	Uncharacterized protein Erythranthe guttata (Yellow monkey flower) (Mimulus guttatus)	-
[truncated: 13,287 more rows]
