# Supplementary material for: S-nitroso- and nitro- proteomes in the olive (Olea europaea L.) pollen. Predictive versus experimental data by nano-LC-MS
Source: Data Brief. 2017 Oct 6;15:474–7. doi: 10.1016/j.dib.2017.09.058 (PMC5647517; doi:10.1016/j.dib.2017.09.058)
Supplement: Supplementary file 5 — Supplementary material [file mmc5.xlsx]

## Sheet: Hoja1
	TYR-NITRATION position/s		S-NITROSYLATION position/s
PROTEIN ID	GPS-yno2 (medium)	GPS-yno2 (high)	iSNO_aapair	GPS-sno (high)	SNOSite (high)	FLN HIT	FLN STATUS	FLN DEFINITION	TAIR ORTHOLOG
po11_olive_027901	3;145	3;145	140;143	-	32;34;37;104;108;121;129;140	Q8GUU2	C_terminal Putative	E3 ubiquitin protein ligase RIE1 Arabidopsis thaliana (Mouse-ear cress)	AT1G68070.1
po11_olive_027902	120	120	-	-	-	Q43043	N_terminal Putative	Pectinesterase Petunia integrifolia (Violet-flowered petunia) (Petunia inflata)	AT5G27870.1
po11_olive_027908	113	113	-	-	96;99	Q9FHN8	Internal Sure	Kinesin-like calmodulin-binding protein Arabidopsis thaliana (Mouse-ear cress)	AT5G65930.3
po11_olive_027910	96	-	-	-	70;73;102;105	M1BUX0	Internal Sure	Uncharacterized protein Solanum tuberosum (Potato)	AT5G49840.1
po11_olive_027912	5;60;161	5	-	-	100	Q9LRZ0	Internal Sure	Topless-related protein 2 Arabidopsis thaliana (Mouse-ear cress)	AT3G16830.1
po11_olive_027914	8;123;171	8;171	-	11	25;42;73;159	O49139-2	Internal Sure	2 of Putative DNA (cytosine-5)-methyltransferase CMT1 OS=Arabidopsis thaliana GN=CMT1	AT1G80740.1
po11_olive_027916	11	11	45	-	46	O22907	Internal Sure	DEAD-box ATP-dependent RNA helicase 24 Arabidopsis thaliana (Mouse-ear cress)	AT2G47330.1
po11_olive_027917	10	10	-	-	22;96;97	Q9SFV7	N_terminal Sure	GTP cyclohydrolase 1 Arabidopsis thaliana (Mouse-ear cress)	AT3G07270.1
po11_olive_027921	5	-	67	-	47;67	Q9FMR5	N_terminal Sure	Vesicle-associated membrane protein 714 Arabidopsis thaliana (Mouse-ear cress)	AT5G22360.1
po11_olive_027922	1;14	1;14	-	-	-	F4I507	Internal Sure	Myosin-3 Arabidopsis thaliana (Mouse-ear cress)	AT1G42680.1
po11_olive_027923	1;4	1	-	-	62	Q9LXT9	Internal Sure	Callose synthase 3 Arabidopsis thaliana (Mouse-ear cress)	AT5G13000.1
po11_olive_027924	13	13;17	76	48	29;82;104	P17093	C_terminal Putative	40S ribosomal protein S11 Glycine max (Soybean) (Glycine hispida)	AT5G23740.1
po11_olive_027925	26;97	26;97	-	-	-	Q9M2K4	C_terminal Putative	Basic leucine zipper 61 Arabidopsis thaliana (Mouse-ear cress)	AT3G58120.1
po11_olive_027928	56	56	63	-	18;20;31;32;33;65	F4I933	C_terminal Putative	Rhodanese-like domain-containing protein 8, chloroplastic Arabidopsis thaliana (Mouse-ear cress)	AT1G17850.2
po11_olive_027930	8	-	-	-	43	A5ARE1	Internal Sure	Putative uncharacterized protein Vitis vinifera (Grape)	-
po11_olive_027934	71	71	-	-	-	Q1XAN1	C_terminal Putative	Sucrose responsive element binding protein Vitis vinifera (Grape)	-
po11_olive_027936	66	-	45	3	46;69	A5AKW8	Internal Sure	Putative uncharacterized protein Vitis vinifera (Grape)	-
po11_olive_027939	2;6	2;6	11;169	169	11	O22261	Internal Sure	Nicotinamide adenine dinucleotide transporter 1, chloroplastic Arabidopsis thaliana (Mouse-ear cress)	AT2G47490.1
po11_olive_027948	1	-	70;93;160	70	70;93;160	Q9LY77	Internal Sure	Calcium-transporting ATPase 12, plasma membrane-type Arabidopsis thaliana (Mouse-ear cress)	AT3G63380.1
po11_olive_027950	18;47;110	47	-	-	152	Q9FPT1	Internal Sure	Ubiquitin carboxyl-terminal hydrolase 12 Arabidopsis thaliana (Mouse-ear cress)	AT5G06600.1
po11_olive_027951	6;94	6	-	-	135;152;155	Q9FH28	Internal Sure	Chaperone protein dnaJ 49 Arabidopsis thaliana (Mouse-ear cress)	AT4G19590.1
po11_olive_027957	165	-	41;77	-	41;69	A7PZL3	Internal Sure	Probable polygalacturonase Vitis vinifera (Grape)	AT3G42950.1
po11_olive_027959	81;126;144	126	-	110	110	Q9FE20	Internal Sure	Serine/threonine-protein kinase PBS1 Arabidopsis thaliana (Mouse-ear cress)	AT5G02800.1
po11_olive_027960	11;99;164;172	11	-	-	38	Q9SR44	Internal Sure	Lysine histidine transporter-like 2 Arabidopsis thaliana (Mouse-ear cress)	AT5G40780.1
po11_olive_027961	14;88	88	-	-	-	B6ETT4	Internal Sure	Synaptotagmin-2 Arabidopsis thaliana (Mouse-ear cress)	AT1G20080.1
po11_olive_027962	21;37	21;37	97	97;118	97;108;118	Q6DBG8	Internal Sure	Probable arabinosyltransferase ARAD1 Arabidopsis thaliana (Mouse-ear cress)	AT1G67410.1
po11_olive_027963	10;121	10	-	-	128;138	Q851R2	Internal Sure	Protein argonaute MEL1 Oryza sativa subsp. japonica (Rice)	-
po11_olive_027965	22;156	22;156	168	-	15	Q67YU0	Internal Sure	Cytokinin dehydrogenase 5 Arabidopsis thaliana (Mouse-ear cress)	AT1G75450.1
po11_olive_027966	6	6	-	-	23;115;121;147	P35133	Complete Putative	Ubiquitin-conjugating enzyme E2 10 Arabidopsis thaliana (Mouse-ear cress)	AT5G53300.1
po11_olive_027968	3;112	-	40;71;140	-	40;71;97	Q93Y09	Internal Sure	Serine carboxypeptidase-like 45 Arabidopsis thaliana (Mouse-ear cress)	AT1G28110.1
po11_olive_027971	4;93	4;93	-	-	58	F4JJJ3	Internal Sure	External alternative NAD(P)H-ubiquinone oxidoreductase B3, mitochondrial Arabidopsis thaliana (Mouse-ear cress)	AT4G21490.1
po11_olive_027973	13;145	13;145	87;97	44	44;87;97	Q9ZW07	Internal Sure	Pumilio homolog 1 Arabidopsis thaliana (Mouse-ear cress)	AT2G29200.1
po11_olive_027974	148	148	38;145	11	38;41;57;145	A0A022R7K0	N_terminal Sure	Uncharacterized protein Erythranthe guttata (Yellow monkey flower) (Mimulus guttatus)	AT5G60170.2
po11_olive_027977	29	29	-	-	101;134;145	A0A022PVB8	Internal Sure	Uncharacterized protein Erythranthe guttata (Yellow monkey flower) (Mimulus guttatus)	AT3G57570.2
po11_olive_027984	169	169	154	2	37;118;154	A0A022RLF9	Internal Sure	Enhancer of polycomb-like protein Erythranthe guttata (Yellow monkey flower) (Mimulus guttatus)	AT1G13880.1
po11_olive_027985	6;61	6;61	50;64;136	-	50;64;136	Q9FK33	Internal Sure	Pentatricopeptide repeat-containing protein At5g50390, chloroplastic Arabidopsis thaliana (Mouse-ear cress)	AT5G50390.1
po11_olive_027986	82;103;142;149	82;142	-	-	41;124	P46300	N_terminal Sure	40S ribosomal protein S4 Solanum tuberosum (Potato)	AT5G07090.1
po11_olive_027995	162	162	30;154	154	21;119;128	A0A022QSM9	Internal Sure	Uncharacterized protein Erythranthe guttata (Yellow monkey flower) (Mimulus guttatus)	-
po11_olive_027998	63	-	-	-	-	A0A022R7I8	N_terminal Sure	Uncharacterized protein Erythranthe guttata (Yellow monkey flower) (Mimulus guttatus)	-
po11_olive_028002	4;36;68	4;36	81;95	-	81;95	P51418	C_terminal Putative	60S ribosomal protein L18a-2 Arabidopsis thaliana (Mouse-ear cress)	AT2G34480.1
po11_olive_028006	34;62	-	-	-	123	A0A022RRM9	N_terminal Sure	Uncharacterized protein Erythranthe guttata (Yellow monkey flower) (Mimulus guttatus)	-
po11_olive_028011	7	-	-	-	41;44	Q93Y37	N_terminal Sure	Mannosyl-oligosaccharide 1,2-alpha-mannosidase MNS3 Arabidopsis thaliana (Mouse-ear cress)	AT1G30000.1
po11_olive_028012	6;11	6;11	-	-	-	Q9FNA2	C_terminal Putative	Polyamine oxidase 1 Arabidopsis thaliana (Mouse-ear cress)	AT5G13700.1
po11_olive_028013	3;166;169	3;166	153	28;153	28;153	R0I0D9	Internal Sure	Uncharacterized protein Capsella rubella.	-
po11_olive_028014	13	13	-	33	35;93	Q06652	Complete Putative	Probable phospholipid hydroperoxide glutathione peroxidase Citrus sinensis (Sweet orange) (Citrus aurantium var. sinensis)	AT4G11600.1
po11_olive_028015	5	5	63	1;4	35;63;153;164	B9RR35	Internal Sure	Zinc ion binding protein, putative Ricinus communis (Castor bean)	AT3G43230.1
po11_olive_028016	169	116;169	-	25	25;102	B4G1E9	Internal Sure	6-phosphogluconate dehydrogenase, decarboxylating Zea mays (Maize)	-
po11_olive_028018	56	56	-	-	-	Q6S4P4	Internal Sure	Transcription factor RF2b Oryza sativa subsp. japonica (Rice)	AT4G38900.1
po11_olive_028019	98;167	98	-	-	88;145	B9HGS4	N_terminal Putative	Uncharacterized protein Populus trichocarpa (Western balsam poplar) (Populus balsamifera subsp. trichocarpa)	-
po11_olive_028021	118	118	9	9	-	K4CVM8	Internal Sure	Uncharacterized protein Solanum lycopersicum (Tomato) (Lycopersicon esculentum)	AT1G03080.1
po11_olive_028023	17;46;53;87	17;87	-	13	13;18	Q9LZK5	N_terminal Sure	DnaJ protein ERDJ3B Arabidopsis thaliana (Mouse-ear cress)	AT3G62600.1
po11_olive_028025	173	-	109	-	98;109;116	M1D6D8	Internal Sure	Uncharacterized protein Solanum tuberosum (Potato)	AT1G74770.1
po11_olive_028027	9	9	10	10	11;49;54;79;84;146	Q2V3L3-2	Internal Sure	2 of Uncharacterized zinc finger protein At4g06634 OS=Arabidopsis thaliana GN=At4g06634	AT4G06634.1
po11_olive_028028	5	5	-	1	21;127	S8E0N3	Internal Sure	Uncharacterized protein Genlisea aurea.	AT1G44160.1
po11_olive_028029	8	8	-	-	11;59;95	Q9FQ04	Internal Sure	5'-3' exoribonuclease 4 Arabidopsis thaliana (Mouse-ear cress)	AT1G54490.1
po11_olive_028032	1;10	1	-	-	43	Q9SIP0	C_terminal Putative	Ras-related protein RABA5d Arabidopsis thaliana (Mouse-ear cress)	AT2G43130.1
po11_olive_028033	7	7	-	-	-	Q1PEB4	Internal Sure	Uncharacterized protein At4g04980 Arabidopsis thaliana (Mouse-ear cress)	AT1G11070.1
po11_olive_028035	18	18	26	-	26	Q9SUD8	Internal Sure	Pentatricopeptide repeat-containing protein At4g28010 Arabidopsis thaliana (Mouse-ear cress)	AT4G28010.1
po11_olive_028036	2	2	-	9	14;17;28;31;42;132;139	Q9SYU4	Internal Sure	Peroxisome biogenesis factor 10 Arabidopsis thaliana (Mouse-ear cress)	AT1G18660.4
po11_olive_028037	117	-	42	-	43;156	Q0ZCC7	Internal Sure	Transposase tnp2 Populus trichocarpa (Western balsam poplar) (Populus balsamifera subsp. trichocarpa)	-
po11_olive_028038	12	12	-	-	-	A0A022R064	C_terminal Putative	Uncharacterized protein Erythranthe guttata (Yellow monkey flower) (Mimulus guttatus)	AT4G14420.1
po11_olive_028041	24	24	-	-	103	W4ZY51	C_terminal Putative	Uncharacterized protein Triticum aestivum (Wheat)	AT5G11560.1
po11_olive_028042	97;123;136;145	123;136;145	-	-	90	A0A068U5R4	Internal Sure	Coffea canephora DH200=94 genomic scaffold, scaffold_9 Coffea canephora (Robusta coffee)	AT4G25800.1
po11_olive_028043	22	22	-	-	-	Q00624	Internal Sure	L-ascorbate oxidase homolog Brassica napus (Rape)	AT3G13390.1
po11_olive_028044	1	1	-	-	12;18;40	Q64M78	C_terminal Putative	Protein MEI2-like 4 Oryza sativa subsp. japonica (Rice)	AT5G61960.1
po11_olive_028045	1;145	1;145	-	-	104	B0F9L7	C_terminal Putative	Golgin candidate 2 Arabidopsis thaliana (Mouse-ear cress)	AT1G18190.1
po11_olive_028046	13	13	50	3	50;62;97;98;111;155;160	A0A022R3E2	Internal Sure	Uncharacterized protein Erythranthe guttata (Yellow monkey flower) (Mimulus guttatus)	AT5G27400.1
po11_olive_028047	46	46	-	-	-	W5AGE1	Complete Putative	Uncharacterized protein Triticum aestivum (Wheat)	AT5G11170.1
po11_olive_028050	19;108;121	19	64	-	64	A0A022Q7Y5	C_terminal Putative	Uncharacterized protein Erythranthe guttata (Yellow monkey flower) (Mimulus guttatus)	AT4G23940.1
po11_olive_028054	119;152;173	119;152;173	139	3;159	74;75;99;139	Q8VZH2	Internal Sure	Aminopeptidase M1 Arabidopsis thaliana (Mouse-ear cress)	AT4G33090.1
po11_olive_028055	15;38;94	15;38;94	24;169	-	24	Q9LF41	Internal Sure	Probable ubiquitin conjugation factor E4 Arabidopsis thaliana (Mouse-ear cress)	AT5G15400.1
po11_olive_028056	69	69	-	-	-	Q9SUH5	C_terminal Putative	QWRF motif-containing protein 8 Arabidopsis thaliana (Mouse-ear cress)	AT4G30710.1
po11_olive_028058	1	1	-	38;67	38;44;67;79	B0F9L4	Internal Sure	Golgin candidate 6 Arabidopsis thaliana (Mouse-ear cress)	AT3G27530.1
po11_olive_028059	15;101;112;165;169	15;101;112;169	-	-	87;122	Q9FPT1-2	Internal Sure	2 of Ubiquitin carboxyl-terminal hydrolase 12 OS=Arabidopsis thaliana GN=UBP12	AT5G06600.1
po11_olive_028062	3	3	26;82	82	26;78;82;131;137	P43296	C_terminal Putative	Cysteine proteinase RD19a Arabidopsis thaliana (Mouse-ear cress)	AT4G39090.1
po11_olive_028075	142	-	-	-	13;71	Q9LSP7	N_terminal Putative	Ubiquitin-conjugating enzyme E2 32 Arabidopsis thaliana (Mouse-ear cress)	AT3G17000.1
po11_olive_028076	3;147;150	3	-	-	126	F6H3V5	Internal Sure	Putative uncharacterized protein Vitis vinifera (Grape)	AT4G32050.1
po11_olive_028077	13;50;74;95;166	13;74	18	-	18;60	Q00624	Internal Sure	L-ascorbate oxidase homolog Brassica napus (Rape)	AT1G55570.1
po11_olive_028081	51	-	160	79	31;80;112;161;162	C0SUT9	Internal Sure	Putative lysine-specific demethylase JMJ16 Arabidopsis thaliana (Mouse-ear cress)	AT1G08620.1
po11_olive_028082	14	21	-	-	-	Q8GSA7	C_terminal Putative	Calmodulin-binding transcription activator 3 Arabidopsis thaliana (Mouse-ear cress)	AT2G22300.1
po11_olive_028083	83	83	21;63	21;24	22;25;64;73	Q94CE3	C_terminal Putative	Beta carbonic anhydrase 5, chloroplastic Arabidopsis thaliana (Mouse-ear cress)	AT4G33580.2
po11_olive_028085	3;73;87	3;73;87	110	-	13;110	Q949Q1	N_terminal Putative	Probable galacturonosyltransferase 11 Arabidopsis thaliana (Mouse-ear cress)	AT1G18580.1
po11_olive_028086	5;80	5	-	50	112	Q9LFS8	Internal Sure	Structural maintenance of chromosomes protein 5 Arabidopsis thaliana (Mouse-ear cress)	AT5G15920.1
po11_olive_028087	92;124	124	26	-	26;87	Q9XHM1	Internal Sure	Eukaryotic translation initiation factor 3 subunit C Medicago truncatula (Barrel medic) (Medicago tribuloides)	AT3G56150.1
po11_olive_028090	167	167	90	-	90;113;149	S8DLV4	Internal Sure	Uncharacterized protein Genlisea aurea.	AT3G55200.1
po11_olive_028092	11	11	-	-	22;41	Q9FZJ1	C_terminal Putative	Probable beta-1,4-xylosyltransferase IRX10 Arabidopsis thaliana (Mouse-ear cress)	AT1G27440.1
po11_olive_028093	133	133	-	-	33	Q38942	Internal Sure	Rae1-like protein At1g80670 Arabidopsis thaliana (Mouse-ear cress)	AT1G78070.1
po11_olive_027940_split_0	131	-	128	-	128	Q9SR44	N_terminal Putative	Lysine histidine transporter-like 2 Arabidopsis thaliana (Mouse-ear cress)	AT1G67640.1
po11_olive_028067_split_1	9	9	-	5	29;35	Q9LV81	Internal Sure	Probable mitochondrial adenine nucleotide transporter BTL3 Arabidopsis thaliana (Mouse-ear cress)	AT3G53940.1
po11_olive_023100	114	114	84	6	35;50;55;56;57;84	Q9AT76-3	N_terminal Putative	3 of Agamous-like MADS-box protein AGL27 OS=Arabidopsis thaliana GN=AGL27	AT5G11960.1
po11_olive_023101	69	-	-	-	-	Q9LYT3	C_terminal Putative	Protein TRANSPARENT TESTA 12 Arabidopsis thaliana (Mouse-ear cress)	AT4G25640.2
po11_olive_023103	23;37;149	5;149	-	-	-	A0A068U6J2	N_terminal Sure	Coffea canephora DH200=94 genomic scaffold, scaffold_11 Coffea canephora (Robusta coffee)	AT5G43960.1
po11_olive_023106	11;59	11	93;113	-	113;115	Q7XZU3	Internal Sure	Phosphoinositide phosphatase SAC1 Arabidopsis thaliana (Mouse-ear cress)	AT1G22620.1
po11_olive_023107	15	15	115	-	82;94;95;114;115	Q9M658	Internal Sure	Helicase protein MOM1 Arabidopsis thaliana (Mouse-ear cress)	AT1G08060.1
po11_olive_023108	143	143	-	26	26;48	F6I655	N_terminal Putative	Putative uncharacterized protein Vitis vinifera (Grape)	-
po11_olive_023110	101	101	66	13;66	13;66	Q1PEM5-2	C_terminal Putative	2 of Proline-rich receptor-like protein kinase PERK3 OS=Arabidopsis thaliana GN=PERK3	AT4G32710.1
po11_olive_023111	2	2	-	3	31	Q947B7	Internal Sure	(+)-menthofuran synthase Mentha piperita (Peppermint)	AT3G48280.1
po11_olive_023113	141	-	-	-	23;92;176	Q42662	Internal Sure	5-methyltetrahydropteroyltriglutamate--homocysteine methyltransferase Plectranthus scutellarioides (Coleus) (Solenostemon scutellarioides)	AT3G03780.1
po11_olive_023120	9;16;158	9;16;158	-	-	-	Q9FPT1	Internal Sure	Ubiquitin carboxyl-terminal hydrolase 12 Arabidopsis thaliana (Mouse-ear cress)	AT5G06600.1
po11_olive_023122	42;88;151	42;88;151	-	-	-	Q8H107-3	Internal Sure	3 of Dihydrolipoyllysine-residue succinyltransferase component of 2-oxoglutarate dehydrogenase complex 2, mitochondrial OS=Arabidopsis thaliana GN=At4g26910	AT5G55070.1
po11_olive_023123	138	-	-	-	70;93	Q9LZM7	C_terminal Putative	PRA1 family protein A1 Arabidopsis thaliana (Mouse-ear cress)	AT5G02040.1
po11_olive_023124	140	-	45;114	-	34;45;68;90;94;114;117	O64654	Internal Sure	Thioredoxin-like 1-1, chloroplastic Arabidopsis thaliana (Mouse-ear cress)	AT1G08570.1
po11_olive_023125	78	78	-	-	-	E0CSR7	Complete Putative	Putative uncharacterized protein Vitis vinifera (Grape)	AT2G20820.2
po11_olive_023128	109	109	-	65	65	Q94AY3	C_terminal Putative	E3 ubiquitin protein ligase DRIP2 Arabidopsis thaliana (Mouse-ear cress)	AT2G30580.1
po11_olive_023129	17	17	-	5	-	A5A7I7	N_terminal Sure	Calcium-dependent protein kinase 4 Solanum tuberosum (Potato)	AT2G17290.1
po11_olive_023136	40;77;123	40;77;123	-	-	57;143	A0A068VH30	C_terminal Putative	Coffea canephora DH200=94 genomic scaffold, scaffold_769 Coffea canephora (Robusta coffee)	-
po11_olive_023137	9	9	-	-	19;31	Q9FQ09	C_terminal Putative	ATP-dependent DNA helicase 2 subunit KU80 Arabidopsis thaliana (Mouse-ear cress)	AT1G48050.1
po11_olive_023150	18;72	18;72	-	2	-	M1D480	Internal Sure	Uncharacterized protein Solanum tuberosum (Potato)	AT3G23660.2
po11_olive_023151	24;101;119;163	24;119;163	-	-	27;161	Q949Y0	C_terminal Putative	Ubiquitin carboxyl-terminal hydrolase 6 Arabidopsis thaliana (Mouse-ear cress)	AT1G51710.1
po11_olive_023152	9	-	-	55	55;113	K4CXM9	N_terminal Sure	Uncharacterized protein Solanum lycopersicum (Tomato) (Lycopersicon esculentum)	-
po11_olive_023156	53	53	84;92	-	60;65;68;84;92	Q8RX29	C_terminal Putative	RING-H2 finger protein ATL70 Arabidopsis thaliana (Mouse-ear cress)	AT3G20395.1
po11_olive_023158	20	20	-	-	-	A0A022QDX8	N_terminal Sure	Uncharacterized protein Erythranthe guttata (Yellow monkey flower) (Mimulus guttatus)	AT1G03620.1
po11_olive_023162	3;4;22;29	3;22;29	-	-	-	Q8LA53	C_terminal Putative	Methyl-CpG-binding domain-containing protein 2 Arabidopsis thaliana (Mouse-ear cress)	AT5G35330.1
po11_olive_023164	9	9	44	-	44	D7SVA4	C_terminal Sure	Eukaryotic translation initiation factor 3 subunit M Vitis vinifera (Grape)	AT3G02200.2
po11_olive_023170	4;8	4;8;119	-	-	-	O80662	N_terminal Sure	Glutathione S-transferase TCHQD Arabidopsis thaliana (Mouse-ear cress)	AT1G77290.1
po11_olive_023171	2	2	79;162	12;153	12;58;79;96;137;153;162	Q9LYW0	N_terminal Putative	BTB/POZ domain-containing protein At5g03250 Arabidopsis thaliana (Mouse-ear cress)	AT5G03250.1
po11_olive_023172	8	8	35;98	-	35;55;56;98	Q8LFC0	Internal Sure	Isocitrate dehydrogenase [NAD] regulatory subunit 1, mitochondrial Arabidopsis thaliana (Mouse-ear cress)	AT4G35260.1
po11_olive_023175	188	188	118	-	118	M1B4D3	Internal Sure	Uncharacterized protein Solanum tuberosum (Potato)	AT2G24100.1
po11_olive_023180	3;23	3;23	-	-	77	Q7XUW4-2	Internal Sure	2 of Potassium channel KOR2 OS=Oryza sativa subsp. japonica GN=Os04g0445000	AT5G35830.1
po11_olive_023183	1;59;167;170	1;167;170	117	16	29;93;114;117	Q710T7	Internal Sure	Gag-pol polyprotein Populus deltoides (Eastern poplar) (Eastern cottonwood)	-
po11_olive_023184	3	-	4;48;60;95	4;95	48;74;83;95	Q38997-2	Internal Sure	2 of SNF1-related protein kinase catalytic subunit alpha KIN10 OS=Arabidopsis thaliana GN=KIN10	AT3G01090.2
po11_olive_023188	67;79;84	67;79;84	23	23;113	24;45;87	Q9FH28	Internal Sure	Chaperone protein dnaJ 49 Arabidopsis thaliana (Mouse-ear cress)	AT3G14200.1
po11_olive_023190	18;92	18	24	2;24	24	A5B8Y8	C_terminal Putative	Putative uncharacterized protein Vitis vinifera (Grape)	-
po11_olive_023191	80	80	14	79	-	A0A022R1C2	N_terminal Sure	Uncharacterized protein Erythranthe guttata (Yellow monkey flower) (Mimulus guttatus)	AT1G11200.1
po11_olive_023196	70	-	-	132	102;132	Q9SZL8	N_terminal Putative	Protein FAR1-RELATED SEQUENCE 5 Arabidopsis thaliana (Mouse-ear cress)	AT4G38180.1
po11_olive_023198	6;27	6;27	43	-	23;31	Q9SRM0	N_terminal Putative	RING-H2 finger protein ATL66 Arabidopsis thaliana (Mouse-ear cress)	AT5G45290.2
po11_olive_023200	54;78	-	18;31	6	19;32	K4C7M9	C_terminal Sure	Uncharacterized protein Solanum lycopersicum (Tomato) (Lycopersicon esculentum)	AT4G32270.1
po11_olive_023202	10;46	10	34	-	17	M1A9U3	C_terminal Putative	Uncharacterized protein Solanum tuberosum (Potato)	AT5G14120.1
po11_olive_023203	2	2	-	3;8	-	Q84M43	Internal Sure	Probable cellulose synthase A catalytic subunit 2 [UDP-forming] Oryza sativa subsp. japonica (Rice)	AT1G03280.1
po11_olive_023204	2	2	11	11	-	O65251	Internal Sure	Flap endonuclease 1 Arabidopsis thaliana (Mouse-ear cress)	AT5G26680.1
po11_olive_023207	38	-	-	-	-	Q9M373	Complete Putative	Arabinogalactan peptide 20 Arabidopsis thaliana (Mouse-ear cress)	AT5G24105.1
po11_olive_023208	48;51	48;51	-	-	-	O65751	C_terminal Putative	40S ribosomal protein SA Cicer arietinum (Chickpea) (Garbanzo)	AT1G72370.1
po11_olive_023209	5;32;105	105	-	-	68;78	A0A068V3Z4	Complete Putative	Coffea canephora DH200=94 genomic scaffold, scaffold_98 Coffea canephora (Robusta coffee)	AT5G03455.1
po11_olive_023211	86;143;147	143;147	-	-	78	Q9LYJ9	N_terminal Sure	DEAD-box ATP-dependent RNA helicase 46 Arabidopsis thaliana (Mouse-ear cress)	AT5G14610.1
po11_olive_023222	1;50	1;50	-	-	-	Q00624	Internal Sure	L-ascorbate oxidase homolog Brassica napus (Rape)	AT1G55560.1
po11_olive_023223	6;49	6;49;120	-	-	-	F4IN23	C_terminal Putative	Basic leucine zipper 34 Arabidopsis thaliana (Mouse-ear cress)	AT1G58110.1
po11_olive_023225	4;63	4;63	-	-	-	Q9MAX3	Internal Sure	Sulfate transporter 1.2 Arabidopsis thaliana (Mouse-ear cress)	AT1G78000.1
po11_olive_023226	18;145	18;145	101	85	101	M1D1D3	Internal Sure	Uncharacterized protein Solanum tuberosum (Potato)	AT1G11870.2
po11_olive_023229	141;184	141	-	-	109	A0A068TSB2	Internal Sure	Coffea canephora DH200=94 genomic scaffold, scaffold_3 Coffea canephora (Robusta coffee)	AT4G15890.1
po11_olive_023238	2;8	2;8	64	-	64;66;93	K4C6I2	Internal Sure	Uncharacterized protein Solanum lycopersicum (Tomato) (Lycopersicon esculentum)	AT3G03810.1
po11_olive_023240	118	118	-	1	12;29;55	Q65WY8	Internal Sure	FACT complex subunit SSRP1-B Oryza sativa subsp. japonica (Rice)	AT3G28730.1
po11_olive_023242	72	72	18	18;150	18;150	Q84K47	Internal Sure	ABC transporter A family member 2 Arabidopsis thaliana (Mouse-ear cress)	AT3G47730.1
po11_olive_023244	6	6	-	3;8	57	A0A022RR83	Internal Sure	Uncharacterized protein Erythranthe guttata (Yellow monkey flower) (Mimulus guttatus)	AT2G21630.1
po11_olive_023245	8	8	40;80	-	40;80	A0A067EA59	Internal Sure	Uncharacterized protein Citrus sinensis (Sweet orange) (Citrus aurantium var. sinensis)	-
po11_olive_023246	37	37	57;84	89	23;35;59;85;89;95;98;110;132	A0A068TPX4	Internal Sure	Coffea canephora DH200=94 genomic scaffold, scaffold_2 Coffea canephora (Robusta coffee)	AT2G25760.2
po11_olive_023248	1;157	1;157	-	11	-	Q944I4	Internal Sure	D-glycerate 3-kinase, chloroplastic Arabidopsis thaliana (Mouse-ear cress)	AT1G80380.2
po11_olive_023250	42	-	-	-	15;37	Q9ZVS8	Internal Sure	Putative DUF21 domain-containing protein At1g03270 Arabidopsis thaliana (Mouse-ear cress)	AT1G03270.1
po11_olive_023253	125;154	154	-	10	-	K4CYT9	N_terminal Sure	Uncharacterized protein Solanum lycopersicum (Tomato) (Lycopersicon esculentum)	AT2G42250.1
po11_olive_023254	129	129	12	12	12	Q6EVK6-2	Internal Sure	2 of ATP-dependent helicase BRM OS=Arabidopsis thaliana GN=BRM	AT2G46020.2
po11_olive_023257	176	-	186	-	-	Q8RY22	Internal Sure	Protease Do-like 7 Arabidopsis thaliana (Mouse-ear cress)	AT3G03380.1
po11_olive_023258	123;155	155	-	20	20;22;52	Q8LAN3	N_terminal Putative	Probable prolyl 4-hydroxylase 4 Arabidopsis thaliana (Mouse-ear cress)	AT5G18900.1
po11_olive_023259	122	-	-	32	32;40	Q8VXZ0	Internal Sure	Nudix hydrolase 20, chloroplastic Arabidopsis thaliana (Mouse-ear cress)	AT5G19460.1
po11_olive_023261	5;181	5	62	-	44;89	A0A022Q521	N_terminal Putative	Uncharacterized protein Erythranthe guttata (Yellow monkey flower) (Mimulus guttatus)	AT3G15690.2
po11_olive_023265	7;170	7;170	152	-	39;44;104;107;152;172	A0A068VB51	Internal Sure	Coffea canephora DH200=94 genomic scaffold, scaffold_180 Coffea canephora (Robusta coffee)	AT3G60850.1
po11_olive_023268	16	16	-	-	-	Q9LDY9	C_terminal Sure	Protein Iojap, chloroplastic Arabidopsis thaliana (Mouse-ear cress)	AT3G12930.1
po11_olive_023269	31;39;117	39;117	-	-	72	Q9SUU5	Complete Sure	Cytochrome b-c1 complex subunit 7-1 Arabidopsis thaliana (Mouse-ear cress)	AT4G32470.1
po11_olive_023272	3;20;150	3;20;150	69	-	70;107	M1AIM5	C_terminal Sure	Uncharacterized protein Solanum tuberosum (Potato)	-
po11_olive_023273	14	14	-	-	-	Q2V3R5	Complete Putative	Putative defensin-like protein 315 Arabidopsis thaliana (Mouse-ear cress)	AT3G33187.1
po11_olive_023274	33	33	-	50	75;100;107	O22286-2	C_terminal Putative	2 of BTB/POZ and MATH domain-containing protein 3 OS=Arabidopsis thaliana GN=BPM3	AT2G39760.1
po11_olive_023276	3;10;67;124	10;67;124	39	-	39;84	Q9AS36	N_terminal Sure	Cyclin-L1-1 Oryza sativa subsp. japonica (Rice)	AT2G26430.1
po11_olive_023280	25;26;113	26;113	-	-	92	Q944N1	Internal Sure	Chromo domain protein LHP1 Solanum lycopersicum (Tomato) (Lycopersicon esculentum)	AT5G17690.1
po11_olive_023281	182	182	31	-	-	Q3E8Z8	Internal Sure	Putative pectinesterase/pectinesterase inhibitor 28 Arabidopsis thaliana (Mouse-ear cress)	AT5G27870.1
po11_olive_023283	110	-	33	-	33	K4CML5	Internal Sure	Uncharacterized protein Solanum lycopersicum (Tomato) (Lycopersicon esculentum)	AT4G19460.1
po11_olive_023286	134	134	-	-	67;126	Q9FUR2	N_terminal Sure	Type I inositol 1,4,5-trisphosphate 5-phosphatase 2 Arabidopsis thaliana (Mouse-ear cress)	AT4G18010.1
po11_olive_023287	106	106	-	-	123	Q9FF66	N_terminal Putative	Ubiquitin-conjugating enzyme E2 22 Arabidopsis thaliana (Mouse-ear cress)	AT5G05080.1
po11_olive_023288	5	5	-	17	-	M5X801	Internal Sure	Uncharacterized protein Prunus persica (Peach) (Amygdalus persica)	-
po11_olive_023290	53;95	-	39	-	39	K7MRJ9	N_terminal Sure	Uncharacterized protein Glycine max (Soybean) (Glycine hispida)	AT1G69710.1
po11_olive_023292	121	121	73	-	73	Q05462	Complete Sure	60S ribosomal protein L27 Pisum sativum (Garden pea)	AT4G15000.1
po11_olive_023294	14;139	14	35;70;125	-	35;45;54;70;125	Q9FNG8	Internal Sure	Putative pentatricopeptide repeat-containing protein At5g06400, mitochondrial Arabidopsis thaliana (Mouse-ear cress)	AT5G06400.1
po11_olive_023301	35;102	102	-	-	-	P35016	C_terminal Putative	Endoplasmin homolog Catharanthus roseus (Madagascar periwinkle) (Vinca rosea)	AT4G24190.1
po11_olive_023305	176	176	-	3	62;81;99;104;109;118	Q96321	Internal Sure	Importin subunit alpha-1 Arabidopsis thaliana (Mouse-ear cress)	AT3G06720.1
po11_olive_023309	52	52	-	16	16;24	Q940Y5-2	Internal Sure	2 of Auxin efflux carrier component 7 OS=Arabidopsis thaliana GN=PIN7	-
po11_olive_023310	3;25;28	3;25;28	-	-	-	P10978	Internal Sure	Retrovirus-related Pol polyprotein from transposon TNT 1-94 Nicotiana tabacum (Common tobacco)	-
po11_olive_023311	2	2	-	-	63;85;127	Q9SFG0	Internal Sure	Sugar transport protein 6 Arabidopsis thaliana (Mouse-ear cress)	AT3G56500.1
po11_olive_023312	22;141	141	-	-	36	A0A067EE95	C_terminal Putative	Uncharacterized protein Citrus sinensis (Sweet orange) (Citrus aurantium var. sinensis)	AT4G27600.1
po11_olive_023316	14;18;25;94;116	14;18;25;94;116	-	-	-	O80944-2	Internal Sure	2 of Aldo-keto reductase family 4 member C8 OS=Arabidopsis thaliana GN=AKR4C8	AT2G37760.2
po11_olive_023322	14	14	-	-	15;16	A0A067F0E1	N_terminal Putative	Uncharacterized protein Citrus sinensis (Sweet orange) (Citrus aurantium var. sinensis)	-
po11_olive_023323	184;187	184;187	168	-	120;128;168	Q8L518	Internal Sure	Probable choline kinase 2 Arabidopsis thaliana (Mouse-ear cress)	AT1G74320.1
po11_olive_023326	6	-	-	-	110	Q8H0W1	C_terminal Putative	Chloroplast processing peptidase Arabidopsis thaliana (Mouse-ear cress)	AT3G24590.1
po11_olive_023327	28	28	-	6	-	I1NDH7	Internal Sure	Uncharacterized protein Glycine max (Soybean) (Glycine hispida)	AT2G32080.1
po11_olive_023328	21	21	84	43;59	40;43;59;72	I1LLP3	C_terminal Putative	SAGA-associated factor 11 Glycine max (Soybean) (Glycine hispida)	AT5G58575.1
po11_olive_023329	99	-	-	-	34;48	A0A068V9L4	Complete Putative	Coffea canephora DH200=94 genomic scaffold, scaffold_148 Coffea canephora (Robusta coffee)	AT3G05550.1
po11_olive_023332	2;5	2;5	-	-	52	B9S5J2	Complete Putative	Putative uncharacterized protein Ricinus communis (Castor bean)	AT4G38495.1
po11_olive_023334	26	-	-	-	82;89	Q41144	Internal Sure	Sugar carrier protein C Ricinus communis (Castor bean)	AT1G11260.1
po11_olive_023339	187	187	-	-	56;65;136	Q8VZH2	Internal Sure	Aminopeptidase M1 Arabidopsis thaliana (Mouse-ear cress)	AT4G33090.1
po11_olive_023341	8	8	-	-	-	W9R048	Complete Sure	Uncharacterized protein Morus notabilis.	AT4G30010.1
po11_olive_023345	182	182	26;156	8	11;26;64;69;98;139;144;169;174	Q2V3L3	N_terminal Sure	Uncharacterized zinc finger protein At4g06634 Arabidopsis thaliana (Mouse-ear cress)	AT4G06634.1
po11_olive_023347	56;162	-	134	-	135	P93263	N_terminal Sure	5-methyltetrahydropteroyltriglutamate--homocysteine methyltransferase Mesembryanthemum crystallinum (Common ice plant) (Cryophytum crystallinum)	AT5G17920.1
po11_olive_023358	5;126	5;126	-	106	98;106;129	P09469	Internal Sure	V-type proton ATPase catalytic subunit A Daucus carota (Wild carrot)	AT1G78900.1
po11_olive_023359	47;50;81	47;50	-	17;136	17;89;136	A0A022S280	Internal Sure	Pectinesterase Erythranthe guttata (Yellow monkey flower) (Mimulus guttatus)	-
po11_olive_023360	46;83	46;83	51	-	51	P29162	Internal Sure	L-ascorbate oxidase homolog Nicotiana tabacum (Common tobacco)	AT3G13400.1
po11_olive_023361	2;6	2;6	37	16;132	16;20;37;42;80	Q9FJX5-2	C_terminal Putative	2 of BTB/POZ and TAZ domain-containing protein 4 OS=Arabidopsis thaliana GN=BT4	AT5G67480.2
po11_olive_023363	78;183	183	23;86;158	127	23	A5B0M2	Internal Sure	Putative uncharacterized protein Vitis vinifera (Grape)	-
po11_olive_023364	2;20;99	2;20;99	137	-	54;138	P53536	Internal Sure	Alpha-1,4 glucan phosphorylase L isozyme, chloroplastic/amyloplastic Vicia faba (Broad bean) (Faba vulgaris)	AT3G29320.1
po11_olive_023367	7;174	7;174	-	2	11;81;133	A0A068UNQ1	Internal Sure	Coffea canephora DH200=94 genomic scaffold, scaffold_43 Coffea canephora (Robusta coffee)	AT3G57630.1
po11_olive_023372	151	151	-	-	-	Q9LFE4	Internal Sure	WEB family protein At5g16730, chloroplastic Arabidopsis thaliana (Mouse-ear cress)	AT5G16730.1
po11_olive_023374	116	-	-	-	50	Q9LQQ8	Internal Sure	Probable serine/threonine-protein kinase RLCKVII Arabidopsis thaliana (Mouse-ear cress)	AT5G02800.1
po11_olive_023376	28	28	-	-	27;90;95;110	Q96321	Internal Sure	Importin subunit alpha-1 Arabidopsis thaliana (Mouse-ear cress)	AT3G06720.1
po11_olive_023378	1	1	-	-	-	Q9M2T1	Internal Sure	AP3-complex subunit beta-A Arabidopsis thaliana (Mouse-ear cress)	AT3G55480.2
po11_olive_023379	26	-	-	-	-	Q42191	Internal Sure	Mitochondrial inner membrane protein OXA1 Arabidopsis thaliana (Mouse-ear cress)	AT5G62050.1
po11_olive_023380	99	99	64	-	19;23;64	O80765	Internal Sure	Pantothenate kinase 1 Arabidopsis thaliana (Mouse-ear cress)	AT1G60440.1
po11_olive_023382	4;108	108	-	120	-	A0SPJ4	Internal Sure	NAC transcription factor NAM-B1 Triticum dicoccoides (Wild emmer) (Triticum turgidum subsp. dicoccoides)	AT5G64530.1
po11_olive_023384	8;11;17	8;11;17	-	27	-	Q9LY51	N_terminal Putative	Phosphoinositide phospholipase C 7 Arabidopsis thaliana (Mouse-ear cress)	AT3G55940.1
po11_olive_023385	14;151	14	-	-	30	Q39433	N_terminal Sure	Ras-related protein RAB1BV Beta vulgaris (Sugar beet)	AT3G46060.1
po11_olive_023386	67;119;160	119;160	85	-	73;110	Q8L7U5	Internal Sure	Serine/threonine-protein phosphatase BSL1 Arabidopsis thaliana (Mouse-ear cress)	AT4G03080.1
po11_olive_023387	14;74;92;101;149;155	14;74;149;155	-	-	-	Q9M2Z4	N_terminal Sure	Membrane steroid-binding protein 2 Arabidopsis thaliana (Mouse-ear cress)	AT3G48890.1
po11_olive_023391	77	77	26	26	26;48;66;68	O49323	Internal Sure	Cellulose synthase-like protein D1 Arabidopsis thaliana (Mouse-ear cress)	AT2G33100.1
po11_olive_023392	56	56	-	4;5	73;84	Q8W4I7	N_terminal Sure	Calcium-dependent protein kinase 13 Arabidopsis thaliana (Mouse-ear cress)	AT3G51850.1
po11_olive_023396	6	-	-	124	-	Q9FJH0	C_terminal Putative	Ras-related protein RABA1f Arabidopsis thaliana (Mouse-ear cress)	AT5G60860.1
po11_olive_023142_split_1	18;26;63;108	18;26;63	31;73	73	31;73	P29162	Internal Sure	L-ascorbate oxidase homolog Nicotiana tabacum (Common tobacco)	AT1G55560.1
po11_olive_018901	7;17;70;126	7;17;70	-	-	-	O49403	N_terminal Sure	Heat stress transcription factor A-4a Arabidopsis thaliana (Mouse-ear cress)	AT4G18880.1
po11_olive_018905	91	91	-	18;123	-	Q5W7F2	N_terminal Sure	ADP-ribosylation factor GTPase-activating protein AGD3 Arabidopsis thaliana (Mouse-ear cress)	AT5G13300.1
po11_olive_018912	32;94	32	-	-	29	A0A022QD33	Internal Sure	Uncharacterized protein Erythranthe guttata (Yellow monkey flower) (Mimulus guttatus)	AT1G77550.1
po11_olive_018917	186	19	71	-	76	F6HKB7	N_terminal Sure	Putative uncharacterized protein Vitis vinifera (Grape)	AT5G03430.1
po11_olive_018919	182	182	134;164	-	59;62;69;97;99;102;134;140;164	P18616	N_terminal Putative	DNA-directed RNA polymerase II subunit 1 Arabidopsis thaliana (Mouse-ear cress)	AT4G35800.1
po11_olive_018924	92;101;143	101;143	-	1	-	U5GFS7	Internal Sure	Uncharacterized protein Populus trichocarpa (Western balsam poplar) (Populus balsamifera subsp. trichocarpa)	-
po11_olive_018925	161	161	-	-	-	A0A022RIT1	N_terminal Sure	Uncharacterized protein Erythranthe guttata (Yellow monkey flower) (Mimulus guttatus)	-
po11_olive_018926	6;126	6;126	13;29	-	15;32;79	Q84V22	Internal Sure	Phosphatidylserine decarboxylase proenzyme 1, mitochondrial Arabidopsis thaliana (Mouse-ear cress)	AT4G16700.1
po11_olive_018932	5;16	-	-	15	41	Q9SR02	Internal Sure	Mediator of RNA polymerase II transcription subunit 14 Arabidopsis thaliana (Mouse-ear cress)	AT3G04740.1
po11_olive_018935	29	-	-	-	16	Q9XIH7	N_terminal Sure	Putative polyol transporter 1 Arabidopsis thaliana (Mouse-ear cress)	AT3G18830.1
po11_olive_018937	174;179	174;179	66	-	66	Q42510	Internal Sure	ARF guanine-nucleotide exchange factor GNOM Arabidopsis thaliana (Mouse-ear cress)	AT1G13980.1
po11_olive_018939	19	19	-	-	-	Q9FNP8	Complete Sure	40S ribosomal protein S19-3 Arabidopsis thaliana (Mouse-ear cress)	AT5G61170.1
po11_olive_018943	87;180	87;180	190	10;191	27;37;40;191	Q00IB6	Internal Sure	RNA polymerase II C-terminal domain phosphatase-like 4 Arabidopsis thaliana (Mouse-ear cress)	AT5G58003.1
po11_olive_018947	17;20;40	17;20	14	14	14	Q9SF29	N_terminal Sure	Syntaxin-71 Arabidopsis thaliana (Mouse-ear cress)	AT3G09740.1
po11_olive_018948	70;104;105	70;104;105	50	50	50	P51567	Internal Sure	Serine/threonine-protein kinase AFC2 Arabidopsis thaliana (Mouse-ear cress)	AT4G24740.1
po11_olive_018961	85;102	85;102	-	-	-	K4BU79	N_terminal Sure	Uncharacterized protein Solanum lycopersicum (Tomato) (Lycopersicon esculentum)	-
po11_olive_018963	4;191	4;191	150;177;196	-	17;45;53;169;180	Q40359	Internal Sure	PHD finger protein Alfin1 Medicago sativa (Alfalfa)	AT2G02470.1
po11_olive_018964	6	-	-	-	-	Q9C5Y0	Internal Sure	Phospholipase D delta Arabidopsis thaliana (Mouse-ear cress)	AT4G35790.1
po11_olive_018965	21	21	-	-	46;57;72;83;107	Q9SRM5	C_terminal Putative	GDSL esterase/lipase CPRD49 Arabidopsis thaliana (Mouse-ear cress)	AT3G11210.1
po11_olive_018971	6;191;202	6;202	-	-	21	A5AJG2	Internal Sure	Putative uncharacterized protein Vitis vinifera (Grape)	-
po11_olive_018973	7	7	-	-	-	Q9FPW4	N_terminal Putative	Probable NOT transcription complex subunit VIP2 Arabidopsis thaliana (Mouse-ear cress)	AT1G07705.2
po11_olive_018974	46;132	46	124	124	124	O65719	Internal Sure	Heat shock 70 kDa protein 3 Arabidopsis thaliana (Mouse-ear cress)	AT3G09440.1
po11_olive_018977	121	-	21;131	21	21;132	Q9SPB1	C_terminal Putative	Leghemoglobin reductase Vigna unguiculata (Cowpea)	AT1G48030.1
po11_olive_018978	8	8	119	62;112	62;88;112;119	F4JLI5	Internal Sure	Xanthine dehydrogenase 2 Arabidopsis thaliana (Mouse-ear cress)	AT4G34900.1
po11_olive_018981	18;147	18;147	-	-	-	Q04088	Internal Sure	Probable transcription factor PosF21 Arabidopsis thaliana (Mouse-ear cress)	AT1G06070.1
po11_olive_018982	15;66;136	15;66	-	-	-	M0ZVV1	Internal Sure	Uncharacterized protein Solanum tuberosum (Potato)	AT3G01160.1
po11_olive_018984	19	19	11	11	11	A0A022RWN5	Internal Sure	Uncharacterized protein Erythranthe guttata (Yellow monkey flower) (Mimulus guttatus)	AT3G50590.1
po11_olive_018986	31	31	-	12	12;14	Q93VG8	C_terminal Putative	DeSI-like protein At4g17486 Arabidopsis thaliana (Mouse-ear cress)	AT4G17486.1
po11_olive_018991	33;40	33;40	-	-	-	O22969	Complete Sure	Uncharacterized protein At2g34160 Arabidopsis thaliana (Mouse-ear cress)	AT1G29250.1
po11_olive_018995	67	-	-	-	-	Q9FT52	Complete Sure	ATP synthase subunit d, mitochondrial Arabidopsis thaliana (Mouse-ear cress)	AT3G52300.1
po11_olive_018996	7;85	7	-	-	-	A0A068TU79	Internal Sure	Coffea canephora DH200=94 genomic scaffold, scaffold_4 Coffea canephora (Robusta coffee)	AT4G21660.2
po11_olive_018997	43;189	189	71	-	17;71;86;127;155	Q9C516	Internal Sure	Extra-large guanine nucleotide-binding protein 3 Arabidopsis thaliana (Mouse-ear cress)	AT1G31930.1
po11_olive_018999	27	27	-	-	-	M1B9P4	Internal Sure	Uncharacterized protein Solanum tuberosum (Potato)	AT1G10510.1
po11_olive_019003	189	189	8;147	-	24;84;147	Q05001	C_terminal Sure	NADPH--cytochrome P450 reductase Catharanthus roseus (Madagascar periwinkle) (Vinca rosea)	AT4G30210.1
po11_olive_019004	10;58	10;58;71	111	112	96;112	Q3EBF7	Internal Sure	Delta(8)-fatty-acid desaturase 2 Arabidopsis thaliana (Mouse-ear cress)	AT2G46210.1
po11_olive_019005	89	89	134	41;73	41;73;134	Q9LS28	N_terminal Sure	Transcription factor GTE12 Arabidopsis thaliana (Mouse-ear cress)	AT5G46550.1
po11_olive_019007	7;35	7;35	23;68;151;158	-	23;68;98;99;151;158	A0A068UQF5	Internal Sure	Coffea canephora DH200=94 genomic scaffold, scaffold_46 Coffea canephora (Robusta coffee)	-
po11_olive_019008	116	-	15;103	5;16	16;17;104	Q7XSA2	Internal Sure	Protein argonaute 1B Oryza sativa subsp. japonica (Rice)	AT1G48410.2
po11_olive_019009	25	25	-	-	-	Q9ZVT9	N_terminal Sure	C2 and GRAM domain-containing protein At1g03370 Arabidopsis thaliana (Mouse-ear cress)	AT1G03370.1
po11_olive_019013	181;192;200	178;181;192	-	-	59	Q40665	Internal Sure	Tubulin beta-3 chain Oryza sativa subsp. japonica (Rice)	AT1G75780.1
po11_olive_019016	3	3	-	-	82	A0A022RD38	Internal Sure	Uncharacterized protein Erythranthe guttata (Yellow monkey flower) (Mimulus guttatus)	AT4G38640.1
po11_olive_019017	40	-	-	15	15;31	O64697	N_terminal Putative	Cytochrome P450 710A1 Arabidopsis thaliana (Mouse-ear cress)	AT5G19300.1
po11_olive_019019	10	10	-	-	35	Q9SD81	Internal Sure	Glycerophosphodiester phosphodiesterase GDPD6 Arabidopsis thaliana (Mouse-ear cress)	AT5G08030.1
po11_olive_019021	9;197	9;197	-	-	104;111	Q9C5S9	Internal Sure	Cysteine-rich receptor-like protein kinase 6 Arabidopsis thaliana (Mouse-ear cress)	AT1G70740.1
po11_olive_019024	140	140	27;77;113	13	11;13;27;48;57;77;113	Q6DR10-2	Internal Sure	2 of Protein trichome birefringence-like 43 OS=Arabidopsis thaliana GN=TBL43	AT1G29050.1
po11_olive_019025	3;16	16	69;90	-	13	Q6L3Y2	Internal Sure	Putative late blight resistance protein homolog R1B-11 Solanum demissum (Wild potato)	-
po11_olive_019026	81;116	81;116	118	-	68;94;106	Q8L7I1	N_terminal Sure	Uncharacterized protein At4g10930 Arabidopsis thaliana (Mouse-ear cress)	AT4G10930.1
po11_olive_019031	13;158;198	13;158;198	42	14;42	14;42	Q9FX64	N_terminal Sure	Homologous-pairing protein 2 homolog Arabidopsis thaliana (Mouse-ear cress)	AT1G13330.1
po11_olive_019035	73;109	73;109	106;142	-	106;117;142	A0A068U0A6	C_terminal Putative	Coffea canephora DH200=94 genomic scaffold, scaffold_7 Coffea canephora (Robusta coffee)	AT5G56550.1
po11_olive_019036	11;13	13	-	-	-	O64477	Internal Sure	G-type lectin S-receptor-like serine/threonine-protein kinase At2g19130 Arabidopsis thaliana (Mouse-ear cress)	AT2G19130.1
po11_olive_019039	5;17;96	5;17;96	-	2;12	14	Q9FM19	C_terminal Putative	Hypersensitive-induced response protein 1 Arabidopsis thaliana (Mouse-ear cress)	AT5G62740.1
po11_olive_019040	47;50	47	-	-	-	M1CIE6	C_terminal Putative	Uncharacterized protein Solanum tuberosum (Potato)	AT5G50740.3
po11_olive_019041	167	167	129	-	72;129	O80722	C_terminal Putative	Pectinesterase 4 Arabidopsis thaliana (Mouse-ear cress)	AT2G47030.1
po11_olive_019042	1	1	93	-	95;121	Q42707	Internal Sure	Furostanol glycoside 26-O-beta-glucosidase Cheilocostus speciosus (Crepe ginger) (Costus speciosus)	AT2G44480.1
po11_olive_019045	67	-	-	-	137	A0A068UBA3	Internal Sure	Coffea canephora DH200=94 genomic scaffold, scaffold_19 Coffea canephora (Robusta coffee)	-
po11_olive_019049	169	-	69	-	69;103;146	P42794	Complete Sure	60S ribosomal protein L11-2 Arabidopsis thaliana (Mouse-ear cress)	AT5G45775.2
po11_olive_019051	49	49	-	-	51;56;78;114	V5NXB1	Internal Sure	Ethylene insensitive 3 Coffea arabica (Arabian coffee)	-
po11_olive_019054	7;89	-	91	-	45;91	Q43011	C_terminal Putative	Asparagine synthetase [glutamine-hydrolyzing] 2 Oryza sativa subsp. japonica (Rice)	AT5G10240.1
po11_olive_019057	16	16	-	-	78	A9T682	C_terminal Putative	EF1Bgamma class glutathione S-transferase Physcomitrella patens subsp. patens (Moss)	-
po11_olive_019060	1;78;98;103;117	1;98;103	-	-	60;65;87;91;101	A0A022QA78	Complete Putative	Uncharacterized protein Erythranthe guttata (Yellow monkey flower) (Mimulus guttatus)	AT1G48440.1
po11_olive_019061	11;13;92	11	98	9;98	17;101	A0A022QV20	C_terminal Putative	Uncharacterized protein Erythranthe guttata (Yellow monkey flower) (Mimulus guttatus)	AT2G16460.1
po11_olive_019062	4	4	49	-	26;97	Q9FPT1-2	Internal Sure	2 of Ubiquitin carboxyl-terminal hydrolase 12 OS=Arabidopsis thaliana GN=UBP12	AT5G06600.1
po11_olive_019065	101	-	14;78	-	14;78	Q8LFH6	Complete Sure	Actin-depolymerizing factor 12 Arabidopsis thaliana (Mouse-ear cress)	AT5G52360.1
po11_olive_019066	96	-	-	-	46;74;87	K4CHP8	C_terminal Sure	Uncharacterized protein Solanum lycopersicum (Tomato) (Lycopersicon esculentum)	AT1G55840.1
po11_olive_019067	3;45	3;45	-	-	-	Q8L586	C_terminal Putative	Uncharacterized membrane protein At4g09580 Arabidopsis thaliana (Mouse-ear cress)	AT4G09580.1
po11_olive_019068	3	3	5	5	16;66;92;124	Q9SSE9	Internal Sure	Lysine-specific demethylase JMJ25 Arabidopsis thaliana (Mouse-ear cress)	AT1G11950.1
po11_olive_019069	151	151	-	-	37;48;53;109;118;183	O82039	Internal Sure	Probable UDP-N-acetylglucosamine--peptide N-acetylglucosaminyltransferase SPINDLY Petunia hybrida (Petunia)	AT3G11540.1
po11_olive_019072	99	99	-	1	37	Q94EI9	C_terminal Sure	Probable sugar phosphate/phosphate translocator At3g14410 Arabidopsis thaliana (Mouse-ear cress)	AT3G14410.1
po11_olive_019073	5;195	5;195	-	-	36;53;98	D0N4E2	Internal Sure	Serine/threonine-protein kinase PKZ1 Phytophthora infestans (strain T30-4) (Potato late blight fungus)	AT5G18190.1
po11_olive_019075	51	-	121	4;108	33;103;108;109	Q9FGY4	N_terminal Sure	F-box protein At5g49610 Arabidopsis thaliana (Mouse-ear cress)	AT5G49610.1
po11_olive_019079	3;9	9;135	-	150	44	A0A022S2I0	Internal Sure	Uncharacterized protein Erythranthe guttata (Yellow monkey flower) (Mimulus guttatus)	AT5G48520.1
po11_olive_019080	145	145	-	-	45;80	O22478	Internal Sure	Importin subunit alpha Solanum lycopersicum (Tomato) (Lycopersicon esculentum)	AT4G16143.1
po11_olive_019083	5	-	-	6	95;134	Q93Y01	C_terminal Putative	Ubiquitin carboxyl-terminal hydrolase 9 Arabidopsis thaliana (Mouse-ear cress)	AT4G10590.2
po11_olive_019085	2;175	2	22	-	22;133	A0A061EHI7	Internal Sure	Glycosyl hydrolase family 81 protein Theobroma cacao (Cacao) (Cocoa)	AT5G15870.1
po11_olive_019086	16	16	80	8	11;30;80;126	Q9M8Z7-2	Internal Sure	2 of Sterol 3-beta-glucosyltransferase UGT80A2 OS=Arabidopsis thaliana GN=UGT80A2	AT5G24750.1
po11_olive_019087	22	22	8;88	-	88	A0A068UFP2	Internal Sure	Coffea canephora DH200=94 genomic scaffold, scaffold_26 Coffea canephora (Robusta coffee)	-
po11_olive_019092	50	50	129	-	82;98	A0A022QGT8	Internal Sure	Uncharacterized protein Erythranthe guttata (Yellow monkey flower) (Mimulus guttatus)	AT4G29790.1
po11_olive_019094	4;93	93	26;49	7	26;49	Q10CJ2	Complete Putative	Eukaryotic translation initiation factor 5A-2, putative, expressed Oryza sativa subsp. japonica (Rice)	AT1G13950.1
po11_olive_019095	5;6;48;52	5;48	-	-	29	P13447	Internal Sure	Anther-specific protein LAT52 Solanum lycopersicum (Tomato) (Lycopersicon esculentum)	AT5G45880.1
po11_olive_019096	26	26	-	2	-	O04425	Internal Sure	Flowering time control protein FCA Arabidopsis thaliana (Mouse-ear cress)	AT1G48440.1
po11_olive_019097	30;198	30	-	-	29;131;167;182	Q94CD5	Internal Sure	Ubiquitin-like modifier-activating enzyme atg7 Arabidopsis thaliana (Mouse-ear cress)	AT5G45900.1
po11_olive_019101	129	129	-	-	170	O23372	Internal Sure	Probable histone-lysine N-methyltransferase ATXR3 Arabidopsis thaliana (Mouse-ear cress)	AT4G15180.1
po11_olive_019103	201	201	-	-	131	Q9LZI2	Internal Sure	UDP-glucuronic acid decarboxylase 2 Arabidopsis thaliana (Mouse-ear cress)	AT3G62830.1
po11_olive_019104	9;17;126	126	-	-	124	Q8H191	Internal Sure	Probable polyamine oxidase 4 Arabidopsis thaliana (Mouse-ear cress)	AT1G65840.1
po11_olive_019106	112	-	-	91	89	Q9LX20	Internal Sure	Aspartic proteinase-like protein 1 Arabidopsis thaliana (Mouse-ear cress)	AT5G10080.1
po11_olive_019109	17;40	17;40	-	14	-	Q9SF29	N_terminal Sure	Syntaxin-71 Arabidopsis thaliana (Mouse-ear cress)	AT3G09740.1
po11_olive_019110	11	11	96;132	-	96;132	Q6JB11	N_terminal Putative	Protein MATERNALLY EXPRESSED GENE 5 Zea mays (Maize)	AT1G76940.1
po11_olive_019111	2;14	2;14	-	-	-	Q9SZH2	C_terminal Putative	Peroxidase 43 Arabidopsis thaliana (Mouse-ear cress)	AT4G25980.1
po11_olive_019114	7	7	83	-	41;62;73;81;83	Q9LPL4	C_terminal Putative	F-box protein SKP2A Arabidopsis thaliana (Mouse-ear cress)	AT1G21410.1
po11_olive_019118	62	-	-	-	86	P08926	C_terminal Putative	RuBisCO large subunit-binding protein subunit alpha, chloroplastic Pisum sativum (Garden pea)	AT2G28000.1
po11_olive_019119	52	52	-	-	138	Q9LDA7	N_terminal Sure	Probable protein phosphatase 2C 39 Arabidopsis thaliana (Mouse-ear cress)	AT3G15260.1
po11_olive_019122	3	-	-	-	77	A0A022QL25	N_terminal Sure	Uncharacterized protein Erythranthe guttata (Yellow monkey flower) (Mimulus guttatus)	AT1G70160.1
po11_olive_019123	35	35	52	10	78;126;143;176	Q8L736	Internal Sure	F-box/kelch-repeat protein SKIP11 Arabidopsis thaliana (Mouse-ear cress)	AT2G02870.1
po11_olive_019125	1	1	-	-	-	Q38869	C_terminal Putative	Calcium-dependent protein kinase 4 Arabidopsis thaliana (Mouse-ear cress)	AT4G09570.1
po11_olive_019127	18	18	21	3	21;87;100	M1BEU7	Complete Sure	Uncharacterized protein Solanum tuberosum (Potato)	-
po11_olive_019130	36	-	43	-	21;26;43;93	P92519	C_terminal Putative	Uncharacterized mitochondrial protein AtMg00810 Arabidopsis thaliana (Mouse-ear cress) Mitochondrion	AT4G23160.1
po11_olive_019134	13;133	13;133	-	-	-	Q9FY06	Internal Sure	Inner membrane protein PPF-1, chloroplastic Pisum sativum (Garden pea)	AT2G28800.1
po11_olive_019135	18;21	18;21	-	-	-	P92519	C_terminal Putative	Uncharacterized mitochondrial protein AtMg00810 Arabidopsis thaliana (Mouse-ear cress) Mitochondrion	ATMG00810.1
po11_olive_019136	103	103	-	-	62	Q9LRP2	Internal Sure	Probable sugar phosphate/phosphate translocator At3g17430 Arabidopsis thaliana (Mouse-ear cress)	AT3G17430.1
po11_olive_019137	155	155	84	3;91	86;93	Q41142	C_terminal Putative	Phospholipase D alpha 1 Ricinus communis (Castor bean)	AT3G15730.1
po11_olive_019142	114	114	-	-	55	P21342	Internal Sure	Pyrophosphate--fructose 6-phosphate 1-phosphotransferase subunit alpha Solanum tuberosum (Potato)	AT1G20950.1
po11_olive_019143	167	167	-	-	151	A0A022S1P1	Complete Sure	Uncharacterized protein Erythranthe guttata (Yellow monkey flower) (Mimulus guttatus)	AT2G47770.1
po11_olive_019146	1;4;92;130	4;76;92	26	-	26;127	A0A068UN84	Internal Sure	Coffea canephora DH200=94 genomic scaffold, scaffold_36 Coffea canephora (Robusta coffee)	AT5G59500.1
po11_olive_019153	15	15	-	-	-	O81821	N_terminal Sure	Heat stress transcription factor A-1b Arabidopsis thaliana (Mouse-ear cress)	AT5G16820.1
po11_olive_019155	82	82	-	-	76;105	Q9XGM1	N_terminal Sure	V-type proton ATPase subunit D Arabidopsis thaliana (Mouse-ear cress)	AT3G58730.1
po11_olive_019157	8	8	128	180	14;28;53;54;132;139;160;184	Q9FMJ0	Internal Sure	Phosphatidylinositol 4-kinase beta 1 Arabidopsis thaliana (Mouse-ear cress)	AT5G64070.1
po11_olive_019160	38;49;69	38;49;69	79	-	22;79	A0A022RZ05	C_terminal Putative	Uncharacterized protein Erythranthe guttata (Yellow monkey flower) (Mimulus guttatus)	-
po11_olive_019161	40;127	127	-	-	24;132;186	Q9LZX8	Internal Sure	Brefeldin A-inhibited guanine nucleotide-exchange protein 2 Arabidopsis thaliana (Mouse-ear cress)	AT3G60860.1
po11_olive_019162	89	-	-	-	-	M0ZI28	C_terminal Sure	Uncharacterized protein Solanum tuberosum (Potato)	AT5G05670.2
po11_olive_019164	11;82	11	22	-	22	Q9FZ48-2	Complete Putative	2 of Ubiquitin-conjugating enzyme E2 36 OS=Arabidopsis thaliana GN=UBC36	AT1G16890.3
po11_olive_019166	77	-	9	-	89;116;118	F4I2J8	Internal Sure	Cactin Arabidopsis thaliana (Mouse-ear cress)	AT1G03910.2
po11_olive_019167	17	17	-	-	-	P10978	Internal Sure	Retrovirus-related Pol polyprotein from transposon TNT 1-94 Nicotiana tabacum (Common tobacco)	-
po11_olive_019168	101;115	101	35	7	35;106	A0A022RII2	C_terminal Putative	Uncharacterized protein Erythranthe guttata (Yellow monkey flower) (Mimulus guttatus)	-
po11_olive_019170	129	-	-	-	26;34;71;106	Q9LZ98	Internal Sure	ABC transporter I family member 20 Arabidopsis thaliana (Mouse-ear cress)	AT5G02270.2
po11_olive_019171	159;162	159;162	52	-	52;62;116;120;136	F4J3T8	C_terminal Putative	Phosphatidylinositol-3-phosphatase myotubularin-1 Arabidopsis thaliana (Mouse-ear cress)	AT3G10550.1
po11_olive_019172	32	-	-	96	-	Q9ZNS0	Internal Sure	Probable polyol transporter 3 Arabidopsis thaliana (Mouse-ear cress)	AT2G18480.1
po11_olive_019173	201	201	142;163	125;191	105;125;142;160;163;191	A0A022RSX1	N_terminal Putative	Uncharacterized protein Erythranthe guttata (Yellow monkey flower) (Mimulus guttatus)	-
po11_olive_019174	7	7	-	-	49;107	A2Q1V6	Internal Sure	Cysteine protease ATG4 Medicago truncatula (Barrel medic) (Medicago tribuloides)	AT3G59950.1
po11_olive_019176	133	-	32;108	-	34;110	Q9FLE8	Internal Sure	Uncharacterized protein At5g39865 Arabidopsis thaliana (Mouse-ear cress)	AT5G13810.1
po11_olive_019177	1;45	1;45	-	-	17	A8MS41-5	Internal Sure	5 of Carbon catabolite repressor protein 4 homolog 4 OS=Arabidopsis thaliana GN=CCR4-4	AT1G31500.4
po11_olive_019179	13;201	13;201	53;94;143	-	53;59;94;129;145;173	Q05967	Internal Sure	Polygalacturonase Nicotiana tabacum (Common tobacco)	AT3G07820.1
po11_olive_019182	7;134	7	85	5	65;85;121	F4I037	Internal Sure	Protein trichome berefringence-like 7 Arabidopsis thaliana (Mouse-ear cress)	AT1G48880.1
po11_olive_019184	95	-	-	-	41	M1BK57	Internal Sure	Uncharacterized protein Solanum tuberosum (Potato)	-
po11_olive_019189	8	8	-	29	19	M5W4Z8	Complete Sure	Uncharacterized protein Prunus persica (Peach) (Amygdalus persica)	AT3G55240.1
po11_olive_019190	9	9	-	-	-	Q9FUY2	N_terminal Sure	Transcriptional corepressor LEUNIG Arabidopsis thaliana (Mouse-ear cress)	AT4G32551.2
po11_olive_019192	38;41	41	-	3	20	Q9ZW07	Internal Sure	Pumilio homolog 1 Arabidopsis thaliana (Mouse-ear cress)	AT2G29200.1
po11_olive_019194	10;135	10;135	42	-	69;90	Q9C701	Internal Sure	Mitotic checkpoint protein BUB3.2 Arabidopsis thaliana (Mouse-ear cress)	AT1G49910.1
po11_olive_019196	20;35	-	73	-	73	A0A068U8R1	C_terminal Putative	Coffea canephora DH200=94 genomic scaffold, scaffold_11 Coffea canephora (Robusta coffee)	AT3G07565.4
po11_olive_019197	16;43	4;16	-	-	-	Q9SHG6	N_terminal Sure	Septin and tuftelin-interacting protein 1 homolog 1 Arabidopsis thaliana (Mouse-ear cress)	AT1G17070.1
po11_olive_019198	8	8	-	14	-	Q9FX97	C_terminal Putative	Putative fucosyltransferase-like protein Arabidopsis thaliana (Mouse-ear cress)	AT1G49710.1
po11_olive_019107_split_0	3	3	-	-	39	P35338	Internal Sure	Exopolygalacturonase Zea mays (Maize)	AT3G07820.1
po11_olive_016201	47	47	-	77;171	77;103;171	A0A068TLM3	C_terminal Putative	Coffea canephora DH200=94 genomic scaffold, scaffold_1 Coffea canephora (Robusta coffee)	-
po11_olive_016202	2;17	2;17	-	-	54;81	Q9FFU6	Internal Sure	Cytochrome b561, DM13 and DOMON domain-containing protein At5g54830 Arabidopsis thaliana (Mouse-ear cress)	AT5G54830.1
po11_olive_016207	7;22;121	7;22;88;121	-	-	-	Q38859	Complete Sure	DNA-directed RNA polymerases II, IV and V subunit 11 Arabidopsis thaliana (Mouse-ear cress)	AT3G52090.2
po11_olive_016208	1;8	1;8	-	-	48	M1D605	Complete Putative	Uncharacterized protein Solanum tuberosum (Potato)	AT1G15780.1
po11_olive_016209	24	24	-	-	74	A0A068UZW1	Complete Sure	Coffea canephora DH200=94 genomic scaffold, scaffold_77 Coffea canephora (Robusta coffee)	AT4G38495.1
po11_olive_016212	96	-	-	6	88	P14219	Internal Sure	Alcohol dehydrogenase 1 Pennisetum americanum (Pearl millet) (Pennisetum glaucum)	-
po11_olive_016213	106;153	153	62;138;166	2;167	63;80;139;142	A0A022RUS2	C_terminal Putative	Uncharacterized protein Erythranthe guttata (Yellow monkey flower) (Mimulus guttatus)	AT5G66010.1
po11_olive_016215	86;98	86	55	-	57;88	Q84JM4	Internal Sure	Topless-related protein 3 Arabidopsis thaliana (Mouse-ear cress)	AT5G27030.2
po11_olive_016217	17	17	13	13	13;42	Q94CL8	N_terminal Sure	Probable protein phosphatase 2C 48 Arabidopsis thaliana (Mouse-ear cress)	AT3G55050.1
po11_olive_016223	159	-	28	-	28;71	F6H0F0	N_terminal Sure	Putative uncharacterized protein Vitis vinifera (Grape)	AT1G21380.1
po11_olive_016225	32;44;89	44;89	70;129	-	70;100;130;185	P10978	C_terminal Putative	Retrovirus-related Pol polyprotein from transposon TNT 1-94 Nicotiana tabacum (Common tobacco)	-
po11_olive_016227	175	-	115	6	83;115	Q9FLV5	Internal Sure	Probable peroxidase 61 Arabidopsis thaliana (Mouse-ear cress)	AT5G24070.1
po11_olive_016229	38	-	-	-	-	Q9FZ84	N_terminal Sure	Glycine-rich RNA-binding protein 6, mitochondrial Arabidopsis thaliana (Mouse-ear cress)	AT5G51300.1
po11_olive_016230	98	98	-	5	18;22;36;60	Q9LU41	Internal Sure	Calcium-transporting ATPase 9, plasma membrane-type Arabidopsis thaliana (Mouse-ear cress)	AT3G21180.1
po11_olive_016231	23	23	-	-	-	Q9FJ98	Complete Putative	DNA-directed RNA polymerases II, IV and V subunit 6A Arabidopsis thaliana (Mouse-ear cress)	AT5G51940.1
po11_olive_016232	114	114	-	4;10	118;121	Q8LCT3	N_terminal Putative	Thioredoxin-like 2-2, chloroplastic Arabidopsis thaliana (Mouse-ear cress)	AT4G29670.2
po11_olive_016234	83	83	28	-	28	Q94AP0	Internal Sure	Allantoinase Arabidopsis thaliana (Mouse-ear cress)	AT4G04955.1
po11_olive_016235	163	-	139	139	139	P25083	N_terminal Sure	ADP,ATP carrier protein, mitochondrial Solanum tuberosum (Potato)	AT3G08580.1
po11_olive_016236	73	73	67	-	67	Q9M1K2	Internal Sure	Phosphatidylinositol 4-phosphate 5-kinase 4 Arabidopsis thaliana (Mouse-ear cress)	AT3G56960.1
po11_olive_016237	116;136;143	116;136;143	-	-	-	Q9AT35	Complete Sure	60S ribosomal protein L23a Daucus carota (Wild carrot)	AT2G39460.1
po11_olive_016238	75	101	-	-	38;51	Q41630	N_terminal Sure	ADP,ATP carrier protein 2, mitochondrial Triticum aestivum (Wheat)	AT4G28390.1
po11_olive_016239	134;163	163	-	10	171	Q8GZ63	N_terminal Sure	Pentatricopeptide repeat-containing protein At5g25630 Arabidopsis thaliana (Mouse-ear cress)	AT5G25630.2
po11_olive_016242	129	129	48	12	12;13	Q7XHI9	Internal Sure	Transcription factor bHLH84 Arabidopsis thaliana (Mouse-ear cress)	AT2G14760.3
po11_olive_016245	19	19	-	-	-	Q940D0-2	Internal Sure	2 of Two-component response regulator ARR1 OS=Arabidopsis thaliana GN=ARR1	AT2G46490.1
po11_olive_016248	88	-	-	-	21;31	Q0DJC5	N_terminal Sure	Dolichyl-diphosphooligosaccharide--protein glycosyltransferase subunit 1A Oryza sativa subsp. japonica (Rice)	AT2G01720.1
po11_olive_016255	42;55	42;55	-	-	111	Q71H73	Complete Sure	Histone H3.3 Vitis vinifera (Grape)	AT5G10980.1
po11_olive_016256	15	15	-	-	-	Q8RXD9	Internal Sure	4-alpha-glucanotransferase DPE2 Arabidopsis thaliana (Mouse-ear cress)	AT2G40840.1
po11_olive_016258	3;54	3;54	-	-	-	A0A061GBD1	Internal Sure	CASC3/Barentsz eIF4AIII binding, putative isoform 4 Theobroma cacao (Cacao) (Cocoa)	AT1G80000.1
po11_olive_016259	131	131	-	3;137	53;72	Q8VZ17	C_terminal Putative	Histone-lysine N-methyltransferase, H3 lysine-9 specific SUVH6 Arabidopsis thaliana (Mouse-ear cress)	AT2G22740.2
po11_olive_016261	23;59;93	59	-	-	33	Q9SAG8	C_terminal Putative	Chaperone protein dnaJ 8, chloroplastic Arabidopsis thaliana (Mouse-ear cress)	AT1G80920.1
po11_olive_016265	100;173	100	-	-	69;135;138	O64571	Internal Sure	UBP1-associated proteins 1C Arabidopsis thaliana (Mouse-ear cress)	AT2G19380.1
po11_olive_016266	84;131	84;131	-	3	-	Q9LXC0	N_terminal Putative	Guanosine nucleotide diphosphate dissociation inhibitor At5g09550 Arabidopsis thaliana (Mouse-ear cress)	AT5G09550.1
po11_olive_016267	9;137;180	9;137;180	-	-	59	Q9M4G4	Internal Sure	Phosphoglucomutase, cytoplasmic Solanum tuberosum (Potato)	AT1G70730.3
po11_olive_016268	129	129	55;116	-	55;73;116	Q9FWS1	Internal Sure	Auxilin-like protein 1 Arabidopsis thaliana (Mouse-ear cress)	AT1G75310.1
po11_olive_016271	202	-	-	-	118;187	Q9LZI2	Internal Sure	UDP-glucuronic acid decarboxylase 2 Arabidopsis thaliana (Mouse-ear cress)	AT3G62830.1
po11_olive_016275	1;17;84;137	1;17;84	106	205	43;106	Q9FG38	C_terminal Sure	Sorting nexin 1 Arabidopsis thaliana (Mouse-ear cress)	AT5G06140.1
po11_olive_016276	4	4	-	-	28;42	A0A068U1P1	Internal Sure	Coffea canephora DH200=94 genomic scaffold, scaffold_8 Coffea canephora (Robusta coffee)	-
po11_olive_016277	124	-	-	-	95;107	A0A068VIU6	N_terminal Putative	Coffea canephora DH200=94 genomic scaffold, scaffold_1455 Coffea canephora (Robusta coffee)	AT5G65260.1
po11_olive_016278	122	-	-	-	-	A0A022QT09	Internal Sure	Uncharacterized protein Erythranthe guttata (Yellow monkey flower) (Mimulus guttatus)	-
po11_olive_016279	9	9	-	-	83	M5XMT9	N_terminal Sure	Uncharacterized protein Prunus persica (Peach) (Amygdalus persica)	-
po11_olive_016281	36;79	-	15;83	15	15;139	P46248	C_terminal Putative	Aspartate aminotransferase, chloroplastic Arabidopsis thaliana (Mouse-ear cress)	AT4G31990.3
po11_olive_016282	109	109	59	-	59	Q9SA18	Internal Sure	Bifunctional aspartokinase/homoserine dehydrogenase 1, chloroplastic Arabidopsis thaliana (Mouse-ear cress)	AT1G31230.1
po11_olive_016283	7;104	7	12	12	12;92	Q9LU93	N_terminal Putative	Mitotic spindle checkpoint protein MAD2 Arabidopsis thaliana (Mouse-ear cress)	AT3G25980.1
po11_olive_016285	98	98	32	-	31;32;83	A5AXA9	Internal Sure	Putative uncharacterized protein Vitis vinifera (Grape)	-
po11_olive_016286	63	-	24	-	12;24;117	M5VVB7	Internal Sure	Uncharacterized protein Prunus persica (Peach) (Amygdalus persica)	-
po11_olive_016288	5;43;54;55	5;43;54;55	10	10	-	Q5M9R1	C_terminal Putative	Uncharacterized protein	-
po11_olive_016291	82;141	141	-	-	-	Q9SW70	C_terminal Putative	Stress-related protein Vitis riparia (Frost grape) (Vitis vulpina)	AT3G05500.1
po11_olive_016292	23	23	48;60;121	-	48;60;104;121	A0A022QH63	Internal Sure	Uncharacterized protein Erythranthe guttata (Yellow monkey flower) (Mimulus guttatus)	AT5G54200.1
po11_olive_016294	20	-	-	-	-	A0A022Q5G2	C_terminal Putative	Uncharacterized protein Erythranthe guttata (Yellow monkey flower) (Mimulus guttatus)	AT5G07330.1
po11_olive_016295	1;20;86	1;20;86	16	-	17;63	O64749-2	C_terminal Putative	2 of Putative UDP-arabinose 4-epimerase 2 OS=Arabidopsis thaliana GN=At2g34850	AT2G34850.1
po11_olive_016296	54	54	14	14;37	37	Q9ZUL5	Internal Sure	Protein CHROMATIN REMODELING 19 Arabidopsis thaliana (Mouse-ear cress)	AT1G50410.1
po11_olive_016301	193	193	82	-	79;82;113;114	O23254	C_terminal Putative	Serine hydroxymethyltransferase 4 Arabidopsis thaliana (Mouse-ear cress)	AT4G13930.1
po11_olive_016303	136	-	-	-	-	Q9LNJ5	N_terminal Sure	Transcription factor bHLH13 Arabidopsis thaliana (Mouse-ear cress)	AT1G01260.1
po11_olive_016304	12;40;81	12;40;81	-	-	43	Q6NQB7-2	Internal Sure	2 of Beta-1,3-galactosyltransferase 7 OS=Arabidopsis thaliana GN=B3GALT7	AT1G77810.1
po11_olive_016307	7;162	7;162	136	-	51;124	Q06009	C_terminal Putative	Serine/threonine-protein phosphatase PP2A catalytic subunit Medicago sativa (Alfalfa)	AT3G58500.1
po11_olive_016308	29;133	133	-	119	119	F4I0P8	Internal Sure	Vacuolar protein sorting-associated protein 35B Arabidopsis thaliana (Mouse-ear cress)	AT1G75850.1
po11_olive_016312	134	134	-	6;9	21	A0A022RUC2	Internal Sure	Uncharacterized protein Erythranthe guttata (Yellow monkey flower) (Mimulus guttatus)	AT2G34090.2
po11_olive_016313	36;212	36	83;142	-	28;73;78;83;142;205	Q5W9E7	Internal Sure	Crossover junction endonuclease MUS81 Arabidopsis thaliana (Mouse-ear cress)	AT4G30870.1
po11_olive_016314	28	-	-	-	107	A0A068TXG5	Internal Sure	Coffea canephora DH200=94 genomic scaffold, scaffold_5 Coffea canephora (Robusta coffee)	AT1G48650.2
po11_olive_016318	2;5;11	2;5;11	-	-	-	Q9LPS1	C_terminal Putative	Hexokinase-3 Arabidopsis thaliana (Mouse-ear cress)	AT1G50460.1
po11_olive_016319	27	27	-	-	-	Q05001	Internal Sure	NADPH--cytochrome P450 reductase Catharanthus roseus (Madagascar periwinkle) (Vinca rosea)	AT2G18510.1
po11_olive_016320	13;120	13;120	-	-	-	A0A022RIT1	Internal Sure	Uncharacterized protein Erythranthe guttata (Yellow monkey flower) (Mimulus guttatus)	-
po11_olive_016327	5	5	50;68	8;11	11;21;24;39;42;50;68;108;124;126;205	Q9M364	Internal Sure	Histone-lysine N-methyltransferase ATX3 Arabidopsis thaliana (Mouse-ear cress)	AT3G61740.1
po11_olive_016331	106	106	-	76	76;132;162;178	A0A068VIQ5	Internal Sure	Coffea canephora DH200=94 genomic scaffold, scaffold_551 Coffea canephora (Robusta coffee)	-
po11_olive_016332	90	-	51;69	-	53;71;78	Q0JHZ2	Internal Sure	Zinc finger CCCH domain-containing protein 11 Oryza sativa subsp. japonica (Rice)	AT2G20280.1
po11_olive_016338	41	41	43	-	44	Q38959	Internal Sure	Pentatricopeptide repeat-containing protein At3g26630, chloroplastic Arabidopsis thaliana (Mouse-ear cress)	AT3G26630.1
po11_olive_016347	7;192;208;211	192;208;211	23	-	-	Q42093	Internal Sure	ABC transporter C family member 2 Arabidopsis thaliana (Mouse-ear cress)	AT2G34660.1
po11_olive_016348	94;103;109	94;109	-	-	-	Q9M2Z4	N_terminal Putative	Membrane steroid-binding protein 2 Arabidopsis thaliana (Mouse-ear cress)	AT3G48890.1
po11_olive_016352	58;112	58;112	-	-	-	Q9SF40	Internal Sure	60S ribosomal protein L4-1 Arabidopsis thaliana (Mouse-ear cress)	AT3G09630.1
po11_olive_016353	17;41;76	17;41;76	67	-	67;114	A0A068TZ37	Internal Sure	Coffea canephora DH200=94 genomic scaffold, scaffold_6 Coffea canephora (Robusta coffee)	-
po11_olive_016357	5	5	181	-	15;125;155;183	O80560-2	Internal Sure	2 of Type I inositol 1,4,5-trisphosphate 5-phosphatase 12 OS=Arabidopsis thaliana GN=5PTASE12	AT2G43900.1
po11_olive_016360	108	108	-	8	44	Q96007	Complete Sure	NADH-ubiquinone oxidoreductase chain 3 Allium cepa (Onion) Mitochondrion	AT2G07751.1
po11_olive_016361	136;169	-	-	-	-	Q9M841	N_terminal Sure	Peroxisome biogenesis protein 12 Arabidopsis thaliana (Mouse-ear cress)	AT3G04460.1
po11_olive_016363	183	183	17;178	7;101	18;24;78;91;110;126;154;197	Q9MAH1	Internal Sure	TPR repeat-containing thioredoxin TTL1 Arabidopsis thaliana (Mouse-ear cress)	AT1G53300.1
po11_olive_016370	106	106	96	-	96	Q7Y223	N_terminal Sure	Mannan endo-1,4-beta-mannosidase 2 Arabidopsis thaliana (Mouse-ear cress)	AT2G20680.1
po11_olive_016374	92	92	56	18	18;56;82	A5C758	C_terminal Putative	Putative uncharacterized protein Vitis vinifera (Grape)	AT4G23160.1
po11_olive_016375	55	-	77	77	77	Q84JH5	N_terminal Sure	Probable mannose-1-phosphate guanylyltransferase 1 Oryza sativa subsp. japonica (Rice)	AT2G39770.1
po11_olive_016377	14;23	14;23	-	-	-	A5AN76	C_terminal Putative	Putative uncharacterized protein Vitis vinifera (Grape)	AT5G20220.1
po11_olive_016378	102;111	102;111	-	-	-	B4F983	Internal Sure	Uncharacterized protein Zea mays (Maize)	-
po11_olive_016379	126	-	-	12;51	13;25;52;90	Q94A27	C_terminal Putative	Phosphoinositide phosphatase SAC2 Arabidopsis thaliana (Mouse-ear cress)	AT3G14205.1
po11_olive_016381	5;15;200;212	5;15;200	122;145	24;145	24;122;145	O24575	Internal Sure	S-adenosylmethionine decarboxylase proenzyme Zea mays (Maize)	AT3G25570.1
po11_olive_016383	60	-	-	-	191	M5W424	Internal Sure	Uncharacterized protein Prunus persica (Peach) (Amygdalus persica)	AT5G24710.1
po11_olive_016384	114;117	114;117	29	12	12;29;57;120	P35337	Internal Sure	Polygalacturonase Brassica napus (Rape)	AT3G07840.1
po11_olive_016387	14;20;87	14;20	-	12	12	Q9C512	N_terminal Sure	Mannosyl-oligosaccharide 1,2-alpha-mannosidase MNS1 Arabidopsis thaliana (Mouse-ear cress)	AT1G51590.1
po11_olive_016389	190	190	-	-	203	O64728	Internal Sure	Protein STICHEL Arabidopsis thaliana (Mouse-ear cress)	AT2G02480.1
po11_olive_016394	2	2	-	-	18	Q39433	N_terminal Putative	Ras-related protein RAB1BV Beta vulgaris (Sugar beet)	AT5G59840.1
po11_olive_016395	51	51	-	-	-	Q94A20	C_terminal Putative	BI1-like protein Arabidopsis thaliana (Mouse-ear cress)	AT4G15470.1
po11_olive_016396	15	15	69	-	69	P09886	C_terminal Putative	Small heat shock protein, chloroplastic Pisum sativum (Garden pea)	AT4G27670.1
po11_olive_016397	89	-	-	-	20;77	A0A022QCM5	Internal Sure	Uncharacterized protein Erythranthe guttata (Yellow monkey flower) (Mimulus guttatus)	AT1G80260.1
po11_olive_016398	126	126	63	-	41;63	O65717	Internal Sure	Cyclic nucleotide-gated ion channel 1 Arabidopsis thaliana (Mouse-ear cress)	AT5G53130.1
po11_olive_016399	123;136	123;136	-	20;107	20;107;108;114	Q3L181	N_terminal Sure	Perakine reductase Rauvolfia serpentina (Serpentwood) (Devilpepper)	AT1G60680.1
po11_olive_016401	7	-	-	-	24	P46300	C_terminal Putative	40S ribosomal protein S4 Solanum tuberosum (Potato)	AT2G17360.1
po11_olive_016402	131	131	36	6	27;36;123	Q93W95	Internal Sure	Probable methyltransferase PMT13 Arabidopsis thaliana (Mouse-ear cress)	AT4G00740.1
po11_olive_016403	184	184	-	-	-	Q9SCU8	Internal Sure	Beta-galactosidase 14 Arabidopsis thaliana (Mouse-ear cress)	AT4G38590.2
po11_olive_016406	39;96	39	-	60	53	D1GEG7	Internal Sure	Disease resistance protein Brassica rapa subsp. pekinensis (Chinese cabbage) (Brassica pekinensis)	-
po11_olive_016408	114	114	14	-	14	Q9T091	Internal Sure	Vacuolar protein sorting-associated protein 26B Arabidopsis thaliana (Mouse-ear cress)	AT4G27690.1
po11_olive_016412	71;114;126	114;126	-	8;91	45;86;91;122	M5X4F9	Internal Sure	Uncharacterized protein Prunus persica (Peach) (Amygdalus persica)	-
po11_olive_016414	6	6	-	-	13;118	A4GDR8	Complete Sure	Profilin-2 Olea europaea (Common olive)	AT4G29340.1
po11_olive_016417	95	95	33	-	33	Q3E7I5	Internal Sure	Protein FAR1-RELATED SEQUENCE 12 Arabidopsis thaliana (Mouse-ear cress)	AT2G43280.1
po11_olive_016420	6	6	-	-	13;118	A4GFB7	Complete Sure	Profilin-2 Olea europaea (Common olive)	AT4G29340.1
po11_olive_016425	1;8;65	1;8	30	-	32	Q9M9B4	Complete Putative	NADH dehydrogenase [ubiquinone] 1 beta subcomplex subunit 10-A Arabidopsis thaliana (Mouse-ear cress)	AT1G49140.1
po11_olive_016426	6	6	-	-	13;106;118	P0DKF9	Complete Sure	Profilin-2 Olea europaea (Common olive)	AT4G29340.1
po11_olive_016429	129	-	61	8;61	61;190	Q9ZNQ8	Internal Sure	Proline-rich receptor-like protein kinase PERK4 Arabidopsis thaliana (Mouse-ear cress)	AT2G18470.1
po11_olive_016431	19	-	-	-	-	Q9XIH7	Internal Sure	Putative polyol transporter 1 Arabidopsis thaliana (Mouse-ear cress)	AT2G16120.1
po11_olive_016434	2;32;111	2;32	112	-	88;118	P43291	N_terminal Putative	Serine/threonine-protein kinase SRK2A Arabidopsis thaliana (Mouse-ear cress)	AT1G60940.1
po11_olive_016436	9;84	9;84	-	-	19;48	Q9M401	C_terminal Putative	Branched-chain-amino-acid aminotransferase 3, chloroplastic Arabidopsis thaliana (Mouse-ear cress)	AT3G49680.1
po11_olive_016438	1;49	1;49	-	-	27	P93212	C_terminal Putative	14-3-3 protein 7 Solanum lycopersicum (Tomato) (Lycopersicon esculentum)	AT1G34760.1
po11_olive_016440	4;14;34	4;14	-	-	104;107	Q9FYB7	N_terminal Sure	Serine/arginine-rich splicing factor RS2Z32 Arabidopsis thaliana (Mouse-ear cress)	AT3G53500.2
po11_olive_016443	24;27	24;27	-	-	-	Q8L7W5	N_terminal Putative	Methylsterol monooxygenase 1-1 Arabidopsis thaliana (Mouse-ear cress)	AT5G40645.1
po11_olive_016447	14	14	-	-	-	K4C936	N_terminal Sure	Uncharacterized protein Solanum lycopersicum (Tomato) (Lycopersicon esculentum)	-
po11_olive_016448	20;98;127	20;98;127	-	-	-	P30171	Internal Sure	Actin-97 Solanum tuberosum (Potato)	AT3G12110.1
po11_olive_016451	43;54	54	-	-	-	O49255	N_terminal Putative	NAC transcription factor 29 Arabidopsis thaliana (Mouse-ear cress)	AT1G69490.1
po11_olive_016453	16	16	-	6;8;9;40	41;73;138;194	A0A022S1C0	Internal Sure	Uncharacterized protein Erythranthe guttata (Yellow monkey flower) (Mimulus guttatus)	AT3G43610.1
po11_olive_016456	4	-	-	57	57;65	P43254	C_terminal Sure	E3 ubiquitin-protein ligase COP1 Arabidopsis thaliana (Mouse-ear cress)	AT2G32950.1
po11_olive_016457	7	-	47	17	17;38	Q9LU94	N_terminal Putative	Putative pentatricopeptide repeat-containing protein At3g25970 Arabidopsis thaliana (Mouse-ear cress)	AT3G25970.1
po11_olive_016462	16;122	16	-	-	-	O81291	Internal Sure	L-type lectin-domain containing receptor kinase IV.4 Arabidopsis thaliana (Mouse-ear cress)	AT4G02420.1
po11_olive_016463	201	-	63	-	41;47;53;61;63;84;92;130;131;132;147	A0A022PWI2	Internal Sure	Serine/threonine-protein kinase Erythranthe guttata (Yellow monkey flower) (Mimulus guttatus)	-
po11_olive_016465	38;41	38;41	-	49	29	O81445	C_terminal Putative	Calcineurin B-like protein 1 Arabidopsis thaliana (Mouse-ear cress)	AT4G17615.1
po11_olive_016466	9	9	-	10	11	E0X9N4	C_terminal Putative	Zinc finger CCCH domain-containing protein 69 Arabidopsis thaliana (Mouse-ear cress)	AT3G08505.2
po11_olive_016467	114	-	48	-	48;173;204	Q8W4H1	Internal Sure	GATA transcription factor 26 Arabidopsis thaliana (Mouse-ear cress)	AT4G17570.2
po11_olive_016468	65;124;132	65;132	-	-	89	Q9XIE1	Internal Sure	Paired amphipathic helix protein Sin3-like 5 Arabidopsis thaliana (Mouse-ear cress)	AT1G10250.1
po11_olive_016470	128	-	-	-	75	Q9SR79	Internal Sure	Probable inactive purple acid phosphatase 16 Arabidopsis thaliana (Mouse-ear cress)	AT3G10150.1
po11_olive_016471	210	-	181	-	57;91;141;181	B4FAZ5	Internal Sure	Uncharacterized protein Zea mays (Maize)	-
po11_olive_016472	42	-	109	-	95;109	A5B7I8	Internal Sure	Putative uncharacterized protein Vitis vinifera (Grape)	AT5G53690.1
po11_olive_016473	24;185	24	155	3	-	Q9FM10	N_terminal Putative	Bidirectional sugar transporter SWEET5 Arabidopsis thaliana (Mouse-ear cress)	AT5G62850.1
po11_olive_016476	47	47	-	-	-	O82229	Internal Sure	Putative serine carboxypeptidase-like 23 Arabidopsis thaliana (Mouse-ear cress)	AT5G63200.1
po11_olive_016477	10;99	10;99	-	-	-	Q940B8	C_terminal Putative	Kinesin-13A Arabidopsis thaliana (Mouse-ear cress)	AT4G15885.1
po11_olive_016481	86;189	86;189	185	2;185	15;27	Q3S4A7	C_terminal Putative	Histidine kinase 5 Arabidopsis thaliana (Mouse-ear cress)	AT5G10720.1
po11_olive_016483	70	70	-	27;178	27;155	K4AXD7	Internal Sure	Uncharacterized protein Solanum lycopersicum (Tomato) (Lycopersicon esculentum)	AT1G04930.2
po11_olive_016490	4;11	4;11	-	-	-	Q9SS94	C_terminal Sure	Cell division control protein 48 homolog C Arabidopsis thaliana (Mouse-ear cress)	AT3G01610.1
po11_olive_016491	8;10;202	8;10;202	41	3	43;61;64;131	F1SWA0	Internal Sure	Zerumbone synthase Zingiber zerumbet (Shampoo ginger) (Amomum zerumbet)	AT4G20760.1
po11_olive_016493	76	76	56	-	34;36;37;53;56;74	P94077	C_terminal Putative	Protein LSD1 Arabidopsis thaliana (Mouse-ear cress)	AT4G20380.8
po11_olive_016494	93	-	-	-	-	P35685	N_terminal Sure	60S ribosomal protein L7a Oryza sativa subsp. japonica (Rice)	AT3G62870.1
po11_olive_016497	35;124;141;175;186	4;186	-	-	-	A0A022PPE8	N_terminal Sure	Uncharacterized protein Erythranthe guttata (Yellow monkey flower) (Mimulus guttatus)	AT1G20220.1
po11_olive_016498	22	22	-	-	-	F6I217	Internal Sure	Putative uncharacterized protein Vitis vinifera (Grape)	AT1G61690.1
po11_olive_016305_split_1	183	-	-	-	33	Q94AZ2	Internal Sure	Sugar transport protein 13 Arabidopsis thaliana (Mouse-ear cress)	AT5G26250.1
po11_olive_022800	26	26	-	12	69	Q9FFI2	C_terminal Putative	Autophagy protein 5 Arabidopsis thaliana (Mouse-ear cress)	AT5G17290.1
po11_olive_022803	17	17	65	-	14;54;65	Q9LZM3	Internal Sure	Phosphopantothenate--cysteine ligase 2 Arabidopsis thaliana (Mouse-ear cress)	AT1G12350.1
po11_olive_022804	6;80;153;157	6;157	123	-	81;123	O64629	Internal Sure	Serine/threonine-protein kinase Aurora-3 Arabidopsis thaliana (Mouse-ear cress)	AT2G45490.1
po11_olive_022806	20;45	45	-	1	-	Q9SQF4	Complete Putative	Protein translation factor SUI1 homolog Brassica oleracea (Wild cabbage)	AT4G27130.1
po11_olive_022808	126	-	111	1;134	134	K4C7Z8	Internal Sure	Uncharacterized protein Solanum lycopersicum (Tomato) (Lycopersicon esculentum)	-
po11_olive_022811	130	-	-	-	-	O48649	C_terminal Putative	ADP-ribosylation factor 1 Salix bakko (Japanese willow)	AT1G10630.1
po11_olive_022812	11	11	-	-	25	Q9M903	C_terminal Putative	Protein TRIGALACTOSYLDIACYLGLYCEROL 4, chloroplastic Arabidopsis thaliana (Mouse-ear cress)	AT3G06960.1
po11_olive_022814	11;105	11	24	24	24;61	Q9LF33	N_terminal Sure	UDP-glucose 6-dehydrogenase 3 Arabidopsis thaliana (Mouse-ear cress)	AT5G15490.1
po11_olive_022817	23	-	-	10	-	P12221	Internal Sure	Putative membrane protein ycf1 N-terminal part Marchantia polymorpha (Liverwort) (Marchantia aquatica) Plastid Chloroplast	-
po11_olive_022819	110	-	88	-	38;65;66;138;145	Q8S8Q6	N_terminal Sure	Tetraspanin-8 Arabidopsis thaliana (Mouse-ear cress)	AT2G23810.1
po11_olive_022821	99;182	99;182	39;126	-	39;126;128	O80446	Internal Sure	Probable PDX1-like protein 4 Arabidopsis thaliana (Mouse-ear cress)	AT2G38210.1
po11_olive_022823	20;161	20;161	81;152	-	81;114;152	A0A067D7Q9	N_terminal Putative	Uncharacterized protein Citrus sinensis (Sweet orange) (Citrus aurantium var. sinensis)	AT2G06990.1
po11_olive_022824	21;81	21	-	-	-	Q6Z1D5	C_terminal Putative	Autophagy-related protein 8C Oryza sativa subsp. japonica (Rice)	AT4G04620.1
po11_olive_022826	121	-	-	-	89	Q941L0	Internal Sure	Cellulose synthase A catalytic subunit 3 [UDP-forming] Arabidopsis thaliana (Mouse-ear cress)	AT5G05170.1
po11_olive_022828	110	110	50	-	50	M1BPE0	N_terminal Sure	Uncharacterized protein Solanum tuberosum (Potato)	AT4G04614.1
po11_olive_022829	54;108	108	25	-	25;38	Q9FJX5	N_terminal Sure	BTB/POZ and TAZ domain-containing protein 4 Arabidopsis thaliana (Mouse-ear cress)	AT5G67480.2
po11_olive_022830	13;140	13;140	-	-	-	F4I4B6	Internal Sure	Exocyst complex component EXO84A Arabidopsis thaliana (Mouse-ear cress)	AT1G10385.1
po11_olive_022832	23;111	111	141	-	145	A5BQM4	Internal Sure	Putative uncharacterized protein Vitis vinifera (Grape)	ATMG00820.1
po11_olive_022836	142	-	-	123	26;123	P93733	Internal Sure	Phospholipase D beta 1 Arabidopsis thaliana (Mouse-ear cress)	AT2G42010.1
po11_olive_022841	16	16	-	-	45	Q9SRE4	C_terminal Putative	UDP-galactose transporter 2 Arabidopsis thaliana (Mouse-ear cress)	AT1G76670.1
po11_olive_022842	155	155	-	68	68;88;104	F6HZE3	Internal Sure	Putative uncharacterized protein Vitis vinifera (Grape)	-
po11_olive_022844	156	156	-	-	64	P22337	Internal Sure	Acyl-[acyl-carrier-protein] desaturase, chloroplastic Ricinus communis (Castor bean)	AT2G43710.2
po11_olive_022845	5	5;65	-	-	-	Q94FB9	Internal Sure	ABC transporter D family member 1 Arabidopsis thaliana (Mouse-ear cress)	AT4G39850.3
po11_olive_022848	8;9	8;9	-	-	-	Q06RE9	Complete Putative	30S ribosomal protein S16, chloroplastic Jasminum nudiflorum (Winter jasmine) Plastid Chloroplast	AT1G27330.1
po11_olive_022850	33;40	33	-	-	-	A5BQQ6	Internal Sure	Putative uncharacterized protein Vitis vinifera (Grape)	-
po11_olive_022852	146	146	-	-	-	Q7XUF4	Internal Sure	Cyclin-dependent kinase G-2 Oryza sativa subsp. japonica (Rice)	AT1G67580.1
po11_olive_022854	61;99	-	-	-	-	A0A068U1H4	C_terminal Putative	Coffea canephora DH200=94 genomic scaffold, scaffold_7 Coffea canephora (Robusta coffee)	AT4G39900.1
po11_olive_022856	104	104	81	-	22;81;96	Q9C5S1	N_terminal Sure	Protein-tyrosine-phosphatase MKP1 Arabidopsis thaliana (Mouse-ear cress)	AT3G55270.1
po11_olive_022858	138	-	-	145	-	Q7PC86	Internal Sure	ABC transporter G family member 35 Arabidopsis thaliana (Mouse-ear cress)	AT3G16340.1
po11_olive_022859	13;77	13;77	19	-	19;45	Q93YU5	C_terminal Putative	Exocyst complex component SEC8 Arabidopsis thaliana (Mouse-ear cress)	AT3G10380.1
po11_olive_022860	67;148	67;148	-	-	54;58;125	D7TED7	Internal Sure	Putative uncharacterized protein Vitis vinifera (Grape)	AT2G32970.2
po11_olive_022861	5;22;44	5;44	-	-	-	C0LGX1	N_terminal Putative	Probable LRR receptor-like serine/threonine-protein kinase At5g65240 Arabidopsis thaliana (Mouse-ear cress)	AT5G25910.1
po11_olive_022863	53	53	-	-	91	A9PIH0	C_terminal Putative	Putative uncharacterized protein Populus trichocarpa (Western balsam poplar) (Populus balsamifera subsp. trichocarpa)	AT3G08960.1
po11_olive_022866	17	17	-	3	86	Q9SFT7	N_terminal Putative	Serine/threonine-protein kinase At3g07070 Arabidopsis thaliana (Mouse-ear cress)	AT1G20650.1
po11_olive_022867	107	107	-	-	-	Q9FF81	C_terminal Putative	Vacuolar protein sorting-associated protein 36 Arabidopsis thaliana (Mouse-ear cress)	AT5G04920.1
po11_olive_022868	34	34	-	11	11;32;51	Q9FQ24	Internal Sure	Protein TONNEAU 1b Arabidopsis thaliana (Mouse-ear cress)	AT3G55005.1
po11_olive_022869	101	-	21;41;64	41;64	22;42;65;76;88	Q9S7I0	Internal Sure	tRNA(adenine(34)) deaminase, chloroplastic Arabidopsis thaliana (Mouse-ear cress)	AT5G28050.2
po11_olive_022873	36;42	42	-	-	-	M5XH26	N_terminal Putative	Uncharacterized protein Prunus persica (Peach) (Amygdalus persica)	-
po11_olive_022875	3;5;9;178	3;5;9	68;130	1	49;76;82;99;130;177	Q94F88	Internal Sure	DNA (cytosine-5)-methyltransferase CMT3 Arabidopsis thaliana (Mouse-ear cress)	AT1G69770.1
po11_olive_022881	8	8	66;101;120;170	6	66;101;122;156;171	Q9LSL9	Internal Sure	Pentatricopeptide repeat-containing protein At5g65560 Arabidopsis thaliana (Mouse-ear cress)	AT5G65560.1
po11_olive_022887	127	127	-	-	160	A0A022QSU8	Internal Sure	Uncharacterized protein Erythranthe guttata (Yellow monkey flower) (Mimulus guttatus)	-
po11_olive_022888	13	13	-	-	20;29;30;43;73;75	Q7XJR2	Internal Sure	Probable anion transporter 3, chloroplastic Arabidopsis thaliana (Mouse-ear cress)	AT2G38060.1
po11_olive_022891	9;174	9;174	62;110;121	110	34;112;123	A0A068TQV8	Internal Sure	Coffea canephora DH200=94 genomic scaffold, scaffold_2 Coffea canephora (Robusta coffee)	-
po11_olive_022893	1;109	109	70	-	70;82	F4JP48	N_terminal Putative	DNA mismatch repair protein MSH4 Arabidopsis thaliana (Mouse-ear cress)	AT4G17380.1
po11_olive_022897	120	-	-	-	154	A0A022QQG3	Internal Sure	Uncharacterized protein Erythranthe guttata (Yellow monkey flower) (Mimulus guttatus)	AT1G04960.2
po11_olive_022898	12	12	-	30	30;42;102	Q9FNZ2	Internal Sure	Zinc finger CCCH domain-containing protein 48 Arabidopsis thaliana (Mouse-ear cress)	AT4G25440.1
po11_olive_022901	4;71;112;125	71;112;125	62	16	16;36;62	Q43187	C_terminal Putative	Soluble inorganic pyrophosphatase Solanum tuberosum (Potato)	AT3G53620.1
po11_olive_022903	2;88	2;88	-	-	24;33	Q0WP85	C_terminal Putative	Pentatricopeptide repeat-containing protein At2g13420, mitochondrial Arabidopsis thaliana (Mouse-ear cress)	-
po11_olive_022905	11	11	113	-	25;60;73;114	Q6U740	Complete Putative	Allergen Fra e 1 Fraxinus excelsior (European ash)	-
po11_olive_022906	150	150	27;147	-	147	Q9FMS6	Internal Sure	Probable CCR4-associated factor 1 homolog 11 Arabidopsis thaliana (Mouse-ear cress)	AT5G22250.1
po11_olive_022908	35	-	-	6;11;19	-	Q8W4L5	N_terminal Sure	B3 domain-containing transcription repressor VAL1 Arabidopsis thaliana (Mouse-ear cress)	AT2G30470.1
po11_olive_022910	149	-	-	2;3	69;92;136	A0A068TZ31	Internal Sure	Coffea canephora DH200=94 genomic scaffold, scaffold_6 Coffea canephora (Robusta coffee)	AT4G06536.1
po11_olive_022912	5;8;47;85	5	80	-	32;54;79;82;103;106;111;127	Q500W4	Internal Sure	LIM domain-containing protein PLIM2c Arabidopsis thaliana (Mouse-ear cress)	AT3G61230.1
po11_olive_022913	57	57	34;115	34;115	115;175	Q9S834	N_terminal Putative	ATP-dependent Clp protease proteolytic subunit 5, chloroplastic Arabidopsis thaliana (Mouse-ear cress)	AT1G02560.1
po11_olive_022914	19	19	30	-	30	Q8RVQ9	C_terminal Putative	Histone H3-like centromeric protein HTR12 Arabidopsis thaliana (Mouse-ear cress)	AT1G01370.1
po11_olive_022915	95	-	-	3	16	Q9SDN0	N_terminal Sure	Chaperone protein dnaJ 20, chloroplastic Arabidopsis thaliana (Mouse-ear cress)	AT4G13830.2
po11_olive_022916	77;117	117	91	-	91	Q9C9U3	N_terminal Sure	Alpha-dioxygenase 2 Arabidopsis thaliana (Mouse-ear cress)	AT1G73680.2
po11_olive_022919	22	22	78	2	80;153;175	A0A022QWY0	Internal Sure	Uncharacterized protein Erythranthe guttata (Yellow monkey flower) (Mimulus guttatus)	AT4G39790.1
po11_olive_022920	8;151	151	45	48	49;61;64;70;73;97;130	Q9LE42	Internal Sure	Histone acetyltransferase HAC5 Arabidopsis thaliana (Mouse-ear cress)	AT3G12980.1
po11_olive_022921	168	-	157	1	19;75;150;157	Q94A08	Internal Sure	Probable galactinol--sucrose galactosyltransferase 2 Arabidopsis thaliana (Mouse-ear cress)	AT3G57520.1
po11_olive_022924	152	152	-	-	92;121	Q0WL80-2	Internal Sure	2 of UDP-glucose:glycoprotein glucosyltransferase OS=Arabidopsis thaliana GN=UGGT	AT1G71220.2
po11_olive_022927	2;12;33;38	2	-	-	-	A5AW27	N_terminal Sure	Putative uncharacterized protein Vitis vinifera (Grape)	ATMG00240.1
po11_olive_022931	4	4	-	-	25	Q3V4Z9	Complete Putative	Translation initiation factor IF-1, chloroplastic Acorus calamus (Sweet flag) Plastid Chloroplast	AT5G53310.1
po11_olive_022934	98;142	98;142	63	8	63	Q9FVR6	Internal Sure	Uncharacterized protein At1g32220, chloroplastic Arabidopsis thaliana (Mouse-ear cress)	AT5G10730.1
po11_olive_022937	10;11;51;78;107;152;183	10;11;51;152;183	118	123	56;119;123	Q9FL54	Internal Sure	Chaperone protein dnaJ 6 Arabidopsis thaliana (Mouse-ear cress)	AT3G12170.1
po11_olive_022938	76	76	-	-	-	F4I2J8-2	N_terminal Sure	2 of Cactin OS=Arabidopsis thaliana GN=CTN	AT1G03910.2
po11_olive_022941	148	148	33;81	-	33;74;81	P0DH68	C_terminal Putative	SCA7 domain-containing protein SELMODRAFT_431321 Selaginella moellendorffii (Spikemoss)	-
po11_olive_022943	86	-	18	148	18;60;131	P50288	C_terminal Putative	Isoaspartyl peptidase/L-asparaginase Lupinus albus (White lupin) (Lupinus termis)	AT5G08100.1
po11_olive_022948	146	146	-	-	91	O82392	C_terminal Sure	Phosphomethylpyrimidine synthase, chloroplastic Arabidopsis thaliana (Mouse-ear cress)	AT2G29630.2
po11_olive_022951	186	-	-	-	50;165	A0A022RBM2	Internal Sure	Uncharacterized protein Erythranthe guttata (Yellow monkey flower) (Mimulus guttatus)	AT4G12650.1
po11_olive_022953	10	-	-	1;6	170;175	Q2V3L3-2	Internal Sure	2 of Uncharacterized zinc finger protein At4g06634 OS=Arabidopsis thaliana GN=At4g06634	AT4G06634.1
po11_olive_022955	13;17;42;76	13;17;42;76	35;46;54	-	35;46;54;88;110;170;178;179	Q9C6Y3	Internal Sure	Cyclin-A1-1 Arabidopsis thaliana (Mouse-ear cress)	AT1G44110.1
po11_olive_022959	160	160	38;134	10	38;135	Q9FVX2	N_terminal Putative	Pentatricopeptide repeat-containing protein At1g77360, mitochondrial Arabidopsis thaliana (Mouse-ear cress)	AT1G77360.1
po11_olive_022960	10;42;92	10;42;92	-	-	-	A0A022RNY3	N_terminal Sure	Uncharacterized protein Erythranthe guttata (Yellow monkey flower) (Mimulus guttatus)	AT3G22590.1
po11_olive_022962	4	-	-	-	11	G7JJ52	N_terminal Putative	Uncharacterized protein Medicago truncatula (Barrel medic) (Medicago tribuloides)	ATMG00650.1
po11_olive_022963	1;80;116	1;33;80;116	-	8	13	Q03943	Internal Sure	Membrane-associated 30 kDa protein, chloroplastic Pisum sativum (Garden pea)	AT1G65260.1
po11_olive_022964	124	124	-	-	135	Q8L7A9	N_terminal Sure	AP-4 complex subunit epsilon Arabidopsis thaliana (Mouse-ear cress)	AT1G31730.1
po11_olive_022965	12	12	21;142	-	21;142	Q9M2Y6	C_terminal Putative	Uncharacterized protein At3g49720 Arabidopsis thaliana (Mouse-ear cress)	AT5G65810.1
po11_olive_022966	2;14	2;14	56	-	56;97	Q1PEB4	Internal Sure	Uncharacterized protein At4g04980 Arabidopsis thaliana (Mouse-ear cress)	AT4G04980.1
po11_olive_022967	2;128	2;128	114	1;10	15;112	Q9SFU3	Internal Sure	Purple acid phosphatase 15 Arabidopsis thaliana (Mouse-ear cress)	AT3G07130.1
po11_olive_022969	12	12	33	1	33;59;86	P13447	Complete Putative	Anther-specific protein LAT52 Solanum lycopersicum (Tomato) (Lycopersicon esculentum)	-
po11_olive_022972	139	139	12	1;12	12	Q9SX38	Internal Sure	Putative disease resistance protein At1g50180 Arabidopsis thaliana (Mouse-ear cress)	AT1G50180.1
po11_olive_022974	6	6	-	-	29;99	P42756	C_terminal Putative	40S ribosomal protein S11 Dunaliella tertiolecta (Green alga)	AT4G30800.1
po11_olive_022978	153	153	33	-	33	A0A022PYZ7	N_terminal Sure	Uncharacterized protein Erythranthe guttata (Yellow monkey flower) (Mimulus guttatus)	-
po11_olive_022982	3	3	116	116	-	A0A068TUL6	Internal Sure	Coffea canephora DH200=94 genomic scaffold, scaffold_4 Coffea canephora (Robusta coffee)	AT3G10650.1
po11_olive_022985	62;88;101;121	62;88;101	-	-	-	A0A022R261	N_terminal Putative	Uncharacterized protein Erythranthe guttata (Yellow monkey flower) (Mimulus guttatus)	AT2G23890.1
po11_olive_022987	15	15	42	187	43;109	A5AUM2	Internal Sure	Putative uncharacterized protein Vitis vinifera (Grape)	-
po11_olive_022988	21	21	-	-	-	A0A059C076	C_terminal Putative	Uncharacterized protein Eucalyptus grandis (Flooded gum)	AT5G47090.1
po11_olive_022990	20	20	-	-	-	Q37106	C_terminal Putative	Chaperone protein dnaK Cyanophora paradoxa. Plastid Cyanelle	-
po11_olive_022991	4;5;9;14;76;184	4;5;9;14;76;184	62	55	55;63;128	A0A068VG12	Internal Sure	Coffea canephora DH200=94 genomic scaffold, scaffold_540 Coffea canephora (Robusta coffee)	AT2G47820.1
po11_olive_022992	21;104	21;104	-	-	62;119	K4DBM4	N_terminal Putative	Uncharacterized protein Solanum lycopersicum (Tomato) (Lycopersicon esculentum)	AT5G20060.2
po11_olive_022993	177;185	177;185	-	89;134	28;44;47;67;89;134;150;176	B9RL32	Internal Sure	ATP-dependent RNA helicase, putative Ricinus communis (Castor bean)	AT5G04895.1
po11_olive_022995	123	123	110	-	61;93;111	B9DHT4	C_terminal Putative	ARM REPEAT PROTEIN INTERACTING WITH ABF2 Arabidopsis thaliana (Mouse-ear cress)	AT5G19330.1
po11_olive_022996	147	-	-	88;137	88	Q8LJT8	Internal Sure	TSL-kinase interacting protein 1 Arabidopsis thaliana (Mouse-ear cress)	AT2G36960.3
po11_olive_023000	33;143	33;143	-	-	-	M1A5P7	Internal Sure	Uncharacterized protein Solanum tuberosum (Potato)	-
po11_olive_023001	46	-	-	10	-	Q84SN3	C_terminal Putative	Cyclin-dependent kinase F-3 Oryza sativa subsp. japonica (Rice)	AT4G03175.1
po11_olive_023002	92	-	-	6;34	34	M0ZIW5	N_terminal Sure	Uncharacterized protein Solanum tuberosum (Potato)	AT5G32440.3
po11_olive_023003	17;140;172	17	28;89	50	28;46;50;103;180	Q93ZY2	Internal Sure	Rop guanine nucleotide exchange factor 1 Arabidopsis thaliana (Mouse-ear cress)	AT4G38430.1
po11_olive_023004	2;49;59	2;49	-	-	-	Q9T0A0	Internal Sure	Long chain acyl-CoA synthetase 4 Arabidopsis thaliana (Mouse-ear cress)	AT4G23850.1
po11_olive_023008	114	-	-	-	11;109	P53665	Complete Sure	Acyl carrier protein 1, mitochondrial Arabidopsis thaliana (Mouse-ear cress)	AT2G44620.1
po11_olive_023010	16	16	45	-	45;59;62;80;83	A0A068UC10	N_terminal Sure	Coffea canephora DH200=94 genomic scaffold, scaffold_19 Coffea canephora (Robusta coffee)	AT1G78420.1
po11_olive_023011	9	9	-	82	-	P51567	C_terminal Putative	Serine/threonine-protein kinase AFC2 Arabidopsis thaliana (Mouse-ear cress)	AT4G24740.1
po11_olive_023012	32;107	107	-	10	-	M1AI91	C_terminal Putative	Uncharacterized protein Solanum tuberosum (Potato)	AT2G47210.1
po11_olive_023018	18;126	18;126	82;101	57	57;63;66;68;90;101	O82353	C_terminal Putative	RING-H2 finger protein ATL67 Arabidopsis thaliana (Mouse-ear cress)	AT2G46160.1
po11_olive_023019	3;35	-	67;118;131	-	57;75;87;101;110;128;142	Q9M0M2	Internal Sure	ABC transporter B family member 9 Arabidopsis thaliana (Mouse-ear cress)	AT4G18050.1
po11_olive_023021	71;82	82	95	-	95;167	A0A022S1M7	Internal Sure	Uncharacterized protein Erythranthe guttata (Yellow monkey flower) (Mimulus guttatus)	-
po11_olive_023025	56	-	40	40	117;121	Q0JIC2-2	Internal Sure	2 of Transcription factor GAMYB OS=Oryza sativa subsp. japonica GN=GAM1	AT2G32460.1
po11_olive_023026	2	2	59	-	59;75;140	Q93ZB7	Internal Sure	Transcription factor GTE11 Arabidopsis thaliana (Mouse-ear cress)	AT1G58025.2
po11_olive_023027	1	1	-	5	29	Q9LI74	Internal Sure	Protein CHUP1, chloroplastic Arabidopsis thaliana (Mouse-ear cress)	AT4G18570.1
po11_olive_023028	9	9	-	-	-	Q9XFD1	C_terminal Putative	Nuclear cap-binding protein subunit 2 Arabidopsis thaliana (Mouse-ear cress)	AT5G44200.1
po11_olive_023031	4;14	4;14	27;93	-	27;76;93	Q84R10	N_terminal Sure	Probable pectinesterase/pectinesterase inhibitor 36 Arabidopsis thaliana (Mouse-ear cress)	AT1G14890.1
po11_olive_023035	53	53	158	1	101;160	Q9SIN1	Internal Sure	Inactive TPR repeat-containing thioredoxin TTL3 Arabidopsis thaliana (Mouse-ear cress)	AT5G65160.1
po11_olive_023036	8	8	10	10	63;87;97	P28582	Internal Sure	Calcium-dependent protein kinase Daucus carota (Wild carrot)	AT4G04720.1
po11_olive_023037	10	-	-	131	66;75;112;131	O80605	N_terminal Sure	Sucrose transport protein SUC3 Arabidopsis thaliana (Mouse-ear cress)	AT2G02860.1
po11_olive_023038	20;154	20;154	-	-	-	A5B8S8	Internal Sure	Putative uncharacterized protein Vitis vinifera (Grape)	AT4G23160.1
po11_olive_023039	2;16;176	2;16;176	-	-	18;49	P26307	Internal Sure	Regulatory protein viviparous-1 Zea mays (Maize)	-
po11_olive_023041	13	13	-	131	13;133	A0A022QM00	Internal Sure	Uncharacterized protein Erythranthe guttata (Yellow monkey flower) (Mimulus guttatus)	AT1G13220.2
po11_olive_023045	21;133	21;133	-	-	-	P49215	Complete Sure	40S ribosomal protein S17 Solanum lycopersicum (Tomato) (Lycopersicon esculentum)	AT5G04800.1
po11_olive_023046	3;13	3;13	-	-	35	Q9M9B2	Internal Sure	Ethylene-responsive transcription factor ERF117 Arabidopsis thaliana (Mouse-ear cress)	AT1G49120.1
po11_olive_023047	5;6;9;186	5;9;186	11	11	13	Q40079	Internal Sure	V-type proton ATPase subunit B 2 Hordeum vulgare (Barley)	AT4G38510.5
po11_olive_023054	56	-	-	-	-	A0A022Q811	Internal Sure	Uncharacterized protein Erythranthe guttata (Yellow monkey flower) (Mimulus guttatus)	-
po11_olive_023059	72	-	33	-	33	Q9XES1	Internal Sure	Calcium-transporting ATPase 4, endoplasmic reticulum-type Arabidopsis thaliana (Mouse-ear cress)	AT1G07670.1
po11_olive_023072	80;90	-	-	-	-	P31583	N_terminal Sure	Ras-related protein RHN1 Nicotiana plumbaginifolia (Leadwort-leaved tobacco) (Tex-Mex tobacco)	AT5G45130.1
po11_olive_023078	3;10;44;80	80	96	-	96	W9SFS7	N_terminal Putative	Uncharacterized protein Morus notabilis.	-
po11_olive_023079	6;7	6;7	-	-	48;159	A0A059A127	N_terminal Putative	Uncharacterized protein Eucalyptus grandis (Flooded gum)	-
po11_olive_023082	61	61	-	3;14;64	17;23;28	O23969	Internal Sure	Pollen-specific protein SF21 Helianthus annuus (Common sunflower)	AT2G19620.1
po11_olive_023086	103;143	103;143	-	-	61	K4C713	N_terminal Putative	Uncharacterized protein Solanum lycopersicum (Tomato) (Lycopersicon esculentum)	AT3G03270.1
po11_olive_023087	168;171	171	-	-	-	A0A022R676	N_terminal Sure	Uncharacterized protein Erythranthe guttata (Yellow monkey flower) (Mimulus guttatus)	AT5G01960.1
po11_olive_023089	13	13	18	18	18	Q9FH80-2	Internal Sure	2 of Beta-amylase 8 OS=Arabidopsis thaliana GN=BAM8	AT5G45300.1
po11_olive_023092	25	-	-	-	-	Q9SIU2	Internal Sure	Nuclear cap-binding protein subunit 1 Arabidopsis thaliana (Mouse-ear cress)	AT2G13540.1
po11_olive_023097	185	-	-	-	-	O64793	Internal Sure	G-type lectin S-receptor-like serine/threonine-protein kinase At1g67520 Arabidopsis thaliana (Mouse-ear cress)	AT3G12000.1
po11_olive_023098	109	-	-	-	26	Q94C27	Internal Sure	F-box protein At1g70590 Arabidopsis thaliana (Mouse-ear cress)	AT1G70590.1
po11_olive_022907_split_0	17	17	-	-	31;33;36;48	Q9FRH3	Internal Sure	Putative clathrin assembly protein At1g25240 Arabidopsis thaliana (Mouse-ear cress)	AT1G25240.1
po11_olive_022907_split_1	3	3	-	-	-	Q9C757	Internal Sure	Probable inositol transporter 2 Arabidopsis thaliana (Mouse-ear cress)	AT1G30220.1
po11_olive_021300	60	-	-	-	-	Q9M373	Complete Sure	Arabinogalactan peptide 20 Arabidopsis thaliana (Mouse-ear cress)	AT3G61640.1
po11_olive_021303	98	-	17	-	17;165	P15722	Internal Sure	Probable pectate lyase P59 Solanum lycopersicum (Tomato) (Lycopersicon esculentum)	AT5G15110.1
po11_olive_021304	3;39;108	39;108	-	-	-	A0A022QSQ8	Internal Sure	Uncharacterized protein Erythranthe guttata (Yellow monkey flower) (Mimulus guttatus)	AT1G24560.1
po11_olive_021305	2	2	80	24	24;80	Q9ZPX1	C_terminal Putative	ADP-ribosylation factor-like protein 2 Arabidopsis thaliana (Mouse-ear cress)	AT2G18390.1
po11_olive_021307	23	23	-	-	21	Q9LN20	Internal Sure	Probable prolyl 4-hydroxylase 3 Arabidopsis thaliana (Mouse-ear cress)	AT1G20270.1
po11_olive_021313	153	-	86;143	-	86;143	F6H5M1	N_terminal Sure	Putative uncharacterized protein Vitis vinifera (Grape)	AT5G15430.1
po11_olive_021315	80;91	91	-	-	113	Q93VR4	Complete Putative	MLP-like protein 423 Arabidopsis thaliana (Mouse-ear cress)	AT1G24020.1
po11_olive_021316	11;15;120	11;15;26;95;120	85	-	85	A0A022QNI6	Complete Sure	Uncharacterized protein Erythranthe guttata (Yellow monkey flower) (Mimulus guttatus)	AT1G07645.1
po11_olive_021320	14;63;110;134	14;63;110;134	20	2;124	20;124	A0A068U0V2	C_terminal Sure	Coffea canephora DH200=94 genomic scaffold, scaffold_7 Coffea canephora (Robusta coffee)	AT5G66010.1
po11_olive_021323	142	-	60;171	112;171	60;112;171	Q9LPC5	Internal Sure	Brefeldin A-inhibited guanine nucleotide-exchange protein 3 Arabidopsis thaliana (Mouse-ear cress)	AT1G01960.1
po11_olive_021324	144	-	-	-	48;49;97;125	Q944A7	Internal Sure	Probable serine/threonine-protein kinase At4g35230 Arabidopsis thaliana (Mouse-ear cress)	AT4G35230.1
po11_olive_021331	70	-	-	-	28;66	A0A068U177	C_terminal Putative	Coffea canephora DH200=94 genomic scaffold, scaffold_6 Coffea canephora (Robusta coffee)	AT4G17650.1
po11_olive_021332	113	113	62	-	62	Q9FJD6	Internal Sure	Putative respiratory burst oxidase homolog protein H Arabidopsis thaliana (Mouse-ear cress)	AT5G60010.1
po11_olive_021333	192	192	13;120	165	13;120;165	A0A022QR68	Internal Sure	Uncharacterized protein Erythranthe guttata (Yellow monkey flower) (Mimulus guttatus)	AT2G01460.1
po11_olive_021335	11	11	-	-	52	Q9S7M9	C_terminal Putative	Transmembrane emp24 domain-containing protein p24beta2 Arabidopsis thaliana (Mouse-ear cress)	AT3G07680.1
po11_olive_021337	95	95	64	4;37	37;64;107;152	M1CEP5	Internal Sure	Uncharacterized protein Solanum tuberosum (Potato)	AT1G73240.1
po11_olive_021338	75;92	92	-	-	-	A0A068TPJ7	C_terminal Putative	Coffea canephora DH200=94 genomic scaffold, scaffold_2 Coffea canephora (Robusta coffee)	AT5G32440.3
po11_olive_021341	127	127	152	-	36;43;152	A0A068U0F9	N_terminal Sure	Coffea canephora DH200=94 genomic scaffold, scaffold_7 Coffea canephora (Robusta coffee)	AT4G35510.1
po11_olive_021342	2	2	72;103	-	72;103	B9RXW0	Internal Sure	Alpha-farnesene synthase Ricinus communis (Castor bean)	-
po11_olive_021343	128	-	-	-	-	P29527	Complete Sure	Oleosin 18.2 kDa Gossypium hirsutum (Upland cotton) (Gossypium mexicanum)	AT3G01570.1
po11_olive_021344	73	-	-	39	39;118	P43254	Internal Sure	E3 ubiquitin-protein ligase COP1 Arabidopsis thaliana (Mouse-ear cress)	AT2G32950.1
po11_olive_021345	9;32;88;104	9;32;104	-	-	-	Q9ZUX4	Complete Sure	Uncharacterized protein At2g27730, mitochondrial Arabidopsis thaliana (Mouse-ear cress)	AT2G27730.1
po11_olive_021346	1;18	1;18	-	-	-	F4JT76-2	Internal Sure	2 of Vacuolar protein sorting-associated protein 54, chloroplastic OS=Arabidopsis thaliana GN=VPS54	AT4G19490.1
po11_olive_021347	16;107;163	16;107;163	-	8	78;108;143	A0A022Q013	N_terminal Putative	Eukaryotic translation initiation factor 3 subunit L Erythranthe guttata (Yellow monkey flower) (Mimulus guttatus)	AT5G25757.1
po11_olive_021350	25;89	-	-	-	28	A0A068UDT4	Internal Sure	Coffea canephora DH200=94 genomic scaffold, scaffold_22 Coffea canephora (Robusta coffee)	AT3G53670.1
po11_olive_021352	53	-	-	-	25	O64668	N_terminal Sure	Presenilin-like protein At1g08700 Arabidopsis thaliana (Mouse-ear cress)	AT1G08700.1
po11_olive_021353	32	-	-	-	-	A0A067KQA6	C_terminal Putative	Uncharacterized protein Jatropha curcas (Barbados nut)	AT2G26270.1
po11_olive_021354	119;145	145	13;100	13	13;60;100	V5PZR1	Internal Sure	HD domain-containing protein Suaeda glauca.	AT2G23820.2
po11_olive_021359	41	41	-	-	-	A0A022PQR3	C_terminal Putative	Uncharacterized protein Erythranthe guttata (Yellow monkey flower) (Mimulus guttatus)	-
po11_olive_021362	90	90	58	58	19;58	A0A068U7L6	C_terminal Putative	Coffea canephora DH200=94 genomic scaffold, scaffold_11 Coffea canephora (Robusta coffee)	-
po11_olive_021367	44;66;171	44	11;115;146	11;115	11;74;146	A5B0M2	Internal Sure	Putative uncharacterized protein Vitis vinifera (Grape)	-
po11_olive_021370	94	94	36;130	-	37;133	Q94IB8	Internal Sure	Long chain base biosynthesis protein 1 Arabidopsis thaliana (Mouse-ear cress)	AT4G36480.1
po11_olive_021375	108;117	108;117	42	-	32;34;42	Q9FXF2-2	N_terminal Putative	2 of Probable LRR receptor-like serine/threonine-protein kinase RFK1 OS=Arabidopsis thaliana GN=RKF1	AT1G29750.2
po11_olive_021377	45;166	166	183	-	24;183	Q8RWN2	Internal Sure	Protein ZINC INDUCED FACILITATOR 1 Arabidopsis thaliana (Mouse-ear cress)	AT5G13740.1
po11_olive_021383	28;161;163	28;161;163	115	-	91;115	Q9LUI3	N_terminal Sure	CRC domain-containing protein TSO1 Arabidopsis thaliana (Mouse-ear cress)	AT3G22780.1
po11_olive_021386	12	12	23	16	16	Q6NMR9	C_terminal Putative	GDSL esterase/lipase At5g45920 Arabidopsis thaliana (Mouse-ear cress)	AT5G45920.1
po11_olive_021394	23	23	-	100	42;43;45;74;92	Q9FJR0	Internal Sure	Regulator of nonsense transcripts 1 homolog Arabidopsis thaliana (Mouse-ear cress)	AT5G47010.1
po11_olive_021395	15	15	184	-	69;107;184	K7MQY4	Internal Sure	Uncharacterized protein Glycine max (Soybean) (Glycine hispida)	-
po11_olive_021398	7	-	113	98	98;113	O80588	C_terminal Putative	Protein ENDOSPERM DEFECTIVE 1 Arabidopsis thaliana (Mouse-ear cress)	AT2G44190.1
po11_olive_021402	64	64	57	57	57	A0A022RT28	N_terminal Putative	Uncharacterized protein Erythranthe guttata (Yellow monkey flower) (Mimulus guttatus)	-
po11_olive_021404	148	148	118	-	14;118;132	Q9LID0	Internal Sure	Lysine-specific histone demethylase 1 homolog 2 Arabidopsis thaliana (Mouse-ear cress)	AT3G13682.1
po11_olive_021406	141	-	64;109	64	64;109;118	Q8VY09-2	C_terminal Sure	2 of Protein DJ-1 homolog C OS=Arabidopsis thaliana GN=DJ1C	AT4G34020.1
po11_olive_021407	13	-	171	-	35;101;130	O48901	Internal Sure	DNA polymerase delta catalytic subunit Glycine max (Soybean) (Glycine hispida)	AT5G63960.2
po11_olive_021408	52;73;89;99	99	-	-	-	P0CG89	Complete Sure	Histone H4 Glycine max (Soybean) (Glycine hispida)	AT5G59970.1
po11_olive_021414	23	23	96	-	75;96	Q43043	Internal Sure	Pectinesterase Petunia integrifolia (Violet-flowered petunia) (Petunia inflata)	AT5G27870.1
po11_olive_021415	110	26	-	-	-	Q6Z1D5	Complete Sure	Autophagy-related protein 8C Oryza sativa subsp. japonica (Rice)	AT1G62040.2
po11_olive_021420	75	75	92	92	92	Q9SIV5	Internal Sure	Zinc finger CCCH domain-containing protein 19 Arabidopsis thaliana (Mouse-ear cress)	AT2G16485.1
po11_olive_021421	44	-	47	16	16;47;87	A5C675	Internal Sure	Putative uncharacterized protein Vitis vinifera (Grape)	-
po11_olive_021422	3	3	35	-	36;54;89;115;118;122;130	A0A022PZ17	Internal Sure	Uncharacterized protein Erythranthe guttata (Yellow monkey flower) (Mimulus guttatus)	AT2G40770.1
po11_olive_021424	70;75;83	70;83	20	-	20	Q43187	C_terminal Putative	Soluble inorganic pyrophosphatase Solanum tuberosum (Potato)	AT3G53620.1
po11_olive_021426	3	3	-	-	-	Q9LZ45	C_terminal Putative	Histone H2B.9 Arabidopsis thaliana (Mouse-ear cress)	AT5G02570.1
po11_olive_021431	12	-	-	-	-	Q9SYG4	C_terminal Putative	Oligouridylate-binding protein 1A Arabidopsis thaliana (Mouse-ear cress)	AT1G54080.2
po11_olive_021433	112	112	-	147	147	P46644	N_terminal Sure	Aspartate aminotransferase 3, chloroplastic Arabidopsis thaliana (Mouse-ear cress)	AT5G11520.1
po11_olive_021435	68;190	68;190	-	-	-	P92939	Internal Sure	Calcium-transporting ATPase 1, endoplasmic reticulum-type Arabidopsis thaliana (Mouse-ear cress)	AT1G07810.1
po11_olive_021436	147	147	-	36	36;86;134;141	Q9LMR3	Internal Sure	Arogenate dehydrogenase 2, chloroplastic Arabidopsis thaliana (Mouse-ear cress)	AT1G15710.1
po11_olive_021437	13	-	26;160	-	26;160	B9HBA8	Internal Sure	Biotin carboxylase 1, chloroplastic Populus trichocarpa (Western balsam poplar) (Populus balsamifera subsp. trichocarpa)	AT5G35360.3
po11_olive_021442	6;37;60;64	6;64	-	-	-	Q9ZVD0	Internal Sure	Serrate RNA effector molecule Arabidopsis thaliana (Mouse-ear cress)	AT2G27100.1
po11_olive_021445	113	113	96	60;96	35;60;96	Q9S775	Internal Sure	CHD3-type chromatin-remodeling factor PICKLE Arabidopsis thaliana (Mouse-ear cress)	AT2G25170.1
po11_olive_021447	5;13	5	-	2;20	-	A4QKT3	C_terminal Putative	30S ribosomal protein S4, chloroplastic Crucihimalaya wallichii (Rock-cress) (Arabidopsis campestris) Plastid Chloroplast	ATCG00380.1
po11_olive_021448	11;19;35	11;35	-	22	-	A5BSS4	N_terminal Sure	Putative uncharacterized protein Vitis vinifera (Grape)	-
po11_olive_021450	87	-	5;61;78	5;148	61;78;142	D7TTT9	Internal Sure	Putative uncharacterized protein Vitis vinifera (Grape)	-
po11_olive_021451	4;129	129	-	8	-	Q42920	N_terminal Putative	Pectinesterase/pectinesterase inhibitor Medicago sativa (Alfalfa)	AT3G05610.1
po11_olive_021455	189	-	-	-	167	K4B439	Internal Sure	Uncharacterized protein Solanum lycopersicum (Tomato) (Lycopersicon esculentum)	AT4G38500.1
po11_olive_021456	7;40	7;40	-	3	-	P15722	C_terminal Putative	Probable pectate lyase P59 Solanum lycopersicum (Tomato) (Lycopersicon esculentum)	AT4G13710.1
po11_olive_021459	12	12	-	-	-	Q9LRP1	Internal Sure	Novel plant SNARE 13 Arabidopsis thaliana (Mouse-ear cress)	AT3G17440.1
po11_olive_021461	121	121	133	-	17;20;135	A5C6A5	Internal Sure	Putative uncharacterized protein Vitis vinifera (Grape)	-
po11_olive_021462	1;121;123	1;123	-	13;20	14;21;30;93	A0A022QTQ8	C_terminal Putative	Uncharacterized protein Erythranthe guttata (Yellow monkey flower) (Mimulus guttatus)	AT1G12663.1
po11_olive_021463	5	5	50	-	23;53;73	O22227	C_terminal Putative	Protein MIZU-KUSSEI 1 Arabidopsis thaliana (Mouse-ear cress)	AT5G06990.1
po11_olive_021465	146	146	46	91	46;68;93;122	P25873	C_terminal Putative	50S ribosomal protein L15, chloroplastic Arabidopsis thaliana (Mouse-ear cress)	AT3G25920.1
po11_olive_021468	5	5	-	-	-	Q9SF29	Internal Sure	Syntaxin-71 Arabidopsis thaliana (Mouse-ear cress)	AT3G09740.1
po11_olive_021471	65;138	65;138	-	5;17	14;17;26;29;52;90	Q84MM2	Internal Sure	S-adenosylmethionine synthase Litchi chinensis (Lychee)	AT2G42160.1
po11_olive_021473	150	150	137	-	59;137	Q402F3	Internal Sure	Tobamovirus multiplication protein 3 Nicotiana tabacum (Common tobacco)	AT1G14530.1
po11_olive_021475	2	2	-	-	-	A0A068V4R0	C_terminal Putative	Coffea canephora DH200=94 genomic scaffold, scaffold_102 Coffea canephora (Robusta coffee)	-
po11_olive_021478	149	149	35	-	36;61	Q9LV34-2	Internal Sure	2 of Beta-glucosidase 43 OS=Arabidopsis thaliana GN=BGLU43	AT3G18070.1
po11_olive_021481	13;70	13;70	-	-	38;51	M5WSJ9	C_terminal Putative	Uncharacterized protein Prunus persica (Peach) (Amygdalus persica)	AT1G12930.1
po11_olive_021483	16	-	-	-	16	A0A022RGH7	C_terminal Sure	Uncharacterized protein Erythranthe guttata (Yellow monkey flower) (Mimulus guttatus)	AT1G05840.1
po11_olive_021484	58;77	58;77	-	-	90;123	P25866	N_terminal Sure	Ubiquitin-conjugating enzyme E2 2 Triticum aestivum (Wheat)	AT2G02760.1
po11_olive_021487	17;146;147;189	17;117;146;189	159	15;35	15;35;64;159	Q5XEP2	N_terminal Sure	Hsp70-Hsp90 organizing protein 2 Arabidopsis thaliana (Mouse-ear cress)	AT4G10840.1
po11_olive_021492	9	9	30	-	21;33;50;66;88	B9SVB9	Internal Sure	Putative uncharacterized protein Ricinus communis (Castor bean)	AT2G28320.1
po11_olive_021493	47;61;182	47;182	25	-	-	A5BFY0	Internal Sure	Putative uncharacterized protein Vitis vinifera (Grape)	-
po11_olive_021494	4;12	12	14;122	14	14;89;107;123	M5WQQ9	Internal Sure	Uncharacterized protein Prunus persica (Peach) (Amygdalus persica)	AT5G47690.3
po11_olive_021495	7	-	70;155	-	70;155	B9GES3	N_terminal Putative	Uncharacterized protein Populus trichocarpa (Western balsam poplar) (Populus balsamifera subsp. trichocarpa)	-
po11_olive_021500	21;72	21;72	40;93	-	40	A0A022RB57	Complete Sure	Uncharacterized protein Erythranthe guttata (Yellow monkey flower) (Mimulus guttatus)	AT2G47480.1
po11_olive_021502	93;120	-	42	-	42	O80983	Internal Sure	ATP-dependent zinc metalloprotease FTSH 4, mitochondrial Arabidopsis thaliana (Mouse-ear cress)	AT2G26140.1
po11_olive_021505	155	48;155	-	-	98;107	Q9LIH7	N_terminal Sure	Protein S-acyltransferase 11 Arabidopsis thaliana (Mouse-ear cress)	AT3G18620.1
po11_olive_021508	142	-	77	-	69;84	Q94BT6	Internal Sure	Adagio protein 1 Arabidopsis thaliana (Mouse-ear cress)	AT5G57360.2
po11_olive_021511	6	6	46	-	46;63;64	Q75K78	Internal Sure	Cytokinin dehydrogenase 9 Oryza sativa subsp. japonica (Rice)	AT2G41510.1
po11_olive_021512	19;69;79	19;69	27;81	27;81	-	Q9SAK4	C_terminal Putative	Succinate-semialdehyde dehydrogenase, mitochondrial Arabidopsis thaliana (Mouse-ear cress)	AT1G79440.1
po11_olive_021514	7;35	7;35	-	-	-	B4FIP1	Complete Putative	Uncharacterized protein Zea mays (Maize)	-
po11_olive_021516	70;123	70;123	-	-	13;19;52	Q9FLQ7	Internal Sure	Formin-like protein 20 Arabidopsis thaliana (Mouse-ear cress)	AT5G07740.1
po11_olive_021517	137	-	136	2	32;139	W9R6D8	Internal Sure	Uncharacterized protein Morus notabilis.	-
po11_olive_021518	83;140	-	68;96;134	-	68;134	P10978	Internal Sure	Retrovirus-related Pol polyprotein from transposon TNT 1-94 Nicotiana tabacum (Common tobacco)	-
po11_olive_021520	104	104	-	110	30;102	Q9FE17	N_terminal Sure	NAD-dependent protein deacetylase SRT1 Arabidopsis thaliana (Mouse-ear cress)	AT5G55760.1
po11_olive_021526	71	-	-	5;13	-	P20973	Internal Sure	Ubiquitin-activating enzyme E1 1 Triticum aestivum (Wheat)	AT5G06460.1
po11_olive_021527	90	2	-	-	41;43	Q93VI8	C_terminal Putative	Tubby-like F-box protein 7 Arabidopsis thaliana (Mouse-ear cress)	AT1G53320.1
po11_olive_021528	2	2	29	-	-	Q9FLR0	Internal Sure	Protein NEN1 Arabidopsis thaliana (Mouse-ear cress)	AT5G61390.1
po11_olive_021529	126;178	-	24;125;151	-	28;43;50;133	Q940A6	Internal Sure	Pentatricopeptide repeat-containing protein At4g19440, chloroplastic Arabidopsis thaliana (Mouse-ear cress)	AT4G19440.1
po11_olive_021531	11;77	11;77	-	18;63	36;63;90	O65759	Complete Sure	Histone H2AX Cicer arietinum (Chickpea) (Garbanzo)	AT1G08880.1
po11_olive_021533	65;79;187	79	-	103;171	103;171;173	B9TAD8	Internal Sure	Short chain dehydrogenase, putative Ricinus communis (Castor bean)	AT2G47150.1
po11_olive_021535	29;32;66	29;32;66	-	-	-	Q9M5K2	Internal Sure	Dihydrolipoyl dehydrogenase 2, mitochondrial Arabidopsis thaliana (Mouse-ear cress)	AT3G17240.1
po11_olive_021538	75;150	150	-	-	-	Q8S8F8-2	Internal Sure	2 of GLABRA2 expression modulator OS=Arabidopsis thaliana GN=GEM	AT2G22475.1
po11_olive_021542	71	71	-	-	37;144	Q8L709	Internal Sure	Cation/H(+) antiporter 28 Arabidopsis thaliana (Mouse-ear cress)	AT3G52080.1
po11_olive_021544	19	-	-	11	11;74;79;145	Q96321	Internal Sure	Importin subunit alpha-1 Arabidopsis thaliana (Mouse-ear cress)	AT4G16143.1
po11_olive_021546	11;19;42	11;19	-	-	-	A0A022Q156	N_terminal Putative	Uncharacterized protein Erythranthe guttata (Yellow monkey flower) (Mimulus guttatus)	AT4G01650.1
po11_olive_021552	20;124;152	124	-	-	-	Q8LF36	Internal Sure	Serine/threonine protein phosphatase 2A 57 kDa regulatory subunit B' theta isoform Arabidopsis thaliana (Mouse-ear cress)	AT1G13460.1
po11_olive_021553	45	45	-	-	15;31	O81851	C_terminal Putative	E3 ubiquitin-protein ligase BOI Arabidopsis thaliana (Mouse-ear cress)	AT1G60610.1
po11_olive_021554	5	5	105	3	76;88;107	K4ASD5	Internal Sure	Uncharacterized protein Solanum lycopersicum (Tomato) (Lycopersicon esculentum)	AT4G08810.1
po11_olive_021556	153	153	-	-	14;28;111	Q9FKC3	Internal Sure	Pentatricopeptide repeat-containing protein At5g48730, chloroplastic Arabidopsis thaliana (Mouse-ear cress)	AT5G48730.1
po11_olive_021558	2	2	111	-	112	Q9SCU8	N_terminal Putative	Beta-galactosidase 14 Arabidopsis thaliana (Mouse-ear cress)	AT4G35010.1
po11_olive_021559	41;44	41;44	-	-	-	A0A022R618	N_terminal Sure	Uncharacterized protein Erythranthe guttata (Yellow monkey flower) (Mimulus guttatus)	-
po11_olive_021560	79	79	-	-	-	A0A067DGG8	Complete Sure	Uncharacterized protein Citrus sinensis (Sweet orange) (Citrus aurantium var. sinensis)	AT4G18880.1
po11_olive_021561	3	3	-	-	-	A0A022R998	C_terminal Putative	Uncharacterized protein Erythranthe guttata (Yellow monkey flower) (Mimulus guttatus)	AT1G76380.2
po11_olive_021564	149	-	-	-	-	Q9ZT82	Internal Sure	Callose synthase 12 Arabidopsis thaliana (Mouse-ear cress)	AT4G03550.1
po11_olive_021569	19;111;118	19;111;118	-	32;50	50;142	B5U9F7	Internal Sure	Gag-protease-integrase-RT-RNaseH polyprotein Glycine max (Soybean) (Glycine hispida)	-
po11_olive_021570	18	-	24;71	71	25;72	Q8LEK2	C_terminal Putative	Golgi apparatus membrane protein-like protein ECHIDNA Arabidopsis thaliana (Mouse-ear cress)	AT1G09330.1
po11_olive_021576	151	151	-	-	-	Q9LVM1	Internal Sure	ABC transporter B family member 25, mitochondrial Arabidopsis thaliana (Mouse-ear cress)	AT5G58270.1
po11_olive_021577	5;9;155	5;9;155	-	-	68;69	C0LGH3	Internal Sure	Probable LRR receptor-like serine/threonine-protein kinase At1g56140 Arabidopsis thaliana (Mouse-ear cress)	AT1G56140.1
po11_olive_021579	8;13	8;13	142	121	114;142	Q40545	N_terminal Sure	Pyruvate kinase isozyme A, chloroplastic Nicotiana tabacum (Common tobacco)	AT3G22960.1
po11_olive_021580	145	145	-	7;43	24;43;138	Q5M759	C_terminal Sure	Vacuolar protein sorting-associated protein 22 homolog 1 Arabidopsis thaliana (Mouse-ear cress)	AT4G27040.1
po11_olive_021581	135;157	135;157	76	-	76;96;110;143	Q40465	N_terminal Sure	Eukaryotic initiation factor 4A-11 Nicotiana tabacum (Common tobacco)	AT3G13920.2
po11_olive_021583	86	-	-	15;43	-	Q84ZT9	C_terminal Putative	Protein WAVE-DAMPENED 2 Arabidopsis thaliana (Mouse-ear cress)	AT3G23090.1
po11_olive_021585	7;167	7;167	37;68	-	37;68;122;175	Q9FNF8	Internal Sure	Phosphatidylinositol 4-kinase gamma 3 Arabidopsis thaliana (Mouse-ear cress)	AT5G24240.1
po11_olive_021589	180	-	-	-	73	O22892	N_terminal Putative	Uncharacterized protein At2g40430 Arabidopsis thaliana (Mouse-ear cress)	AT2G40430.2
po11_olive_021593	11;53	11	-	-	27;40;69	Q9C9S4	C_terminal Putative	Trehalose-phosphate phosphatase B Arabidopsis thaliana (Mouse-ear cress)	AT1G78090.1
po11_olive_021598	26;147	26;147	-	-	31;66;69;106	Q8GXE6	Internal Sure	Potassium channel AKT6 Arabidopsis thaliana (Mouse-ear cress)	AT2G25600.1
po11_olive_021599	21;36;41;46	21;41	-	7	-	W9QJ30	N_terminal Putative	Heterogeneous nuclear ribonucleoprotein Q Morus notabilis.	-
po11_olive_024300	84;101	101	13	-	13;30	P42158	Internal Sure	Casein kinase I isoform delta-like Arabidopsis thaliana (Mouse-ear cress)	AT3G23340.1
po11_olive_024303	132	132	-	-	95	O23894	C_terminal Putative	26S protease regulatory subunit 6A homolog Brassica campestris (Field mustard)	AT3G05530.1
po11_olive_024307	56	-	-	-	24;34	Q9SRV7	Internal Sure	Putative syntaxin-131 Arabidopsis thaliana (Mouse-ear cress)	AT3G03800.1
po11_olive_024311	11	11	-	58	58	A0A068U6S1	Complete Sure	Coffea canephora DH200=94 genomic scaffold, scaffold_9 Coffea canephora (Robusta coffee)	AT3G13674.1
po11_olive_024314	155	-	-	-	120;127	Q9CAZ7	Internal Sure	Protein YLS2 Arabidopsis thaliana (Mouse-ear cress)	AT3G51440.1
po11_olive_024316	18;98	98	-	-	104;123	P48724	N_terminal Sure	Eukaryotic translation initiation factor 5 Phaseolus vulgaris (Kidney bean) (French bean)	AT1G36730.1
po11_olive_024317	1	1	-	-	86;99	Q8GV43	Internal Sure	Phosphoinositide phospholipase C 6 Arabidopsis thaliana (Mouse-ear cress)	AT2G40116.1
po11_olive_024319	65;95	65;95	16;31	16	31;96	Q8LEV3-2	N_terminal Sure	2 of BTB/POZ domain-containing protein At2g30600 OS=Arabidopsis thaliana GN=At2g30600/At2g30610	AT2G30600.5
po11_olive_024320	15	15	63	-	64;75	Q9SCU8	Internal Sure	Beta-galactosidase 14 Arabidopsis thaliana (Mouse-ear cress)	AT4G38590.2
po11_olive_024322	22	22	45;90	-	75;90	A0A022RWA2	N_terminal Sure	Uncharacterized protein Erythranthe guttata (Yellow monkey flower) (Mimulus guttatus)	AT4G03620.1
po11_olive_024324	57	-	-	-	109	Q9SHS7	Internal Sure	Serine/threonine-protein phosphatase BSL3 Arabidopsis thaliana (Mouse-ear cress)	AT2G27210.1
po11_olive_024329	159;184	159;184	-	-	-	A0A068UKA9	Internal Sure	Coffea canephora DH200=94 genomic scaffold, scaffold_35 Coffea canephora (Robusta coffee)	-
po11_olive_024330	144	-	-	-	56;77;94	Q9C9G6	Complete Sure	MIP18 family protein At1g68310 Arabidopsis thaliana (Mouse-ear cress)	AT1G68310.1
po11_olive_024333	43;167	43	-	-	-	Q6DBG8	N_terminal Sure	Probable arabinosyltransferase ARAD1 Arabidopsis thaliana (Mouse-ear cress)	AT2G35100.1
po11_olive_024335	125;146	-	-	-	-	A0A022QRA6	Internal Sure	Uncharacterized protein Erythranthe guttata (Yellow monkey flower) (Mimulus guttatus)	AT1G60200.1
po11_olive_024337	56	-	18;63	-	22;29;63;113	P92519	C_terminal Putative	Uncharacterized mitochondrial protein AtMg00810 Arabidopsis thaliana (Mouse-ear cress) Mitochondrion	ATMG00240.1
po11_olive_024339	62	62	79	-	53;79;81;103;150;153	Q8S8S7	Internal Sure	U-box domain-containing protein 34 Arabidopsis thaliana (Mouse-ear cress)	AT2G07020.1
po11_olive_024344	63;157	63;157	108	-	85;99;108;124	M1A497	Internal Sure	Uncharacterized protein Solanum tuberosum (Potato)	AT1G48580.1
po11_olive_024346	53	53	12	12	-	A0A022QM75	N_terminal Sure	Uncharacterized protein Erythranthe guttata (Yellow monkey flower) (Mimulus guttatus)	AT1G16290.1
po11_olive_024348	12;134;143	12	-	10	122	Q9SIB9	C_terminal Sure	Aconitate hydratase 2, mitochondrial Arabidopsis thaliana (Mouse-ear cress)	AT2G05710.1
po11_olive_024350	80	-	79	17	17;25;76;79;103;106	Q8LBV4	N_terminal Sure	Uncharacterized methyltransferase At1g78140, chloroplastic Arabidopsis thaliana (Mouse-ear cress)	AT1G78140.1
po11_olive_024351	24;59;105	24;59;105	84	2	68;85	P10978	Internal Sure	Retrovirus-related Pol polyprotein from transposon TNT 1-94 Nicotiana tabacum (Common tobacco)	-
po11_olive_024354	48;130	130	-	-	17;113;116	Q9FHN8	Internal Sure	Kinesin-like calmodulin-binding protein Arabidopsis thaliana (Mouse-ear cress)	AT5G65930.3
po11_olive_024355	4;75	4	45;166	-	45;70;131;166	Q93VQ0-2	Internal Sure	2 of Protein VACUOLELESS1 OS=Arabidopsis thaliana GN=VCL1	AT2G38020.1
po11_olive_024360	56	56	-	122	-	Q9MA75	Internal Sure	Transcription factor VIP1 Arabidopsis thaliana (Mouse-ear cress)	AT1G06850.1
po11_olive_024361	117;139	139	-	-	-	M1AZI0	C_terminal Putative	Uncharacterized protein Solanum tuberosum (Potato)	-
po11_olive_024365	6	6	55	55	32;55;75	R1F7X7	Internal Sure	Metalloendopeptidase Emiliania huxleyi CCMP1516.	-
po11_olive_024366	44	44	-	5;13	13	K4BSJ6	Internal Sure	Uncharacterized protein Solanum lycopersicum (Tomato) (Lycopersicon esculentum)	AT5G65180.1
po11_olive_024368	64	64	44	44	44	Q4QSC8	Internal Sure	Shugoshin-1 Zea mays (Maize)	AT5G04320.2
po11_olive_024371	86	86	-	-	-	Q9SY14	C_terminal Putative	CSC1-like protein At4g02900 Arabidopsis thaliana (Mouse-ear cress)	AT4G02900.1
po11_olive_024373	9	9	-	2;5;21	21	A0A068U706	Internal Sure	Coffea canephora DH200=94 genomic scaffold, scaffold_12 Coffea canephora (Robusta coffee)	AT2G28540.2
po11_olive_024375	57;110	-	92	92	47;92	Q9ZU35-2	Internal Sure	2 of ABC transporter G family member 7 OS=Arabidopsis thaliana GN=ABCG7	AT2G01320.3
po11_olive_024377	36;63	63	86	-	87	O82802	N_terminal Putative	Sulfite reductase 1 [ferredoxin], chloroplastic Nicotiana tabacum (Common tobacco)	AT5G04590.1
po11_olive_024378	160	-	131;144	-	131;144	A0A068TZZ5	Internal Sure	Coffea canephora DH200=94 genomic scaffold, scaffold_6 Coffea canephora (Robusta coffee)	-
po11_olive_024386	34	-	-	-	91	Q84VY3	C_terminal Putative	Acyl-[acyl-carrier-protein] desaturase 6, chloroplastic Arabidopsis thaliana (Mouse-ear cress)	AT1G43800.1
po11_olive_024388	155	-	38	11;23	23;38;72;83;108;124;141	O49204	N_terminal Putative	Adenylyl-sulfate kinase, chloroplastic Catharanthus roseus (Madagascar periwinkle) (Vinca rosea)	AT2G14750.1
po11_olive_024389	175	-	122	-	103;122;146	Q9ZVM9	Internal Sure	Probable serine/threonine-protein kinase At1g54610 Arabidopsis thaliana (Mouse-ear cress)	AT1G18670.1
po11_olive_024393	5	5	118	9	30;65;77;118	Q6U740	Complete Putative	Allergen Fra e 1 Fraxinus excelsior (European ash)	AT3G07820.1
po11_olive_024394	12;13;38;122;135	12;13;122	-	-	30;119	A0A022R8G4	N_terminal Sure	Uncharacterized protein Erythranthe guttata (Yellow monkey flower) (Mimulus guttatus)	AT4G10130.1
po11_olive_024396	3;125	-	-	7;10;129;132	-	Q8GYD1	Internal Sure	Protein disulfide-isomerase 5-1 Arabidopsis thaliana (Mouse-ear cress)	AT1G07960.2
po11_olive_024397	6	6	96	-	96	Q9FNY0-2	Internal Sure	2 of Transcription factor E2FA OS=Arabidopsis thaliana GN=E2FA	AT5G22220.2
po11_olive_024399	5;20;127	20;127	110	-	-	Q84MA5	N_terminal Sure	Cationic amino acid transporter 1 Arabidopsis thaliana (Mouse-ear cress)	AT4G21120.1
po11_olive_024401	69	69	45	-	12;16;46	Q683C9	C_terminal Sure	Serine/threonine-protein kinase Aurora-2 Arabidopsis thaliana (Mouse-ear cress)	AT2G25880.1
po11_olive_024402	1	-	82;123	3	84;90;125	Q05967	Internal Sure	Polygalacturonase Nicotiana tabacum (Common tobacco)	-
po11_olive_024403	3	3	-	-	-	C0LU16	Complete Putative	Mediator of RNA polymerase II transcription subunit 21 Arabidopsis thaliana (Mouse-ear cress)	AT4G04780.1
po11_olive_024405	4;173	4	-	2;10	63;88;90;144	Q9M8Y0	Internal Sure	Probable UDP-N-acetylglucosamine--peptide N-acetylglucosaminyltransferase SEC Arabidopsis thaliana (Mouse-ear cress)	AT3G04240.1
po11_olive_024407	9	9	-	-	-	Q04960	C_terminal Putative	DnaJ protein homolog Cucumis sativus (Cucumber)	-
po11_olive_024408	101;115	101	83	9	83	C5WVW2	C_terminal Putative	Adenylosuccinate synthetase 1, chloroplastic Sorghum bicolor (Sorghum) (Sorghum vulgare)	-
po11_olive_024412	4	-	-	-	-	Q9LHJ9	Internal Sure	Probable protein phosphatase 2C 38 Arabidopsis thaliana (Mouse-ear cress)	AT3G12620.1
po11_olive_024413	105	-	63	-	64;66	A0A022Q5F5	Complete Sure	Uncharacterized protein Erythranthe guttata (Yellow monkey flower) (Mimulus guttatus)	AT4G08280.1
po11_olive_024415	5;7	5;7	-	8;79	32;79	P29766	C_terminal Sure	60S ribosomal protein L8 Solanum lycopersicum (Tomato) (Lycopersicon esculentum)	AT2G18020.1
po11_olive_024419	16	16	109	-	67;109	O65050	C_terminal Putative	60S ribosomal protein L15-1 Picea mariana (Black spruce) (Abies mariana)	AT4G16720.1
po11_olive_024421	115;182	115;182	-	-	122;132;156	P52711	Internal Sure	Serine carboxypeptidase II-3 Hordeum vulgare (Barley)	AT3G56540.1
po11_olive_024423	3	3	73	-	39;73	Q9STY6	Complete Sure	40S ribosomal protein S20-2 Arabidopsis thaliana (Mouse-ear cress)	AT3G47370.2
po11_olive_024425	1;119	1;119	-	-	-	F4IP69	Internal Sure	Sec1 family domain-containing protein MIP3 Arabidopsis thaliana (Mouse-ear cress)	AT2G42700.2
po11_olive_024427	20;30;163	20;163	-	-	-	P42730	Internal Sure	Chaperone protein ClpB1 Arabidopsis thaliana (Mouse-ear cress)	AT1G74310.1
po11_olive_024428	8	8	-	-	45;76;81;86;99;111	A5AZZ8	Internal Sure	Putative uncharacterized protein Vitis vinifera (Grape)	-
po11_olive_024431	1;9	9	-	61	40;63;142	Q9C5Z2	C_terminal Putative	Eukaryotic translation initiation factor 3 subunit H Arabidopsis thaliana (Mouse-ear cress)	AT1G10840.1
po11_olive_024433	147	147	51;93	-	51;88	Q94BT6	N_terminal Sure	Adagio protein 1 Arabidopsis thaliana (Mouse-ear cress)	AT5G57360.2
po11_olive_024434	7	7	51;69	-	35;55;73	A0A022REZ5	N_terminal Putative	Uncharacterized protein Erythranthe guttata (Yellow monkey flower) (Mimulus guttatus)	-
po11_olive_024437	14	14	-	-	30	O24466	N_terminal Sure	Ras-related protein RABE1a Arabidopsis thaliana (Mouse-ear cress)	AT5G03520.1
po11_olive_024439	3	3	-	-	-	P83947	Internal Sure	Pectinesterase/pectinesterase inhibitor Ficus pumila var. awkeotsang (Jelly fig) (Ficus awkeotsang)	AT3G60730.1
po11_olive_024441	178	178	90;111;144	-	90;111;144;157	Q43043	Internal Sure	Pectinesterase Petunia integrifolia (Violet-flowered petunia) (Petunia inflata)	AT3G05610.1
po11_olive_024444	1	1	-	-	44;46;152	Q2XPU6	Internal Sure	Cycloartenol synthase Ricinus communis (Castor bean)	AT3G45130.1
po11_olive_024445	20	-	-	6	47;48	Q8W485	C_terminal Putative	Uncharacterized protein At5g50100, mitochondrial Arabidopsis thaliana (Mouse-ear cress)	AT5G50100.1
po11_olive_024447	183	-	-	-	121	F6HF48	Internal Sure	Putative uncharacterized protein Vitis vinifera (Grape)	-
po11_olive_024448	5	-	-	-	-	Q9LHP2	Internal Sure	Serine/arginine-rich SC35-like splicing factor SCL30A Arabidopsis thaliana (Mouse-ear cress)	AT3G13570.1
po11_olive_024451	3	3	-	-	28;158;163	Q9FN08	Internal Sure	Beta-galactosidase 10 Arabidopsis thaliana (Mouse-ear cress)	AT5G63810.1
po11_olive_024453	49;51	51	20	-	20;38	Q9FJJ5	C_terminal Putative	Microtubule-associated protein RP/EB family member 1B Arabidopsis thaliana (Mouse-ear cress)	AT5G62500.1
po11_olive_024457	23	-	40	-	40	Q94B74	N_terminal Sure	Nudix hydrolase 2 Arabidopsis thaliana (Mouse-ear cress)	AT5G47650.1
po11_olive_024461	67	-	22;57;170	22	22;57;170	Q9M8L4	Internal Sure	Glycerol kinase Arabidopsis thaliana (Mouse-ear cress)	AT1G80460.1
po11_olive_024463	51;162	162	-	-	67;98;102	P54774	Internal Sure	Cell division cycle protein 48 homolog Glycine max (Soybean) (Glycine hispida)	AT5G03340.1
po11_olive_024464	40	-	-	-	-	A0A022PPF0	N_terminal Putative	Uncharacterized protein Erythranthe guttata (Yellow monkey flower) (Mimulus guttatus)	AT5G35910.1
po11_olive_024466	145	145	94;135	3;15;97	16;23;91;98;139	Q3EDA9	Internal Sure	Putative pentatricopeptide repeat-containing protein At1g16830 Arabidopsis thaliana (Mouse-ear cress)	AT1G16830.1
po11_olive_024467	9;68	68	-	2	109	W9RI43	C_terminal Putative	Uncharacterized protein Morus notabilis.	AT1G64720.1
po11_olive_024470	128	128	-	-	-	A0A022RNC5	Internal Sure	Uncharacterized protein Erythranthe guttata (Yellow monkey flower) (Mimulus guttatus)	AT5G11560.1
po11_olive_024471	5;12;64	5;12	-	3	-	Q9SUV1	C_terminal Putative	Adenine nucleotide transporter BT1, chloroplastic/mitochondrial Arabidopsis thaliana (Mouse-ear cress)	AT4G32400.1
po11_olive_024472	131	131	16	38	38;53	Q93YX4	N_terminal Sure	5'-adenylylsulfate reductase-like 5 Arabidopsis thaliana (Mouse-ear cress)	AT3G03860.1
po11_olive_024476	21;95	21;95	-	-	-	Q9CA83	N_terminal Sure	NADP-dependent malic enzyme 4, chloroplastic Arabidopsis thaliana (Mouse-ear cress)	AT1G79750.1
po11_olive_024477	29;40;90	40	-	-	11;13;23;32;162;174	F2DC49	Internal Sure	Predicted protein Hordeum vulgare var. distichum (Two-rowed barley)	-
po11_olive_024478	31;136	31;136	-	-	-	Q8GYX8	Internal Sure	Chaperone protein dnaJ 10 Arabidopsis thaliana (Mouse-ear cress)	AT1G21080.3
po11_olive_024479	133	-	-	-	107	O22780	Internal Sure	Probable folate-biopterin transporter 9, chloroplastic Arabidopsis thaliana (Mouse-ear cress)	AT2G33280.1
po11_olive_024481	156	156	-	2;5;155	16;19;30;36;70;82	Q500Z2	Internal Sure	Probable protein S-acyltransferase 15 Arabidopsis thaliana (Mouse-ear cress)	AT5G04270.1
po11_olive_024483	6;9	6;9	112	142	120;142;160	A0A022RKP3	Internal Sure	Uncharacterized protein Erythranthe guttata (Yellow monkey flower) (Mimulus guttatus)	AT1G25375.1
po11_olive_024484	151	151	7;24	2;7;87	21;24;87;91;116	F4HRI2	Internal Sure	E3 ubiquitin-protein ligase CCNB1IP1 homolog Arabidopsis thaliana (Mouse-ear cress)	AT1G53490.1
po11_olive_024493	17;73	17	81;100;127	-	47;81;100;116	Q8LLD0	C_terminal Putative	Nuclear pore complex protein Nup96 homolog Arabidopsis thaliana (Mouse-ear cress)	AT1G80680.1
po11_olive_024494	130	-	-	-	63;86	C0LGG8	N_terminal Sure	Probable LRR receptor-like serine/threonine-protein kinase At1g53430 Arabidopsis thaliana (Mouse-ear cress)	AT1G53430.1
po11_olive_024495	99	99;157	-	-	148	O23144	Internal Sure	Proton pump-interactor 1 Arabidopsis thaliana (Mouse-ear cress)	AT4G27500.1
po11_olive_024500	5;88;149;152	5;149;152	127	-	81;84;127;132	Q8W496-2	C_terminal Sure	2 of Protochlorophyllide-dependent translocon component 52, chloroplastic OS=Arabidopsis thaliana GN=PTC52	AT4G25650.2
po11_olive_024501	24;126	24	-	36;179	36	B0F9L4	Internal Sure	Golgin candidate 6 Arabidopsis thaliana (Mouse-ear cress)	AT3G27530.1
po11_olive_024505	71	-	29	-	29;72	A0A022RB51	C_terminal Putative	Uncharacterized protein Erythranthe guttata (Yellow monkey flower) (Mimulus guttatus)	AT5G07840.1
po11_olive_024506	153	153	-	-	-	A0A022RLY7	Internal Sure	Uncharacterized protein Erythranthe guttata (Yellow monkey flower) (Mimulus guttatus)	AT3G22430.1
po11_olive_024507	21;155	21	172	172	172	Q9S6Z8	Internal Sure	Two-pore potassium channel 5 Arabidopsis thaliana (Mouse-ear cress)	AT4G01840.1
po11_olive_024510	78	78	-	-	-	Q9LSX7	C_terminal Putative	Peroxisome biogenesis protein 22 Arabidopsis thaliana (Mouse-ear cress)	AT3G21865.1
po11_olive_024512	84	84	-	-	-	Q8S0J7	C_terminal Putative	Probable membrane-associated 30 kDa protein, chloroplastic Oryza sativa subsp. japonica (Rice)	AT1G65260.1
po11_olive_024513	59;181	59;181	-	-	120	A0A061FL88	Internal Sure	Beta-1,3-N-acetylglucosaminyltransferase lunatic fringe, putative isoform 1 Theobroma cacao (Cacao) (Cocoa)	AT3G11420.1
po11_olive_024516	33;50;72;126	33;72;126	114	117	89;117	P30171	Internal Sure	Actin-97 Solanum tuberosum (Potato)	AT5G09810.1
po11_olive_024517	4;117	4;117	71	15	15;74;106	Q03194	C_terminal Putative	Plasma membrane ATPase 4 Nicotiana plumbaginifolia (Leadwort-leaved tobacco) (Tex-Mex tobacco)	AT3G42640.1
po11_olive_024519	3;12	12	-	-	-	Q9M0Y3	C_terminal Putative	Equilibrative nucleotide transporter 3 Arabidopsis thaliana (Mouse-ear cress)	AT4G05120.1
po11_olive_024522	86	86	-	-	25;34;75	Q5J907	N_terminal Sure	Translationally-controlled tumor protein homolog Elaeis guineensis var. tenera (Oil palm)	AT3G16640.1
po11_olive_024523	5	5	39	39	31;173	A0A022QAN4	Internal Sure	Uncharacterized protein Erythranthe guttata (Yellow monkey flower) (Mimulus guttatus)	AT5G07810.1
po11_olive_024525	11	11	26	-	-	Q9M4P3	C_terminal Putative	Pentatricopeptide repeat-containing protein At4g16835, mitochondrial Arabidopsis thaliana (Mouse-ear cress)	AT4G16835.1
po11_olive_024527	118	118	18	18	58;65	Q9SZ53	C_terminal Putative	Probable protein phosphatase 2C 60 Arabidopsis thaliana (Mouse-ear cress)	AT4G31860.1
po11_olive_024530	24	24	-	-	-	A0A068VGD0	Internal Sure	Coffea canephora DH200=94 genomic scaffold, scaffold_663 Coffea canephora (Robusta coffee)	-
po11_olive_024531	7	7	-	-	-	A5BWT5	C_terminal Putative	Putative uncharacterized protein Vitis vinifera (Grape)	-
po11_olive_024533	119	-	-	-	157	Q39189	Internal Sure	DEAD-box ATP-dependent RNA helicase 7 Arabidopsis thaliana (Mouse-ear cress)	AT5G62190.1
po11_olive_024535	9;141	9;141	-	7	21;36;58	Q94A34	Internal Sure	Phosphatidylinositol/phosphatidylcholine transfer protein SFH12 Arabidopsis thaliana (Mouse-ear cress)	AT2G21520.2
po11_olive_024536	32	-	30;151	-	151	A0A067FBH7	Internal Sure	Uncharacterized protein Citrus sinensis (Sweet orange) (Citrus aurantium var. sinensis)	AT1G80910.1
po11_olive_024539	136	-	88	-	15;24;49;89;103	Q7Y1I7-2	C_terminal Putative	2 of DNA (cytosine-5)-methyltransferase 1A OS=Oryza sativa subsp. japonica GN=MET1A	AT4G08990.1
po11_olive_024548	130	130	119	-	-	Q9FNY2	N_terminal Sure	Transcription factor-like protein DPB Arabidopsis thaliana (Mouse-ear cress)	AT5G03415.1
po11_olive_024549	153;165	153;165	-	-	42;63	A5AEV7	Internal Sure	Putative uncharacterized protein Vitis vinifera (Grape)	-
po11_olive_024550	150	150	-	8	-	O48901	Internal Sure	DNA polymerase delta catalytic subunit Glycine max (Soybean) (Glycine hispida)	AT5G63960.2
po11_olive_024551	131	-	93	58	37;58;93;119	P13447	Complete Putative	Anther-specific protein LAT52 Solanum lycopersicum (Tomato) (Lycopersicon esculentum)	-
po11_olive_024552	11	11	-	-	-	Q39033	Internal Sure	Phosphoinositide phospholipase C 2 Arabidopsis thaliana (Mouse-ear cress)	AT3G08510.1
po11_olive_024553	101	101	109;119	53	57;110	A5B7U3	Internal Sure	Putative uncharacterized protein Vitis vinifera (Grape)	-
po11_olive_024554	20;69	20;69	-	-	-	A4GSN8	Internal Sure	Nuclear-pore anchor Arabidopsis thaliana (Mouse-ear cress)	AT1G79280.2
po11_olive_024555	168;180	168;180	-	-	18	A5BUF4	Internal Sure	Putative uncharacterized protein Vitis vinifera (Grape)	-
po11_olive_024557	15	15	22	-	-	Q3E9D3	N_terminal Sure	Probable pectinesterase 55 Arabidopsis thaliana (Mouse-ear cress)	AT5G18990.1
po11_olive_024559	9;112;119	112	-	-	-	Q9FGY9	N_terminal Putative	Peptide-N(4)-(N-acetyl-beta-glucosaminyl)asparagine amidase Arabidopsis thaliana (Mouse-ear cress)	AT5G49570.1
po11_olive_024560	121	121	-	-	112	B9DFG5-2	C_terminal Sure	2 of PTI1-like tyrosine-protein kinase 3 OS=Arabidopsis thaliana GN=PTI13	AT2G30740.1
po11_olive_024561	138	138	-	-	-	A0A068UQ80	Internal Sure	Coffea canephora DH200=94 genomic scaffold, scaffold_45 Coffea canephora (Robusta coffee)	-
po11_olive_024563	62;147	62;147	79	-	53;79;81;103;144	Q8S8S7	Internal Sure	U-box domain-containing protein 34 Arabidopsis thaliana (Mouse-ear cress)	AT2G07020.1
po11_olive_024569	115	-	-	-	23	A0A068UBU5	N_terminal Putative	Coffea canephora DH200=94 genomic scaffold, scaffold_19 Coffea canephora (Robusta coffee)	-
po11_olive_024573	4	-	86;140	-	86;135;140;148	Q9C5T3	N_terminal Putative	Probable WRKY transcription factor 26 Arabidopsis thaliana (Mouse-ear cress)	AT5G07100.1
po11_olive_024581	19;150	19;150	148	106;169	107;149	D0NVE4	C_terminal Putative	Putative uncharacterized protein Phytophthora infestans (strain T30-4) (Potato late blight fungus)	-
po11_olive_024582	2;4;51;89;164	2;4;89;164	-	1;14;123	14;82;123	Q93VQ0	Internal Sure	Protein VACUOLELESS1 Arabidopsis thaliana (Mouse-ear cress)	AT2G38020.1
po11_olive_024584	22	22	-	-	-	Q9SDN0	Internal Sure	Chaperone protein dnaJ 20, chloroplastic Arabidopsis thaliana (Mouse-ear cress)	AT1G74250.1
po11_olive_024588	63	63	-	-	102	A0A022RGH6	Internal Sure	Uncharacterized protein Erythranthe guttata (Yellow monkey flower) (Mimulus guttatus)	AT4G24610.2
po11_olive_024591	27;137;144	137;144	63	-	76	Q0PGJ6	Internal Sure	Aldo-keto reductase family 4 member C9 Arabidopsis thaliana (Mouse-ear cress)	AT2G37770.2
po11_olive_024592	22	-	-	-	46;116	Q9ZV36	Internal Sure	UDP-glucuronic acid decarboxylase 6 Arabidopsis thaliana (Mouse-ear cress)	AT2G28760.2
po11_olive_024595	157	-	23	-	55;71	Q5JQD7-2	Internal Sure	2 of Probable metal-nicotianamine transporter YSL12 OS=Oryza sativa subsp. japonica GN=YSL12	AT3G17650.1
po11_olive_024596	4	4	74	-	116	A0A022S321	Internal Sure	Uncharacterized protein Erythranthe guttata (Yellow monkey flower) (Mimulus guttatus)	-
po11_olive_024597	89	89	-	35	35	A0A022QDG1	Complete Putative	Uncharacterized protein Erythranthe guttata (Yellow monkey flower) (Mimulus guttatus)	AT5G50930.1
po11_olive_024567_split_1	17	17	-	-	-	F4K4R6	Internal Sure	Protein GAMETE EXPRESSED 2 Arabidopsis thaliana (Mouse-ear cress)	AT4G18372.1
po11_olive_015601	117;216	117;216	-	-	77;142	P15722	Internal Sure	Probable pectate lyase P59 Solanum lycopersicum (Tomato) (Lycopersicon esculentum)	AT1G14420.1
po11_olive_015602	2;13	2;13	40	-	40	A0A061GAR8	Internal Sure	Evolutionarily conserved C-terminal region 5 isoform 1 Theobroma cacao (Cacao) (Cocoa)	AT3G13060.2
po11_olive_015604	26;46;48;112	26;48;112	104	104	104	P22953	Internal Sure	Probable mediator of RNA polymerase II transcription subunit 37e Arabidopsis thaliana (Mouse-ear cress)	AT5G02500.1
po11_olive_015605	12	12	29;111	-	29;111	Q8LGF7	Complete Sure	Protein PEROXIN-4 Arabidopsis thaliana (Mouse-ear cress)	AT5G25760.1
po11_olive_015612	6;9;71	6;9	-	-	-	A0A068TZS5	Internal Sure	Coffea canephora DH200=94 genomic scaffold, scaffold_7 Coffea canephora (Robusta coffee)	AT1G65720.1
po11_olive_015615	6	6	15;100	15;191	100;155;191	A0A022QNE9	Internal Sure	Uncharacterized protein Erythranthe guttata (Yellow monkey flower) (Mimulus guttatus)	AT2G03150.1
po11_olive_015616	46	-	12;101	-	12;88;90;101	Q43097	Internal Sure	Isocitrate lyase Pinus taeda (Loblolly pine)	AT3G21720.1
po11_olive_015619	10	10	38	-	38;77	Q9S850	Internal Sure	Sulfite oxidase Arabidopsis thaliana (Mouse-ear cress)	AT3G01910.1
po11_olive_015620	38	38	-	9	-	Q9C757	N_terminal Putative	Probable inositol transporter 2 Arabidopsis thaliana (Mouse-ear cress)	AT1G30220.1
po11_olive_015621	94;194;217	194;217	128	-	89;128	A0A067JSS2	Internal Sure	Uncharacterized protein Jatropha curcas (Barbados nut)	AT4G24970.1
po11_olive_015623	109	109	107;148	149	117;204	Q8L836	Internal Sure	65-kDa microtubule-associated protein 7 Arabidopsis thaliana (Mouse-ear cress)	AT1G14690.1
po11_olive_015624	98	98	-	-	25	Q9XFH4	N_terminal Putative	ATP-dependent DNA helicase DDM1 Arabidopsis thaliana (Mouse-ear cress)	AT5G66750.1
po11_olive_015625	139	139	-	-	27	P62201	Complete Sure	Calmodulin Lilium longiflorum (Trumpet lily)	AT3G43810.1
po11_olive_015629	7;9	7;9	-	-	176;206	Q9SD00	Internal Sure	Monosaccharide-sensing protein 3 Arabidopsis thaliana (Mouse-ear cress)	AT3G51490.2
po11_olive_015630	11;76;105	11;76;105	-	-	85;112	Q9FYA6	Internal Sure	Branched-chain-amino-acid aminotransferase 5, chloroplastic Arabidopsis thaliana (Mouse-ear cress)	AT3G49680.1
po11_olive_015633	6;17;20;216	6;17;20;216	39;181	-	39;83;133;181;207	Q67XW5	Internal Sure	Ubiquitin carboxyl-terminal hydrolase 18 Arabidopsis thaliana (Mouse-ear cress)	AT4G31670.1
po11_olive_015639	19	19	70	10	35;69;70;123;131	Q9LXC0	C_terminal Putative	Guanosine nucleotide diphosphate dissociation inhibitor At5g09550 Arabidopsis thaliana (Mouse-ear cress)	AT5G09550.1
po11_olive_015642	82;84	84	-	-	-	A0A067F9R5	N_terminal Putative	Uncharacterized protein Citrus sinensis (Sweet orange) (Citrus aurantium var. sinensis)	-
po11_olive_015643	3;7	7	110	-	40;122	C0LGT6	Internal Sure	LRR receptor-like serine/threonine-protein kinase EFR Arabidopsis thaliana (Mouse-ear cress)	AT3G05990.1
po11_olive_015649	173	-	-	-	-	Q339W7	N_terminal Sure	Probable chromo domain-containing protein LHP1 Oryza sativa subsp. japonica (Rice)	-
po11_olive_015650	125	125	54;107	103	54;87;103;108	P46032	Internal Sure	Protein NRT1/ PTR FAMILY 8.3 Arabidopsis thaliana (Mouse-ear cress)	AT2G02040.1
po11_olive_015651	57	57	-	8	-	Q9SVZ6	Complete Sure	60S acidic ribosomal protein P3-1 Arabidopsis thaliana (Mouse-ear cress)	AT4G25890.1
po11_olive_015653	119;126	119;126	-	-	-	B7ZWR6	N_terminal Sure	Outer envelope protein 61 Arabidopsis thaliana (Mouse-ear cress)	AT5G21990.1
po11_olive_015661	204	-	-	-	29	Q9SBA7	C_terminal Sure	Sugar transport protein 8 Arabidopsis thaliana (Mouse-ear cress)	AT5G26250.1
po11_olive_015666	131	131	91	-	80;91;117	O65902	Internal Sure	Cyclase-associated protein 1 Arabidopsis thaliana (Mouse-ear cress)	AT4G34490.1
po11_olive_015670	6	6	-	-	-	Q84K16	C_terminal Putative	AP-1 complex subunit gamma-1 Arabidopsis thaliana (Mouse-ear cress)	AT1G23900.1
po11_olive_015672	41;108;120	108	-	-	31	Q9FN05	Internal Sure	Probable glucan 1,3-alpha-glucosidase Arabidopsis thaliana (Mouse-ear cress)	AT5G63840.1
po11_olive_015675	168	168	99	84	14;78;84;99;124	A0A022RMF0	C_terminal Putative	Uncharacterized protein Erythranthe guttata (Yellow monkey flower) (Mimulus guttatus)	AT2G42670.2
po11_olive_015680	106	106	47	-	25;47;107;111	P54411	Internal Sure	T-complex protein 1 subunit epsilon Avena sativa (Oat)	AT1G24510.1
po11_olive_015681	25;207	207	-	-	-	Q9SCV4	Internal Sure	Beta-galactosidase 8 Arabidopsis thaliana (Mouse-ear cress)	AT2G28470.1
po11_olive_015683	97;139	97;139	-	-	38;44	P29790	C_terminal Putative	ATP synthase gamma chain, chloroplastic Nicotiana tabacum (Common tobacco)	AT4G04640.1
po11_olive_015684	6;51	6;51	-	-	37	Q2HSZ7	Internal Sure	Cyclin-like F-box Medicago truncatula (Barrel medic) (Medicago tribuloides)	-
po11_olive_015686	128	128	76	8	12;76	Q9FWA6	Internal Sure	Pentatricopeptide repeat-containing protein At3g02330 Arabidopsis thaliana (Mouse-ear cress)	AT3G02330.1
po11_olive_015687	201	201	125	-	125	Q9M1I2	N_terminal Putative	Protein NRT1/ PTR FAMILY 5.4 Arabidopsis thaliana (Mouse-ear cress)	AT3G54450.1
po11_olive_015693	151	151	-	-	53;123	Q9SN95	Internal Sure	UDP-glucuronic acid decarboxylase 5 Arabidopsis thaliana (Mouse-ear cress)	AT3G46440.1
po11_olive_015695	100;106	100;106	-	-	120	Q8L7S4	Internal Sure	Microtubule-associated protein 70-2 Arabidopsis thaliana (Mouse-ear cress)	AT1G24764.1
po11_olive_015697	3;11;30	11;30	-	-	-	Q6JB11	Internal Sure	Protein MATERNALLY EXPRESSED GENE 5 Zea mays (Maize)	AT1G21320.1
po11_olive_015698	107;110	26;107;110	-	-	-	Q8VYK7	N_terminal Sure	Autophagy-related protein 8f Arabidopsis thaliana (Mouse-ear cress)	AT4G16520.1
po11_olive_015703	13;40;51;171	13;40;171	212	212	38;73;78;110;124	Q40531	Internal Sure	Mitogen-activated protein kinase homolog NTF6 Nicotiana tabacum (Common tobacco)	AT1G07880.2
po11_olive_015704	9	9	13	12;13	12;13	F4IH31-2	N_terminal Sure	2 of Staphylococcal-like nuclease CAN2 OS=Arabidopsis thaliana GN=CAN2	AT2G40410.2
po11_olive_015705	108;158	108	-	-	45	Q2V4F7	N_terminal Sure	Defensin-like protein 278 Arabidopsis thaliana (Mouse-ear cress)	AT1G06790.1
po11_olive_015706	30	30	-	8	-	Q8L7L1	C_terminal Sure	Sphingosine kinase 1 Arabidopsis thaliana (Mouse-ear cress)	AT4G21540.1
po11_olive_015708	6	-	-	-	53	Q9LZD3	Internal Sure	Exocyst complex component EXO70A1 Arabidopsis thaliana (Mouse-ear cress)	AT5G52340.1
po11_olive_015709	77;103	77;103	187	219	186;187	A0ELV3	Internal Sure	S-RNase-binding protein Petunia integrifolia subsp. inflata.	AT1G45976.1
po11_olive_015710	4;112	4;112	-	-	-	O23755	C_terminal Sure	Elongation factor 2 Beta vulgaris (Sugar beet)	AT1G56070.1
po11_olive_015711	157;162;187	187	-	-	14	D7SIP0	Internal Sure	Putative uncharacterized protein Vitis vinifera (Grape)	AT5G08120.1
po11_olive_015713	215	215	203	-	122;203	A0A022PXA6	Internal Sure	Uncharacterized protein Erythranthe guttata (Yellow monkey flower) (Mimulus guttatus)	AT5G11640.1
po11_olive_015714	59	59	-	-	-	A0A022R676	N_terminal Sure	Uncharacterized protein Erythranthe guttata (Yellow monkey flower) (Mimulus guttatus)	-
po11_olive_015716	28	28	-	2	-	Q9SM09	C_terminal Putative	V-type proton ATPase catalytic subunit A Citrus unshiu (Satsuma mandarin) (Citrus nobilis var. unshiu)	AT1G78900.1
po11_olive_015719	30	-	86;107	-	86;107;158	Q9LTW0	N_terminal Sure	ALA-interacting subunit 1 Arabidopsis thaliana (Mouse-ear cress)	AT3G12740.1
po11_olive_015720	73	-	-	-	34;57	Q9LSM5	Internal Sure	Protein SGT1 homolog At5g65490 Arabidopsis thaliana (Mouse-ear cress)	-
po11_olive_015721	17	17	63;113	-	63;104	A5BYD0	Complete Putative	Putative uncharacterized protein Vitis vinifera (Grape)	-
po11_olive_015724	1;108;120	1;108;120	-	-	37	Q8VYG3	Internal Sure	Endoglucanase 16 Arabidopsis thaliana (Mouse-ear cress)	AT3G43860.1
po11_olive_015726	2;17	2;17	-	-	-	A5ASY6	N_terminal Putative	Putative uncharacterized protein Vitis vinifera (Grape)	-
po11_olive_015727	81	-	24	7	25;199	Q9ZSP5	Internal Sure	Subtilisin-like protease SBT5.3 Arabidopsis thaliana (Mouse-ear cress)	AT5G45650.1
po11_olive_015729	4;80	4	36;147;162	-	36;49;53;147;162;191	F4HW04	Internal Sure	DNA polymerase epsilon catalytic subunit A Arabidopsis thaliana (Mouse-ear cress)	AT1G08260.1
po11_olive_015731	30	-	210	-	154	F4JLE5	N_terminal Putative	Phosphatidylinositol/phosphatidylcholine transfer protein SFH1 Arabidopsis thaliana (Mouse-ear cress)	AT4G39180.1
po11_olive_015733	6;76;134	6;76;134	-	-	24;31;74	A5BA10	N_terminal Sure	Putative uncharacterized protein Vitis vinifera (Grape)	-
po11_olive_015737	28;68	68	73	-	46;48;73	A2RVS6	N_terminal Sure	Serine/arginine-rich splicing factor SR34A Arabidopsis thaliana (Mouse-ear cress)	AT3G49430.1
po11_olive_015744	120	120	56	-	56	I0Z981	Internal Sure	HAD-like protein Coccomyxa subellipsoidea C-169.	-
po11_olive_015745	6;218	6	-	-	152	Q94C59	Internal Sure	Patellin-4 Arabidopsis thaliana (Mouse-ear cress)	AT1G30690.1
po11_olive_015746	13	-	7	-	-	Q8VZQ4	N_terminal Putative	Probable serine/threonine protein phosphatase 2A regulatory subunit B''gamma Arabidopsis thaliana (Mouse-ear cress)	AT5G28900.1
po11_olive_015747	16;25	16	32;75;95	-	64;82;105	Q8GZA6	Internal Sure	Pentatricopeptide repeat-containing protein At1g71210 Arabidopsis thaliana (Mouse-ear cress)	AT1G71210.1
po11_olive_015749	8;10;46	8;10;46	67;199	67	67;93;103;117;199	Q3E8X3	Internal Sure	Protein NRT1/ PTR FAMILY 2.8 Arabidopsis thaliana (Mouse-ear cress)	AT5G28470.1
po11_olive_015751	209	-	203	-	35;102;189;193;203	Q680C0-2	N_terminal Putative	2 of GDSL esterase/lipase At4g10955 OS=Arabidopsis thaliana GN=At4g10955	AT4G10955.1
po11_olive_015752	13	13	70	-	22;70	A0A022Q8B6	Complete Sure	Uncharacterized protein Erythranthe guttata (Yellow monkey flower) (Mimulus guttatus)	AT1G72170.1
po11_olive_015753	7;82;174	7;174	101	72	30;40;41;72;78;101	Q43473	C_terminal Putative	Tubulin alpha-1 chain Hordeum vulgare (Barley)	AT5G19780.1
po11_olive_015754	6	6	115	-	13;115	A4GFC3	Complete Sure	Profilin-3 Olea europaea (Common olive)	AT2G19770.1
po11_olive_015757	22	22	55;74	41	41;74	M8C9X3	N_terminal Sure	Uncharacterized protein Aegilops tauschii (Tausch's goatgrass) (Aegilops squarrosa)	-
po11_olive_015758	6	6	115	-	115	A4GFC0	Complete Sure	Profilin-3 Olea europaea (Common olive)	AT2G19770.1
po11_olive_015767	12;14	12;14	-	189	66;82;100;196	A0A022QS10	Internal Sure	Uncharacterized protein Erythranthe guttata (Yellow monkey flower) (Mimulus guttatus)	AT4G35730.1
po11_olive_015768	127	127	124	-	22	Q9S9K4	Internal Sure	Aspartic proteinase-like protein 2 Arabidopsis thaliana (Mouse-ear cress)	AT1G05840.1
po11_olive_015769	11;110	110	39	-	39;66	K4FWF5	Internal Sure	Uncharacterized protein Arabidopsis halleri.	-
po11_olive_015771	97	97	-	16	16;28;68;151	P42804	N_terminal Sure	Glutamyl-tRNA reductase 1, chloroplastic Arabidopsis thaliana (Mouse-ear cress)	AT1G58290.1
po11_olive_015772	29;112;114	29;114	77;86	-	77;86	Q6NPD7	C_terminal Sure	Nudix hydrolase 10 Arabidopsis thaliana (Mouse-ear cress)	AT5G47650.1
po11_olive_015773	54;191;206	54	-	18	18;47;68;197	A9NWM2	Internal Sure	Putative uncharacterized protein Picea sitchensis (Sitka spruce) (Pinus sitchensis)	AT2G43320.1
po11_olive_015775	91	91	148	-	141;148	A0A068TZ42	C_terminal Putative	Coffea canephora DH200=94 genomic scaffold, scaffold_5 Coffea canephora (Robusta coffee)	-
po11_olive_015778	85	85	-	15	15	Q39821	N_terminal Sure	Dynamin-related protein 12A Glycine max (Soybean) (Glycine hispida)	AT3G61760.1
po11_olive_015782	30	-	39	-	39	A0A022QMA0	N_terminal Sure	Uncharacterized protein Erythranthe guttata (Yellow monkey flower) (Mimulus guttatus)	AT1G69710.1
po11_olive_015787	6	6	138	138	34;122;132;138	Q7XJ53	Internal Sure	Probable protein phosphatase 2C 35 Arabidopsis thaliana (Mouse-ear cress)	AT3G06270.1
po11_olive_015788	1	1	-	-	-	B9H4Q2	Internal Sure	Helicase domain-containing family protein Populus trichocarpa (Western balsam poplar) (Populus balsamifera subsp. trichocarpa)	-
po11_olive_015789	6	6	-	-	29;55;185;204	P49351	Internal Sure	Farnesyl pyrophosphate synthase 1 Lupinus albus (White lupin) (Lupinus termis)	AT5G47770.1
po11_olive_015790	51;107	51	-	-	-	Q9FVR6	Internal Sure	Uncharacterized protein At1g32220, chloroplastic Arabidopsis thaliana (Mouse-ear cress)	AT5G10730.1
po11_olive_015791	16	16	-	-	-	Q9SBA5	C_terminal Putative	Inositol-tetrakisphosphate 1-kinase 1 Arabidopsis thaliana (Mouse-ear cress)	AT5G16760.1
po11_olive_015793	7;145;166	7;145;166	106	-	116	Q67Y83-2	C_terminal Putative	2 of Serine carboxypeptidase-like 51 OS=Arabidopsis thaliana GN=SCPL51	AT2G27920.1
po11_olive_015794	31	31	-	-	-	F4JT76-2	N_terminal Putative	2 of Vacuolar protein sorting-associated protein 54, chloroplastic OS=Arabidopsis thaliana GN=VPS54	AT4G19490.1
po11_olive_015796	6	6	115	-	13;115	A4KA52	Complete Sure	Profilin-7 Olea europaea (Common olive)	AT2G19770.1
po11_olive_015797	112	112	-	5;68	68	Q9M9Y4-2	C_terminal Putative	2 of E3 ubiquitin protein ligase DRIP1 OS=Arabidopsis thaliana GN=DRIP1	AT2G30580.1
po11_olive_015803	132	132	19	-	19	A0A022RYQ4	N_terminal Sure	Uncharacterized protein Erythranthe guttata (Yellow monkey flower) (Mimulus guttatus)	-
po11_olive_015806	85	85	-	-	38	Q9SJL6	Internal Sure	Membrin-11 Arabidopsis thaliana (Mouse-ear cress)	AT2G36900.1
po11_olive_015807	178;195	195	-	21	-	O04200	Internal Sure	Peroxisomal nicotinamide adenine dinucleotide carrier Arabidopsis thaliana (Mouse-ear cress)	AT2G39970.1
po11_olive_015808	7	7	51	-	35;51	A0A022RJC8	Internal Sure	Uncharacterized protein Erythranthe guttata (Yellow monkey flower) (Mimulus guttatus)	AT1G08840.2
po11_olive_015809	198	198	19;24;44;106	-	20;26;46	A0A068V184	Internal Sure	Coffea canephora DH200=94 genomic scaffold, scaffold_81 Coffea canephora (Robusta coffee)	AT3G13060.2
po11_olive_015810	20;97	20	-	-	-	A0A068VGA4	Internal Sure	Coffea canephora DH200=94 genomic scaffold, scaffold_269 Coffea canephora (Robusta coffee)	AT5G08630.1
po11_olive_015812	2;113	2	83	84	89	Q8GYD9	Internal Sure	Probable RNA helicase SDE3 Arabidopsis thaliana (Mouse-ear cress)	AT1G05460.1
po11_olive_015813	5;47	5;47	150;172	62;172	62;80;124;138;150;172	O65418	Internal Sure	Anaphase-promoting complex subunit 4 Arabidopsis thaliana (Mouse-ear cress)	AT4G21530.1
po11_olive_015815	16	-	-	-	-	A0A068UZH1	C_terminal Sure	Coffea canephora DH200=94 genomic scaffold, scaffold_76 Coffea canephora (Robusta coffee)	-
po11_olive_015821	122	122;131	-	-	-	Q01899	Internal Sure	Heat shock 70 kDa protein, mitochondrial Phaseolus vulgaris (Kidney bean) (French bean)	AT5G09590.1
po11_olive_015823	52	52	-	-	-	Q5XQC7	N_terminal Putative	Protein BONZAI 3 Arabidopsis thaliana (Mouse-ear cress)	AT1G08860.1
po11_olive_015824	5;123	5;123	-	68	93	Q8LG03	Internal Sure	F-box protein At4g00755 Arabidopsis thaliana (Mouse-ear cress)	AT4G00755.1
po11_olive_015827	62	62	-	-	48	Q8RWY4	Internal Sure	Protein NLP6 Arabidopsis thaliana (Mouse-ear cress)	AT1G64530.1
po11_olive_015828	11;21	11;21	-	43	43	Q96533	C_terminal Putative	Alcohol dehydrogenase class-3 Arabidopsis thaliana (Mouse-ear cress)	AT5G43940.2
po11_olive_015832	8	8	-	3;107	20;57;82;102;107	A0A068UME7	Internal Sure	Coffea canephora DH200=94 genomic scaffold, scaffold_38 Coffea canephora (Robusta coffee)	-
po11_olive_015835	69;112	69	-	-	-	F6HYI9	Internal Sure	Putative uncharacterized protein Vitis vinifera (Grape)	-
po11_olive_015836	33	-	28	-	28;58;63;84	Q9FQ03	Internal Sure	5'-3' exoribonuclease 3 Arabidopsis thaliana (Mouse-ear cress)	AT1G75660.1
po11_olive_015837	106	-	21;50;97	114	22;52;87;117;159	A5BSG2	Internal Sure	Putative uncharacterized protein Vitis vinifera (Grape)	-
po11_olive_015838	6;98	130	31	31;40;44;104	31;40;44;53;56;69;72;77;80;101;104	A0A061EAK7	Internal Sure	Regulator of chromosome condensation (RCC1) family with FYVE zinc finger domain, putative isoform 1 Theobroma cacao (Cacao) (Cocoa)	AT5G19420.2
po11_olive_015839	8;216	8;216	-	158	158	Q9FR53	Internal Sure	Serine/threonine-protein kinase TOR Arabidopsis thaliana (Mouse-ear cress)	AT1G50030.1
po11_olive_015843	16;96	16	-	-	72	B3H4F1	Complete Sure	Protein SPIRAL1-like 1 Arabidopsis thaliana (Mouse-ear cress)	AT1G26355.1
po11_olive_015848	8;87	8;87	-	-	33	K7KEE8	N_terminal Putative	Uncharacterized protein Glycine max (Soybean) (Glycine hispida)	AT1G10095.1
po11_olive_015849	53;103	53	-	-	14;59;65	Q9FVI1	Complete Sure	Actin-depolymerizing factor 2 Petunia hybrida (Petunia)	AT5G59880.1
po11_olive_015850	4	4	-	-	-	Q9FH40-2	C_terminal Putative	2 of Transcription initiation factor TFIID subunit 14b OS=Arabidopsis thaliana GN=TAF14B	AT5G45600.1
po11_olive_015852	3	3	-	-	-	Q9FMP5	C_terminal Putative	Calcium-dependent protein kinase 17 Arabidopsis thaliana (Mouse-ear cress)	AT5G12180.1
po11_olive_015855	171	-	-	-	50;57	A4GSN8	Internal Sure	Nuclear-pore anchor Arabidopsis thaliana (Mouse-ear cress)	AT1G79280.2
po11_olive_015858	67;101;114	67;114	-	-	30;34	Q94B35	N_terminal Sure	4-hydroxy-3-methylbut-2-enyl diphosphate reductase, chloroplastic Arabidopsis thaliana (Mouse-ear cress)	AT4G34350.1
po11_olive_015861	14;39;61;73;191	14;32;61;191	-	-	149	Q9ZSY2	N_terminal Sure	Chaperone protein dnaJ 15 Arabidopsis thaliana (Mouse-ear cress)	AT1G68370.1
po11_olive_015862	2;72	2;72	14;35	-	14	M1BVD7	C_terminal Putative	Uncharacterized protein Solanum tuberosum (Potato)	AT3G46960.1
po11_olive_015867	19	-	-	-	-	P31843	N_terminal Putative	RNA-directed DNA polymerase homolog Oenothera berteroana (Bertero's evening primrose) Mitochondrion	-
po11_olive_015870	81	81	28	-	28	A0A022RZ95	Internal Sure	Uncharacterized protein Erythranthe guttata (Yellow monkey flower) (Mimulus guttatus)	AT5G16880.1
po11_olive_015872	132	132	-	1;84	84	A0A022R1D0	Internal Sure	Uncharacterized protein Erythranthe guttata (Yellow monkey flower) (Mimulus guttatus)	AT2G33170.1
po11_olive_015873	215	215	-	1;9	192	Q9XES1	Internal Sure	Calcium-transporting ATPase 4, endoplasmic reticulum-type Arabidopsis thaliana (Mouse-ear cress)	AT1G07670.1
po11_olive_015874	125	125	-	-	94	Q9ZSY2	Internal Sure	Chaperone protein dnaJ 15 Arabidopsis thaliana (Mouse-ear cress)	AT1G68370.1
po11_olive_015877	5	-	45	-	45;59;193	P42158	Internal Sure	Casein kinase I isoform delta-like Arabidopsis thaliana (Mouse-ear cress)	AT1G72710.1
po11_olive_015878	8;12;17;72	8;12;17	-	-	-	Q43291	Internal Sure	60S ribosomal protein L21-1 Arabidopsis thaliana (Mouse-ear cress)	AT1G09690.1
po11_olive_015879	3	3	-	-	-	Q9FMP5	Internal Sure	Calcium-dependent protein kinase 17 Arabidopsis thaliana (Mouse-ear cress)	AT3G53030.1
po11_olive_015880	2	2	-	-	86	Q9SCW1	Internal Sure	Beta-galactosidase 1 Arabidopsis thaliana (Mouse-ear cress)	AT3G13750.1
po11_olive_015883	25	25	-	-	-	Q41906	Complete Putative	Cysteine proteinase inhibitor 3 Arabidopsis thaliana (Mouse-ear cress)	AT2G40880.1
po11_olive_015885	73;105;129	105;129	50	-	50	Q9LXD9	Internal Sure	Probable pectinesterase/pectinesterase inhibitor 51 Arabidopsis thaliana (Mouse-ear cress)	AT4G32270.1
po11_olive_015889	150	-	90	-	18;39;94;145;147	Q5MFV8	Internal Sure	Pectinesterase 5 Arabidopsis thaliana (Mouse-ear cress)	AT2G47030.1
po11_olive_015890	113	113	-	3	-	O80634-3	Internal Sure	3 of PsbP-like protein 2, chloroplastic OS=Arabidopsis thaliana GN=PPL2	AT2G39470.1
po11_olive_015897	130;153	153	53	-	53;96;105	Q6NKW7	C_terminal Putative	Pentatricopeptide repeat-containing protein At2g19280 Arabidopsis thaliana (Mouse-ear cress)	AT2G19280.1
po11_olive_015899	130	130	144	-	144	Q9FJV5-2	Internal Sure	2 of Probable transcription factor KAN4 OS=Arabidopsis thaliana GN=KAN4	AT2G38300.1
po11_olive_017403	167	-	86	-	19;25;70;86;163	K4CRC0	C_terminal Putative	Uncharacterized protein Solanum lycopersicum (Tomato) (Lycopersicon esculentum)	AT5G02230.1
po11_olive_017406	1	1	-	5	-	Q7F613	C_terminal Putative	Secretory carrier-associated membrane protein 2 Oryza sativa subsp. japonica (Rice)	AT1G11180.2
po11_olive_017408	128	-	22	-	37;62	Q05762	Internal Sure	Bifunctional dihydrofolate reductase-thymidylate synthase 1 Arabidopsis thaliana (Mouse-ear cress)	AT2G16370.1
po11_olive_017409	1;7;26;157	1;26	-	-	66;81;133	Q8L778	Internal Sure	Cellulose synthase A catalytic subunit 5 [UDP-forming] Arabidopsis thaliana (Mouse-ear cress)	AT5G09870.1
po11_olive_017411	41;53	41;53	-	4	-	A0A022PV79	C_terminal Putative	Uncharacterized protein Erythranthe guttata (Yellow monkey flower) (Mimulus guttatus)	-
po11_olive_017412	7;15;68;81;89	7;15	-	-	78	V4T240	Internal Sure	Uncharacterized protein Citrus clementina.	AT1G11870.2
po11_olive_017413	11	11	12;17;88	12	12;74;77;88	Q96499	Complete Sure	60S ribosomal protein L44 Gossypium hirsutum (Upland cotton) (Gossypium mexicanum)	AT3G23390.1
po11_olive_017414	12	12	-	-	64	Q8VZ50	N_terminal Sure	Probable calcium-binding protein CML14 Arabidopsis thaliana (Mouse-ear cress)	AT5G49480.1
po11_olive_017415	1;122	1	-	-	17;172	Q42586	Internal Sure	Uridine 5'-monophosphate synthase Arabidopsis thaliana (Mouse-ear cress)	AT3G54470.1
po11_olive_017416	51;76	76	-	7	-	P42738	Internal Sure	Chorismate mutase 1, chloroplastic Arabidopsis thaliana (Mouse-ear cress)	AT3G29200.1
po11_olive_017417	162	162	53	3;53	53;81	O04933	Internal Sure	Probable sucrose-phosphate synthase 2 Craterostigma plantagineum (Blue gem) (Torenia plantagineum)	AT1G04920.1
po11_olive_017419	6	-	10	10;152	16;159;180	Q9FH28	Internal Sure	Chaperone protein dnaJ 49 Arabidopsis thaliana (Mouse-ear cress)	AT4G19580.1
po11_olive_017423	190	190	-	-	-	Q9FN05	Internal Sure	Probable glucan 1,3-alpha-glucosidase Arabidopsis thaliana (Mouse-ear cress)	AT5G63840.1
po11_olive_017424	10;32;86;129	10;32;86	77	2;8;77	49;77	P30164	Internal Sure	Actin-1 Pisum sativum (Garden pea)	AT5G09810.1
po11_olive_017425	15;88	15;88	85	-	36;67;85	A0A022QNI6	Complete Putative	Uncharacterized protein Erythranthe guttata (Yellow monkey flower) (Mimulus guttatus)	AT1G07645.1
po11_olive_017428	5;7	5;7	-	-	23	Q05737	N_terminal Sure	GTP-binding protein YPTM2 Zea mays (Maize)	AT5G47200.1
po11_olive_017439	2	2	-	-	-	A0A068U3R7	Complete Sure	Coffea canephora DH200=94 genomic scaffold, scaffold_8 Coffea canephora (Robusta coffee)	AT4G36750.1
po11_olive_017440	56	56	35	-	-	Q2QLI6	N_terminal Putative	Microtubule-associated protein 70-1 Oryza sativa subsp. japonica (Rice)	AT1G68060.1
po11_olive_017445	4;18	4;18	-	-	66;87	Q9FT72-2	N_terminal Putative	2 of ATP-dependent DNA helicase Q-like 3 OS=Arabidopsis thaliana GN=RECQL3	AT4G35740.1
po11_olive_017447	114	114	-	-	33;37	Q84L33-2	Internal Sure	2 of Ubiquitin receptor RAD23b OS=Arabidopsis thaliana GN=RAD23B	AT1G79650.4
po11_olive_017449	186	186	49	49	46;49;86	P0C041	Internal Sure	Putative RING-H2 finger protein ATL53 Arabidopsis thaliana (Mouse-ear cress)	AT3G54780.1
po11_olive_017456	55	55	-	-	-	J3KVJ4	C_terminal Putative	Uncharacterized protein Oryza brachyantha.	-
po11_olive_017461	87	-	-	11	11	O04619	C_terminal Putative	Mitochondrial adenine nucleotide transporter ADNT1 Arabidopsis thaliana (Mouse-ear cress)	AT3G53940.1
po11_olive_017462	22;132	22;95;132	-	-	-	Q9LVN0	Internal Sure	Glycerophosphodiester phosphodiesterase GDPDL7 Arabidopsis thaliana (Mouse-ear cress)	AT5G58170.1
po11_olive_017465	8;53;108	8	118	-	-	Q9ZRD6	C_terminal Putative	VAMP-like protein YKT61 Arabidopsis thaliana (Mouse-ear cress)	AT5G58060.2
po11_olive_017469	124	124	85	-	85	C5WZH4	C_terminal Putative	Putative uncharacterized protein Sb01g020200 Sorghum bicolor (Sorghum) (Sorghum vulgare)	-
po11_olive_017471	21;25;123	21;25	132	206	126;132	Q38775	N_terminal Sure	Cell division control protein 2 homolog D Antirrhinum majus (Garden snapdragon)	AT1G76540.1
po11_olive_017478	21	-	-	-	14;20	Q9C5D6	N_terminal Putative	Cationic amino acid transporter 9, chloroplastic Arabidopsis thaliana (Mouse-ear cress)	AT1G05940.1
po11_olive_017480	7	7	-	-	49;67;101	P92516	Internal Sure	Uncharacterized mitochondrial protein AtMg00750 Arabidopsis thaliana (Mouse-ear cress) Mitochondrion	ATMG00750.1
po11_olive_017481	62	62	-	-	24;38;41;48;127	C0LGQ4	Internal Sure	Probable LRR receptor-like serine/threonine-protein kinase MRH1 Arabidopsis thaliana (Mouse-ear cress)	AT4G16162.1
po11_olive_017482	12	12	55;58;84	-	23;55;58;70;84	Q710T7	Internal Sure	Gag-pol polyprotein Populus deltoides (Eastern poplar) (Eastern cottonwood)	-
po11_olive_017486	13;19	13;19	15	-	15	F4JXC5	C_terminal Putative	Subtilisin-like protease SBT5.4 Arabidopsis thaliana (Mouse-ear cress)	AT5G59810.1
po11_olive_017488	58;83	58;83	-	-	-	Q9LHP1	N_terminal Sure	60S ribosomal protein L7-4 Arabidopsis thaliana (Mouse-ear cress)	AT3G13580.3
po11_olive_017489	6	6	119	10	31;66;78;119	Q6U740	Complete Putative	Allergen Fra e 1 Fraxinus excelsior (European ash)	-
po11_olive_017490	137	137	-	111	111	Q84P24	Internal Sure	4-coumarate--CoA ligase-like 6 Arabidopsis thaliana (Mouse-ear cress)	AT4G19010.1
po11_olive_017491	75	75	-	12	12;109	A0A022Q2G3	C_terminal Putative	Uncharacterized protein Erythranthe guttata (Yellow monkey flower) (Mimulus guttatus)	-
po11_olive_017494	114	137	-	-	-	Q9LHP2	Internal Sure	Serine/arginine-rich SC35-like splicing factor SCL30A Arabidopsis thaliana (Mouse-ear cress)	AT3G13570.1
po11_olive_017497	11;22;89	11	-	117	117	O04212	C_terminal Putative	Putative ABC1 protein At2g40090 Arabidopsis thaliana (Mouse-ear cress)	AT2G40090.1
po11_olive_017501	22;180	22	-	1	158	Q9FHM4	Internal Sure	65-kDa microtubule-associated protein 3 Arabidopsis thaliana (Mouse-ear cress)	AT5G51600.1
po11_olive_017503	54	54	46	-	49	A0A061DSX7	Internal Sure	Glycosyl transferase family 1 protein isoform 2 Theobroma cacao (Cacao) (Cocoa)	AT4G01210.1
po11_olive_017504	130	130	33	-	33;57;109;116	Q4FE47-2	Internal Sure	2 of Putative E3 ubiquitin-protein ligase XBAT35 OS=Arabidopsis thaliana GN=XBAT35	AT3G23280.1
po11_olive_017505	59	-	117	-	72;114;117;133;142;145;148	F4IDI6	C_terminal Putative	Probable BOI-related E3 ubiquitin-protein ligase 2 Arabidopsis thaliana (Mouse-ear cress)	AT4G39050.1
po11_olive_017506	9;32;88;104	9;32;104	-	-	-	Q9ZUX4	Complete Sure	Uncharacterized protein At2g27730, mitochondrial Arabidopsis thaliana (Mouse-ear cress)	AT2G27730.1
po11_olive_017507	181	-	99	99;165	28;82;83;99;165	B0F9L4	Internal Sure	Golgin candidate 6 Arabidopsis thaliana (Mouse-ear cress)	AT3G27530.1
po11_olive_017508	117;120	117;120	38	-	13;21;38;66;94;125	P35337	Internal Sure	Polygalacturonase Brassica napus (Rape)	AT3G07840.1
po11_olive_017511	40	-	147	-	77	O80952	Internal Sure	CDP-diacylglycerol--glycerol-3-phosphate 3-phosphatidyltransferase 1, chloroplastic Arabidopsis thaliana (Mouse-ear cress)	AT2G39290.1
po11_olive_017512	17;133	133	11	11	11;22;36;62;99	A0A022RES9	N_terminal Putative	Uncharacterized protein Erythranthe guttata (Yellow monkey flower) (Mimulus guttatus)	AT3G53490.1
po11_olive_017513	23	23	143	-	134;143	Q9SKT7	Internal Sure	External alternative NAD(P)H-ubiquinone oxidoreductase B4, mitochondrial Arabidopsis thaliana (Mouse-ear cress)	AT2G20800.1
po11_olive_017514	7	7	29	10	29;81;83	K4C1U4	Internal Sure	Uncharacterized protein Solanum lycopersicum (Tomato) (Lycopersicon esculentum)	AT2G39950.1
po11_olive_017516	78	-	-	24	19;22;25;33;46;49	Q8LHP0	Complete Putative	Transcription elongation factor 1 homolog Oryza sativa subsp. japonica (Rice)	AT5G46030.1
po11_olive_017517	205	205	45;140;162;184	53	12;23;25;45;78;81;88;91;96;104;111;133;162;176;184	Q9C5X4-2	Internal Sure	2 of Histone-lysine N-methyltransferase ATX1 OS=Arabidopsis thaliana GN=ATX1	AT1G05830.1
po11_olive_017519	34;125	125	-	3;26;126	-	Q9FZ42	C_terminal Putative	Glucose and ribitol dehydrogenase homolog 1 Arabidopsis thaliana (Mouse-ear cress)	AT1G54870.1
po11_olive_017521	93;200	93;200	29;192	29	29;58;101;192	A0A068TVA2	N_terminal Sure	Coffea canephora DH200=94 genomic scaffold, scaffold_4 Coffea canephora (Robusta coffee)	AT3G04490.1
po11_olive_017523	17;164	17	-	50	50;94;98	A0A068U4W7	Internal Sure	Coffea canephora DH200=94 genomic scaffold, scaffold_9 Coffea canephora (Robusta coffee)	AT3G24490.1
po11_olive_017524	131	-	82	-	82;113	Q9C9Z9	N_terminal Putative	Glycosyltransferase-like KOBITO 1 Arabidopsis thaliana (Mouse-ear cress)	AT3G08550.1
po11_olive_017527	56	56	25	-	25	Q9LJI5	N_terminal Putative	V-type proton ATPase subunit d1 Arabidopsis thaliana (Mouse-ear cress)	AT3G28710.1
po11_olive_017530	128;139	-	-	63	62;63;89	Q9ZV56	N_terminal Putative	Choline-phosphate cytidylyltransferase 1 Arabidopsis thaliana (Mouse-ear cress)	AT2G32260.1
po11_olive_017531	93	93	61;100	88	65;88;100;147	A0A022QFI9	C_terminal Putative	Uncharacterized protein Erythranthe guttata (Yellow monkey flower) (Mimulus guttatus)	AT5G55820.1
po11_olive_017532	8	8	77	-	77	Q9SCZ4	Internal Sure	Receptor-like protein kinase FERONIA Arabidopsis thaliana (Mouse-ear cress)	AT3G51550.1
po11_olive_017537	8	8	-	12	12;29	A0A022QBS5	Internal Sure	Uncharacterized protein Erythranthe guttata (Yellow monkey flower) (Mimulus guttatus)	AT1G63120.1
po11_olive_017539	10	10	-	1;12;168	12;18;33;168	O81742	Internal Sure	Beta-adaptin-like protein C Arabidopsis thaliana (Mouse-ear cress)	AT4G23460.1
po11_olive_017542	12	12	-	-	-	Q38945	C_terminal Putative	PAP-specific phosphatase HAL2-like Arabidopsis thaliana (Mouse-ear cress)	AT5G54390.1
po11_olive_017543	39	-	-	-	-	P41153	Internal Sure	Heat shock factor protein HSF8 Solanum peruvianum (Peruvian tomato) (Lycopersicon peruvianum)	AT3G02990.1
po11_olive_017545	9;88	-	-	-	18;132	Q9SJE2	Internal Sure	Palmitoyl-acyl carrier protein thioesterase, chloroplastic Arabidopsis thaliana (Mouse-ear cress)	AT1G08510.1
po11_olive_017551	209	209	-	-	175	A0A068TYA4	Internal Sure	Coffea canephora DH200=94 genomic scaffold, scaffold_6 Coffea canephora (Robusta coffee)	AT1G27752.1
po11_olive_017552	13;43;84;131	13;43;84;131	-	103	32;103;130	Q9M8Y0	Internal Sure	Probable UDP-N-acetylglucosamine--peptide N-acetylglucosaminyltransferase SEC Arabidopsis thaliana (Mouse-ear cress)	AT3G04240.1
po11_olive_017553	132;133	132;133	-	8	36;37	Q94K01	N_terminal Sure	Lariat debranching enzyme Arabidopsis thaliana (Mouse-ear cress)	AT4G31770.1
po11_olive_017555	176	176	-	-	54;114	Q1ECF5	C_terminal Putative	LIM domain-containing protein PLIM2b Arabidopsis thaliana (Mouse-ear cress)	AT3G61230.1
po11_olive_017560	23;129	129	-	-	84;92	P17614	Internal Sure	ATP synthase subunit beta, mitochondrial Nicotiana plumbaginifolia (Leadwort-leaved tobacco) (Tex-Mex tobacco)	AT5G08680.1
po11_olive_017561	12	12	-	4;10;15	11;28;57;93	Q9LYZ7	Internal Sure	E3 ubiquitin-protein ligase UPL4 Arabidopsis thaliana (Mouse-ear cress)	AT5G02880.1
po11_olive_017562	65	-	-	109	109	Q9M2L4	Internal Sure	Putative calcium-transporting ATPase 11, plasma membrane-type Arabidopsis thaliana (Mouse-ear cress)	AT3G57330.1
po11_olive_017565	163	-	89;149	-	58;89	Q9S9N9	N_terminal Sure	Cinnamoyl-CoA reductase 1 Arabidopsis thaliana (Mouse-ear cress)	AT5G58490.1
po11_olive_017566	11	11	-	3;14	14;59;120	Q9FE20	Internal Sure	Serine/threonine-protein kinase PBS1 Arabidopsis thaliana (Mouse-ear cress)	AT1G20650.1
po11_olive_017567	15;162	15;162	20;65	-	16;20;65;68	Q7XZU2	Internal Sure	Phosphoinositide phosphatase SAC3 Arabidopsis thaliana (Mouse-ear cress)	AT3G43220.1
po11_olive_017568	117	117	-	-	-	Q8GWX2	Internal Sure	Probable magnesium transporter NIPA6 Arabidopsis thaliana (Mouse-ear cress)	AT2G21120.1
po11_olive_017571	4	4	-	-	24;53	Q39231	C_terminal Sure	Sucrose transport protein SUC2 Arabidopsis thaliana (Mouse-ear cress)	AT1G22710.1
po11_olive_017572	12	12	-	-	-	Q8LF21	Internal Sure	Dynamin-related protein 1C Arabidopsis thaliana (Mouse-ear cress)	AT1G14830.1
po11_olive_017576	40	40	-	-	69	P42731	N_terminal Sure	Polyadenylate-binding protein 2 Arabidopsis thaliana (Mouse-ear cress)	AT4G34110.1
po11_olive_017580	95	95	53	9;42	34;43;57;70;87;94	Q84YK7	Internal Sure	Beta-glucosidase 27 Oryza sativa subsp. japonica (Rice)	AT1G47600.1
po11_olive_017582	20	20	-	3;37	37	Q9FIJ2	C_terminal Putative	NADH dehydrogenase [ubiquinone] 1 alpha subcomplex subunit 2 Arabidopsis thaliana (Mouse-ear cress)	AT5G47890.1
po11_olive_017584	8;63	8	-	-	20	M1CMX5	Internal Sure	Uncharacterized protein Solanum tuberosum (Potato)	AT4G08550.1
po11_olive_017586	60	60	-	6	-	A5AJ71	Internal Sure	Putative uncharacterized protein Vitis vinifera (Grape)	AT3G21540.1
po11_olive_017593	47	47	-	-	-	Q67XL4	C_terminal Putative	Uncharacterized CRM domain-containing protein At3g25440, chloroplastic Arabidopsis thaliana (Mouse-ear cress)	AT3G25440.1
po11_olive_017598	46;75	-	51	9	28;30;32;51	Q41649	N_terminal Putative	FK506-binding protein 2 Vicia faba (Broad bean) (Faba vulgaris)	AT5G48580.1
po11_olive_017602	5;73	73	41;61	96	41;61;96	Q9LPI5	C_terminal Sure	Polyadenylate-binding protein-interacting protein 11 Arabidopsis thaliana (Mouse-ear cress)	AT4G10610.1
po11_olive_017606	133	133	23;27	-	23;27;103;129	Q9SV01	Internal Sure	F-box/WD-40 repeat-containing protein At3g52030 Arabidopsis thaliana (Mouse-ear cress)	AT3G52030.1
po11_olive_017610	7	7	-	-	15	Q6DBA5	C_terminal Putative	DNA-directed RNA polymerases IV and V subunit 4 Arabidopsis thaliana (Mouse-ear cress)	AT4G15950.1
po11_olive_017612	42	42	-	-	23	Q6R3K4	Internal Sure	Probable metal-nicotianamine transporter YSL8 Arabidopsis thaliana (Mouse-ear cress)	AT1G48370.1
po11_olive_017618	114	114	-	-	-	W9QJ26	Internal Sure	Uncharacterized protein Morus notabilis.	-
po11_olive_017619	205	205	-	-	60;76;132	O65202	Internal Sure	Peroxisomal acyl-coenzyme A oxidase 1 Arabidopsis thaliana (Mouse-ear cress)	AT4G16760.1
po11_olive_017621	2	2	115	3;6	27;62;74;115	Q6U740	C_terminal Putative	Allergen Fra e 1 Fraxinus excelsior (European ash)	-
po11_olive_017622	27;35	-	-	-	114	P92978	Internal Sure	Rac-like GTP-binding protein ARAC11 Arabidopsis thaliana (Mouse-ear cress)	AT2G17800.1
po11_olive_017623	3;14	3;14	83	5	83	Q40648	Internal Sure	Probable voltage-gated potassium channel subunit beta Oryza sativa subsp. japonica (Rice)	AT1G04690.1
po11_olive_017624	33	-	-	4	-	Q9M571	Internal Sure	Phosphoethanolamine N-methyltransferase Spinacia oleracea (Spinach)	AT1G48600.2
po11_olive_017631	49	-	-	-	59	Q9SS17	Complete Sure	40S ribosomal protein S24-1 Arabidopsis thaliana (Mouse-ear cress)	AT3G04920.1
po11_olive_017634	137	-	10;35;62	-	35;62;121	B6SFA4	Internal Sure	Probable helicase MAGATAMA 3 Arabidopsis thaliana (Mouse-ear cress)	AT1G16800.1
po11_olive_017635	91	91	-	7;11	52	M2XZU6	N_terminal Putative	Uncharacterized protein Galdieria sulphuraria (Red alga)	-
po11_olive_017638	92	92	-	-	-	P46313	Internal Sure	Omega-6 fatty acid desaturase, endoplasmic reticulum Arabidopsis thaliana (Mouse-ear cress)	AT3G12120.1
po11_olive_017640	107	107	-	-	-	Q43043	N_terminal Putative	Pectinesterase Petunia integrifolia (Violet-flowered petunia) (Petunia inflata)	AT5G27870.1
po11_olive_017641	10;89	10	-	-	-	O80501	N_terminal Sure	Ras-related protein RABH1b Arabidopsis thaliana (Mouse-ear cress)	AT2G44610.1
po11_olive_017645	38	38	-	-	-	Q9ZVD0	Internal Sure	Serrate RNA effector molecule Arabidopsis thaliana (Mouse-ear cress)	AT2G27100.1
po11_olive_017646	10	-	18	18	13;18	Q9SGP6	N_terminal Putative	Glutaredoxin-C9 Arabidopsis thaliana (Mouse-ear cress)	AT1G28480.1
po11_olive_017650	36;88	-	-	54	54	A5ADH7	Internal Sure	Putative uncharacterized protein Vitis vinifera (Grape)	-
po11_olive_017652	22;89;131	89	-	-	107;127	Q00218	Internal Sure	Phospho-2-dehydro-3-deoxyheptonate aldolase 2, chloroplastic Arabidopsis thaliana (Mouse-ear cress)	AT4G33510.1
po11_olive_017653	65	-	-	-	-	Q9ZQ23	N_terminal Putative	Fasciclin-like arabinogalactan protein 3 Arabidopsis thaliana (Mouse-ear cress)	AT2G24450.1
po11_olive_017655	163;200;204	204	78	-	45;50;78	W1PEY6	Internal Sure	Uncharacterized protein Amborella trichopoda.	AT5G13130.1
po11_olive_017657	71	71	-	-	-	A0A068UEM0	C_terminal Putative	Eukaryotic translation initiation factor 3 subunit A Coffea canephora (Robusta coffee)	-
po11_olive_017666	40	-	109	6;109	-	Q43644	C_terminal Putative	NADH dehydrogenase [ubiquinone] iron-sulfur protein 1, mitochondrial Solanum tuberosum (Potato)	AT5G37510.2
po11_olive_017672	7;8;13;42;132	8;13;42;132	-	24	24	P31171	Internal Sure	Prenyl transferase Cyanophora paradoxa. Plastid Cyanelle	AT2G34630.2
po11_olive_017675	9;50;52;199	9	103;113	-	103;113;127	A0A068TLP3	Internal Sure	Coffea canephora DH200=94 genomic scaffold, scaffold_1 Coffea canephora (Robusta coffee)	AT1G17760.1
po11_olive_017678	71;98	98	-	7	-	Q6UNT2	C_terminal Sure	60S ribosomal protein L5 Cucumis sativus (Cucumber)	AT5G39740.1
po11_olive_017680	124	124	-	-	20;27	Q2UVJ5	Internal Sure	Cation-chloride cotransporter 1 Arabidopsis thaliana (Mouse-ear cress)	AT1G30450.1
po11_olive_017681	175	175	18;47;115;144	-	18;47;70;115;144	O65258	C_terminal Putative	Beta-amylase 2, chloroplastic Arabidopsis thaliana (Mouse-ear cress)	AT4G00490.1
po11_olive_017682	2	2	105	19	19;84;105	Q9AWL7	Internal Sure	Protein GIGANTEA Oryza sativa subsp. japonica (Rice)	AT1G22770.1
po11_olive_017685	7;27;67;99	7;27;67;99	-	-	-	Q8GYX8	N_terminal Sure	Chaperone protein dnaJ 10 Arabidopsis thaliana (Mouse-ear cress)	AT2G21510.1
po11_olive_017687	7	-	32	-	32	Q9LHI0	Complete Sure	NADH dehydrogenase [ubiquinone] 1 alpha subcomplex subunit 6 Arabidopsis thaliana (Mouse-ear cress)	AT3G12260.1
po11_olive_017691	108	-	-	-	53;54;62	A0A068U160	C_terminal Putative	Coffea canephora DH200=94 genomic scaffold, scaffold_8 Coffea canephora (Robusta coffee)	-
po11_olive_017692	8	8	25	3	25	M5XWU2	C_terminal Putative	Uncharacterized protein Prunus persica (Peach) (Amygdalus persica)	-
po11_olive_017693	3;189	3;189	-	1;17	17;96;127	Q9SHS7-2	Internal Sure	2 of Serine/threonine-protein phosphatase BSL3 OS=Arabidopsis thaliana GN=BSL3	AT1G08420.1
po11_olive_017696	6;111	6;111	10	10	31;66;78	Q6U740	Complete Putative	Allergen Fra e 1 Fraxinus excelsior (European ash)	-
po11_olive_017698	14;74	74	16	13;16	16	K4CZP6	N_terminal Sure	Uncharacterized protein Solanum lycopersicum (Tomato) (Lycopersicon esculentum)	AT4G14780.1
po11_olive_017699	18	18	-	-	-	Q9SSE8	C_terminal Putative	Probable glycosyltransferase At3g07620 Arabidopsis thaliana (Mouse-ear cress)	AT4G32790.1
po11_olive_020401	1;5;86	1;5;86	-	10;89	54	Q9LX20	Internal Sure	Aspartic proteinase-like protein 1 Arabidopsis thaliana (Mouse-ear cress)	AT4G35880.1
po11_olive_020403	3	-	121	-	55;97;121;135	U5G5Y5	Complete Sure	Uncharacterized protein Populus trichocarpa (Western balsam poplar) (Populus balsamifera subsp. trichocarpa)	AT4G29880.1
po11_olive_020407	37	37	-	9	-	E5GCE2	N_terminal Putative	Ty3-gypsy retrotransposon protein Cucumis melo subsp. melo.	-
po11_olive_020411	17;135;143;162	143;162	-	-	-	Q8GY23	Internal Sure	E3 ubiquitin-protein ligase UPL1 Arabidopsis thaliana (Mouse-ear cress)	AT1G55860.1
po11_olive_020414	62	-	-	-	33;59;74;117	A0A022S0R7	Internal Sure	Uncharacterized protein Erythranthe guttata (Yellow monkey flower) (Mimulus guttatus)	-
po11_olive_020415	113	113	-	-	-	Q8L7W5	Internal Sure	Methylsterol monooxygenase 1-1 Arabidopsis thaliana (Mouse-ear cress)	AT4G12110.1
po11_olive_020417	5;12;22;114	12;22;114	-	-	-	P10978	Internal Sure	Retrovirus-related Pol polyprotein from transposon TNT 1-94 Nicotiana tabacum (Common tobacco)	-
po11_olive_020420	134;148	148	-	-	14	Q9FE20	Internal Sure	Serine/threonine-protein kinase PBS1 Arabidopsis thaliana (Mouse-ear cress)	AT5G18610.1
po11_olive_020422	5;16	5;16	-	-	-	B2Y1U6	C_terminal Sure	Photosystem II CP43 reaction center protein Welwitschia mirabilis (Tree tumbo) (Welwitschia bainesii) Plastid Chloroplast	ATCG00280.1
po11_olive_020427	52;112	52;112	22	-	22;31	Q9LUL4	N_terminal Putative	Protein STRUBBELIG-RECEPTOR FAMILY 7 Arabidopsis thaliana (Mouse-ear cress)	AT3G13065.1
po11_olive_020438	5	-	-	-	-	Q8RUN2	Internal Sure	Cytokinin riboside 5'-monophosphate phosphoribohydrolase LOG1 Arabidopsis thaliana (Mouse-ear cress)	AT2G28305.1
po11_olive_020439	4;16;121	16;121	23;111	79	23;59;79;87;91;111	Q56Y85	C_terminal Putative	Methionine aminopeptidase 2B Arabidopsis thaliana (Mouse-ear cress)	AT3G59990.1
po11_olive_020440	86	-	11	-	11	Q9SJG9	C_terminal Putative	Mitogen-activated protein kinase 20 Arabidopsis thaliana (Mouse-ear cress)	AT2G42880.1
po11_olive_020441	119	119	118	17	17;38;83;162	Q9FPT1-2	Internal Sure	2 of Ubiquitin carboxyl-terminal hydrolase 12 OS=Arabidopsis thaliana GN=UBP12	AT3G11910.1
po11_olive_020442	128	128	-	-	-	Q9SH69	N_terminal Sure	6-phosphogluconate dehydrogenase, decarboxylating 1, chloroplastic Arabidopsis thaliana (Mouse-ear cress)	AT1G64190.1
po11_olive_020443	58	58	15	-	17	A0A022RH23	Internal Sure	Uncharacterized protein Erythranthe guttata (Yellow monkey flower) (Mimulus guttatus)	AT5G67245.1
po11_olive_020444	3;73	-	46;105;142	11;142	11;26;46;105	Q940A6	Internal Sure	Pentatricopeptide repeat-containing protein At4g19440, chloroplastic Arabidopsis thaliana (Mouse-ear cress)	AT4G19440.1
po11_olive_020445	40	40	32	-	-	I3SXA7	Complete Putative	Uncharacterized protein Medicago truncatula (Barrel medic) (Medicago tribuloides)	AT1G60740.1
po11_olive_020446	141	141	62	-	62	Q8RWZ7	Internal Sure	V-type proton ATPase subunit a1 Arabidopsis thaliana (Mouse-ear cress)	AT2G28520.1
po11_olive_020452	8;137;151	8;137;151	143	-	126	Q7XSA2	Internal Sure	Protein argonaute 1B Oryza sativa subsp. japonica (Rice)	AT1G48410.2
po11_olive_020453	10	10	-	-	51;146	P33490	C_terminal Putative	Auxin-binding protein T85 Nicotiana tabacum (Common tobacco)	AT4G02980.1
po11_olive_020454	46	-	94	-	59;94;126;127	O24457	Internal Sure	Pyruvate dehydrogenase E1 component subunit alpha-3, chloroplastic Arabidopsis thaliana (Mouse-ear cress)	AT1G01090.1
po11_olive_020456	34;77	34	-	-	140	A4GSN8	Internal Sure	Nuclear-pore anchor Arabidopsis thaliana (Mouse-ear cress)	AT1G79280.2
po11_olive_020457	2	2	33	-	33	Q9SFT7	N_terminal Putative	Serine/threonine-protein kinase At3g07070 Arabidopsis thaliana (Mouse-ear cress)	AT4G13190.1
po11_olive_020461	107	107	-	-	-	Q9FJR0	Internal Sure	Regulator of nonsense transcripts 1 homolog Arabidopsis thaliana (Mouse-ear cress)	AT5G47010.1
po11_olive_020469	111;162	162	9;49	-	49	A0A068V4U9	Internal Sure	Coffea canephora DH200=94 genomic scaffold, scaffold_100 Coffea canephora (Robusta coffee)	AT5G43100.1
po11_olive_020471	5	5	17;102	102	17;102;120	A0A022QWG1	C_terminal Sure	Uncharacterized protein Erythranthe guttata (Yellow monkey flower) (Mimulus guttatus)	AT2G44970.1
po11_olive_020472	5;148;151	5;148;151	-	-	-	P29162	Internal Sure	L-ascorbate oxidase homolog Nicotiana tabacum (Common tobacco)	AT1G55560.1
po11_olive_020473	16	16	-	-	36;97;177	Q0J035	Internal Sure	Pantothenate kinase 2 Oryza sativa subsp. japonica (Rice)	AT4G32180.1
po11_olive_020475	1;3	1;3	103	-	110	Q67VS7	C_terminal Putative	Probable mannan synthase 9 Oryza sativa subsp. japonica (Rice)	AT5G03760.1
po11_olive_020477	86	86	19;119	19	19;37;120;123	Q8LE10	N_terminal Putative	HVA22-like protein i Arabidopsis thaliana (Mouse-ear cress)	AT5G42560.1
po11_olive_020478	12;14	12	74	1;39	18;39;74;100;127;140	P13447	Internal Sure	Anther-specific protein LAT52 Solanum lycopersicum (Tomato) (Lycopersicon esculentum)	-
po11_olive_020479	6	6	117;149	12;117	12;31;59;61;119;156	Q3E9C3	Internal Sure	DEAD-box ATP-dependent RNA helicase 58, chloroplastic Arabidopsis thaliana (Mouse-ear cress)	AT5G19210.2
po11_olive_020481	16;20;63	16;63	51	-	-	P53800	C_terminal Putative	Squalene synthase Nicotiana benthamiana.	AT4G34640.1
po11_olive_020483	38	38	84	-	99;111;112;185	C0LGG9-2	Internal Sure	2 of Probable LRR receptor-like serine/threonine-protein kinase At1g53440 OS=Arabidopsis thaliana GN=At1g53440	AT1G53420.1
po11_olive_020484	77	77	-	-	-	Q9FX94	N_terminal Sure	Probable carboxylesterase 5 Arabidopsis thaliana (Mouse-ear cress)	AT1G49660.1
po11_olive_020485	10;78	10;78	-	-	81	P49211	C_terminal Sure	60S ribosomal protein L32-1 Arabidopsis thaliana (Mouse-ear cress)	AT4G18100.1
po11_olive_020486	142	142	-	132	16;18;96	Q9M903	Internal Sure	Protein TRIGALACTOSYLDIACYLGLYCEROL 4, chloroplastic Arabidopsis thaliana (Mouse-ear cress)	AT3G06960.1
po11_olive_020487	69	-	1	1;25	25	Q93ZE9	Internal Sure	Phosphatidylinositol/phosphatidylcholine transfer protein SFH3 Arabidopsis thaliana (Mouse-ear cress)	AT2G21540.1
po11_olive_020489	115	115	16;144	16	40;144	Q6S4P4	Internal Sure	Transcription factor RF2b Oryza sativa subsp. japonica (Rice)	AT4G38900.1
po11_olive_020491	53;103	53	14	-	80	Q9ZSK3	Complete Sure	Actin-depolymerizing factor 4 Arabidopsis thaliana (Mouse-ear cress)	AT5G59890.1
po11_olive_020493	83	83	57	-	42;57;99;117;184	A0A022PTA7	Internal Sure	Uncharacterized protein Erythranthe guttata (Yellow monkey flower) (Mimulus guttatus)	-
po11_olive_020503	14	14	-	-	-	M1CTI1	C_terminal Putative	Uncharacterized protein Solanum tuberosum (Potato)	-
po11_olive_020504	18	18	-	-	-	Q9SRY4	Internal Sure	Protein LOW PSII ACCUMULATION 1, chloroplastic Arabidopsis thaliana (Mouse-ear cress)	AT1G02910.1
po11_olive_020508	2;9;109	2;9	-	-	89;90	A5BPZ9	C_terminal Sure	Putative uncharacterized protein Vitis vinifera (Grape)	-
po11_olive_020511	74	74	99;145	-	125;145	A0A068UKX8	Internal Sure	Coffea canephora DH200=94 genomic scaffold, scaffold_36 Coffea canephora (Robusta coffee)	AT3G45830.1
po11_olive_020513	54	-	119	74	16;119	Q9LT02	Internal Sure	Probable manganese-transporting ATPase PDR2 Arabidopsis thaliana (Mouse-ear cress)	AT5G23630.1
po11_olive_020519	123	123	-	45	46;89	C0PCZ1	Internal Sure	Uncharacterized protein Zea mays (Maize)	-
po11_olive_020521	16;172;186	172;186	-	-	44;59;77;104;113;157;161;163;173	V4VI42	Internal Sure	Uncharacterized protein Citrus clementina.	-
po11_olive_020523	9	9	15	-	16;127;148	Q5PNU3	C_terminal Putative	AMSH-like ubiquitin thioesterase 3 Arabidopsis thaliana (Mouse-ear cress)	AT4G16144.1
po11_olive_020524	17	17	-	-	-	Q9S7R7	C_terminal Putative	BTB/POZ domain-containing protein At3g09030 Arabidopsis thaliana (Mouse-ear cress)	AT3G09030.1
po11_olive_020526	9	9	-	11	52;57;94	Q9ZVC9-2	N_terminal Sure	2 of Protein FAR1-RELATED SEQUENCE 3 OS=Arabidopsis thaliana GN=FRS3	-
po11_olive_020527	121	121	-	-	47;103;107	A0A022QV27	C_terminal Putative	Uncharacterized protein Erythranthe guttata (Yellow monkey flower) (Mimulus guttatus)	AT5G17280.1
po11_olive_020529	23;60	23	40;48;123	40	40;48;100;123	O82201	Complete Sure	AP-4 complex subunit sigma Arabidopsis thaliana (Mouse-ear cress)	AT2G19790.1
po11_olive_020531	16	16	45	12	12;45;60;131	A0A061EDA1	Internal Sure	Tetratricopeptide repeat (TPR)-like superfamily protein isoform 1 Theobroma cacao (Cacao) (Cocoa)	AT1G27150.1
po11_olive_020535	8;73;179	73;179	-	-	-	P25083	C_terminal Sure	ADP,ATP carrier protein, mitochondrial Solanum tuberosum (Potato)	AT4G28390.1
po11_olive_020536	75	75	85	-	85;130	Q9SDG8	Internal Sure	Protein argonaute 4A Oryza sativa subsp. japonica (Rice)	AT2G27040.1
po11_olive_020538	4	4	68	-	68	Q9CAP8	N_terminal Sure	Long chain acyl-CoA synthetase 9, chloroplastic Arabidopsis thaliana (Mouse-ear cress)	AT1G77590.1
po11_olive_020539	101	-	-	13	-	M0RYL9	C_terminal Putative	Uncharacterized protein Musa acuminata subsp. malaccensis (Wild banana) (Musa malaccensis)	AT5G10840.1
po11_olive_020540	3;8;58	3;8;58	-	-	-	Q01593	Internal Sure	B3 domain-containing transcription factor ABI3 Arabidopsis thaliana (Mouse-ear cress)	AT3G24650.1
po11_olive_020541	180	-	-	195	-	A0A022R005	Internal Sure	Uncharacterized protein Erythranthe guttata (Yellow monkey flower) (Mimulus guttatus)	-
po11_olive_020542	5	5	-	-	-	S8CEZ0	C_terminal Putative	Uncharacterized protein Genlisea aurea.	AT4G22000.1
po11_olive_020549	2	2	-	-	166	Q9SJT0	Internal Sure	Probable receptor-like protein kinase At2g21480 Arabidopsis thaliana (Mouse-ear cress)	AT2G21480.1
po11_olive_020552	8	-	-	-	-	A0A068V5M5	Complete Putative	Coffea canephora DH200=94 genomic scaffold, scaffold_110 Coffea canephora (Robusta coffee)	AT4G08230.1
po11_olive_020553	155	155	113	132	28;123;132	Q8GYX0	C_terminal Putative	MOB kinase activator-like 1 Arabidopsis thaliana (Mouse-ear cress)	AT5G45550.1
po11_olive_020554	12	12	-	4	26;47;61;70;73;93;127	A0A068VG75	Internal Sure	Coffea canephora DH200=94 genomic scaffold, scaffold_614 Coffea canephora (Robusta coffee)	AT1G09060.3
po11_olive_020556	11;118	11	-	-	-	A0A022RI56	Internal Sure	DNA-directed RNA polymerase Erythranthe guttata (Yellow monkey flower) (Mimulus guttatus)	-
po11_olive_020558	6	6	37;117	58	37;58;117	P42753	Internal Sure	Cyclin-D3-1 Arabidopsis thaliana (Mouse-ear cress)	AT4G34160.1
po11_olive_020560	42	42	-	144	23	Q9LZW9	Internal Sure	Regulatory-associated protein of TOR 2 Arabidopsis thaliana (Mouse-ear cress)	AT5G01770.1
po11_olive_020562	10;44	10;44	-	-	100;105;113	Q94A73	Internal Sure	BTB/POZ domain-containing protein At5g66560 Arabidopsis thaliana (Mouse-ear cress)	AT5G66560.1
po11_olive_020566	96	96	-	-	44	Q7XJ60	N_terminal Sure	Microtubule-associated protein RP/EB family member 1A Arabidopsis thaliana (Mouse-ear cress)	AT3G47690.1
po11_olive_020570	8	-	122	-	111;122	Q9LD55	Internal Sure	Eukaryotic translation initiation factor 3 subunit A Arabidopsis thaliana (Mouse-ear cress)	AT4G23160.1
po11_olive_020571	106;155	106;155	-	-	-	Q8LCP6	N_terminal Sure	Endoglucanase 10 Arabidopsis thaliana (Mouse-ear cress)	AT1G75680.1
po11_olive_020573	2;85	2;85	-	-	63	O49998	C_terminal Putative	14-3-3-like protein F Nicotiana tabacum (Common tobacco)	AT1G78300.1
po11_olive_020574	14	14	-	-	42	P92555	Internal Sure	Uncharacterized mitochondrial protein AtMg01250 Arabidopsis thaliana (Mouse-ear cress) Mitochondrion	ATMG01250.1
po11_olive_020582	4;87	4;87;92	78;121	9;57;78;121	78	H3K2Y6	N_terminal Sure	Mediator of RNA polymerase II transcription subunit 12 Arabidopsis thaliana (Mouse-ear cress)	AT4G00450.1
po11_olive_020585	16;105	16	-	-	52;104;149;160;165	Q96301	Internal Sure	Probable UDP-N-acetylglucosamine--peptide N-acetylglucosaminyltransferase SPINDLY Arabidopsis thaliana (Mouse-ear cress)	AT3G11540.1
po11_olive_020590	142	-	86	31	27;31;44;65;70;86	F2DLJ8	N_terminal Sure	Predicted protein Hordeum vulgare var. distichum (Two-rowed barley)	-
po11_olive_020592	1;8	1;8	-	-	-	Q67UC7-2	C_terminal Putative	2 of Probable potassium transporter 17 OS=Oryza sativa subsp. japonica GN=HAK17	-
po11_olive_020597	11	11	4;77;170	4;77	77;170	Q9FZ24	Internal Sure	Pentatricopeptide repeat-containing protein At1g02370, mitochondrial Arabidopsis thaliana (Mouse-ear cress)	AT1G02370.1
po11_olive_020602	9	9	74	35;78	35;65;78	Q9FWA6	Internal Sure	Pentatricopeptide repeat-containing protein At3g02330 Arabidopsis thaliana (Mouse-ear cress)	AT3G02330.1
po11_olive_020604	11	11	-	-	-	A0A068V9Q4	C_terminal Putative	Coffea canephora DH200=94 genomic scaffold, scaffold_149 Coffea canephora (Robusta coffee)	AT1G65280.1
po11_olive_020607	14;17	14	-	-	-	Q9LYS6	Internal Sure	Putative callose synthase 6 Arabidopsis thaliana (Mouse-ear cress)	AT3G59100.1
po11_olive_020611	34;131	-	-	-	25;50;80	O04015	C_terminal Putative	Delta-1-pyrroline-5-carboxylate synthase Actinidia deliciosa (Kiwi)	AT3G55610.1
po11_olive_020613	7;162	-	157	-	157	P43296	N_terminal Putative	Cysteine proteinase RD19a Arabidopsis thaliana (Mouse-ear cress)	AT4G16190.1
po11_olive_020617	121	-	27;75;92	-	27;75;162	Q9SUU1	N_terminal Putative	Probable boron transporter 7 Arabidopsis thaliana (Mouse-ear cress)	AT4G32510.1
po11_olive_020618	66	66	132	-	133	Q9ASQ5	Internal Sure	Calmodulin-binding receptor-like cytoplasmic kinase 3 Arabidopsis thaliana (Mouse-ear cress)	AT2G11520.1
po11_olive_020619	155	-	41;124	-	41;124;143	I1N462	Internal Sure	Subtilisin-like protease Glyma18g48580 Glycine max (Soybean) (Glycine hispida)	AT4G10520.1
po11_olive_020620	114	-	116	5	116	Q9LTC6	N_terminal Sure	Ethylene-responsive transcription factor ERF095 Arabidopsis thaliana (Mouse-ear cress)	AT3G23220.1
po11_olive_020621	83;192	83	-	-	109	A0A068U0A9	Internal Sure	Coffea canephora DH200=94 genomic scaffold, scaffold_7 Coffea canephora (Robusta coffee)	AT4G36280.1
po11_olive_020622	46	46	-	-	-	Q9SCU9	Internal Sure	Beta-galactosidase 13 Arabidopsis thaliana (Mouse-ear cress)	AT2G16730.1
po11_olive_020626	137	-	-	-	-	Q9FJL0	Internal Sure	Structural maintenance of chromosomes protein 4 Arabidopsis thaliana (Mouse-ear cress)	AT5G48600.2
po11_olive_020627	11;15;39	11;15	65	-	136	P49030	Complete Sure	Protein mago nashi homolog Oryza sativa subsp. japonica (Rice)	AT1G02140.1
po11_olive_020629	98	98	-	-	-	F4IHJ0	N_terminal Sure	Phosphatidylinositol/phosphatidylcholine transfer protein SFH8 Arabidopsis thaliana (Mouse-ear cress)	AT2G21540.1
po11_olive_020630	12;20;40	12;20;40	-	-	43;125;126	Q94F27	C_terminal Sure	Probable beta-1,3-galactosyltransferase 11 Arabidopsis thaliana (Mouse-ear cress)	AT5G53340.1
po11_olive_020635	1;13;48;66	1;13;48;66	-	-	-	O48593	C_terminal Putative	Asparagine--tRNA ligase, chloroplastic/mitochondrial Arabidopsis thaliana (Mouse-ear cress)	AT4G17300.1
po11_olive_020637	12	12	-	15	15;16	Q9LVM5-3	N_terminal Sure	3 of Uric acid degradation bifunctional protein TTL OS=Arabidopsis thaliana GN=TTL	AT5G58220.1
po11_olive_020638	25	23;25	-	-	-	F4IXJ7-2	N_terminal Putative	2 of Mediator of RNA polymerase II transcription subunit 6 OS=Arabidopsis thaliana GN=MED6	AT3G21350.2
po11_olive_020640	13	13	114	-	115	O04086	Internal Sure	Probable receptor-like protein kinase At1g11050 Arabidopsis thaliana (Mouse-ear cress)	AT1G11050.1
po11_olive_020644	5;10	5;10	79	-	39;59;79;134	M1CSC0	N_terminal Putative	Uncharacterized protein Solanum tuberosum (Potato)	-
po11_olive_020648	14	14	11;47	11	11;38;47	Q9M8R4	N_terminal Sure	Protein DJ-1 homolog D Arabidopsis thaliana (Mouse-ear cress)	AT3G02720.1
po11_olive_020650	108;111	108;111	95	95	95	A0A022QR70	C_terminal Putative	Uncharacterized protein Erythranthe guttata (Yellow monkey flower) (Mimulus guttatus)	AT5G27650.1
po11_olive_020653	194	194	33	16	16;33;71;175	F4IAE9	Internal Sure	ATPase family AAA domain-containing protein At1g05910 Arabidopsis thaliana (Mouse-ear cress)	AT3G15120.1
po11_olive_020655	193	-	-	-	115;117	Q56YU0	Internal Sure	Aldehyde dehydrogenase family 2 member C4 Arabidopsis thaliana (Mouse-ear cress)	AT3G24503.1
po11_olive_020657	189	-	182	-	39;80;115;132;182	F4IQV7	Internal Sure	Preprotein translocase subunit SCY2, chloroplastic Arabidopsis thaliana (Mouse-ear cress)	AT2G31530.1
po11_olive_020658	43	43	-	4;10	38;77	Q5JLB5-2	N_terminal Putative	2 of Zinc finger CCCH domain-containing protein 12 OS=Oryza sativa subsp. japonica GN=Os01g0917400	AT3G06410.1
po11_olive_020659	44	44	-	-	-	Q9FFB3	C_terminal Sure	Vacuolar protein sorting-associated protein 24 homolog 1 Arabidopsis thaliana (Mouse-ear cress)	AT5G22950.1
po11_olive_020660	10	-	-	109	66;75;109	O80605	N_terminal Sure	Sucrose transport protein SUC3 Arabidopsis thaliana (Mouse-ear cress)	AT2G02860.1
po11_olive_020661	76	76	-	-	-	M1BRP3	C_terminal Putative	Uncharacterized protein Solanum tuberosum (Potato)	AT5G52882.1
po11_olive_020666	35	-	14	-	12;19;31	Q5ZCI1	Internal Sure	Mitogen-activated protein kinase 10 Oryza sativa subsp. japonica (Rice)	AT1G53510.1
po11_olive_020667	45	45	-	-	-	A0A068UW40	Complete Sure	Coffea canephora DH200=94 genomic scaffold, scaffold_60 Coffea canephora (Robusta coffee)	AT5G16950.1
po11_olive_020668	150	-	-	-	-	A0A022PU38	Internal Sure	Uncharacterized protein Erythranthe guttata (Yellow monkey flower) (Mimulus guttatus)	AT3G04560.1
po11_olive_020669	9	-	64	-	64	A0A059AE13	C_terminal Putative	Uncharacterized protein Eucalyptus grandis (Flooded gum)	AT5G15640.1
po11_olive_020671	1	1	-	-	-	P29001	N_terminal Putative	Acid beta-fructofuranosidase Vigna radiata var. radiata (Mung bean) (Phaseolus aureus)	AT1G12240.1
po11_olive_020675	15	15	-	-	116;136;149	Q8GX86	Internal Sure	Probable pectinesterase/pectinesterase inhibitor 21 Arabidopsis thaliana (Mouse-ear cress)	AT3G05610.1
po11_olive_020676	10;23;71;110;137	10;23;71;137	53	-	53	Q7X911	Internal Sure	Phosphoinositide phosphatase SAC6 Arabidopsis thaliana (Mouse-ear cress)	AT5G66020.1
po11_olive_020678	18;54;113	18;54	76	-	76	Q9FZH0	Complete Sure	60S ribosomal protein L35a-2 Arabidopsis thaliana (Mouse-ear cress)	AT1G41880.1
po11_olive_020679	111	111	-	-	-	Q9ZVC9	C_terminal Putative	Protein FAR1-RELATED SEQUENCE 3 Arabidopsis thaliana (Mouse-ear cress)	AT2G27110.1
po11_olive_020681	41	41	-	-	46	I3T972	C_terminal Putative	Uncharacterized protein Lotus japonicus (Lotus corniculatus var. japonicus)	-
po11_olive_020682	12	12	54;63;82	-	64;71;83;91;110;118;123;137	Q3ED78	Internal Sure	Zinc finger CCCH domain-containing protein 7 Arabidopsis thaliana (Mouse-ear cress)	AT1G21580.1
po11_olive_020683	39	39	-	3;78	74;75;78;94;143	A0A061EPW8	N_terminal Sure	Uncharacterized protein Theobroma cacao (Cacao) (Cocoa)	-
po11_olive_020689	3	3	35;167	167	35;156;167	O04086	Internal Sure	Probable receptor-like protein kinase At1g11050 Arabidopsis thaliana (Mouse-ear cress)	AT5G42440.1
po11_olive_020690	88	-	31	2;53	31;53	Q9SSQ4	Internal Sure	Protein FAR1-RELATED SEQUENCE 6 Arabidopsis thaliana (Mouse-ear cress)	AT1G52520.1
po11_olive_020691	38	38	26	11;95	26;41;52;59;89;95	Q94A06	Internal Sure	Mitogen-activated protein kinase kinase 1 Arabidopsis thaliana (Mouse-ear cress)	AT3G17750.1
po11_olive_020692	9;51	51	-	-	91;93	A0A022RZM7	Internal Sure	Uncharacterized protein Erythranthe guttata (Yellow monkey flower) (Mimulus guttatus)	AT3G06810.1
po11_olive_020696	34	34	-	-	35;123	A0A022Q2T8	Internal Sure	Uncharacterized protein Erythranthe guttata (Yellow monkey flower) (Mimulus guttatus)	AT1G77620.1
po11_olive_020623_split_1	34	34	41	-	-	P11670	Internal Sure	Basic form of pathogenesis-related protein 1 Nicotiana tabacum (Common tobacco)	AT2G14610.1
po11_olive_013801	163;197	-	107	107;128	82;84;114;135	Q9LZD3	Internal Sure	Exocyst complex component EXO70A1 Arabidopsis thaliana (Mouse-ear cress)	AT5G52340.1
po11_olive_013803	208	208	-	-	-	F8WKW8	Internal Sure	Crocetin glucoside glucosyltransferase Gardenia jasminoides (Cape jasmine) (Gardenia augusta)	-
po11_olive_013804	6;63;68	6;68	-	-	-	Q8W1Y0	Internal Sure	Sister chromatid cohesion 1 protein 4 Arabidopsis thaliana (Mouse-ear cress)	AT5G16270.1
po11_olive_013807	4	4	44	-	44	Q05967	N_terminal Putative	Polygalacturonase Nicotiana tabacum (Common tobacco)	AT5G48140.1
po11_olive_013808	7	7	36;113	6	36;113	K7WDL7	Internal Sure	Iridoid synthase Catharanthus roseus (Madagascar periwinkle) (Vinca rosea)	AT4G24220.1
po11_olive_013811	6;174	174	-	139	139	Q9LT77	N_terminal Sure	Probable cysteine proteinase At3g19400 Arabidopsis thaliana (Mouse-ear cress)	AT3G19400.1
po11_olive_013812	12;108	12	58	3	51;58;87	M1D6J6	Internal Sure	Uncharacterized protein Solanum tuberosum (Potato)	AT3G47910.2
po11_olive_013813	147;178;199	178;199	75	-	75;76;102	Q9ZV56	N_terminal Sure	Choline-phosphate cytidylyltransferase 1 Arabidopsis thaliana (Mouse-ear cress)	AT2G32260.1
po11_olive_013814	7;70	7;70	42	4	42;76	Q41141	Internal Sure	Pyrophosphate--fructose 6-phosphate 1-phosphotransferase subunit beta Ricinus communis (Castor bean)	AT1G12000.1
po11_olive_013815	83	83	-	-	31	P29057	C_terminal Putative	3-hydroxy-3-methylglutaryl-coenzyme A reductase 1 Hevea brasiliensis (Para rubber tree) (Siphonia brasiliensis)	AT2G17370.1
po11_olive_013818	20	-	-	-	83	G4ZIS3	Internal Sure	Putative uncharacterized protein Phytophthora sojae (strain P6497) (Soybean stem and root rot agent) (Phytophthora megasperma f. sp. glycines)	-
po11_olive_013819	89;163;224	-	102	130	22;102;130;136;141	Q9FXF2-2	Internal Sure	2 of Probable LRR receptor-like serine/threonine-protein kinase RFK1 OS=Arabidopsis thaliana GN=RKF1	AT1G29750.2
po11_olive_013822	19	19	-	-	-	Q8GUC3	C_terminal Putative	Protein Barley B recombinant Hordeum vulgare (Barley)	AT1G14685.3
po11_olive_013823	1	1	109	-	112;188	A0A022Q2R6	Internal Sure	Uncharacterized protein Erythranthe guttata (Yellow monkey flower) (Mimulus guttatus)	AT3G16200.1
po11_olive_013825	24	24	161	5;203	28;155;162;204	Q6S5G3	Internal Sure	Translocase of chloroplast 90, chloroplastic Arabidopsis thaliana (Mouse-ear cress)	AT5G20300.1
po11_olive_013826	8;17;111	17;111	-	-	-	Q9ZPW2	C_terminal Sure	Anaphase-promoting complex subunit 10 Arabidopsis thaliana (Mouse-ear cress)	AT2G18290.1
po11_olive_013828	56;110	56	-	-	-	A0A068TUX9	Internal Sure	Coffea canephora DH200=94 genomic scaffold, scaffold_4 Coffea canephora (Robusta coffee)	AT3G07790.1
po11_olive_013834	9	9	-	-	29;41;48	Q9SQI8	C_terminal Putative	Dihydrolipoyllysine-residue acetyltransferase component 4 of pyruvate dehydrogenase complex, chloroplastic Arabidopsis thaliana (Mouse-ear cress)	AT3G25860.1
po11_olive_013835	3;24;125;129	3;129	-	-	56	Q8LB08	C_terminal Putative	ADP,ATP carrier protein ER-ANT1 Arabidopsis thaliana (Mouse-ear cress)	AT5G17400.1
po11_olive_013836	111;112	112	-	-	34;56;73	P27061	N_terminal Putative	Acid phosphatase 1 Solanum lycopersicum (Tomato) (Lycopersicon esculentum)	AT5G51260.1
po11_olive_013838	20	-	-	1	64	Q38953	Internal Sure	Probable pre-mRNA-splicing factor ATP-dependent RNA helicase Arabidopsis thaliana (Mouse-ear cress)	AT1G32490.1
po11_olive_013840	44	-	-	-	87	W9T1I9	Internal Sure	Uncharacterized protein Morus notabilis.	AT5G12970.1
po11_olive_013845	30;176	30	-	6	-	Q9LHP2	Internal Sure	Serine/arginine-rich SC35-like splicing factor SCL30A Arabidopsis thaliana (Mouse-ear cress)	AT3G13570.1
po11_olive_013846	3	3	98	44	44;98	A0A022QMA0	Internal Sure	Uncharacterized protein Erythranthe guttata (Yellow monkey flower) (Mimulus guttatus)	AT1G76950.1
po11_olive_013853	102;222	222	-	-	-	Q0WUQ1	N_terminal Sure	BAG family molecular chaperone regulator 1 Arabidopsis thaliana (Mouse-ear cress)	AT5G52060.1
po11_olive_013856	24	24	-	20	-	O04886	Internal Sure	Pectinesterase 1 Citrus sinensis (Sweet orange) (Citrus aurantium var. sinensis)	AT5G49180.1
po11_olive_013857	7;201	7;201	-	108;147	105;108;139	P43297	Internal Sure	Cysteine proteinase RD21a Arabidopsis thaliana (Mouse-ear cress)	AT5G43060.1
po11_olive_013858	1;113	1;113	-	-	18	Q94A20	Internal Sure	BI1-like protein Arabidopsis thaliana (Mouse-ear cress)	AT4G15470.1
po11_olive_013859	12	12	-	-	-	Q9SII8	Internal Sure	Ubiquitin domain-containing protein DSK2b Arabidopsis thaliana (Mouse-ear cress)	-
po11_olive_013861	63;78	63	80	-	55;81	Q8S8S7	Internal Sure	U-box domain-containing protein 34 Arabidopsis thaliana (Mouse-ear cress)	AT2G07020.1
po11_olive_013862	43;86;101	86;101	-	-	-	Q9LHE9	Internal Sure	Myosin-1 Arabidopsis thaliana (Mouse-ear cress)	AT3G19960.2
po11_olive_013866	6	6	-	-	30;35	C5WQJ6	Internal Sure	Putative uncharacterized protein Sb01g027500 Sorghum bicolor (Sorghum) (Sorghum vulgare)	-
po11_olive_013867	153	-	84	68	68;84	Q8VYK4	Complete Sure	Nuclear transcription factor Y subunit B-8 Arabidopsis thaliana (Mouse-ear cress)	AT2G37060.1
po11_olive_013869	32	-	-	140	47;132;137;151;160;192;196	A0A022PV52	Internal Sure	Uncharacterized protein Erythranthe guttata (Yellow monkey flower) (Mimulus guttatus)	AT3G05680.2
po11_olive_013871	11;111;158	11;111;158	92	-	92	Q9M015	Complete Sure	Uncharacterized protein At5g01610 Arabidopsis thaliana (Mouse-ear cress)	AT3G08890.1
po11_olive_013877	20	-	100	3;100	100;119;150;152	Q9FJV0	N_terminal Putative	Mitogen-activated protein kinase kinase 6 Arabidopsis thaliana (Mouse-ear cress)	AT2G17530.1
po11_olive_013880	1;121	1;121	-	-	-	P31583	Internal Sure	Ras-related protein RHN1 Nicotiana plumbaginifolia (Leadwort-leaved tobacco) (Tex-Mex tobacco)	AT5G45130.1
po11_olive_013881	4;16	4;16	43	-	43	Q9SX38	N_terminal Sure	Putative disease resistance protein At1g50180 Arabidopsis thaliana (Mouse-ear cress)	AT1G50180.1
po11_olive_013887	7	7	-	-	-	Q8VYE4-2	C_terminal Putative	2 of Protein NRT1/ PTR FAMILY 4.5 OS=Arabidopsis thaliana GN=NPF4.5	AT1G27040.1
po11_olive_013889	17;62;66;73	17;62;73	-	-	54;130	A0A022S5R1	Complete Putative	Uncharacterized protein Erythranthe guttata (Yellow monkey flower) (Mimulus guttatus)	AT1G02816.1
po11_olive_013892	7	-	-	-	-	Q38834	Internal Sure	Disease resistance RPP13-like protein 4 Arabidopsis thaliana (Mouse-ear cress)	AT3G50950.2
po11_olive_013893	200	93;200	66;213	-	66;171	Q9MA74	N_terminal Sure	Serine decarboxylase Arabidopsis thaliana (Mouse-ear cress)	AT1G43710.1
po11_olive_013895	152	152	93	-	95	Q948T6	Internal Sure	Lactoylglutathione lyase Oryza sativa subsp. japonica (Rice)	AT1G11840.6
po11_olive_013896	35;48;77;111	35;48;77;111	70;81;89	-	70;81;89	Q9C6Y3	Internal Sure	Cyclin-A1-1 Arabidopsis thaliana (Mouse-ear cress)	AT1G44110.1
po11_olive_013897	19;214	19;214	164	164	66	P59231	Complete Sure	60S ribosomal protein L10a-3 Arabidopsis thaliana (Mouse-ear cress)	AT5G22440.1
po11_olive_013898	12;21	12;21	75	-	79	Q9FJD6	Internal Sure	Putative respiratory burst oxidase homolog protein H Arabidopsis thaliana (Mouse-ear cress)	AT5G60010.1
po11_olive_013900	2	2	-	-	-	Q9SGQ6	N_terminal Putative	Pentatricopeptide repeat-containing protein At1g76280 Arabidopsis thaliana (Mouse-ear cress)	AT1G76280.3
po11_olive_013901	153;171;211	171;211	-	-	197	Q9MAT6	Internal Sure	High mobility group B protein 15 Arabidopsis thaliana (Mouse-ear cress)	AT1G04880.1
po11_olive_013902	14	14	-	15;33	33	P48482	C_terminal Putative	Serine/threonine-protein phosphatase PP1 isozyme 2 Arabidopsis thaliana (Mouse-ear cress)	AT5G59160.1
po11_olive_013903	94	94	98;115;180	180	98;115;180	A0A061EMF1	Internal Sure	CCT motif family protein isoform 1 Theobroma cacao (Cacao) (Cocoa)	AT5G41380.1
po11_olive_013904	14;52;103;121	14;121	-	9	86	D7SH27	Internal Sure	Putative uncharacterized protein Vitis vinifera (Grape)	AT5G50780.1
po11_olive_013906	29	29	-	-	-	P26792	Internal Sure	Beta-fructofuranosidase, insoluble isoenzyme 1 Daucus carota (Wild carrot)	AT3G52600.1
po11_olive_013909	27;50	27;169	-	-	83	Q9M1K2	N_terminal Sure	Phosphatidylinositol 4-phosphate 5-kinase 4 Arabidopsis thaliana (Mouse-ear cress)	AT3G56960.1
po11_olive_013916	13	13	21	-	21	Q9FY48	C_terminal Sure	E3 ubiquitin-protein ligase KEG Arabidopsis thaliana (Mouse-ear cress)	AT5G13530.1
po11_olive_013917	15;216	15;216	48	-	33;48;74;134;145	A0A068UG89	Internal Sure	Coffea canephora DH200=94 genomic scaffold, scaffold_26 Coffea canephora (Robusta coffee)	-
po11_olive_013918	65;107	107	47;57	9	22;32;49;55;59;101	A0A022QE37	Internal Sure	Uncharacterized protein Erythranthe guttata (Yellow monkey flower) (Mimulus guttatus)	AT1G27700.1
po11_olive_013920	13	13	-	-	77	Q9XGW1	Internal Sure	Protein argonaute 10 Arabidopsis thaliana (Mouse-ear cress)	AT5G43810.1
po11_olive_013922	28;41	28;41	-	-	95	Q71H73	Complete Putative	Histone H3.3 Vitis vinifera (Grape)	AT5G10980.1
po11_olive_013925	27;76;130;133	27;133	-	-	57	K4CNM0	C_terminal Putative	Uncharacterized protein Solanum lycopersicum (Tomato) (Lycopersicon esculentum)	AT3G62330.1
po11_olive_013929	42;49	42;49	95;175	-	68;95;106;135;139;170;175	P49730	Internal Sure	Ribonucleoside-diphosphate reductase small chain Nicotiana tabacum (Common tobacco)	AT3G27060.1
po11_olive_013936	6;10	6;10	87	66	68	Q8GYW9-2	Internal Sure	2 of Probable methyltransferase PMT4 OS=Arabidopsis thaliana GN=At1g13860	AT1G13860.4
po11_olive_013937	4;6;11;203	4;6;11;203	27;152	-	152	O82528	Complete Sure	60S ribosomal protein L15 Petunia hybrida (Petunia)	AT4G16720.1
po11_olive_013938	4	4	-	9	49	Q3E902	Complete Sure	40S ribosomal protein S21-2 Arabidopsis thaliana (Mouse-ear cress)	AT5G27700.1
po11_olive_013939	50	50	30	55	11	Q8RWV3-2	N_terminal Putative	2 of Cyclin-L1-1 OS=Arabidopsis thaliana GN=CYCL1-1	AT2G26430.1
po11_olive_013943	132	132	153	-	17;146;153	A0A022RSQ4	C_terminal Putative	Uncharacterized protein Erythranthe guttata (Yellow monkey flower) (Mimulus guttatus)	AT2G16030.1
po11_olive_013951	156	-	28	57	44;57;67	W1PRD0	Internal Sure	Uncharacterized protein Amborella trichopoda.	-
po11_olive_013953	77	77	16	-	16	Q7XDH8	C_terminal Putative	Cyclin-dependent kinase inhibitor 4 Oryza sativa subsp. japonica (Rice)	AT5G48820.2
po11_olive_013954	46	46	-	-	44	Q9SJQ5	Internal Sure	CBS domain-containing protein CBSCBSPB2 Arabidopsis thaliana (Mouse-ear cress)	AT2G36500.1
po11_olive_013959	192;206	206	-	-	162	P93231	Internal Sure	Vacuolar protein sorting-associated protein 41 homolog Solanum lycopersicum (Tomato) (Lycopersicon esculentum)	AT1G08190.1
po11_olive_013960	78	-	29	15	29;55	P34800	C_terminal Sure	G2/mitotic-specific cyclin-1 Antirrhinum majus (Garden snapdragon)	AT3G11520.1
po11_olive_013961	17	17	-	-	66;125	Q9SPK4	N_terminal Sure	Phosphoenolpyruvate carboxylase kinase 1 Arabidopsis thaliana (Mouse-ear cress)	AT1G08650.1
po11_olive_013963	45;174	45	40;103	49	40;49;103;148	Q9LXK7-2	Internal Sure	2 of Probable pectinesterase/pectinesterase inhibitor 32 OS=Arabidopsis thaliana GN=PME32	AT3G43270.1
po11_olive_013965	206	206	197	-	11;197	Q67YU0	N_terminal Putative	Cytokinin dehydrogenase 5 Arabidopsis thaliana (Mouse-ear cress)	AT1G75450.1
po11_olive_013966	16	16	18;114	18;114	21	Q8RX28	Internal Sure	Histone deacetylase 5 Arabidopsis thaliana (Mouse-ear cress)	AT5G61060.2
po11_olive_013967	97	-	70	-	70	Q9ZPX8-2	C_terminal Putative	2 of Serine/arginine-rich splicing factor RS31A OS=Arabidopsis thaliana GN=RS31A	AT2G46610.1
po11_olive_013968	85	85	-	-	44	A0A068UVN9	C_terminal Putative	Coffea canephora DH200=94 genomic scaffold, scaffold_67 Coffea canephora (Robusta coffee)	AT3G10572.1
po11_olive_013970	39	39	-	-	-	Q9LZD4	C_terminal Putative	Ras-related protein RABE1d Arabidopsis thaliana (Mouse-ear cress)	AT5G03520.1
po11_olive_013971	95	-	170	170	22;170	Q9SCN8	Internal Sure	Cell division control protein 48 homolog D Arabidopsis thaliana (Mouse-ear cress)	AT4G04180.1
po11_olive_013972	10;31;71;111	71	-	-	-	Q9S775	Internal Sure	CHD3-type chromatin-remodeling factor PICKLE Arabidopsis thaliana (Mouse-ear cress)	AT2G25170.1
po11_olive_013975	12;51	12;51	-	21;80	21;53	Q9SDN0	Complete Putative	Chaperone protein dnaJ 20, chloroplastic Arabidopsis thaliana (Mouse-ear cress)	AT1G71000.1
po11_olive_013977	160	160	-	84	84;183;203	Q0WUR5	Internal Sure	1-phosphatidylinositol-3-phosphate 5-kinase FAB1A Arabidopsis thaliana (Mouse-ear cress)	AT4G33240.1
po11_olive_013979	22;46	-	-	-	73;91;218	Q9SFU0	Internal Sure	Protein transport protein Sec24-like At3g07100 Arabidopsis thaliana (Mouse-ear cress)	AT3G07100.1
po11_olive_013981	176	-	-	178	16;45;48;69;104;116;157	Q6U740	Complete Sure	Allergen Fra e 1 Fraxinus excelsior (European ash)	AT3G45630.1
po11_olive_013988	18	18	94	4	30;94	Q9C923	Internal Sure	Nuclear/nucleolar GTPase 2 Arabidopsis thaliana (Mouse-ear cress)	AT1G52980.1
po11_olive_013991	76	76	-	13	13	Q03194	Internal Sure	Plasma membrane ATPase 4 Nicotiana plumbaginifolia (Leadwort-leaved tobacco) (Tex-Mex tobacco)	AT3G47950.1
po11_olive_013997	205;224	224	-	163	67;156;163	Q8LGH4	Internal Sure	Cullin-4 Arabidopsis thaliana (Mouse-ear cress)	AT5G46210.1
po11_olive_014002	2;7	2	-	9	-	A0A078H5V0	C_terminal Putative	BnaC08g02760D protein Brassica napus (Rape)	-
po11_olive_014004	85	-	-	102	102	F6H151	Internal Sure	Putative uncharacterized protein Vitis vinifera (Grape)	-
po11_olive_014005	4	4	118	17	17;78;105	Q9M325	N_terminal Sure	Phosphatidylinositol:ceramide inositolphosphotransferase 1 Arabidopsis thaliana (Mouse-ear cress)	AT3G54020.1
po11_olive_014007	85	85	-	-	75	A0A059A660	Complete Sure	Uncharacterized protein Eucalyptus grandis (Flooded gum)	AT5G20090.1
po11_olive_014011	133	133	92;119;138	-	108;119;135	Q40359	C_terminal Putative	PHD finger protein Alfin1 Medicago sativa (Alfalfa)	AT2G02470.1
po11_olive_014012	26;29	26;29	-	-	-	O22582	C_terminal Sure	Histone H2B Gossypium hirsutum (Upland cotton) (Gossypium mexicanum)	AT5G59910.1
po11_olive_014013	223	223	-	-	92;119;210	Q93YS2	Internal Sure	Probable protein phosphatase 2C 51 Arabidopsis thaliana (Mouse-ear cress)	AT3G63320.1
po11_olive_014014	37;52	-	-	8;88	88;100	Q9LQF2	C_terminal Putative	Alkaline/neutral invertase CINV1 Arabidopsis thaliana (Mouse-ear cress)	AT1G56560.1
po11_olive_014015	126	126	-	-	47;73;93	A0A022RSF1	Internal Sure	Uncharacterized protein Erythranthe guttata (Yellow monkey flower) (Mimulus guttatus)	AT5G65750.1
po11_olive_014016	16	16	-	96	73	Q8H063	Internal Sure	Probable protein phosphatase 2C 29 Oryza sativa subsp. japonica (Rice)	AT4G33920.1
po11_olive_014017	10;41	10;41	126	109	39;109;126	F6HNF6	C_terminal Sure	Putative uncharacterized protein Vitis vinifera (Grape)	AT2G38970.1
po11_olive_014018	13	13	25	6	25;103	Q8GXR9	Internal Sure	Alternative NAD(P)H-ubiquinone oxidoreductase C1, chloroplastic/mitochondrial Arabidopsis thaliana (Mouse-ear cress)	AT5G08740.1
po11_olive_014023	9	9	53	-	53;112;143	A0A022S207	N_terminal Sure	Uncharacterized protein Erythranthe guttata (Yellow monkey flower) (Mimulus guttatus)	-
po11_olive_014024	122	96;122	-	-	80;85	Q6NMR9	N_terminal Putative	GDSL esterase/lipase At5g45920 Arabidopsis thaliana (Mouse-ear cress)	AT5G45920.1
po11_olive_014027	60;206	60;206	-	6;7	49;53;177	Q7XBH4	N_terminal Sure	Myb-related protein Myb4 Oryza sativa subsp. japonica (Rice)	AT1G34670.1
po11_olive_014029	177	-	30;143;173	-	30;143;161;173	Q9ZU95	N_terminal Sure	Nudix hydrolase 17, mitochondrial Arabidopsis thaliana (Mouse-ear cress)	AT2G01670.1
po11_olive_014031	230	230	173	-	149;169;173	B9F676	Internal Sure	Probable glucan 1,3-alpha-glucosidase Oryza sativa subsp. japonica (Rice)	AT3G23640.1
po11_olive_014037	10;173	10	-	-	59;153	Q8W4G3	Internal Sure	MATE efflux family protein 4, chloroplastic Arabidopsis thaliana (Mouse-ear cress)	AT2G21340.1
po11_olive_014038	8	8	-	6	23	A0A022Q881	N_terminal Putative	Uncharacterized protein Erythranthe guttata (Yellow monkey flower) (Mimulus guttatus)	AT1G70810.1
po11_olive_014043	8;31	8;31	-	-	-	Q6XL73	N_terminal Putative	Chaperone protein dnaJ 39 Arabidopsis thaliana (Mouse-ear cress)	AT5G23590.1
po11_olive_014047	17	17	79;108	178	45;52;79;86;109;120;123;126;160;161	Q9SUD4	C_terminal Putative	Tetraspanin-7 Arabidopsis thaliana (Mouse-ear cress)	AT4G28050.1
po11_olive_014048	16	16	-	119	30	F4J5S1	Internal Sure	Clustered mitochondria protein Arabidopsis thaliana (Mouse-ear cress)	AT3G52140.4
po11_olive_014049	135;174	174	124	2	34;56;77;124	Q9LJ44	C_terminal Putative	Zinc finger protein CONSTANS-LIKE 12 Arabidopsis thaliana (Mouse-ear cress)	AT3G21880.1
po11_olive_014057	11	11	-	-	-	Q03878	N_terminal Sure	Glycine-rich RNA-binding protein Daucus carota (Wild carrot)	AT1G13690.1
po11_olive_014061	10;175	10;175	-	-	105	Q9LNQ1	Complete Putative	Mitochondrial import inner membrane translocase subunit TIM23-1 Arabidopsis thaliana (Mouse-ear cress)	AT1G17530.1
po11_olive_014064	92;108	89;92	-	18	18	P46293	N_terminal Putative	40S ribosomal protein S16 Gossypium hirsutum (Upland cotton) (Gossypium mexicanum)	AT2G09990.1
po11_olive_014065	127	-	-	-	71	O82205	Complete Sure	40S ribosomal protein S15a-2 Arabidopsis thaliana (Mouse-ear cress)	AT2G19720.1
po11_olive_014067	202	202	-	-	52;135	O80632	C_terminal Putative	Metal tolerance protein 11 Arabidopsis thaliana (Mouse-ear cress)	AT2G39450.1
po11_olive_014068	9;122	9;122	-	-	41;84	Q93VB2	Internal Sure	Autophagy-related protein 18a Arabidopsis thaliana (Mouse-ear cress)	AT3G62770.1
po11_olive_014069	33	33	-	-	-	Q9LZ57	N_terminal Putative	60S ribosomal protein L36-3 Arabidopsis thaliana (Mouse-ear cress)	AT5G02450.1
po11_olive_014070	112	-	28;37;78;90	58;90	15;28;46;60;80;92	Q8S9G8-2	Internal Sure	2 of Squamosa promoter-binding-like protein 7 OS=Arabidopsis thaliana GN=SPL7	AT5G18830.3
po11_olive_014074	16	16	-	-	48;50;60	Q9SSQ4	Internal Sure	Protein FAR1-RELATED SEQUENCE 6 Arabidopsis thaliana (Mouse-ear cress)	AT1G52520.1
po11_olive_014075	14;145;153	153	53	53	53;135	Q9M8T9	N_terminal Sure	Histone acetyltransferase MCC1 Arabidopsis thaliana (Mouse-ear cress)	AT5G16800.3
po11_olive_014085	199	199	63;136;182	-	43;63;75;136;153;182	A0A022QBA2	Internal Sure	Uncharacterized protein Erythranthe guttata (Yellow monkey flower) (Mimulus guttatus)	AT5G53500.1
po11_olive_014086	118	118	63	119	48;63	Q9FMV0	Internal Sure	F-box/LRR-repeat protein At5g63520 Arabidopsis thaliana (Mouse-ear cress)	AT5G63520.1
po11_olive_014087	32;99;144;153	99;144;153	175	-	175	K4C2G8	N_terminal Sure	Uncharacterized protein Solanum lycopersicum (Tomato) (Lycopersicon esculentum)	-
po11_olive_014088	68	68	-	-	14	P46487	N_terminal Sure	Malate dehydrogenase, mitochondrial Eucalyptus gunnii (Cider gum)	AT1G53240.1
po11_olive_014093	151	-	90	-	87;90;113;115	A0A022R9Y6	C_terminal Putative	Uncharacterized protein Erythranthe guttata (Yellow monkey flower) (Mimulus guttatus)	AT5G27280.1
po11_olive_014095	173;225	173;225	-	-	100;152	Q6R3K6	Internal Sure	Probable metal-nicotianamine transporter YSL6 Arabidopsis thaliana (Mouse-ear cress)	AT3G27020.1
po11_olive_018006	29	29	14;48	14	14;48	P86387	Internal Sure	Phospholipase D alpha 1 Carica papaya (Papaya)	AT4G02120.1
po11_olive_018007	198;199	199	83	14	12;14	A0A022RDA6	Internal Sure	Uncharacterized protein Erythranthe guttata (Yellow monkey flower) (Mimulus guttatus)	AT2G15730.1
po11_olive_018008	26	26	-	-	69	A0A022S372	N_terminal Sure	Uncharacterized protein Erythranthe guttata (Yellow monkey flower) (Mimulus guttatus)	AT4G02100.1
po11_olive_018010	140	140	-	12	12;46;55;112	Q0WPN0	Internal Sure	Inactive exonuclease DIS3L2 Arabidopsis thaliana (Mouse-ear cress)	AT2G17510.2
po11_olive_018013	12;113;159;167	12;159;167	7;70	7;16	16;70;198	Q3E8Z8	Internal Sure	Putative pectinesterase/pectinesterase inhibitor 28 Arabidopsis thaliana (Mouse-ear cress)	AT5G27870.1
po11_olive_018015	193	193	-	-	68	F2DX73	N_terminal Sure	Predicted protein Hordeum vulgare var. distichum (Two-rowed barley)	-
po11_olive_018019	1	1	-	-	35;94;156	P15722	Internal Sure	Probable pectate lyase P59 Solanum lycopersicum (Tomato) (Lycopersicon esculentum)	AT1G14420.1
po11_olive_018024	5;77;109	5;109	18	-	18;20;22;92	O81635	Internal Sure	Kinesin-4 Arabidopsis thaliana (Mouse-ear cress)	AT1G63640.1
po11_olive_018028	120	120	114	-	-	A0A022RW67	N_terminal Sure	Uncharacterized protein Erythranthe guttata (Yellow monkey flower) (Mimulus guttatus)	AT2G26750.1
po11_olive_018033	6	6	-	-	186	P15722	Internal Sure	Probable pectate lyase P59 Solanum lycopersicum (Tomato) (Lycopersicon esculentum)	AT5G15110.1
po11_olive_018034	9	9	-	8	29	Q9CA89	Internal Sure	Rop guanine nucleotide exchange factor 12 Arabidopsis thaliana (Mouse-ear cress)	AT1G79860.1
po11_olive_018040	63	-	-	10	-	Q9C7R6	C_terminal Putative	U-box domain-containing protein 17 Arabidopsis thaliana (Mouse-ear cress)	AT1G29340.1
po11_olive_018043	37;102	102	99	23	23;58;74;77;85	Q04960	N_terminal Putative	DnaJ protein homolog Cucumis sativus (Cucumber)	AT1G79030.1
po11_olive_018044	60	60	18	-	19;48;111	A0A068TNK7	Internal Sure	Coffea canephora DH200=94 genomic scaffold, scaffold_2 Coffea canephora (Robusta coffee)	-
po11_olive_018047	32;46;102;175	46;102	-	-	49;69;88;101;136	A0A022QNQ8	C_terminal Putative	Uncharacterized protein Erythranthe guttata (Yellow monkey flower) (Mimulus guttatus)	AT5G06780.1
po11_olive_018048	139	139	-	-	40	Q67YU0	Internal Sure	Cytokinin dehydrogenase 5 Arabidopsis thaliana (Mouse-ear cress)	AT1G75450.1
po11_olive_018050	22;59	22;59	-	-	-	A0A022QF74	Internal Sure	Uncharacterized protein Erythranthe guttata (Yellow monkey flower) (Mimulus guttatus)	-
po11_olive_018051	47;164	47	138	-	-	A3BWJ9	Complete Sure	Putative bidirectional sugar transporter SWEET7e Oryza sativa subsp. japonica (Rice)	AT5G62850.1
po11_olive_018052	77	77	53;108	3	108	P46486	Internal Sure	Photosystem I reaction center subunit III, chloroplastic Flaveria trinervia (Clustered yellowtops) (Oedera trinervia)	AT1G31330.1
po11_olive_018053	15	15	189	-	91;189	Q6AWX7	Internal Sure	Growth-regulating factor 12 Oryza sativa subsp. japonica (Rice)	AT2G36400.1
po11_olive_018054	43	-	42	4;6	44	O80397	Internal Sure	Mitogen-activated protein kinase kinase 4 Arabidopsis thaliana (Mouse-ear cress)	AT3G22750.1
po11_olive_018055	57;74	57	-	-	-	Q67ZM4	Complete Putative	Actin-depolymerizing factor 7 Arabidopsis thaliana (Mouse-ear cress)	AT4G25590.1
po11_olive_018056	6	6	21	-	21	A0A061FSV2	N_terminal Putative	Uncharacterized protein Theobroma cacao (Cacao) (Cocoa)	-
po11_olive_018058	12	12	127	13	14;128	A0A061FJ66	Internal Sure	Cysteine-rich RLK (RECEPTOR-like protein kinase) 8 Theobroma cacao (Cacao) (Cocoa)	-
po11_olive_018059	192	192	-	-	95;136	Q9LXM2	N_terminal Putative	Probable CCR4-associated factor 1 homolog 9 Arabidopsis thaliana (Mouse-ear cress)	AT3G44260.1
po11_olive_018064	14	14	-	-	26	A5BLS9	Internal Sure	Putative uncharacterized protein Vitis vinifera (Grape)	AT3G12700.1
po11_olive_018071	8;68;144	144	-	18;115	18;53;115	O82531	C_terminal Putative	Proteasome subunit beta type-1 Petunia hybrida (Petunia)	AT3G60820.1
po11_olive_018079	65	-	-	-	67	Q3B724	N_terminal Sure	Callose synthase 5 Arabidopsis thaliana (Mouse-ear cress)	AT2G13680.1
po11_olive_018081	7;43;200	200	108;121;195	9;70	70;109;122	Q9ZUI6	Internal Sure	AP-1 complex subunit gamma-2 Arabidopsis thaliana (Mouse-ear cress)	AT1G60070.2
po11_olive_018085	76	76	138	138	138	Q94AH6	N_terminal Sure	Cullin-1 Arabidopsis thaliana (Mouse-ear cress)	AT4G02570.1
po11_olive_018086	4;123	123	121	9	66	Q9ZVC9-2	Internal Sure	2 of Protein FAR1-RELATED SEQUENCE 3 OS=Arabidopsis thaliana GN=FRS3	AT2G43280.1
po11_olive_018087	115	115	59	-	59;77	Q07098	C_terminal Putative	Serine/threonine-protein phosphatase PP2A-2 catalytic subunit Arabidopsis thaliana (Mouse-ear cress)	AT1G10430.1
po11_olive_018088	1	1	93	-	95	Q6RVV4	Internal Sure	Short-chain dehydrogenase TIC 32, chloroplastic Pisum sativum (Garden pea)	AT4G11410.1
po11_olive_018089	8;157;191	8;191	48;85	204	48;85;173	Q96372	Internal Sure	Cell division cycle protein 48 homolog Capsicum annuum (Bell pepper)	AT3G53230.1
po11_olive_018090	8;15	8;15	-	-	-	A5BM31	Internal Sure	Putative uncharacterized protein Vitis vinifera (Grape)	-
po11_olive_018092	33;89;131	33;131	-	-	-	A0A022Q2X6	Internal Sure	Uncharacterized protein Erythranthe guttata (Yellow monkey flower) (Mimulus guttatus)	AT1G80000.1
po11_olive_018093	180	-	-	-	74	Q9LV03	Internal Sure	Glutamate synthase 1 [NADH], chloroplastic Arabidopsis thaliana (Mouse-ear cress)	AT5G53460.1
po11_olive_018096	1	1	56	-	56	Q8L5E0-2	N_terminal Putative	2 of Superoxide dismutase [Cu-Zn] 2 OS=Olea europaea GN=OLE5	AT1G08830.1
po11_olive_018101	3	-	-	-	-	O80642	N_terminal Putative	Geranylgeranyl transferase type-1 subunit beta Arabidopsis thaliana (Mouse-ear cress)	AT2G39550.1
po11_olive_018107	157	157	-	-	114	A0A022QWB5	N_terminal Sure	Uncharacterized protein Erythranthe guttata (Yellow monkey flower) (Mimulus guttatus)	AT4G35560.2
po11_olive_018117	16	16	10	-	73	M0YX79	Complete Putative	Uncharacterized protein Hordeum vulgare var. distichum (Two-rowed barley)	AT4G08180.1
po11_olive_018118	1	1	-	-	-	P93293	C_terminal Putative	Uncharacterized mitochondrial protein AtMg00300 Arabidopsis thaliana (Mouse-ear cress) Mitochondrion	ATMG00300.1
po11_olive_018120	69;82	82	-	-	-	K4BL77	N_terminal Sure	Uncharacterized protein Solanum lycopersicum (Tomato) (Lycopersicon esculentum)	-
po11_olive_018123	3	3	81	13	13;36;126;140;143;150;158;160	C0SUT9	Internal Sure	Putative lysine-specific demethylase JMJ16 Arabidopsis thaliana (Mouse-ear cress)	AT1G08620.1
po11_olive_018124	72	72	-	-	22;35	K4BWM9	C_terminal Putative	Uncharacterized protein Solanum lycopersicum (Tomato) (Lycopersicon esculentum)	AT3G17900.1
po11_olive_018125	63;87	63	-	154	77	P28188	C_terminal Putative	Ras-related protein RABD2a Arabidopsis thaliana (Mouse-ear cress)	AT1G02130.1
po11_olive_018126	14;20	14;20	-	12	12	Q9C512	N_terminal Sure	Mannosyl-oligosaccharide 1,2-alpha-mannosidase MNS1 Arabidopsis thaliana (Mouse-ear cress)	AT1G51590.1
po11_olive_018129	1;50	1	-	-	63;125	Q9ASR4	Internal Sure	Branched-chain-amino-acid aminotransferase-like protein 2 Arabidopsis thaliana (Mouse-ear cress)	AT5G27410.1
po11_olive_018132	103;109	103;109	-	-	-	A0A022RFA2	N_terminal Sure	Uncharacterized protein Erythranthe guttata (Yellow monkey flower) (Mimulus guttatus)	AT3G52360.1
po11_olive_018133	10	10	71	-	61;71;122	A0A022S0P8	Internal Sure	Uncharacterized protein Erythranthe guttata (Yellow monkey flower) (Mimulus guttatus)	AT1G79730.1
po11_olive_018140	123;137	123;137	43	-	43	A0A068UTB9	Internal Sure	Coffea canephora DH200=94 genomic scaffold, scaffold_55 Coffea canephora (Robusta coffee)	AT5G60930.1
po11_olive_018141	98;137	98;137	-	-	-	Q94AZ4	Complete Sure	Probable calcium-binding protein CML13 Arabidopsis thaliana (Mouse-ear cress)	AT1G12310.1
po11_olive_018144	101	-	-	30	11;12;29;44	O65268	C_terminal Sure	Putative threonine aspartase Arabidopsis thaliana (Mouse-ear cress)	AT4G00590.1
po11_olive_018145	5;21	5	-	-	109	P80073	Internal Sure	Myb-related protein Pp2 Physcomitrella patens subsp. patens (Moss)	AT2G32460.1
po11_olive_018147	1;20;63	1;20;63	-	-	-	Q9LE59	C_terminal Putative	Polygalacturonate 4-alpha-galacturonosyltransferase Arabidopsis thaliana (Mouse-ear cress)	AT3G61130.1
po11_olive_018150	25	-	-	-	-	O48844	C_terminal Putative	26S proteasome non-ATPase regulatory subunit 1 homolog A Arabidopsis thaliana (Mouse-ear cress)	AT2G32730.1
po11_olive_018151	6	6	11;117	4	11;26;117	A0A022RUU8	Internal Sure	Uncharacterized protein Erythranthe guttata (Yellow monkey flower) (Mimulus guttatus)	AT5G08450.1
po11_olive_018152	1;3;71	1;3;71	-	-	-	O64816	C_terminal Putative	Casein kinase II subunit alpha, chloroplastic Arabidopsis thaliana (Mouse-ear cress)	AT2G23070.1
po11_olive_018153	2;17;24;105;126	2	129;199	70	70;112;129;183	F6H9S2	Internal Sure	Putative uncharacterized protein Vitis vinifera (Grape)	-
po11_olive_018155	197	197	-	-	-	Q9C658	Internal Sure	Protein decapping 5 Arabidopsis thaliana (Mouse-ear cress)	AT1G26110.1
po11_olive_018156	5	5	-	-	37	F4JH53	Internal Sure	Factor of DNA methylation 2 Arabidopsis thaliana (Mouse-ear cress)	AT4G00380.1
po11_olive_018157	1;7	1;7	163;195	-	70;82;87;95;163;195	A0A068TU32	Internal Sure	Coffea canephora DH200=94 genomic scaffold, scaffold_4 Coffea canephora (Robusta coffee)	AT3G52250.1
po11_olive_018158	16	16	-	2	26	Q9LHK1	N_terminal Sure	Nudix hydrolase 16, mitochondrial Arabidopsis thaliana (Mouse-ear cress)	AT3G12600.1
po11_olive_018161	4;7;62	4;7	36	-	36;42;48	D7MIP4	Complete Putative	Putative uncharacterized protein Arabidopsis lyrata subsp. lyrata (Lyre-leaved rock-cress)	AT3G32960.1
po11_olive_018162	14;141	14;141	-	-	84;91	Q9LMG7	Internal Sure	Probable inactive purple acid phosphatase 2 Arabidopsis thaliana (Mouse-ear cress)	AT1G13900.1
po11_olive_018163	114	114	-	-	-	Q9LQU5	C_terminal Putative	Nudix hydrolase 18, mitochondrial Arabidopsis thaliana (Mouse-ear cress)	AT1G79350.1
po11_olive_018166	118	118	-	-	37;50;105	F4JSE7	Internal Sure	Protein ENHANCED DISEASE RESISTANCE 2 Arabidopsis thaliana (Mouse-ear cress)	AT4G19040.2
po11_olive_018167	187	187	-	-	130;152;179	O48916	N_terminal Sure	Fatty acid 2-hydroxylase 1 Arabidopsis thaliana (Mouse-ear cress)	AT2G34770.1
po11_olive_018169	5	5	-	-	-	O65759	Complete Putative	Histone H2AX Cicer arietinum (Chickpea) (Garbanzo)	AT1G54690.1
po11_olive_018171	79;108	108	-	-	-	Q94BU1	Internal Sure	Uncharacterized aarF domain-containing protein kinase At1g71810, chloroplastic Arabidopsis thaliana (Mouse-ear cress)	AT1G71810.1
po11_olive_018173	6;17;136	6;17;136	153	-	96;153;189	O22466	N_terminal Putative	WD-40 repeat-containing protein MSI1 Solanum lycopersicum (Tomato) (Lycopersicon esculentum)	AT5G58230.1
po11_olive_018175	11;55;80;193	11;193	-	-	42;44	Q9M0M2	Internal Sure	ABC transporter B family member 9 Arabidopsis thaliana (Mouse-ear cress)	AT4G18050.1
po11_olive_018176	131;132	131;132	-	-	110	Q8L7W8	Internal Sure	Alpha-L-fucosidase 2 Arabidopsis thaliana (Mouse-ear cress)	AT4G34260.1
po11_olive_018177	141	4	-	-	-	A0A068UI97	N_terminal Sure	Coffea canephora DH200=94 genomic scaffold, scaffold_26 Coffea canephora (Robusta coffee)	AT1G20220.1
po11_olive_018179	53;81	53;81	-	-	26;93	I1MLA1	C_terminal Putative	Uncharacterized protein Glycine max (Soybean) (Glycine hispida)	AT1G08660.1
po11_olive_018181	169	-	68	-	69;103;146	P42794	Complete Sure	60S ribosomal protein L11-2 Arabidopsis thaliana (Mouse-ear cress)	AT5G45775.2
po11_olive_018182	4	4	-	-	-	Q9M376	C_terminal Putative	Vesicle-associated membrane protein 727 Arabidopsis thaliana (Mouse-ear cress)	AT3G54300.1
po11_olive_018189	106;199	106	30;76	-	30;49;76	Q9FVC1-2	N_terminal Putative	2 of MADS-box protein SVP OS=Arabidopsis thaliana GN=SVP	AT2G03710.1
po11_olive_018190	19	19	18;45	49;102	18;45;95;97	Q9SUE7	C_terminal Putative	Histone-lysine N-methyltransferase ATX4 Arabidopsis thaliana (Mouse-ear cress)	AT4G27910.1
po11_olive_018196	6;7;55	7	117	-	19;75	A0A022RFA6	N_terminal Sure	Uncharacterized protein Erythranthe guttata (Yellow monkey flower) (Mimulus guttatus)	AT3G62360.1
po11_olive_018197	60;76;149	149	-	-	28;47	A0A022Q0L0	C_terminal Putative	Uncharacterized protein Erythranthe guttata (Yellow monkey flower) (Mimulus guttatus)	AT3G14067.1
po11_olive_018198	20	20	38;61	-	38;61;68;112	A0A022RNV0	Internal Sure	Uncharacterized protein Erythranthe guttata (Yellow monkey flower) (Mimulus guttatus)	-
po11_olive_018200	119	119	-	-	-	Q9FNB0	Internal Sure	Magnesium-chelatase subunit ChlH, chloroplastic Arabidopsis thaliana (Mouse-ear cress)	AT5G13630.1
po11_olive_018201	100	100	40;120;203	203	12;40;42;45;60;70;92;122;163	Q5CCK4	Internal Sure	B3 domain-containing transcription repressor VAL2 Arabidopsis thaliana (Mouse-ear cress)	AT4G32010.1
po11_olive_018203	18;128	18;128	38	-	81	Q9ZU95	C_terminal Putative	Nudix hydrolase 17, mitochondrial Arabidopsis thaliana (Mouse-ear cress)	AT3G54230.2
po11_olive_018206	124	124	41;74	-	42;75	Q5YDB5	Internal Sure	RNA polymerase II C-terminal domain phosphatase-like 2 Arabidopsis thaliana (Mouse-ear cress)	AT5G01270.2
po11_olive_018208	10	10	-	-	71;78	Q0WQ63	Internal Sure	Sugar transporter ERD6-like 8 Arabidopsis thaliana (Mouse-ear cress)	AT2G39000.1
po11_olive_018213	136	-	-	92	92	Q9M9Y4-2	C_terminal Putative	2 of E3 ubiquitin protein ligase DRIP1 OS=Arabidopsis thaliana GN=DRIP1	AT2G30580.1
po11_olive_018214	44	-	105	-	59;85;93;105	M5W7F9	Internal Sure	Uncharacterized protein Prunus persica (Peach) (Amygdalus persica)	AT5G10200.1
po11_olive_018216	11	11	16	-	16	Q0WWW9	Internal Sure	D-xylose-proton symporter-like 3, chloroplastic Arabidopsis thaliana (Mouse-ear cress)	AT5G59250.1
po11_olive_018217	63;75	63;75	173	-	108;110;173	A0A022RVM2	Complete Sure	Uncharacterized protein Erythranthe guttata (Yellow monkey flower) (Mimulus guttatus)	AT5G43210.1
po11_olive_018219	4	4	118	8	59;91;109;120	Q05967	C_terminal Putative	Polygalacturonase Nicotiana tabacum (Common tobacco)	-
po11_olive_018222	34;66	-	-	125	57;117	Q6BDA0	Internal Sure	Probable lysine-specific demethylase ELF6 Arabidopsis thaliana (Mouse-ear cress)	AT5G04240.1
po11_olive_018228	9	9	-	-	122	Q9SI52	Internal Sure	Phosphatidylinositol 4-kinase gamma 7 Arabidopsis thaliana (Mouse-ear cress)	AT2G03890.1
po11_olive_018230	70	70	-	-	21;41	A0A068TNI6	Internal Sure	Coffea canephora DH200=94 genomic scaffold, scaffold_2 Coffea canephora (Robusta coffee)	AT1G17250.1
po11_olive_018231	30	30	34;37;140	-	34;37;115;140	A5C0G6	Internal Sure	Putative uncharacterized protein Vitis vinifera (Grape)	-
po11_olive_018232	120	-	-	-	17;29	Q0DJS1	Internal Sure	Serine/threonine-protein kinase TOR Oryza sativa subsp. japonica (Rice)	AT1G50030.1
po11_olive_018235	186	186	51;175	-	37;51;175	Q1SGF1	Internal Sure	Putative poly [ADP-ribose] polymerase 3 Medicago truncatula (Barrel medic) (Medicago tribuloides)	AT5G22470.1
po11_olive_018236	134	-	94	40;94	40;94	Q7PC88	Internal Sure	ABC transporter G family member 31 Arabidopsis thaliana (Mouse-ear cress)	AT2G29940.1
po11_olive_018240	141	141	71	-	15;71	P48623	Internal Sure	Omega-3 fatty acid desaturase, endoplasmic reticulum Arabidopsis thaliana (Mouse-ear cress)	AT2G29980.1
po11_olive_018244	11;103;106	11;103;106	-	-	-	Q5QIT3-2	N_terminal Sure	2 of Serine/threonine protein phosphatase 2A regulatory subunit B''beta OS=Arabidopsis thaliana GN=B''BETA	AT5G28900.1
po11_olive_018246	29	-	-	-	-	Q38861	C_terminal Putative	DNA repair helicase XPB1 Arabidopsis thaliana (Mouse-ear cress)	AT5G41370.1
po11_olive_018248	129;137	129;137	-	-	-	P50346	Internal Sure	60S acidic ribosomal protein P0 Glycine max (Soybean) (Glycine hispida)	AT3G09200.1
po11_olive_018253	137	137	43;79	-	79	Q9LZ03	C_terminal Putative	DNA topoisomerase 6 subunit A Arabidopsis thaliana (Mouse-ear cress)	AT5G02820.1
po11_olive_018255	27;104;111	27;111	-	-	-	F4J4N3-2	Complete Sure	2 of Dirigent protein 17 OS=Arabidopsis thaliana GN=DIR17	AT2G21100.1
po11_olive_018256	5	5	121	-	109;121;122	Q9ASQ6-3	Internal Sure	2 of Probable LRR receptor-like serine/threonine-protein kinase At1g29720 OS=Arabidopsis thaliana GN=RFK1	AT3G14840.2
po11_olive_018259	88;104	85;88	14	14	14	P46293	Complete Sure	40S ribosomal protein S16 Gossypium hirsutum (Upland cotton) (Gossypium mexicanum)	AT2G09990.1
po11_olive_018260	75;119	119	57	57	57	P10743	C_terminal Putative	Stem 31 kDa glycoprotein Glycine max (Soybean) (Glycine hispida)	AT4G25150.1
po11_olive_018264	7	-	-	122	93;96;100	A5APH3	Internal Sure	Putative uncharacterized protein Vitis vinifera (Grape)	-
po11_olive_018266	121	121	-	-	68;89;126	O49621	Internal Sure	MLO-like protein 1 Arabidopsis thaliana (Mouse-ear cress)	AT4G02600.1
po11_olive_018268	5;9;100;131	9	-	-	44;118	B9DFG3	Internal Sure	DEAD-box ATP-dependent RNA helicase ISE2, chloroplastic Arabidopsis thaliana (Mouse-ear cress)	AT1G59760.1
po11_olive_018271	11;18	11;18	-	58	58	M1C4B5	C_terminal Sure	Uncharacterized protein Solanum tuberosum (Potato)	-
po11_olive_018275	59	59	180	-	75;129;186	O80722	Internal Sure	Pectinesterase 4 Arabidopsis thaliana (Mouse-ear cress)	AT2G47030.1
po11_olive_018276	6;28;48	6;48	-	10	37;41;46	K4BJL4	C_terminal Putative	Uncharacterized protein Solanum lycopersicum (Tomato) (Lycopersicon esculentum)	AT1G48440.1
po11_olive_018278	10	10	8	8	71	C5WVA8	Internal Sure	Putative uncharacterized protein Sb01g016800 Sorghum bicolor (Sorghum) (Sorghum vulgare)	-
po11_olive_018280	6;39	-	-	-	-	K4AY33	Internal Sure	Uncharacterized protein Solanum lycopersicum (Tomato) (Lycopersicon esculentum)	AT5G45275.1
po11_olive_018283	8	8	83;163	-	26;38;49;83	P93290	C_terminal Sure	Uncharacterized mitochondrial protein AtMg00240 Arabidopsis thaliana (Mouse-ear cress) Mitochondrion	AT4G23160.1
po11_olive_018285	179	-	-	-	176	Q94AS5-2	N_terminal Putative	2 of Isoprenylcysteine alpha-carbonyl methylesterase ICME OS=Arabidopsis thaliana GN=ICME	AT5G15860.1
po11_olive_018286	4	4	14	-	14;111;129	Q9SCV4	Internal Sure	Beta-galactosidase 8 Arabidopsis thaliana (Mouse-ear cress)	AT2G28470.1
po11_olive_018288	10	10	-	-	-	P92519	N_terminal Putative	Uncharacterized mitochondrial protein AtMg00810 Arabidopsis thaliana (Mouse-ear cress) Mitochondrion	ATMG00810.1
po11_olive_018289	3;19	3;19;65	22	-	22	M0ZY23	C_terminal Sure	Uncharacterized protein Solanum tuberosum (Potato)	AT5G15740.1
po11_olive_018290	12;46;71	12;46;71	-	-	-	P41127	C_terminal Putative	60S ribosomal protein L13-1 Arabidopsis thaliana (Mouse-ear cress)	AT3G49010.1
po11_olive_018299	22;38;92	38;92	32	2	32;109;164	A0A022R9C7	Internal Sure	Uncharacterized protein Erythranthe guttata (Yellow monkey flower) (Mimulus guttatus)	AT1G21060.1
po11_olive_016800	2	135	-	-	12	Q94AZ2	Internal Sure	Sugar transport protein 13 Arabidopsis thaliana (Mouse-ear cress)	AT5G26340.1
po11_olive_016802	6;63	6;63	-	-	38	Q9SKY8	N_terminal Sure	Heat shock 70 kDa protein 8 Arabidopsis thaliana (Mouse-ear cress)	AT2G32120.1
po11_olive_016803	143	-	74	-	74;108	Q9LSF1	N_terminal Sure	Serine/threonine-protein kinase OXI1 Arabidopsis thaliana (Mouse-ear cress)	AT4G13000.1
po11_olive_016804	60	60	-	-	-	Q8H110	C_terminal Putative	Protein XAP5 CIRCADIAN TIMEKEEPER Arabidopsis thaliana (Mouse-ear cress)	AT2G21150.1
po11_olive_016810	118	118	-	-	36	Q2QN30	Internal Sure	Metal transporter Nramp6 Oryza sativa subsp. japonica (Rice)	-
po11_olive_016811	134	-	-	40	-	P92792	C_terminal Putative	Mitochondrial import receptor subunit TOM20 Solanum tuberosum (Potato)	AT3G27080.1
po11_olive_016817	24;205	24	14;48	14	15;53;113;152	Q9SLG9	Internal Sure	Phosphatidylinositol 4-phosphate 5-kinase 5 Arabidopsis thaliana (Mouse-ear cress)	AT2G41210.1
po11_olive_016818	134	134	-	1	-	F4HWE6	Internal Sure	Exocyst complex component SEC5B Arabidopsis thaliana (Mouse-ear cress)	AT1G76850.1
po11_olive_016819	200	200	-	41	41;117	Q9LI00	Internal Sure	6-phosphogluconate dehydrogenase, decarboxylating 1 Oryza sativa subsp. japonica (Rice)	AT1G64190.1
po11_olive_016822	6	6	51	-	51	B4FFE4	N_terminal Sure	Uncharacterized protein Zea mays (Maize)	-
po11_olive_016825	5	-	-	-	-	O64748	N_terminal Putative	Coatomer subunit epsilon-2 Arabidopsis thaliana (Mouse-ear cress)	AT2G34840.1
po11_olive_016826	129	-	64	-	64;97	Q8LPQ9-2	Internal Sure	2 of Flowering time control protein FPA OS=Arabidopsis thaliana GN=FPA	AT2G43410.2
po11_olive_016827	192	192	-	5	-	Q2RAC5	Internal Sure	Cyclin-T1-3 Oryza sativa subsp. japonica (Rice)	-
po11_olive_016828	19;20;106;110	19;110	99	-	99	Q84YK7-2	Internal Sure	2 of Beta-glucosidase 27 OS=Oryza sativa subsp. japonica GN=BGLU27	AT1G51470.1
po11_olive_016831	174	-	132	-	132;165	B9RAJ0	C_terminal Putative	Probable aspartyl aminopeptidase Ricinus communis (Castor bean)	AT5G60160.1
po11_olive_016832	7	7	-	-	24;47	Q94CB1-2	N_terminal Putative	2 of Probable pectinesterase/pectinesterase inhibitor 25 OS=Arabidopsis thaliana GN=PME25	AT4G33230.1
po11_olive_016833	109;201	201	-	-	17;48;51;95;133;166	A8MS41-5	Internal Sure	5 of Carbon catabolite repressor protein 4 homolog 4 OS=Arabidopsis thaliana GN=CCR4-4	AT1G31500.4
po11_olive_016834	14;60	14	11	3	11;37;65	Q1G3N6	Internal Sure	Putative F-box protein At3g51171 Arabidopsis thaliana (Mouse-ear cress)	AT3G51171.1
po11_olive_016835	125	-	142	-	143	Q8GWI5	N_terminal Putative	Uncharacterized protein At4g18255 Arabidopsis thaliana (Mouse-ear cress)	AT4G18260.1
po11_olive_016836	39	39	-	-	101	Q9FDZ9	N_terminal Sure	60S ribosomal protein L21-2 Arabidopsis thaliana (Mouse-ear cress)	AT1G57860.1
po11_olive_016837	3	3	106;153	-	90;154	Q9FWS6	C_terminal Sure	Bifunctional nuclease 1 Arabidopsis thaliana (Mouse-ear cress)	AT1G75380.1
po11_olive_016838	35;38;54	35;54	-	-	-	F6I6V2	Complete Sure	Putative uncharacterized protein Vitis vinifera (Grape)	-
po11_olive_016844	49	49	-	-	-	A0A022RW13	C_terminal Putative	Uncharacterized protein Erythranthe guttata (Yellow monkey flower) (Mimulus guttatus)	AT5G18540.1
po11_olive_016846	29	-	-	-	-	P32069	C_terminal Sure	Anthranilate synthase alpha subunit 2, chloroplastic Arabidopsis thaliana (Mouse-ear cress)	AT2G29690.1
po11_olive_016847	122	122	-	15	15;82	Q9LYC6	N_terminal Putative	Glutaredoxin-C11 Arabidopsis thaliana (Mouse-ear cress)	AT3G62950.1
po11_olive_016850	115	115	-	-	89	A0A022RME9	N_terminal Putative	Uncharacterized protein Erythranthe guttata (Yellow monkey flower) (Mimulus guttatus)	-
po11_olive_016851	183;209	183;209	-	-	127	Q0WRX3	N_terminal Putative	Serine carboxypeptidase-like 40 Arabidopsis thaliana (Mouse-ear cress)	AT3G63470.1
po11_olive_016854	57	57	31	-	31;58;110	Q9FJJ5	Internal Sure	Microtubule-associated protein RP/EB family member 1B Arabidopsis thaliana (Mouse-ear cress)	AT5G62500.1
po11_olive_016856	20	-	40;58;81	-	58;81	Q9AXQ3	N_terminal Sure	Eukaryotic translation initiation factor 5A-4 Solanum lycopersicum (Tomato) (Lycopersicon esculentum)	AT1G13950.1
po11_olive_016857	204	204	-	-	104;201	P42211	N_terminal Putative	Aspartic proteinase Oryza sativa subsp. japonica (Rice)	AT2G36670.1
po11_olive_016859	60	60	-	-	-	Q8S457	N_terminal Sure	163k15.5 Zea mays (Maize)	-
po11_olive_016866	4	4	-	5	-	Q3E9A0	C_terminal Putative	Probable anion transporter 6, chloroplastic Arabidopsis thaliana (Mouse-ear cress)	AT5G20380.1
po11_olive_016867	7;79	-	-	-	118	A0A022QNQ3	Internal Sure	Uncharacterized protein Erythranthe guttata (Yellow monkey flower) (Mimulus guttatus)	-
po11_olive_016868	38;59;75;85	85	-	-	-	P0CG89	Complete Putative	Histone H4 Glycine max (Soybean) (Glycine hispida)	AT5G59970.1
po11_olive_016869	26;206	26	189	-	101;107;131;134;138;189	D7TIN5	Internal Sure	Putative uncharacterized protein Vitis vinifera (Grape)	AT3G56990.1
po11_olive_016870	13;17;20;119	13;17;20	109	-	109	Q9SMY6	Internal Sure	Putative pectinesterase/pectinesterase inhibitor 45 Arabidopsis thaliana (Mouse-ear cress)	AT4G33230.1
po11_olive_016876	80;113;131	113	-	-	-	Q9XFR5-2	Internal Sure	2 of Serine/arginine-rich splicing factor SR30 OS=Arabidopsis thaliana GN=SR30	AT1G09140.1
po11_olive_016879	9;16	9;16	-	-	67	Q96524	Internal Sure	Cryptochrome-2 Arabidopsis thaliana (Mouse-ear cress)	AT1G04400.2
po11_olive_016880	32;124	-	18	18	19;71;74;96;111;119	A0A068U2F8	Internal Sure	Coffea canephora DH200=94 genomic scaffold, scaffold_7 Coffea canephora (Robusta coffee)	AT4G35560.2
po11_olive_016882	5;97	97	19;84	84	19;85	M1C9X6	C_terminal Putative	Uncharacterized protein Solanum tuberosum (Potato)	AT5G08160.1
po11_olive_016883	68;207	68;207	25;177	10	25;41;96;149;153;177	O48850	C_terminal Putative	Vesicle-associated membrane protein 725 Arabidopsis thaliana (Mouse-ear cress)	AT2G32670.1
po11_olive_016884	33	33	100	-	100	F2DFC7	Internal Sure	Glutamate dehydrogenase Hordeum vulgare var. distichum (Two-rowed barley)	AT1G51720.1
po11_olive_016890	108	108	56;83	41;57	19;41;57;84	Q9LEJ0	C_terminal Putative	Enolase 1 Hevea brasiliensis (Para rubber tree) (Siphonia brasiliensis)	AT2G36530.1
po11_olive_016893	15	-	28;58;82;109;128;163	-	28;58;82;128;163	Q9SV46	Internal Sure	Pentatricopeptide repeat-containing protein At3g54980, mitochondrial Arabidopsis thaliana (Mouse-ear cress)	AT3G54980.1
po11_olive_016894	28;40	28	57;120	-	58;121	A0A022R7N5	Internal Sure	Uncharacterized protein Erythranthe guttata (Yellow monkey flower) (Mimulus guttatus)	AT2G43250.1
po11_olive_016898	16	16	61	62	-	Q6Z844	C_terminal Putative	Coatomer subunit zeta-2 Oryza sativa subsp. japonica (Rice)	AT1G60970.1
po11_olive_016899	94	-	161	-	137;161	O80719-2	C_terminal Putative	2 of Probable receptor-like protein kinase At2g47060 OS=Arabidopsis thaliana GN=At2g47060	AT3G62220.1
po11_olive_016903	50	50	-	-	115;151	O22899	N_terminal Sure	Probable pre-mRNA-splicing factor ATP-dependent RNA helicase Arabidopsis thaliana (Mouse-ear cress)	AT3G62310.1
po11_olive_016904	5	5	71	-	79	Q9LHA1	Internal Sure	Cytochrome P450 81D11 Arabidopsis thaliana (Mouse-ear cress)	AT1G66540.1
po11_olive_016908	15	15	-	-	-	M5WMP1	N_terminal Putative	Uncharacterized protein Prunus persica (Peach) (Amygdalus persica)	-
po11_olive_016911	64;126	64	-	2;22	57;65	Q9FX35	C_terminal Putative	Pentatricopeptide repeat-containing protein At1g73400, mitochondrial Arabidopsis thaliana (Mouse-ear cress)	AT1G73400.1
po11_olive_016918	132	132	-	4	58	A0A022Q052	Internal Sure	Uncharacterized protein Erythranthe guttata (Yellow monkey flower) (Mimulus guttatus)	AT2G17930.1
po11_olive_016919	79;118	79;118	-	-	-	P48502	Complete Sure	Cytochrome b-c1 complex subunit 7 Solanum tuberosum (Potato)	AT5G25450.1
po11_olive_016924	45;52;86	45;86	-	12	12;16	Q9LZK5	N_terminal Sure	DnaJ protein ERDJ3B Arabidopsis thaliana (Mouse-ear cress)	AT3G62600.1
po11_olive_016925	161;162	-	-	-	111	Q93ZE9	N_terminal Sure	Phosphatidylinositol/phosphatidylcholine transfer protein SFH3 Arabidopsis thaliana (Mouse-ear cress)	AT2G21520.2
po11_olive_016930	126	126	95	-	77;95	Q5XVC7	Internal Sure	WEB family protein At2g40480 Arabidopsis thaliana (Mouse-ear cress)	AT2G40480.1
po11_olive_016931	53	53	-	-	93	Q8LA53	C_terminal Putative	Methyl-CpG-binding domain-containing protein 2 Arabidopsis thaliana (Mouse-ear cress)	AT5G35330.1
po11_olive_016932	14	14	43	-	43	Q7XA06-2	N_terminal Putative	2 of Synaptotagmin-3 OS=Arabidopsis thaliana GN=SYT3	AT3G59660.1
po11_olive_016934	135	135	-	15	15;77	Q8W3L1	Internal Sure	NADPH:adrenodoxin oxidoreductase, mitochondrial Arabidopsis thaliana (Mouse-ear cress)	AT4G32360.1
po11_olive_016936	11	11	48;51	-	13;28;36;48;51;62	Q93Z92	C_terminal Putative	E3 ubiquitin-protein ligase At4g11680 Arabidopsis thaliana (Mouse-ear cress)	AT4G11680.1
po11_olive_016937	106	-	32;122	-	36;75;87;126	M0ZLS4	Internal Sure	Uncharacterized protein Solanum tuberosum (Potato)	AT5G15780.1
po11_olive_016938	121	121	-	-	20	A0A022RX61	Internal Sure	Uncharacterized protein Erythranthe guttata (Yellow monkey flower) (Mimulus guttatus)	AT1G67140.3
po11_olive_016939	86;125	86;125	-	-	-	Q94AZ4	Complete Sure	Probable calcium-binding protein CML13 Arabidopsis thaliana (Mouse-ear cress)	AT1G12310.1
po11_olive_016941	109	-	-	-	12	P51567	C_terminal Putative	Serine/threonine-protein kinase AFC2 Arabidopsis thaliana (Mouse-ear cress)	AT4G24740.1
po11_olive_016943	110	-	75	-	75;87	Q9LVN0	N_terminal Sure	Glycerophosphodiester phosphodiesterase GDPDL7 Arabidopsis thaliana (Mouse-ear cress)	AT5G58170.1
po11_olive_016944	108	-	-	65	65	P93400	Internal Sure	Phospholipase D alpha 1 Nicotiana tabacum (Common tobacco)	AT1G52570.1
po11_olive_016945	170	170	35	-	35	Q9LT08	Internal Sure	26S proteasome non-ATPase regulatory subunit 14 homolog Arabidopsis thaliana (Mouse-ear cress)	AT5G23540.1
po11_olive_016946	1;5	1	56	-	53	A0A022RMD5	C_terminal Putative	Uncharacterized protein Erythranthe guttata (Yellow monkey flower) (Mimulus guttatus)	AT5G20220.1
po11_olive_016948	5;16	5;16	62	-	47;71;92	Q9XIH6	Internal Sure	Putative polyol transporter 2 Arabidopsis thaliana (Mouse-ear cress)	AT2G16130.1
po11_olive_016949	134	134	66;79	18	66	A0A022RR84	C_terminal Putative	Uncharacterized protein Erythranthe guttata (Yellow monkey flower) (Mimulus guttatus)	AT3G26890.1
po11_olive_016952	1	1	-	-	82;123;127	Q93YF5	Internal Sure	Histone-lysine N-methyltransferase, H3 lysine-9 specific SUVH1 Nicotiana tabacum (Common tobacco)	AT1G73100.1
po11_olive_016956	53	53	52	-	33	P46300	N_terminal Sure	40S ribosomal protein S4 Solanum tuberosum (Potato)	AT5G58420.1
po11_olive_016957	1;131;171;179	1;131;171;179	-	-	-	Q6R0E3	C_terminal Putative	Telomere repeat-binding protein 5 Arabidopsis thaliana (Mouse-ear cress)	AT3G53790.1
po11_olive_016959	132	-	-	188	29;188	Q8H1G3	Internal Sure	Metal tolerance protein C4 Arabidopsis thaliana (Mouse-ear cress)	AT1G51610.1
po11_olive_016960	2;90	2;90	-	-	16	A0A068U3U5	Complete Putative	Coffea canephora DH200=94 genomic scaffold, scaffold_9 Coffea canephora (Robusta coffee)	AT5G57860.1
po11_olive_016961	9;50;133	9;133;150	-	-	-	Q5W7F2	Internal Sure	ADP-ribosylation factor GTPase-activating protein AGD3 Arabidopsis thaliana (Mouse-ear cress)	AT5G13300.1
po11_olive_016962	22;135	22;135	-	-	28	Q9FNX5	Internal Sure	Dynamin-related protein 1E Arabidopsis thaliana (Mouse-ear cress)	AT3G60190.1
po11_olive_016963	60;73	60;73	128	2;82	44;82	A0A061GCF3	C_terminal Putative	F11A6.1 protein, putative Theobroma cacao (Cacao) (Cocoa)	AT1G17665.1
po11_olive_016965	169	-	69	-	69;103;146	P46287	Complete Sure	60S ribosomal protein L11 Medicago sativa (Alfalfa)	AT2G42740.1
po11_olive_016969	10;46	10	-	-	29	Q56Y85	Internal Sure	Methionine aminopeptidase 2B Arabidopsis thaliana (Mouse-ear cress)	AT3G59990.1
po11_olive_016970	98	-	-	59	40;43;60	O23492	Internal Sure	Inositol transporter 4 Arabidopsis thaliana (Mouse-ear cress)	AT4G16480.1
po11_olive_016971	145	-	-	-	-	Q9LVP9-2	C_terminal Putative	2 of Vesicle transport v-SNARE 13 OS=Arabidopsis thaliana GN=VTI13	AT3G29100.1
po11_olive_016973	6;83	6;83	30	87	30;78;87;143	A0A068UXI7	N_terminal Putative	Coffea canephora DH200=94 genomic scaffold, scaffold_63 Coffea canephora (Robusta coffee)	-
po11_olive_016974	96	96	-	-	75;95	Q944B6	Internal Sure	Arogenate dehydrogenase 1, chloroplastic Arabidopsis thaliana (Mouse-ear cress)	AT1G15710.1
po11_olive_016977	6;18	18	-	-	63	A0A067L3B8	C_terminal Putative	Uncharacterized protein Jatropha curcas (Barbados nut)	AT5G53480.1
po11_olive_016980	62;136	136	-	1;66;92	11;66	Q9SZL8	Internal Sure	Protein FAR1-RELATED SEQUENCE 5 Arabidopsis thaliana (Mouse-ear cress)	AT4G38180.1
po11_olive_016982	124;133	124;133	53	-	35;54	Q9SEC2	Internal Sure	Peptide methionine sulfoxide reductase Lactuca sativa (Garden lettuce)	AT5G07470.1
po11_olive_016985	35	-	-	-	-	M0VNV6	N_terminal Sure	Uncharacterized protein Hordeum vulgare var. distichum (Two-rowed barley)	-
po11_olive_016989	71	64	-	-	-	Q8H7Y8	Complete Sure	Probable histone H2A variant 1 Oryza sativa subsp. japonica (Rice)	AT1G52740.1
po11_olive_016990	1	1	93	93	94	Q9AV81	Internal Sure	U-box domain-containing protein 72 Oryza sativa subsp. japonica (Rice)	AT4G34380.1
po11_olive_016993	67	67	10	10	55;158;193	A0A022QL90	Internal Sure	Uncharacterized protein Erythranthe guttata (Yellow monkey flower) (Mimulus guttatus)	AT1G28420.1
po11_olive_016995	159	-	37;155	6;208	37;96;126;136;155;176	Q0WPH8	Internal Sure	Serine/threonine-protein kinase Nek5 Arabidopsis thaliana (Mouse-ear cress)	AT3G44200.1
po11_olive_017002	132	-	-	20	20	A0A061GWZ2	N_terminal Putative	Transcription initiation factor IIA subunit 1 Theobroma cacao (Cacao) (Cocoa)	AT1G07480.1
po11_olive_017003	26	-	-	-	61;140	Q9ZT82	Internal Sure	Callose synthase 12 Arabidopsis thaliana (Mouse-ear cress)	AT4G03550.1
po11_olive_017006	80;119	80	-	-	62	Q9C5G5	Internal Sure	Phosphoinositide phosphatase SAC7 Arabidopsis thaliana (Mouse-ear cress)	AT3G51460.1
po11_olive_017008	45	-	-	-	22	Q8GUH7	Internal Sure	CSC1-like protein HYP1 Arabidopsis thaliana (Mouse-ear cress)	AT3G01100.1
po11_olive_017009	183	-	-	-	42;68	Q9ZU97	Internal Sure	Protein VAC14 homolog Arabidopsis thaliana (Mouse-ear cress)	AT2G01690.2
po11_olive_017010	35;97	35	66	-	-	Q43043	C_terminal Sure	Pectinesterase Petunia integrifolia (Violet-flowered petunia) (Petunia inflata)	AT1G53830.1
po11_olive_017013	171	171	-	-	38;47;55;60;69	Q9ZT42	N_terminal Sure	E3 ubiquitin-protein ligase RHF2A Arabidopsis thaliana (Mouse-ear cress)	AT5G22000.2
po11_olive_017014	5;120	5;120	4;79	-	65;79	P10978	Internal Sure	Retrovirus-related Pol polyprotein from transposon TNT 1-94 Nicotiana tabacum (Common tobacco)	-
po11_olive_017018	118	118	32	-	32;89;99	B9T1G1	N_terminal Putative	RNA binding motif protein, putative Ricinus communis (Castor bean)	AT4G19610.1
po11_olive_017019	5	5	124	3;175	31;126;141;173;177	Q9LQI9	Internal Sure	Oligouridylate-binding protein 1B Arabidopsis thaliana (Mouse-ear cress)	AT1G17370.1
po11_olive_017020	11;17;99;109	11;17;99;109	-	28	29;66	A5BXE5	C_terminal Putative	Putative uncharacterized protein Vitis vinifera (Grape)	-
po11_olive_017024	9	9	17	-	17;53	O64886	Internal Sure	Protoheme IX farnesyltransferase, mitochondrial Arabidopsis thaliana (Mouse-ear cress)	AT2G44520.1
po11_olive_017029	161	-	-	-	12;72;90;130	E0CTF3	Internal Sure	Probable bifunctional methylthioribulose-1-phosphate dehydratase/enolase-phosphatase E1 2 Vitis vinifera (Grape)	AT5G53850.2
po11_olive_017030	1	1	-	-	-	Q43139	Internal Sure	Fructose-1,6-bisphosphatase, cytosolic Saccharum hybrid (Sugarcane)	AT1G43670.1
po11_olive_017031	102;206	-	30;80;164	-	30;57;58;130;137;164;171;194	Q9SUD4	N_terminal Putative	Tetraspanin-7 Arabidopsis thaliana (Mouse-ear cress)	AT4G28050.1
po11_olive_017032	38	38	-	-	-	G5AHX7	Complete Putative	Putative uncharacterized protein Phytophthora sojae (strain P6497) (Soybean stem and root rot agent) (Phytophthora megasperma f. sp. glycines)	-
po11_olive_017033	2	2;210	88	88	17;70;88;101;162	Q8W1K8	Internal Sure	Protein Mut11 Chlamydomonas reinhardtii (Chlamydomonas smithii)	AT4G02730.1
po11_olive_017034	10;62;75	10;62;75	-	35	35	Q94AH6	C_terminal Putative	Cullin-1 Arabidopsis thaliana (Mouse-ear cress)	AT4G02570.1
po11_olive_017036	62	62	43;118	123	43;118	Q0WL52	Internal Sure	BTB/POZ domain-containing protein NPY5 Arabidopsis thaliana (Mouse-ear cress)	AT4G37590.1
po11_olive_017038	22	-	-	60	-	Q9FJR0	N_terminal Sure	Regulator of nonsense transcripts 1 homolog Arabidopsis thaliana (Mouse-ear cress)	AT5G47010.1
po11_olive_017039	3;5;132	3;5	11;22	184	11;22;93;129;184	Q9C9N5	Internal Sure	Probable inactive leucine-rich repeat receptor-like protein kinase At1g66830 Arabidopsis thaliana (Mouse-ear cress)	AT1G66830.1
po11_olive_017041	207	207	11;76	11	11;69;76	A0A022PW43	Internal Sure	Uncharacterized protein Erythranthe guttata (Yellow monkey flower) (Mimulus guttatus)	-
po11_olive_017043	11	-	124	15	12;15;36;71;84;125	Q6U740	Complete Putative	Allergen Fra e 1 Fraxinus excelsior (European ash)	-
po11_olive_017044	93;115	93;115	-	9	26;29;40;42;43	P43254	Internal Sure	E3 ubiquitin-protein ligase COP1 Arabidopsis thaliana (Mouse-ear cress)	AT2G32950.1
po11_olive_017045	4	4	117	5;8	29;64;76;117	Q6U740	Complete Putative	Allergen Fra e 1 Fraxinus excelsior (European ash)	-
po11_olive_017052	55	55	-	-	37	A0A068TZS0	C_terminal Sure	Coffea canephora DH200=94 genomic scaffold, scaffold_7 Coffea canephora (Robusta coffee)	-
po11_olive_017059	14	14	-	38	-	O65570-2	Internal Sure	2 of Villin-4 OS=Arabidopsis thaliana GN=VLN4	AT4G30160.2
po11_olive_017061	9	9	-	-	193	P93050	Internal Sure	Probable LRR receptor-like serine/threonine-protein kinase RKF3 Arabidopsis thaliana (Mouse-ear cress)	AT1G79620.1
po11_olive_017066	4	-	16	-	16	Q94AP0	Internal Sure	Allantoinase Arabidopsis thaliana (Mouse-ear cress)	AT4G04955.1
po11_olive_017067	207	207	5;50;118;165	5	34;35;50;118;165	A6MVX8	Internal Sure	Translation initiation factor IF-2, chloroplastic Rhodomonas salina (Cryptomonas salina) Plastid Chloroplast	AT1G21160.1
po11_olive_017068	118	118	-	-	-	Q9SHG6	Internal Sure	Septin and tuftelin-interacting protein 1 homolog 1 Arabidopsis thaliana (Mouse-ear cress)	AT1G17070.1
po11_olive_017070	66	66	39;121	3;121	39;51	Q9ZPY9	Internal Sure	Phosphatidylinositol 4-kinase gamma 4 Arabidopsis thaliana (Mouse-ear cress)	AT2G46500.1
po11_olive_017078	130	130	-	-	-	M1A2U2	Internal Sure	Uncharacterized protein Solanum tuberosum (Potato)	-
po11_olive_017084	115	115	-	-	-	A0A022Q7J5	Internal Sure	Uncharacterized protein Erythranthe guttata (Yellow monkey flower) (Mimulus guttatus)	AT1G52750.1
po11_olive_017086	11;15	11;15	122	-	61;122	O24653	Internal Sure	Guanosine nucleotide diphosphate dissociation inhibitor 2 Arabidopsis thaliana (Mouse-ear cress)	AT3G59920.1
po11_olive_017087	202	202	-	41	23;85	A0A068TUP0	Internal Sure	Coffea canephora DH200=94 genomic scaffold, scaffold_4 Coffea canephora (Robusta coffee)	-
po11_olive_017088	22	-	-	-	-	U5G493	Internal Sure	Uncharacterized protein Populus trichocarpa (Western balsam poplar) (Populus balsamifera subsp. trichocarpa)	-
po11_olive_017092	75	-	-	-	-	P40781	Internal Sure	Protein CYPRO4 Cynara cardunculus (Cardoon)	AT4G33400.1
po11_olive_017093	10;12	10;12	-	6	28;38;84	Q8H038	Internal Sure	Xyloglucan galactosyltransferase KATAMARI1 homolog Oryza sativa subsp. japonica (Rice)	AT2G20370.1
po11_olive_017095	84;177	177	18;129	-	18;117;129;176;186	P29518	Internal Sure	Adenine nucleotide transporter BT1, chloroplastic/amyloplastic/mitochondrial Zea mays (Maize)	AT5G48970.1
po11_olive_017097	137	137	-	-	-	W9RKD8	N_terminal Sure	Uncharacterized protein Morus notabilis.	AT1G16210.1
po11_olive_017098	3	3	-	-	-	Q2XNX9	C_terminal Putative	Putative uncharacterized protein Asparagus officinalis (Garden asparagus)	-
po11_olive_017099	73	73	144	-	39;127;128;144	P08927	C_terminal Putative	RuBisCO large subunit-binding protein subunit beta, chloroplastic Pisum sativum (Garden pea)	AT3G13470.1
po11_olive_016914_split_1	1;5;105	1;5	-	-	25;85;107	Q9LTT9	Internal Sure	Varicose-related protein Arabidopsis thaliana (Mouse-ear cress)	AT3G13290.1
po11_olive_023400	1	1	115	13;31;115	14;31;32;42;116	A0A068TXL5	Internal Sure	Coffea canephora DH200=94 genomic scaffold, scaffold_5 Coffea canephora (Robusta coffee)	AT3G18290.1
po11_olive_023405	25;41	25	59	59;121	59	Q9FLR0	C_terminal Putative	Protein NEN1 Arabidopsis thaliana (Mouse-ear cress)	AT5G07710.1
po11_olive_023411	95	95	88	88	18;88	Q0WL80-2	N_terminal Sure	2 of UDP-glucose:glycoprotein glucosyltransferase OS=Arabidopsis thaliana GN=UGGT	AT1G71220.2
po11_olive_023413	85	85	-	13;29;66	13;29;31;40;66	Q2MHE4	Internal Sure	Serine/threonine-protein kinase HT1 Arabidopsis thaliana (Mouse-ear cress)	AT4G14780.1
po11_olive_023415	4;60	-	31	-	25;31;53	A0A022PZW7	Complete Putative	Uncharacterized protein Erythranthe guttata (Yellow monkey flower) (Mimulus guttatus)	AT1G60220.1
po11_olive_023419	22;61	22	-	64;67	-	Q9FKS5	C_terminal Putative	Cytochrome c1 2, heme protein, mitochondrial Arabidopsis thaliana (Mouse-ear cress)	AT5G40810.1
po11_olive_023422	2;123	2;123	124	-	19	A0A022QBF6	C_terminal Putative	Uncharacterized protein Erythranthe guttata (Yellow monkey flower) (Mimulus guttatus)	-
po11_olive_023423	118	118	-	-	-	Q8VZW3	N_terminal Sure	Probable chalcone--flavonone isomerase 3 Arabidopsis thaliana (Mouse-ear cress)	AT5G05270.1
po11_olive_023424	56	56	-	-	-	Q0WL80	Internal Sure	UDP-glucose:glycoprotein glucosyltransferase Arabidopsis thaliana (Mouse-ear cress)	AT1G71220.2
po11_olive_023425	20;162	20;86;162	125;168	-	53;125;144;168	Q9SUM3-2	Internal Sure	2 of NADPH--cytochrome P450 reductase 2 OS=Arabidopsis thaliana GN=ATR2	AT4G30210.1
po11_olive_023426	29	-	-	-	123	P33444	N_terminal Putative	40S ribosomal protein S3a Catharanthus roseus (Madagascar periwinkle) (Vinca rosea)	AT3G04840.1
po11_olive_023427	11;81;141	11	-	-	18;27;91;126	O82531	N_terminal Sure	Proteasome subunit beta type-1 Petunia hybrida (Petunia)	AT3G60820.1
po11_olive_023428	12	12	37;119	16	16;37;115;119	Q2V4L8-2	Internal Sure	2 of Endoglucanase 3 OS=Arabidopsis thaliana GN=CEL5	AT1G22880.1
po11_olive_023431	1;8;13	8;13	135	-	52;63;136;142	Q9SZR9	Internal Sure	ABC transporter G family member 9 Arabidopsis thaliana (Mouse-ear cress)	AT4G27420.1
po11_olive_023432	127	26	12	1	103;109	Q9FF10	C_terminal Sure	Heparanase-like protein 1 Arabidopsis thaliana (Mouse-ear cress)	AT5G07830.1
po11_olive_023436	3	-	101	-	91;101;146	O23140	Internal Sure	AP-2 complex subunit mu Arabidopsis thaliana (Mouse-ear cress)	AT5G46630.2
po11_olive_023438	6;19	-	-	-	-	Q700D2	Internal Sure	Zinc finger protein JACKDAW Arabidopsis thaliana (Mouse-ear cress)	AT5G03150.1
po11_olive_023439	67	67	-	2;3	-	Q6ATV4	Internal Sure	Calcium-transporting ATPase 2, plasma membrane-type Oryza sativa subsp. japonica (Rice)	AT4G37640.1
po11_olive_023442	94;135	135	21	-	21	A0A022RIB5	N_terminal Sure	Uncharacterized protein Erythranthe guttata (Yellow monkey flower) (Mimulus guttatus)	-
po11_olive_023445	105	105	-	-	61	Q6NQ54	Complete Sure	Transcription and mRNA export factor SUS1 Arabidopsis thaliana (Mouse-ear cress)	AT3G27100.2
po11_olive_023446	15	15	-	-	18;117;118	P29513	Internal Sure	Tubulin beta-5 chain Arabidopsis thaliana (Mouse-ear cress)	AT2G29550.1
po11_olive_023449	168	168	-	-	65;70;105;148;149	Q9C7R6	Internal Sure	U-box domain-containing protein 17 Arabidopsis thaliana (Mouse-ear cress)	AT1G29340.1
po11_olive_023451	36	36	-	2	12	Q94A34	Internal Sure	Phosphatidylinositol/phosphatidylcholine transfer protein SFH12 Arabidopsis thaliana (Mouse-ear cress)	AT4G36490.1
po11_olive_023453	13;31;187	13;31;187	-	92	92;142	M1AS02	Internal Sure	Uncharacterized protein Solanum tuberosum (Potato)	-
po11_olive_023454	8;11	8;11	-	34	16;36	F4IVI0	Internal Sure	Mitotic checkpoint serine/threonine-protein kinase BUB1 Arabidopsis thaliana (Mouse-ear cress)	AT2G20635.1
po11_olive_023455	164;180	180	-	-	80	Q40078	Internal Sure	V-type proton ATPase subunit B 1 Hordeum vulgare (Barley)	AT4G38510.5
po11_olive_023456	143;151	-	49	-	49;83	Q9LSF1	Internal Sure	Serine/threonine-protein kinase OXI1 Arabidopsis thaliana (Mouse-ear cress)	AT4G13000.1
po11_olive_023458	8;48;64	8;48;64	-	-	-	Q944K3-3	Internal Sure	3 of Histone deacetylase 2 OS=Arabidopsis thaliana GN=HDA2	AT5G26040.2
po11_olive_023460	150	150	153	-	-	A0A022Q052	Internal Sure	Uncharacterized protein Erythranthe guttata (Yellow monkey flower) (Mimulus guttatus)	AT2G17930.1
po11_olive_023464	157	157	22	6	19;22;149	P36428-2	Internal Sure	Cytoplasmic of Alanine--tRNA ligase OS=Arabidopsis thaliana GN=ALATS	AT1G50200.1
po11_olive_023465	21	21;52	-	9	-	A0A022S3J1	N_terminal Putative	Uncharacterized protein Erythranthe guttata (Yellow monkey flower) (Mimulus guttatus)	AT3G55600.1
po11_olive_023467	14	14;133	-	5	-	P29162	Internal Sure	L-ascorbate oxidase homolog Nicotiana tabacum (Common tobacco)	AT1G55560.1
po11_olive_023468	4;88;132;152	4;88;132;152	-	-	26;62	Q8W207	Internal Sure	COP9 signalosome complex subunit 2 Arabidopsis thaliana (Mouse-ear cress)	AT2G26990.1
po11_olive_023472	21	21	-	9;10;41;97	11;44;67;99;103;109	Q9LF97	Internal Sure	CBS domain-containing protein CBSCBSPB3 Arabidopsis thaliana (Mouse-ear cress)	AT3G52950.1
po11_olive_023475	164	-	79	-	91	A0A068TM47	Internal Sure	Coffea canephora DH200=94 genomic scaffold, scaffold_1 Coffea canephora (Robusta coffee)	-
po11_olive_023477	10;11;105;184	10;11;105;184	42	-	18;42;81;116;162;166	O82802	Internal Sure	Sulfite reductase 1 [ferredoxin], chloroplastic Nicotiana tabacum (Common tobacco)	AT5G04590.1
po11_olive_023479	23	23	56;151;172	31	56;125;151;172	Q9M3B6	Internal Sure	Plastidial pyruvate kinase 4, chloroplastic Arabidopsis thaliana (Mouse-ear cress)	AT3G49160.1
po11_olive_023480	138	138	-	-	59	F6H8Q1	Internal Sure	Putative uncharacterized protein Vitis vinifera (Grape)	AT4G14368.1
po11_olive_023483	9	9	-	-	133;145	O23212-2	Internal Sure	2 of Splicing factor U2af large subunit A OS=Arabidopsis thaliana GN=U2AF65A	AT1G60900.1
po11_olive_023485	103;140;152	103;140;152	9	9	-	Q40885	C_terminal Putative	Floral homeotic protein AGAMOUS Petunia hybrida (Petunia)	AT4G18960.1
po11_olive_023488	37	37	65	-	26;51;65;83	Q8VZ95	N_terminal Putative	Vesicle-associated protein 1-1 Arabidopsis thaliana (Mouse-ear cress)	AT3G60600.1
po11_olive_023489	79;183	183	91	-	93	F4K4R6	Internal Sure	Protein GAMETE EXPRESSED 2 Arabidopsis thaliana (Mouse-ear cress)	AT5G49150.1
po11_olive_023493	118	118	140	-	39;52;85;128;151	A5B4R0	C_terminal Sure	Putative uncharacterized protein Vitis vinifera (Grape)	AT5G36240.1
po11_olive_023496	9;32	9;32	27	-	27	Q53NS8	N_terminal Putative	Putative uncharacterized protein Oryza sativa subsp. japonica (Rice)	-
po11_olive_023497	5;34;84	5;34	-	-	33	A0A022RZU7	C_terminal Putative	Uncharacterized protein Erythranthe guttata (Yellow monkey flower) (Mimulus guttatus)	-
po11_olive_023498	16;55	16;55	66;109;112	24	24;66;78;109	Q0WKY2	Internal Sure	Carbon catabolite repressor protein 4 homolog 5 Arabidopsis thaliana (Mouse-ear cress)	AT1G73875.1
po11_olive_023503	15	15	-	5;19	19;110	A0A022R0K8	N_terminal Sure	Uncharacterized protein Erythranthe guttata (Yellow monkey flower) (Mimulus guttatus)	AT4G33180.1
po11_olive_023504	8	8	-	-	-	Q8LPJ5	Internal Sure	Isocitrate dehydrogenase [NADP], chloroplastic/mitochondrial Arabidopsis thaliana (Mouse-ear cress)	AT5G14590.1
po11_olive_023505	100	-	-	6	45;55;63;97	Q40467	C_terminal Putative	Eukaryotic initiation factor 4A-14 Nicotiana tabacum (Common tobacco)	AT1G54270.1
po11_olive_023506	65;78	78	-	-	-	A0A068UP59	N_terminal Putative	Coffea canephora DH200=94 genomic scaffold, scaffold_38 Coffea canephora (Robusta coffee)	-
po11_olive_023508	118	118	110;158	-	28;50;54;110	Q7XBQ9	Internal Sure	Disease resistance protein RGA2 Solanum bulbocastanum (Wild potato)	-
po11_olive_023509	104	104	-	-	-	Q39963	C_terminal Putative	Probable pyridoxal biosynthesis protein PDX1 Hevea brasiliensis (Para rubber tree) (Siphonia brasiliensis)	AT5G01410.1
po11_olive_023511	26;32	26;32	75	6	75	A0A022RDT4	C_terminal Putative	Uncharacterized protein Erythranthe guttata (Yellow monkey flower) (Mimulus guttatus)	-
po11_olive_023513	1;81;164	1;164	-	98	40;101;131;140	Q8GY23	Internal Sure	E3 ubiquitin-protein ligase UPL1 Arabidopsis thaliana (Mouse-ear cress)	AT1G55860.1
po11_olive_023514	15;34	15	-	5	61;64	V7BH85	Complete Sure	Uncharacterized protein Phaseolus vulgaris (Kidney bean) (French bean)	AT2G36930.1
po11_olive_023518	84	84	22	-	18;22	F4HQD4	Internal Sure	Heat shock 70 kDa protein 15 Arabidopsis thaliana (Mouse-ear cress)	AT1G79920.1
po11_olive_023520	84	-	69;137	-	21;24;31;35;40;45;69;109;113	Q9FJR0	Internal Sure	Regulator of nonsense transcripts 1 homolog Arabidopsis thaliana (Mouse-ear cress)	AT5G47010.1
po11_olive_023526	4	4	20;73	-	20;73	P46573	Internal Sure	Protein kinase APK1B, chloroplastic Arabidopsis thaliana (Mouse-ear cress)	AT2G28930.1
po11_olive_023528	159	159	-	2	47;110;121;125	Q8L6J3	Internal Sure	DNA-directed RNA polymerase 2B, chloroplastic/mitochondrial Nicotiana tabacum (Common tobacco)	AT1G68990.2
po11_olive_023532	111;124	111;124	-	10	114;147	Q9LVU8	Internal Sure	Protein RKD4 Arabidopsis thaliana (Mouse-ear cress)	AT5G53040.1
po11_olive_023536	9;156	9;156	54	-	55	O24412	Internal Sure	26S proteasome non-ATPase regulatory subunit 7 homolog A Arabidopsis thaliana (Mouse-ear cress)	AT5G05780.1
po11_olive_023537	183	183	-	117	17;65;75;119;141	F4IN58	Internal Sure	Piezo-type mechanosensitive ion channel homolog Arabidopsis thaliana (Mouse-ear cress)	AT2G48060.1
po11_olive_023540	3	3	86	-	46	A0A022PY10	Internal Sure	Uncharacterized protein Erythranthe guttata (Yellow monkey flower) (Mimulus guttatus)	AT5G47020.1
po11_olive_023543	23;52;106	-	-	5	46;71	K4C847	C_terminal Putative	Uncharacterized protein Solanum lycopersicum (Tomato) (Lycopersicon esculentum)	AT5G61820.1
po11_olive_023550	24;134	24;134	-	-	-	D8V7I8	N_terminal Sure	Casein kinase I Sesamum indicum (Oriental sesame) (Sesamum orientale)	AT3G13670.1
po11_olive_023551	175	-	41;82	-	62;82;116	O04886	Internal Sure	Pectinesterase 1 Citrus sinensis (Sweet orange) (Citrus aurantium var. sinensis)	AT3G14310.1
po11_olive_023552	150	-	-	-	-	Q9LH39	Internal Sure	Probable polyamine transporter At3g19553 Arabidopsis thaliana (Mouse-ear cress)	AT3G19553.1
po11_olive_023554	11;16	11;16	-	-	-	A5BJC5	Internal Sure	Putative uncharacterized protein Vitis vinifera (Grape)	-
po11_olive_023555	55;187	55;187	109;166	-	29;107;111;138;166	Q0WP85	Internal Sure	Pentatricopeptide repeat-containing protein At2g13420, mitochondrial Arabidopsis thaliana (Mouse-ear cress)	AT1G63080.1
po11_olive_023556	75	-	-	-	29;81	Q8LBH2	Internal Sure	Putative clathrin assembly protein At2g01600 Arabidopsis thaliana (Mouse-ear cress)	AT2G01600.1
po11_olive_023557	121;157;182	157;182	34	-	34	Q9C6P3	Internal Sure	Calcium-dependent protein kinase 33 Arabidopsis thaliana (Mouse-ear cress)	AT1G50700.1
po11_olive_023560	155	155	-	-	-	F4JXC5	Internal Sure	Subtilisin-like protease SBT5.4 Arabidopsis thaliana (Mouse-ear cress)	AT5G59810.1
po11_olive_023562	26;115	115	-	-	92	M1CIT1	C_terminal Putative	Uncharacterized protein Solanum tuberosum (Potato)	AT3G29760.1
po11_olive_023568	154	154	53;68	-	54;69;85	F4K2K3	Internal Sure	ARF guanine-nucleotide exchange factor GNL2 Arabidopsis thaliana (Mouse-ear cress)	AT5G19610.1
po11_olive_023570	7;160	7;160	-	-	-	P28759	Internal Sure	Superoxide dismutase [Fe], chloroplastic Glycine max (Soybean) (Glycine hispida)	AT5G51100.1
po11_olive_023571	15	15	34	-	18	Q42456	C_terminal Putative	Aspartic proteinase oryzasin-1 Oryza sativa subsp. japonica (Rice)	AT1G62290.1
po11_olive_023572	13;78;160	13;78;160	121	106	106;130;142	Q9SWB4	Internal Sure	Poly [ADP-ribose] polymerase 3 Glycine max (Soybean) (Glycine hispida)	-
po11_olive_023576	3;86	3;86	82	-	73;82	Q84RK2-4	N_terminal Putative	4 of Fatty-acid-binding protein 2 OS=Arabidopsis thaliana GN=FAP2	AT2G26310.1
po11_olive_023581	162;176;181	162	97	-	98	A0A022RIU8	Internal Sure	Uncharacterized protein Erythranthe guttata (Yellow monkey flower) (Mimulus guttatus)	AT5G04430.2
po11_olive_023586	12	12	-	-	-	K4B8X3	Internal Sure	Uncharacterized protein Solanum lycopersicum (Tomato) (Lycopersicon esculentum)	AT1G28510.1
po11_olive_023587	6;29;99	6;99	-	-	-	A0A022QZD2	C_terminal Putative	Uncharacterized protein Erythranthe guttata (Yellow monkey flower) (Mimulus guttatus)	AT5G19580.1
po11_olive_023588	4;45	45	-	-	-	Q9ZUX4	Complete Putative	Uncharacterized protein At2g27730, mitochondrial Arabidopsis thaliana (Mouse-ear cress)	AT5G04750.1
po11_olive_023591	124	-	18;29;184	18	18;29;83;87	Q8LPL6-3	Internal Sure	3 of AP-2 complex subunit alpha-1 OS=Arabidopsis thaliana GN=ALPHA-ADR	AT5G22780.1
po11_olive_023595	109	109	92	-	93	A0A022RNY3	Internal Sure	Uncharacterized protein Erythranthe guttata (Yellow monkey flower) (Mimulus guttatus)	AT3G22590.1
po11_olive_023596	119	119	-	28	28	A0A022RB63	N_terminal Sure	Uncharacterized protein Erythranthe guttata (Yellow monkey flower) (Mimulus guttatus)	AT4G19350.1
po11_olive_023599	140;152	140	166	-	90;128	Q6XBF8	C_terminal Putative	Aspartic proteinase CDR1 Arabidopsis thaliana (Mouse-ear cress)	AT1G64830.1
po11_olive_023605	22	-	-	-	-	Q8W4A5	N_terminal Putative	APO protein 2, chloroplastic Arabidopsis thaliana (Mouse-ear cress)	AT5G57930.2
po11_olive_023606	52;122	52;122	-	161	-	Q41803	Internal Sure	Elongation factor 1-alpha Zea mays (Maize)	AT5G60390.1
po11_olive_023607	186	186	106	-	70;106;130;172	Q67XX3-2	Internal Sure	2 of F-box protein At5g06550 OS=Arabidopsis thaliana GN=At5g06550	AT5G06550.1
po11_olive_023608	20	20	-	-	-	M1A9C9	Complete Putative	Uncharacterized protein Solanum tuberosum (Potato)	-
po11_olive_023609	115	115	59;99	-	59;99	Q39011	N_terminal Sure	Shaggy-related protein kinase eta Arabidopsis thaliana (Mouse-ear cress)	AT4G18710.1
po11_olive_023610	135;146	135;146	90;128;139	10;139	59;90;100;128	A0A068VBJ4	N_terminal Sure	Coffea canephora DH200=94 genomic scaffold, scaffold_208 Coffea canephora (Robusta coffee)	AT2G22610.1
po11_olive_023611	123;149	123;149	-	-	16;20;46;53	Q9XFY6	Internal Sure	Degreening-related gene dee76 protein Auxenochlorella protothecoides (Green microalga) (Chlorella protothecoides)	AT5G18940.1
po11_olive_023612	2	2	-	23	20	Q9FVC1-2	Complete Sure	2 of MADS-box protein SVP OS=Arabidopsis thaliana GN=SVP	AT1G01530.1
po11_olive_023616	37;95	-	119	-	107;119	F6I5N6	Internal Sure	Putative uncharacterized protein Vitis vinifera (Grape)	AT4G29950.1
po11_olive_023620	153	153	-	-	-	P49173	Internal Sure	Probable aquaporin NIP-type Nicotiana alata (Winged tobacco) (Persian tobacco)	AT5G37810.1
po11_olive_023621	5;120	5	64;100	-	64;100	Q6JB11	N_terminal Putative	Protein MATERNALLY EXPRESSED GENE 5 Zea mays (Maize)	AT2G23350.1
po11_olive_023623	4;19;118	4;19	43;95	43	43;55;93;95	O22446	Internal Sure	Histone deacetylase 19 Arabidopsis thaliana (Mouse-ear cress)	AT4G38130.1
po11_olive_023624	11	11	83;107	-	83	A0A022R6R5	N_terminal Sure	Uncharacterized protein Erythranthe guttata (Yellow monkey flower) (Mimulus guttatus)	-
po11_olive_023626	4;10	4;10	-	-	47;61	Q9M0Y8	Internal Sure	Vesicle-fusing ATPase Arabidopsis thaliana (Mouse-ear cress)	AT4G04910.1
po11_olive_023629	3	3	-	-	150	A0A022RNC5	Internal Sure	Uncharacterized protein Erythranthe guttata (Yellow monkey flower) (Mimulus guttatus)	AT5G11560.1
po11_olive_023630	147	147	68;112	112	47;52;68;73;82;112	P11670	Internal Sure	Basic form of pathogenesis-related protein 1 Nicotiana tabacum (Common tobacco)	AT3G19690.1
po11_olive_023632	46	-	110;140	110;140	28;110;140;149	Q6DQL1	Internal Sure	Succinyl-CoA ligase [ADP-forming] subunit alpha-2, mitochondrial Solanum lycopersicum (Tomato) (Lycopersicon esculentum)	AT5G23250.1
po11_olive_023633	137;158	137	143	136;143	49;65;71;136;143;159;164	F6HAR9	Internal Sure	Putative uncharacterized protein Vitis vinifera (Grape)	AT5G62310.1
po11_olive_023638	12;136	12	106	34;106	34;106	D5ADX5	Internal Sure	Putative uncharacterized protein Picea sitchensis (Sitka spruce) (Pinus sitchensis)	AT3G60910.1
po11_olive_023639	11	11	163;175	187	55;72;75;163;175	A0A022R0L9	Internal Sure	Uncharacterized protein Erythranthe guttata (Yellow monkey flower) (Mimulus guttatus)	AT5G37440.1
po11_olive_023640	116	-	-	-	-	Q9LKA4	N_terminal Sure	UBP1-associated protein 2C Arabidopsis thaliana (Mouse-ear cress)	AT3G15010.1
po11_olive_023641	42;55	42;55	-	-	111	Q71H73	Complete Sure	Histone H3.3 Vitis vinifera (Grape)	AT5G10980.1
po11_olive_023645	17;47;59	17;59	-	-	-	Q9LYW9	C_terminal Putative	DnaJ protein P58IPK homolog Arabidopsis thaliana (Mouse-ear cress)	AT5G03160.1
po11_olive_023653	6	6	-	94	26;46;49;61;69	Q6R567	N_terminal Sure	E3 ubiquitin-protein ligase RMA1H1 Capsicum annuum (Bell pepper)	AT4G27470.1
po11_olive_023656	24;109	109	-	-	49;104	Q93YR9	Internal Sure	Auxin response factor 16 Arabidopsis thaliana (Mouse-ear cress)	AT4G30080.1
po11_olive_023657	85	-	54	-	54	Q5SN53	Internal Sure	Mitogen-activated protein kinase 8 Oryza sativa subsp. japonica (Rice)	AT3G14720.1
po11_olive_023658	27;45	45	7;100;119	7	101;120	Q8L730	N_terminal Sure	Protein SULFUR DEFICIENCY-INDUCED 2 Arabidopsis thaliana (Mouse-ear cress)	AT1G04770.1
po11_olive_023661	91;97	-	124	-	20;125	Q9S9K4	Internal Sure	Aspartic proteinase-like protein 2 Arabidopsis thaliana (Mouse-ear cress)	AT1G05840.1
po11_olive_023662	12;106;160	12;160	-	-	-	Q8L5Z7	Internal Sure	Sorting nexin 2A Arabidopsis thaliana (Mouse-ear cress)	AT5G58440.1
po11_olive_023664	7	7	106	131	95;106;131	Q8VZG1	Internal Sure	Diacylglycerol kinase 3 Arabidopsis thaliana (Mouse-ear cress)	AT2G18730.1
po11_olive_023669	7	-	-	-	45;67	Q27IK6	Internal Sure	Phragmoplast orienting kinesin 2 Arabidopsis thaliana (Mouse-ear cress)	AT5G60930.1
po11_olive_023670	123	-	88	-	29;50;59;79;88	Q8VYR3	Internal Sure	Protein trichome birefringence-like 2 Arabidopsis thaliana (Mouse-ear cress)	AT1G60790.1
po11_olive_023671	179	179	70	-	70	F6I4H2	Internal Sure	Putative uncharacterized protein Vitis vinifera (Grape)	AT1G09450.1
po11_olive_023675	23	14;23	-	-	49;157	F4KBP5	Internal Sure	Protein CHROMATIN REMODELING 4 Arabidopsis thaliana (Mouse-ear cress)	AT5G44800.1
po11_olive_023676	6;121	121	11	11;72	11;35;72;113;149	M5X4F9	Internal Sure	Uncharacterized protein Prunus persica (Peach) (Amygdalus persica)	-
po11_olive_023677	81	81	-	-	-	Q0WV90	N_terminal Sure	Topless-related protein 1 Arabidopsis thaliana (Mouse-ear cress)	AT1G80490.2
po11_olive_023679	16;28	16;28	-	-	-	Q9ZSB5	Internal Sure	Ubiquitin carboxyl-terminal hydrolase 10 Arabidopsis thaliana (Mouse-ear cress)	AT4G10570.1
po11_olive_023682	78;85;108	78;85;108	-	-	-	Q0DI31	Complete Sure	Cytochrome c Oryza sativa subsp. japonica (Rice)	AT4G10040.1
po11_olive_023684	79;91;96	91;96	35	125	36;57;99	Q9FH28	Internal Sure	Chaperone protein dnaJ 49 Arabidopsis thaliana (Mouse-ear cress)	AT3G14200.1
po11_olive_023685	81;155;166	155;166	-	-	-	Q9SUG3-2	Internal Sure	2 of Inositol-tetrakisphosphate 1-kinase 2 OS=Arabidopsis thaliana GN=ITPK2	AT4G08170.2
po11_olive_023686	160	160	12	-	43	C0PC27	Internal Sure	Uncharacterized protein Zea mays (Maize)	-
po11_olive_023688	52	52	57	-	57;128	P42756	Complete Putative	40S ribosomal protein S11 Dunaliella tertiolecta (Green alga)	AT5G23740.1
po11_olive_023690	65	65	103	7	92;103	Q9LIP2	Internal Sure	Proteasome subunit beta type-5-B Arabidopsis thaliana (Mouse-ear cress)	AT3G26340.1
po11_olive_023692	12;94	94	64;81	64;81	36;64;81	P0CH02	Internal Sure	Putative RING-H2 finger protein ATL21B Arabidopsis thaliana (Mouse-ear cress)	AT2G46494.1
po11_olive_023695	111	111	148	-	148	W4G6L8	Internal Sure	Uncharacterized protein Aphanomyces astaci.	-
po11_olive_023698	13;124	13	39;155	-	39	Q9LZ25	Internal Sure	Probable disease resistance protein At5g04720 Arabidopsis thaliana (Mouse-ear cress)	AT5G04720.1
po11_olive_023417_split_1	51	44	-	-	-	Q84MP7	C_terminal Putative	Probable histone H2A variant 3 Oryza sativa subsp. japonica (Rice)	AT1G52740.1
po11_olive_025503	1	1	-	4;5	39;49;50;75;88;94	Q9ZW02	C_terminal Putative	Pumilio homolog 3 Arabidopsis thaliana (Mouse-ear cress)	AT2G29140.1
po11_olive_025505	18;20;62	18;20;62	-	-	124	M0XNA1	Internal Sure	Uncharacterized protein Hordeum vulgare var. distichum (Two-rowed barley)	-
po11_olive_025511	130	130	-	-	127;144	K4CHU4	N_terminal Putative	Uncharacterized protein Solanum lycopersicum (Tomato) (Lycopersicon esculentum)	AT5G56220.1
po11_olive_025513	22	22	-	8	-	A0A068V290	Internal Sure	Coffea canephora DH200=94 genomic scaffold, scaffold_90 Coffea canephora (Robusta coffee)	-
po11_olive_025514	51	-	-	11	-	Q9FLU7	Internal Sure	Putative F-box protein PP2-B12 Arabidopsis thaliana (Mouse-ear cress)	AT5G24560.1
po11_olive_025517	133	133	173	-	81;132;161;173	A0A022Q8F1	Internal Sure	Uncharacterized protein Erythranthe guttata (Yellow monkey flower) (Mimulus guttatus)	-
po11_olive_025520	1;19;165	1	-	-	92	Q39012	N_terminal Putative	Shaggy-related protein kinase iota Arabidopsis thaliana (Mouse-ear cress)	AT1G06390.1
po11_olive_025522	3	-	-	-	50;56;57;90;98;129	B7FUM7	Internal Sure	Adenylosuccinate synthetase Phaeodactylum tricornutum (strain CCAP 1055/1)	AT3G57610.1
po11_olive_025524	10	10	47	13	13;32;49	O65271	Internal Sure	Bifunctional protein FolD 4, chloroplastic Arabidopsis thaliana (Mouse-ear cress)	AT4G00620.1
po11_olive_025529	66;97	66	-	13;48;152	13;39;48;105;152	A0A022S280	N_terminal Sure	Pectinesterase Erythranthe guttata (Yellow monkey flower) (Mimulus guttatus)	-
po11_olive_025533	2;13	2;13	31;137	-	31;137	P51427	C_terminal Sure	40S ribosomal protein S5-2 Arabidopsis thaliana (Mouse-ear cress)	AT3G11940.1
po11_olive_025534	7	7	-	-	124;157	Q9XIE2	Internal Sure	ABC transporter G family member 36 Arabidopsis thaliana (Mouse-ear cress)	AT1G59870.1
po11_olive_025535	34;69	69	14	-	14;78	O04147	C_terminal Putative	Cyclic phosphodiesterase Arabidopsis thaliana (Mouse-ear cress)	AT4G18930.1
po11_olive_025538	14;147	14;147	-	9;73	73;157	A0A068U2L5	Internal Sure	Coffea canephora DH200=94 genomic scaffold, scaffold_8 Coffea canephora (Robusta coffee)	AT1G67140.3
po11_olive_025541	8;10	8;10	-	-	68;96	Q8LGM7	N_terminal Putative	Molybdenum cofactor sulfurase Solanum lycopersicum (Tomato) (Lycopersicon esculentum)	AT1G16540.1
po11_olive_025542	10	10	-	2	-	Q38942	C_terminal Putative	Rae1-like protein At1g80670 Arabidopsis thaliana (Mouse-ear cress)	AT1G80670.1
po11_olive_025544	15;158	15;158	-	-	-	Q94BU1	Internal Sure	Uncharacterized aarF domain-containing protein kinase At1g71810, chloroplastic Arabidopsis thaliana (Mouse-ear cress)	AT1G71810.1
po11_olive_025551	16;82	16	-	-	-	M1CG86	N_terminal Sure	Uncharacterized protein Solanum tuberosum (Potato)	AT2G45060.1
po11_olive_025552	10	10	-	6;13;83	14;17	O04619	Internal Sure	Mitochondrial adenine nucleotide transporter ADNT1 Arabidopsis thaliana (Mouse-ear cress)	AT2G37890.1
po11_olive_025553	16;110	16	101	-	45;54;59;62;80;83;101	V7BW92	N_terminal Sure	Uncharacterized protein Phaseolus vulgaris (Kidney bean) (French bean)	AT1G78420.1
po11_olive_025555	77	-	10	10	89;91	Q93VI3	C_terminal Putative	60S ribosomal protein L17-1 Arabidopsis thaliana (Mouse-ear cress)	AT1G67430.1
po11_olive_025556	120	-	-	-	49	V4TIT0	Internal Sure	Uncharacterized protein Citrus clementina.	-
po11_olive_025557	45	45	-	113	-	Q9C671	C_terminal Putative	Phosphatidylinositol 4-kinase gamma 5 Arabidopsis thaliana (Mouse-ear cress)	AT1G26270.1
po11_olive_025558	13;100;167	13;100;167	52	-	52;158	P31541	Internal Sure	ATP-dependent Clp protease ATP-binding subunit clpA homolog CD4A, chloroplastic Solanum lycopersicum (Tomato) (Lycopersicon esculentum)	AT5G50920.1
po11_olive_025559	4;57;65;141;145	57;145	-	-	16	Q8LB08	C_terminal Putative	ADP,ATP carrier protein ER-ANT1 Arabidopsis thaliana (Mouse-ear cress)	AT5G17400.1
po11_olive_025560	16;103;114	16	-	-	-	Q84KB0	Internal Sure	Pol protein Cucumis melo subsp. melo.	-
po11_olive_025565	162;173	162	145;164	72	18;52;55;72;113;140;145;164	A0A068V269	Internal Sure	Coffea canephora DH200=94 genomic scaffold, scaffold_92 Coffea canephora (Robusta coffee)	AT3G47890.1
po11_olive_025566	17	-	-	-	132	K4C2I8	N_terminal Putative	Uncharacterized protein Solanum lycopersicum (Tomato) (Lycopersicon esculentum)	-
po11_olive_025567	11	11	-	-	-	A0A022RGI0	C_terminal Putative	Uncharacterized protein Erythranthe guttata (Yellow monkey flower) (Mimulus guttatus)	AT3G07470.1
po11_olive_025570	133	-	-	-	52;68	Q9FUG4	Internal Sure	DNA repair helicase XPB2 Arabidopsis thaliana (Mouse-ear cress)	AT5G41360.1
po11_olive_025575	33;113	-	-	-	-	O04539	N_terminal Sure	Paired amphipathic helix protein Sin3-like 4 Arabidopsis thaliana (Mouse-ear cress)	AT1G70060.1
po11_olive_025576	14	14	76	163	52;76;129	Q9FH32	N_terminal Putative	Autophagy-related protein 18f Arabidopsis thaliana (Mouse-ear cress)	AT5G54730.1
po11_olive_025579	7	7	134;176	-	134	A0A022S187	Internal Sure	Uncharacterized protein Erythranthe guttata (Yellow monkey flower) (Mimulus guttatus)	AT1G03060.1
po11_olive_025581	11	11	7;55	-	55;109	Q9LVW7	Internal Sure	Carbamoyl-phosphate synthase small chain, chloroplastic Arabidopsis thaliana (Mouse-ear cress)	AT3G27740.1
po11_olive_025583	172	172	-	-	-	Q69LA1	Internal Sure	Probable proline transporter 2 Oryza sativa subsp. japonica (Rice)	AT3G55740.1
po11_olive_025586	33;83;160	83	-	-	95;116;138	Q8VZQ6	N_terminal Sure	LanC-like protein GCL2 Arabidopsis thaliana (Mouse-ear cress)	AT2G20770.1
po11_olive_025591	161	-	133	-	113;133	Q94B77	Internal Sure	Formin-like protein 5 Arabidopsis thaliana (Mouse-ear cress)	AT5G54650.1
po11_olive_025593	11;53;61;84	53;61	-	-	39	A0A022Q156	N_terminal Sure	Uncharacterized protein Erythranthe guttata (Yellow monkey flower) (Mimulus guttatus)	AT4G01650.1
po11_olive_025595	50	50	23	-	-	Q6DBG8	Internal Sure	Probable arabinosyltransferase ARAD1 Arabidopsis thaliana (Mouse-ear cress)	AT2G35100.1
po11_olive_025598	17	17	115	-	57;115	A0A022QGK7	C_terminal Putative	Uncharacterized protein Erythranthe guttata (Yellow monkey flower) (Mimulus guttatus)	AT4G21320.1
po11_olive_025599	112	-	11	11	11;52	Q8W0W4	C_terminal Putative	TATA-binding protein 2 Oryza sativa subsp. japonica (Rice)	AT1G55520.1
po11_olive_025600	113	113	-	-	100	A0A068U507	C_terminal Putative	Coffea canephora DH200=94 genomic scaffold, scaffold_9 Coffea canephora (Robusta coffee)	AT4G32920.1
po11_olive_025602	74	74	-	-	54	Q9FS10	Complete Sure	Phytosulfokines Asparagus officinalis (Garden asparagus)	AT4G37720.1
po11_olive_025610	146	146	-	-	-	F6HQT0	Internal Sure	Putative uncharacterized protein Vitis vinifera (Grape)	AT5G64270.1
po11_olive_025611	29	-	-	5	58;142	A0A022RPT0	N_terminal Sure	Uncharacterized protein Erythranthe guttata (Yellow monkey flower) (Mimulus guttatus)	AT3G51610.1
po11_olive_025616	127;141	141	95	-	13;64;95;97	P17641	Complete Sure	Pathogenesis-related protein STH-21 Solanum tuberosum (Potato)	-
po11_olive_025619	60	60	133	-	17;120;133	A0A022S069	Internal Sure	Uncharacterized protein Erythranthe guttata (Yellow monkey flower) (Mimulus guttatus)	AT5G58720.1
po11_olive_025621	1;66;135	1;66	-	139	122	Q8RXE5	C_terminal Putative	Probable serine/threonine-protein kinase WNK10 Arabidopsis thaliana (Mouse-ear cress)	AT1G64630.1
po11_olive_025622	144	144	58;108	15	36;58;81;108	A0A022Q208	Internal Sure	Uncharacterized protein Erythranthe guttata (Yellow monkey flower) (Mimulus guttatus)	-
po11_olive_025627	14	14	20	-	142	Q84K00	N_terminal Putative	NAC domain-containing protein 78 Arabidopsis thaliana (Mouse-ear cress)	AT3G10500.1
po11_olive_025628	17	17	-	-	-	Q9LLL8	Internal Sure	Xylem serine proteinase 1 Arabidopsis thaliana (Mouse-ear cress)	AT4G30020.1
po11_olive_025632	94	94	76	-	13;18;76	Q6Z4G3	C_terminal Putative	UDP-arabinopyranose mutase 3 Oryza sativa subsp. japonica (Rice)	AT3G02230.1
po11_olive_025633	9	9	-	-	-	Q6H7U5	C_terminal Putative	CBL-interacting protein kinase 26 Oryza sativa subsp. japonica (Rice)	AT5G58380.1
po11_olive_025637	107	-	-	7	-	Q8VWK4	Internal Sure	Telomere repeat-binding factor 1 Arabidopsis thaliana (Mouse-ear cress)	AT1G49950.3
po11_olive_025641	44;61;175	44;61	-	-	98	Q9FPW4	Internal Sure	Probable NOT transcription complex subunit VIP2 Arabidopsis thaliana (Mouse-ear cress)	AT5G18230.2
po11_olive_025643	149	149	142	-	80;95;103;124;142	B4FUS3	N_terminal Sure	Cell number regulator 8 Zea mays (Maize)	AT2G37110.1
po11_olive_025646	9;19	9;19	30	-	30;81	Q8VZ96	N_terminal Sure	Derlin-2.1 Arabidopsis thaliana (Mouse-ear cress)	AT4G21810.1
po11_olive_025647	3;63	3	-	1;65	29	Q9M427	N_terminal Putative	Oligouridylate-binding protein 1 Nicotiana plumbaginifolia (Leadwort-leaved tobacco) (Tex-Mex tobacco)	AT1G17370.1
po11_olive_025649	55	55	-	-	34	M1A947	C_terminal Putative	Uncharacterized protein Solanum tuberosum (Potato)	AT1G51720.1
po11_olive_025653	10;127;148;157	10;148;157	-	-	-	O49048	N_terminal Sure	Vacuolar protein sorting-associated protein 45 homolog Arabidopsis thaliana (Mouse-ear cress)	AT1G77140.1
po11_olive_025654	28;164	164	-	149	-	Q9M028	Internal Sure	LIMR family protein At5g01460 Arabidopsis thaliana (Mouse-ear cress)	AT5G01460.1
po11_olive_025656	6	-	-	-	26;29;50;85;97;138	Q6U740	Complete Putative	Allergen Fra e 1 Fraxinus excelsior (European ash)	-
po11_olive_025658	151	-	-	-	105	M1ASB8	Internal Sure	Uncharacterized protein Solanum tuberosum (Potato)	AT4G30840.1
po11_olive_025661	179	179	-	-	-	Q9FT45	Internal Sure	Fasciclin-like arabinogalactan protein 15 Arabidopsis thaliana (Mouse-ear cress)	AT3G52370.1
po11_olive_025664	91;120	120	50	-	50	R0H7T9	Internal Sure	Uncharacterized protein Capsella rubella.	-
po11_olive_025670	74;133	133	-	-	-	A0A022QVB3	C_terminal Putative	Uncharacterized protein Erythranthe guttata (Yellow monkey flower) (Mimulus guttatus)	-
po11_olive_025672	23;117	23;97;117	46;129	-	46;129	Q8S3U9	Internal Sure	Exocyst complex component SEC5A Arabidopsis thaliana (Mouse-ear cress)	AT1G76850.1
po11_olive_025673	4	4	-	-	-	P93184	Internal Sure	Lipoxygenase 2.1, chloroplastic Hordeum vulgare (Barley)	-
po11_olive_025676	11;19;167	11	104	151	13;33;68;104;151	A0A022RFQ1	Internal Sure	Uncharacterized protein Erythranthe guttata (Yellow monkey flower) (Mimulus guttatus)	-
po11_olive_025678	68;89	68;89	-	-	-	Q6SJV8	C_terminal Putative	Magnesium-protoporphyrin IX monomethyl ester [oxidative] cyclase, chloroplastic Gossypium hirsutum (Upland cotton) (Gossypium mexicanum)	AT3G56940.1
po11_olive_025679	14	14	12;79;134;160	12;155	12;69;79;135;155;161	Q9ZVH4	Internal Sure	Cullin-3A Arabidopsis thaliana (Mouse-ear cress)	AT1G26830.1
po11_olive_025690	84	-	36	-	36;59	O04860	N_terminal Sure	Serine/threonine-protein phosphatase PP2A-5 catalytic subunit Nicotiana tabacum (Common tobacco)	AT3G58500.1
po11_olive_025692	4;167	4;76;167	84;133	-	31;38;49;84;89;108;133	P92519	Internal Sure	Uncharacterized mitochondrial protein AtMg00810 Arabidopsis thaliana (Mouse-ear cress) Mitochondrion	AT4G23160.1
po11_olive_025700	64;79	79	-	7	47;60;64	Q9ZQ23	Internal Sure	Fasciclin-like arabinogalactan protein 3 Arabidopsis thaliana (Mouse-ear cress)	AT2G24450.1
po11_olive_025703	13;38	13;38	-	9	-	O04408	Internal Sure	Ent-copalyl diphosphate synthase, chloroplastic Pisum sativum (Garden pea)	AT4G02780.1
po11_olive_025704	17	17	-	-	-	Q8L7W8	Internal Sure	Alpha-L-fucosidase 2 Arabidopsis thaliana (Mouse-ear cress)	AT4G34260.1
po11_olive_025705	181	181	51	117	37;51;126;141;155	A7UL74	Internal Sure	Protein CHROMOSOME TRANSMISSION FIDELITY 7 Arabidopsis thaliana (Mouse-ear cress)	AT4G31400.1
po11_olive_025707	1;76;89	1;76;89	168	-	169	Q38997-2	Internal Sure	2 of SNF1-related protein kinase catalytic subunit alpha KIN10 OS=Arabidopsis thaliana GN=KIN10	AT3G01090.2
po11_olive_025710	14;167	167	-	-	65	A0A022QWY6	Internal Sure	Uncharacterized protein Erythranthe guttata (Yellow monkey flower) (Mimulus guttatus)	AT5G41110.1
po11_olive_025711	4;145	4	-	174	63	F4JSZ5	Internal Sure	Brefeldin A-inhibited guanine nucleotide-exchange protein 1 Arabidopsis thaliana (Mouse-ear cress)	AT4G38200.1
po11_olive_025713	13	13	-	-	-	Q9XI90	N_terminal Sure	Probable WRKY transcription factor 4 Arabidopsis thaliana (Mouse-ear cress)	AT1G13960.1
po11_olive_025717	3	3	-	15	15	A0A022RRH3	Internal Sure	Uncharacterized protein Erythranthe guttata (Yellow monkey flower) (Mimulus guttatus)	AT1G05270.1
po11_olive_025724	159	159	-	-	70;71	Q93YU2	N_terminal Sure	Protein root UVB sensitive 6 Arabidopsis thaliana (Mouse-ear cress)	AT5G49820.1
po11_olive_025727	58	58	-	-	-	A0A068UQC7	Internal Sure	Coffea canephora DH200=94 genomic scaffold, scaffold_41 Coffea canephora (Robusta coffee)	AT4G11740.1
po11_olive_025730	117;120;162	117;162	-	-	13	A0A022QSD3	Internal Sure	Uncharacterized protein Erythranthe guttata (Yellow monkey flower) (Mimulus guttatus)	-
po11_olive_025732	73	-	-	-	42;54	Q9LTB0	N_terminal Putative	Exocyst complex component EXO84B Arabidopsis thaliana (Mouse-ear cress)	AT1G10385.1
po11_olive_025733	9;29;34;150	9;29;34;150	55	-	55;91;139	P22275	Internal Sure	Tubulin alpha-3 chain Zea mays (Maize)	AT4G14960.2
po11_olive_025739	1;82	1;82	-	5	-	Q93YW0	Internal Sure	Protein EXECUTER 1, chloroplastic Arabidopsis thaliana (Mouse-ear cress)	AT1G27510.1
po11_olive_025741	180	180	41	-	21;32;42;53;65;146	Q2AA42	Internal Sure	F7F22.17, putative Asparagus officinalis (Garden asparagus)	-
po11_olive_025745	1;156;163	1;156	-	-	33;53;169	Q949Y3	Internal Sure	Bifunctional purple acid phosphatase 26 Arabidopsis thaliana (Mouse-ear cress)	AT5G34850.1
po11_olive_025748	5	-	47;61	66	48;62;67	Q93VI3	N_terminal Putative	60S ribosomal protein L17-1 Arabidopsis thaliana (Mouse-ear cress)	AT1G27400.1
po11_olive_025750	125	-	71	-	55;75;120	Q42954	Internal Sure	Pyruvate kinase, cytosolic isozyme Nicotiana tabacum (Common tobacco)	AT5G56350.1
po11_olive_025753	15	15	-	21	21	Q8W1E3-2	C_terminal Putative	2 of Cyclic dof factor 1 OS=Arabidopsis thaliana GN=CDF1	AT5G62430.1
po11_olive_025754	5	5	-	-	-	Q8S9H7	C_terminal Putative	Transcription factor DIVARICATA Antirrhinum majus (Garden snapdragon)	AT1G49010.1
po11_olive_025755	112	112	123	39;123	39;123	Q9LNT9	Complete Sure	SKP1-like protein 4 Arabidopsis thaliana (Mouse-ear cress)	AT1G20140.1
po11_olive_025756	3;7;157;159	3;7;159	102	-	105	Q8W593	Internal Sure	Probable lactoylglutathione lyase, chloroplast Arabidopsis thaliana (Mouse-ear cress)	AT1G67280.1
po11_olive_025757	15;108	15;108	54	54	27;55	Q9LZD3	C_terminal Putative	Exocyst complex component EXO70A1 Arabidopsis thaliana (Mouse-ear cress)	AT5G50380.1
po11_olive_025760	6	6	-	-	-	Q10SC8	C_terminal Putative	CBL-interacting protein kinase 9 Oryza sativa subsp. japonica (Rice)	AT1G01130.1
po11_olive_025762	140	-	70;82	-	82	Q8VY10-2	Internal Sure	2 of Probable ubiquitin-conjugating enzyme E2 24 OS=Arabidopsis thaliana GN=UBC24	AT2G33770.1
po11_olive_025764	11	11	24	-	24	Q9LF33	N_terminal Sure	UDP-glucose 6-dehydrogenase 3 Arabidopsis thaliana (Mouse-ear cress)	AT5G15490.1
po11_olive_025765	32	32	-	-	-	Q9SU08	C_terminal Putative	Auxilin-related protein 1 Arabidopsis thaliana (Mouse-ear cress)	AT4G12780.1
po11_olive_025768	7	7	-	-	66;69;76;104;106;109	P18616	N_terminal Sure	DNA-directed RNA polymerase II subunit 1 Arabidopsis thaliana (Mouse-ear cress)	AT4G35800.1
po11_olive_025772	143	143	53	-	23;53;101	Q9M401	N_terminal Sure	Branched-chain-amino-acid aminotransferase 3, chloroplastic Arabidopsis thaliana (Mouse-ear cress)	AT3G49680.1
po11_olive_025774	16;126	16	165	-	30	Q9S823	Internal Sure	Protein LONGIFOLIA 2 Arabidopsis thaliana (Mouse-ear cress)	AT3G02170.1
po11_olive_025776	5;99	5;99	47;84	3;90	90	Q8H2D5	N_terminal Sure	DNA polymerase eta Arabidopsis thaliana (Mouse-ear cress)	AT5G44740.2
po11_olive_025779	137	-	-	-	36;62	A0A022QQZ0	C_terminal Putative	Uncharacterized protein Erythranthe guttata (Yellow monkey flower) (Mimulus guttatus)	AT3G51100.1
po11_olive_025781	9	9	31;109	158	117;119;138	Q9SJP9	Internal Sure	Proline transporter 3 Arabidopsis thaliana (Mouse-ear cress)	AT2G36590.1
po11_olive_025784	3;44	3;44	-	6	89;90;96;106;114;118;131	Q6NQB7-2	C_terminal Putative	2 of Beta-1,3-galactosyltransferase 7 OS=Arabidopsis thaliana GN=B3GALT7	AT1G33430.2
po11_olive_025785	24	24	13	13	13	Q9FQ09	C_terminal Putative	ATP-dependent DNA helicase 2 subunit KU80 Arabidopsis thaliana (Mouse-ear cress)	AT1G48050.1
po11_olive_025790	4;35	4	-	-	-	A0A022RAY5	C_terminal Putative	Uncharacterized protein Erythranthe guttata (Yellow monkey flower) (Mimulus guttatus)	-
po11_olive_025791	79	79	-	-	78	Q9SSQ8	Internal Sure	26.5 kDa heat shock protein, mitochondrial Arabidopsis thaliana (Mouse-ear cress)	AT1G52560.1
po11_olive_025792	19	19	-	-	-	Q9LRZ5	Internal Sure	Phospholipase D p1 Arabidopsis thaliana (Mouse-ear cress)	AT3G16785.1
po11_olive_025794	9;123	9;123	50	129	50;62;73;129	A0A022QQA2	Internal Sure	Uncharacterized protein Erythranthe guttata (Yellow monkey flower) (Mimulus guttatus)	AT1G69980.1
po11_olive_025796	9	9	-	-	25;88;130;139	A0A059AYC9	Internal Sure	Uncharacterized protein Eucalyptus grandis (Flooded gum)	-
po11_olive_025536_split_0	90	90	-	-	15;49;76	F4KHI3	Internal Sure	Protein VARIATION IN COMPOUND TRIGGERED ROOT growth response Arabidopsis thaliana (Mouse-ear cress)	AT5G46450.1
po11_olive_025536_split_1	45	45	-	-	-	Q3EC77-2	Internal Sure	2 of Probable methyltransferase PMT5 OS=Arabidopsis thaliana GN=At2g03480	AT2G03480.1
po11_olive_025615_split_0	59	59	-	-	-	Q9LJU2	Internal Sure	Protein disulfide-isomerase 5-3 Arabidopsis thaliana (Mouse-ear cress)	AT3G20560.1
po11_olive_025645_split_0	3	3	-	5;7	-	Q8LF48	Internal Sure	3-ketoacyl-CoA thiolase 1, peroxisomal Arabidopsis thaliana (Mouse-ear cress)	AT1G04710.1
po11_olive_025735_split_1	9	9	-	1;29	-	Q8GVE8	Internal Sure	Phosphoenolpyruvate carboxylase 4 Arabidopsis thaliana (Mouse-ear cress)	AT1G68750.1
po11_olive_025766_split_1	52	-	9	9	-	Q9FJ21	Internal Sure	Probable pectinesterase/pectinesterase inhibitor 58 Arabidopsis thaliana (Mouse-ear cress)	AT5G49180.1
po11_olive_016500	8;20	8	34	-	18	A0A022R4T0	C_terminal Putative	Uncharacterized protein Erythranthe guttata (Yellow monkey flower) (Mimulus guttatus)	-
po11_olive_016503	8	8	-	-	59;64	Q6UBI3	C_terminal Putative	Peroxiredoxin Q, chloroplastic Suaeda salsa (Seepweed) (Chenopodium salsum)	AT3G26060.2
po11_olive_016507	164	-	42	7;150	42;69;112	Q9SIT5	Internal Sure	Cation/H(+) antiporter 15 Arabidopsis thaliana (Mouse-ear cress)	AT2G13620.1
po11_olive_016508	13	13	-	5	31;86;109	K0GEZ8	Internal Sure	Gag-pol Castanea mollissima (Chinese chestnut)	-
po11_olive_016509	100	100	-	-	19	O22040-2	C_terminal Putative	1S of Mitogen-activated protein kinase kinase kinase ANP1 OS=Arabidopsis thaliana GN=ANP1	AT3G50310.1
po11_olive_016513	5	5	-	-	54;57;72;80;94	Q9SPL2	C_terminal Putative	E3 ubiquitin-protein ligase CIP8 Arabidopsis thaliana (Mouse-ear cress)	AT5G64920.1
po11_olive_016514	91	-	-	-	16;38;46	Q6L440	Internal Sure	Putative late blight resistance protein homolog R1A-3 Solanum demissum (Wild potato)	AT5G38350.1
po11_olive_016516	7;122	122	-	-	-	Q84VX3	Internal Sure	Aberrant root formation protein 4 Arabidopsis thaliana (Mouse-ear cress)	AT5G11030.2
po11_olive_016517	6	-	-	-	81	P0CZ24	C_terminal Putative	Putative acyl-coenzyme A oxidase At3g06690 Arabidopsis thaliana (Mouse-ear cress)	AT3G06690.1
po11_olive_016518	43	43	-	5	-	A0A022QYP4	Internal Sure	Uncharacterized protein Erythranthe guttata (Yellow monkey flower) (Mimulus guttatus)	AT5G04320.2
po11_olive_016519	5;166	5;166	85	-	85	P41210	Complete Sure	Caltractin Atriplex nummularia (Old man saltbush) (Atriplex johnstonii)	AT3G50360.1
po11_olive_016520	27	-	58;61	-	58;61;80;83	Q9SV30	Internal Sure	GATA transcription factor 8 Arabidopsis thaliana (Mouse-ear cress)	AT3G54810.2
po11_olive_016521	15	15	-	-	-	Q84PB3	Internal Sure	Eukaryotic translation initiation factor isoform 4G-1 Oryza sativa subsp. japonica (Rice)	-
po11_olive_016522	102	102	-	-	-	P92523	Internal Sure	Uncharacterized mitochondrial protein AtMg00860 Arabidopsis thaliana (Mouse-ear cress) Mitochondrion	-
po11_olive_016523	8;17;104	8;17	-	-	98	Q9C598-2	N_terminal Putative	2 of Protein ATAF2 OS=Arabidopsis thaliana GN=NAC081	AT5G08790.1
po11_olive_016524	70;132	70	47;84	-	84;94;115	Q8VYP6	Internal Sure	Polynucleotide 5'-hydroxyl-kinase NOL9 Arabidopsis thaliana (Mouse-ear cress)	AT5G11010.2
po11_olive_016527	8	8	-	-	-	A0A022RL67	C_terminal Putative	Uncharacterized protein Erythranthe guttata (Yellow monkey flower) (Mimulus guttatus)	AT5G23590.1
po11_olive_016530	3;17	3;17	-	-	31	A0A022RHU8	C_terminal Putative	Uncharacterized protein Erythranthe guttata (Yellow monkey flower) (Mimulus guttatus)	-
po11_olive_016535	165	-	-	-	-	Q6EVK6	Internal Sure	ATP-dependent helicase BRM Arabidopsis thaliana (Mouse-ear cress)	AT2G46020.2
po11_olive_016536	61	61	-	-	-	P69326	N_terminal Sure	Ubiquitin Triticum aestivum (Wheat)	AT2G36170.1
po11_olive_016537	4;207;212	4;207;212	-	-	-	Q9FMT4	Internal Sure	SWI/SNF complex component SNF12 homolog Arabidopsis thaliana (Mouse-ear cress)	AT5G14170.1
po11_olive_016544	7	7	120	11	11;32;67;79;120	Q6U740	Complete Putative	Allergen Fra e 1 Fraxinus excelsior (European ash)	-
po11_olive_016545	1;72;97	1	-	5	103	Q9ZSA2	C_terminal Putative	Calcium-dependent protein kinase 21 Arabidopsis thaliana (Mouse-ear cress)	AT4G04720.1
po11_olive_016546	23;91	23;91	18;65;93	-	18;65;77;80;93;97	Q8W0Z9	N_terminal Sure	Carbon catabolite repressor protein 4 homolog 1 Arabidopsis thaliana (Mouse-ear cress)	AT3G58560.1
po11_olive_016547	178	178	102;113;151	88	12;50;51;76;102;106;113;130;151;169	K4B119	Internal Sure	Uncharacterized protein Solanum lycopersicum (Tomato) (Lycopersicon esculentum)	AT5G27830.4
po11_olive_016548	82;120	82;120	-	-	118	Q710T7	Internal Sure	Gag-pol polyprotein Populus deltoides (Eastern poplar) (Eastern cottonwood)	-
po11_olive_016549	19	19	14;77	14;23	14;23;77;100	Q3E8Z8	Internal Sure	Putative pectinesterase/pectinesterase inhibitor 28 Arabidopsis thaliana (Mouse-ear cress)	AT5G27870.1
po11_olive_016550	6;130	6;130	-	-	115	P54778	Internal Sure	26S protease regulatory subunit 6B homolog Solanum tuberosum (Potato)	AT5G58290.1
po11_olive_016551	140	-	-	-	20;61;94;108;119;134	A0A022RRP2	N_terminal Sure	Uncharacterized protein Erythranthe guttata (Yellow monkey flower) (Mimulus guttatus)	AT5G44250.1
po11_olive_016552	4	4	-	9;19	-	P60838	Internal Sure	Probable disease resistance protein At1g12280 Arabidopsis thaliana (Mouse-ear cress)	AT1G12280.1
po11_olive_016553	13;73;103	103	112;137	7	112;124;158	Q680Q4-2	N_terminal Sure	2 of E3 SUMO-protein ligase SIZ1 OS=Arabidopsis thaliana GN=SIZ1	AT5G60410.2
po11_olive_016554	1;68;114	1	-	2;8	95;98	P25076	Internal Sure	Cytochrome c1-1, heme protein, mitochondrial Solanum tuberosum (Potato)	AT5G40810.1
po11_olive_016556	83;124	124	38	-	38	P09342	Internal Sure	Acetolactate synthase 1, chloroplastic Nicotiana tabacum (Common tobacco)	AT3G48560.1
po11_olive_016557	33;173;177	33;177	117	-	44;118	Q9SYM5	N_terminal Sure	Probable rhamnose biosynthetic enzyme 1 Arabidopsis thaliana (Mouse-ear cress)	AT1G78570.1
po11_olive_016558	14	14	-	-	-	P0DKG8	C_terminal Sure	Putative GTP diphosphokinase RSH1, chloroplastic Arabidopsis thaliana (Mouse-ear cress)	AT4G02260.1
po11_olive_016561	16;61	16	-	-	-	Q66GR0	C_terminal Putative	Fasciclin-like arabinogalactan protein 17 Arabidopsis thaliana (Mouse-ear cress)	AT5G06390.1
po11_olive_016562	1	1	121	-	121	A0A022Q319	Internal Sure	Uncharacterized protein Erythranthe guttata (Yellow monkey flower) (Mimulus guttatus)	AT4G32140.1
po11_olive_016563	12	12;129	14;111	-	14;195	Q9LEB3	Internal Sure	Polyadenylate-binding protein RBP47 Nicotiana plumbaginifolia (Leadwort-leaved tobacco) (Tex-Mex tobacco)	AT1G47500.1
po11_olive_016566	6;76	6;76	88	-	88	O04209	Internal Sure	Clathrin light chain 2 Arabidopsis thaliana (Mouse-ear cress)	AT2G40060.1
po11_olive_016567	50;126	126	11	125	13;128	A0A061G6C3	C_terminal Putative	Uncharacterized protein Theobroma cacao (Cacao) (Cocoa)	-
po11_olive_016569	4;59	59	191	9	80;82;164;191;192	P29516	Internal Sure	Tubulin beta-8 chain Arabidopsis thaliana (Mouse-ear cress)	AT5G23860.1
po11_olive_016573	6	-	-	-	152;157	Q9SVL6	Complete Sure	Cold-regulated 413 plasma membrane protein 2 Arabidopsis thaliana (Mouse-ear cress)	AT3G50830.1
po11_olive_016575	20;53	-	60;212	60;84	32;60	Q7Y0S0	Internal Sure	Urease accessory protein D Arabidopsis thaliana (Mouse-ear cress)	AT2G35035.1
po11_olive_016576	10;48	10;48	32	12;15;32	15;29	Q9FLM8	Complete Sure	DNA-directed RNA polymerases II, IV and V subunit 12 Arabidopsis thaliana (Mouse-ear cress)	AT5G41010.1
po11_olive_016578	2	2	59	-	-	Q9SL42	Complete Putative	Peptidyl-prolyl cis-trans isomerase Pin1 Arabidopsis thaliana (Mouse-ear cress)	AT2G18040.1
po11_olive_016580	42	42	-	-	23	Q9C5S2	C_terminal Putative	Serine/threonine-protein kinase/endoribonuclease IRE1a Arabidopsis thaliana (Mouse-ear cress)	AT2G17520.1
po11_olive_016581	9;16	9;16	-	-	-	M0TWQ5	C_terminal Sure	Uncharacterized protein Musa acuminata subsp. malaccensis (Wild banana) (Musa malaccensis)	-
po11_olive_016582	132	132	61;92;131	92	51;61;63;92	Q9LF41	Internal Sure	Probable ubiquitin conjugation factor E4 Arabidopsis thaliana (Mouse-ear cress)	AT1G11362.1
po11_olive_016583	21;57	21;57	66	-	66;94	D7T737	Complete Sure	1,2-dihydroxy-3-keto-5-methylthiopentene dioxygenase 1 Vitis vinifera (Grape)	AT5G43850.1
po11_olive_016589	55;59	59	-	-	25	A5B5E2	Internal Sure	Putative uncharacterized protein Vitis vinifera (Grape)	-
po11_olive_016592	3	3	69	-	70	Q6H5U3	C_terminal Putative	Sphingolipid delta(4)-desaturase DES1-like Oryza sativa subsp. japonica (Rice)	AT4G04930.1
po11_olive_016593	78;164	-	123;126;160	1;11	14;18;47;49;63;133;136;151;159;170;173	Q8L649	C_terminal Putative	E3 ubiquitin ligase BIG BROTHER Arabidopsis thaliana (Mouse-ear cress)	AT3G63530.1
po11_olive_016596	3	-	-	-	-	A0A022R7X0	N_terminal Sure	Uncharacterized protein Erythranthe guttata (Yellow monkey flower) (Mimulus guttatus)	AT4G24460.1
po11_olive_016600	4;60;118	118	10	-	-	Q9STW5	Internal Sure	MACPF domain-containing protein At4g24290 Arabidopsis thaliana (Mouse-ear cress)	AT4G24290.2
po11_olive_016601	1;70	1;70	121	5	132	W9QU77	Internal Sure	Uncharacterized protein Morus notabilis.	AT1G02990.3
po11_olive_016603	82;116;169	116;169	-	-	20;130;138;189;191	I3SK67	N_terminal Putative	Uncharacterized protein Medicago truncatula (Barrel medic) (Medicago tribuloides)	-
po11_olive_016608	7	7	-	-	73	Q94A08-3	C_terminal Sure	3 of Probable galactinol--sucrose galactosyltransferase 2 OS=Arabidopsis thaliana GN=RFS2	AT3G57520.1
po11_olive_016609	76;135	76;135	-	-	24;97	Q10BT5	C_terminal Putative	Serine/threonine-protein phosphatase PP2A-2 catalytic subunit Oryza sativa subsp. japonica (Rice)	AT2G42500.1
po11_olive_016610	11	11	5	-	20;26	B9IN79	Internal Sure	Microtubule-associated family protein Populus trichocarpa (Western balsam poplar) (Populus balsamifera subsp. trichocarpa)	AT4G29950.1
po11_olive_016611	8;30;105;158;168;211	8;105;168;211	-	-	65	Q9SJL6	N_terminal Putative	Membrin-11 Arabidopsis thaliana (Mouse-ear cress)	AT2G36900.1
po11_olive_016613	167	-	-	-	17;62;64	A0A022R1I0	N_terminal Sure	Uncharacterized protein Erythranthe guttata (Yellow monkey flower) (Mimulus guttatus)	AT5G15070.2
po11_olive_016621	6;169	6;169	208	-	14;18	Q8S4Y1	Internal Sure	Acetyl-CoA acetyltransferase, cytosolic 1 Arabidopsis thaliana (Mouse-ear cress)	AT5G48230.2
po11_olive_016622	22	22	-	-	-	Q3EBZ2	N_terminal Sure	F-box protein SKIP23 Arabidopsis thaliana (Mouse-ear cress)	AT2G17030.1
po11_olive_016623	172;184	127	-	-	52;60	A0A061DPQ5	Internal Sure	Uncharacterized protein Theobroma cacao (Cacao) (Cocoa)	-
po11_olive_016625	6	6	-	-	-	Q9SYM4	N_terminal Sure	Alpha,alpha-trehalose-phosphate synthase [UDP-forming] 1 Arabidopsis thaliana (Mouse-ear cress)	AT1G78580.1
po11_olive_016627	15	15	177	-	140;153;182	Q9FJD6	Internal Sure	Putative respiratory burst oxidase homolog protein H Arabidopsis thaliana (Mouse-ear cress)	AT5G60010.1
po11_olive_016630	68	-	-	-	-	O81832	N_terminal Sure	G-type lectin S-receptor-like serine/threonine-protein kinase At4g27290 Arabidopsis thaliana (Mouse-ear cress)	AT4G27290.1
po11_olive_016631	147;152;188	147;152;188	47	-	30;39;47;50;116;172	Q8RXE7-3	N_terminal Sure	3 of Probable ADP-ribosylation factor GTPase-activating protein AGD14 OS=Arabidopsis thaliana GN=AGD14	AT4G32630.2
po11_olive_016633	23	23	-	-	-	M5WNR6	N_terminal Putative	Uncharacterized protein Prunus persica (Peach) (Amygdalus persica)	-
po11_olive_016634	127	127	-	-	-	Q9M5K3	Internal Sure	Dihydrolipoyl dehydrogenase 1, mitochondrial Arabidopsis thaliana (Mouse-ear cress)	AT1G48030.1
po11_olive_016635	153	-	44;91	-	44	Q7XUF4	Internal Sure	Cyclin-dependent kinase G-2 Oryza sativa subsp. japonica (Rice)	AT1G67580.1
po11_olive_016640	1	1	-	5	23	Q9C723	Internal Sure	Glutamine-dependent NAD(+) synthetase Arabidopsis thaliana (Mouse-ear cress)	AT1G55090.1
po11_olive_016642	41	-	-	-	-	Q9FJH0	Internal Sure	Ras-related protein RABA1f Arabidopsis thaliana (Mouse-ear cress)	AT5G60860.1
po11_olive_016645	156	156	113	133	28;124;133	Q8GYX0	C_terminal Putative	MOB kinase activator-like 1 Arabidopsis thaliana (Mouse-ear cress)	AT5G45550.1
po11_olive_016650	93	93	65	-	25;31;66	M1BMX3	N_terminal Putative	Uncharacterized protein Solanum tuberosum (Potato)	-
po11_olive_016655	134;175;211	175;211	-	-	107	Q9ZQG9-2	N_terminal Putative	2 of Glucan endo-1,3-beta-glucosidase 14 OS=Arabidopsis thaliana GN=At2g27500	AT2G27500.1
po11_olive_016657	2	2	94	94	58;66;67;94	Q9C6Y3	C_terminal Putative	Cyclin-A1-1 Arabidopsis thaliana (Mouse-ear cress)	AT1G44110.1
po11_olive_016658	1	1	34	3;34	18;21;24;28;31;34;44;54	Q9LK24	C_terminal Putative	F-box protein At3g27290 Arabidopsis thaliana (Mouse-ear cress)	AT3G27290.1
po11_olive_016659	32	-	-	-	-	Q06445	C_terminal Putative	Cysteine proteinase inhibitor Vigna unguiculata (Cowpea)	AT2G40880.1
po11_olive_016662	15	-	74;130	-	74;83;111	F4INP9	Internal Sure	QWRF motif-containing protein 4 Arabidopsis thaliana (Mouse-ear cress)	AT2G24070.1
po11_olive_016663	94;119;148	148	-	-	151	Q9SJE2	C_terminal Putative	Palmitoyl-acyl carrier protein thioesterase, chloroplastic Arabidopsis thaliana (Mouse-ear cress)	AT1G08510.1
po11_olive_016664	107	107	-	-	72;84;116	R7QH95	Internal Sure	Aspartate-semialdehyde dehydrogenase (AsA dehydrogenase) Chondrus crispus (Carragheen moss) (Irish moss)	-
po11_olive_016669	19;208	208	34;155;166	-	31;48;74;77;81;86;155;163;166;177;180;189	Q9SSE9	Internal Sure	Lysine-specific demethylase JMJ25 Arabidopsis thaliana (Mouse-ear cress)	AT3G07610.3
po11_olive_016671	190	190	175	-	80;175	M0ZZ36	C_terminal Putative	Uncharacterized protein Solanum tuberosum (Potato)	AT3G23570.1
po11_olive_016673	71;74	71	-	2	-	A0A022QP00	Complete Sure	Uncharacterized protein Erythranthe guttata (Yellow monkey flower) (Mimulus guttatus)	AT5G49480.1
po11_olive_016677	13;128	13;128	11	6;11	11;12;50	Q9FFZ1	N_terminal Sure	Pheophytinase, chloroplastic Arabidopsis thaliana (Mouse-ear cress)	AT5G13800.2
po11_olive_016680	89	55	-	-	83;126	K4AXT7	Internal Sure	Uncharacterized protein Solanum lycopersicum (Tomato) (Lycopersicon esculentum)	-
po11_olive_016681	58	-	-	-	-	Q96361	N_terminal Sure	ADP-ribosylation factor 1 Brassica rapa subsp. pekinensis (Chinese cabbage) (Brassica pekinensis)	AT2G24765.1
po11_olive_016683	206	206	56	-	56;87	Q67VS7	Internal Sure	Probable mannan synthase 9 Oryza sativa subsp. japonica (Rice)	AT5G03760.1
po11_olive_016685	4	4	-	6	-	Q0D3S3	Internal Sure	Probable GTP-binding protein OBGC1, chloroplastic Oryza sativa subsp. japonica (Rice)	AT1G80770.1
po11_olive_016686	89	-	-	-	-	A0A022Q909	Complete Putative	Uncharacterized protein Erythranthe guttata (Yellow monkey flower) (Mimulus guttatus)	AT1G48200.1
po11_olive_016691	4;26	4	90	-	90	Q8W1S1-2	N_terminal Putative	2 of Digalactosyldiacylglycerol synthase 2, chloroplastic OS=Arabidopsis thaliana GN=DGD2	AT4G00550.1
po11_olive_016695	10	10	101	-	101;135;184	A0A072VGG2	Internal Sure	Ubiquitin-like-specific protease ESD4-like protein Medicago truncatula (Barrel medic) (Medicago tribuloides)	AT1G45180.1
po11_olive_016696	17	17	-	-	31;86	P54260	Internal Sure	Aminomethyltransferase, mitochondrial Solanum tuberosum (Potato)	AT1G11860.1
po11_olive_016698	34	34	-	-	-	Q8W486	Internal Sure	Uncharacterized protein At1g04910 Arabidopsis thaliana (Mouse-ear cress)	AT3G02250.1
po11_olive_016699	11;23	11;23	200	142	73;178;186	A0A022QCX8	C_terminal Sure	Uncharacterized protein Erythranthe guttata (Yellow monkey flower) (Mimulus guttatus)	AT3G47490.1
po11_olive_016701	139	139	58	-	58	F4J7S8	N_terminal Sure	Phosphatidylinositol/phosphatidylcholine transfer protein SFH9 Arabidopsis thaliana (Mouse-ear cress)	AT3G24840.1
po11_olive_016706	21;133	133	-	-	-	Q9ST69	Internal Sure	30S ribosomal protein S5, chloroplastic Spinacia oleracea (Spinach)	AT2G33800.1
po11_olive_016707	37	-	39	-	-	Q9M9C6	N_terminal Sure	Probable protein phosphatase 2C 15 Arabidopsis thaliana (Mouse-ear cress)	AT1G68410.1
po11_olive_016710	115	115	-	103	103	Q9SR02	Internal Sure	Mediator of RNA polymerase II transcription subunit 14 Arabidopsis thaliana (Mouse-ear cress)	AT3G04740.1
po11_olive_016721	117;200	117;200	-	170	11;170	P93749	N_terminal Putative	Probable protein kinase At2g41970 Arabidopsis thaliana (Mouse-ear cress)	AT2G41970.1
po11_olive_016722	77	77	-	12	101;110;122	O81016	Internal Sure	ABC transporter G family member 32 Arabidopsis thaliana (Mouse-ear cress)	AT2G26910.1
po11_olive_016725	6;15	6;15	-	-	74;79	Q6QPJ6	C_terminal Putative	Peroxiredoxin Q, chloroplastic Populus jackii (Balm of Gilead) (Populus deltoides x Populus balsamifera)	AT3G26060.2
po11_olive_016727	3	3	13	12;13	-	Q9ZRD6	N_terminal Putative	VAMP-like protein YKT61 Arabidopsis thaliana (Mouse-ear cress)	AT5G58180.1
po11_olive_016729	59	59	-	-	55;85;160;167	Q9LQI9	N_terminal Sure	Oligouridylate-binding protein 1B Arabidopsis thaliana (Mouse-ear cress)	AT1G17370.1
po11_olive_016730	6	6	-	-	63	Q9LJU7	C_terminal Putative	Purple acid phosphatase 18 Arabidopsis thaliana (Mouse-ear cress)	AT3G20500.1
po11_olive_016732	16	16	-	-	-	P93749	Internal Sure	Probable protein kinase At2g41970 Arabidopsis thaliana (Mouse-ear cress)	AT5G56040.2
po11_olive_016734	6;16;19	6;16;19	38;44	-	38;44;53;82	Q67XW5	Internal Sure	Ubiquitin carboxyl-terminal hydrolase 18 Arabidopsis thaliana (Mouse-ear cress)	AT4G31670.1
po11_olive_016737	12;18;25	12;25	-	-	-	Q8L730	N_terminal Putative	Protein SULFUR DEFICIENCY-INDUCED 2 Arabidopsis thaliana (Mouse-ear cress)	AT1G04770.1
[truncated: 10,979 more rows]
