# Supplementary material for: S-nitroso- and nitro- proteomes in the olive (Olea europaea L.) pollen. Predictive versus experimental data by nano-LC-MS
Source: Data Brief. 2017 Oct 6;15:474–7. doi: 10.1016/j.dib.2017.09.058 (PMC5647517; doi:10.1016/j.dib.2017.09.058)
Supplement: Supplementary file 6 — Supplementary material [file mmc6.xlsx]

## Sheet: Hoja1
	TYR-NITRATION position/s		S-NITROSYLATION position/s
PROTEIN ID	GPS-yno2 (high)	GPS-yno2 (medium)	iSNO_aapair	GPS-sno (high)	SNOSite (high)	FLN HIT	FLN STATUS	FLN DEFINITION	TAIR ORTHOLOG
po11_olive_027901	3;145	3;145	140;143	-	32;34;37;104;108;121;129;140	Q8GUU2	C_terminal Putative	E3 ubiquitin protein ligase RIE1 Arabidopsis thaliana (Mouse-ear cress)	AT1G68070.1
po11_olive_027902	120	120	-	-	-	Q43043	N_terminal Putative	Pectinesterase Petunia integrifolia (Violet-flowered petunia) (Petunia inflata)	AT5G27870.1
po11_olive_027908	113	113	-	-	96;99	Q9FHN8	Internal Sure	Kinesin-like calmodulin-binding protein Arabidopsis thaliana (Mouse-ear cress)	AT5G65930.3
po11_olive_027912	5	5;60;161	-	-	100	Q9LRZ0	Internal Sure	Topless-related protein 2 Arabidopsis thaliana (Mouse-ear cress)	AT3G16830.1
po11_olive_027914	8;171	8;123;171	-	11	25;42;73;159	O49139-2	Internal Sure	2 of Putative DNA (cytosine-5)-methyltransferase CMT1 OS=Arabidopsis thaliana GN=CMT1	AT1G80740.1
po11_olive_027916	11	11	45	-	46	O22907	Internal Sure	DEAD-box ATP-dependent RNA helicase 24 Arabidopsis thaliana (Mouse-ear cress)	AT2G47330.1
po11_olive_027917	10	10	-	-	22;96;97	Q9SFV7	N_terminal Sure	GTP cyclohydrolase 1 Arabidopsis thaliana (Mouse-ear cress)	AT3G07270.1
po11_olive_027922	1;14	1;14	-	-	-	F4I507	Internal Sure	Myosin-3 Arabidopsis thaliana (Mouse-ear cress)	AT1G42680.1
po11_olive_027923	1	1;4	-	-	62	Q9LXT9	Internal Sure	Callose synthase 3 Arabidopsis thaliana (Mouse-ear cress)	AT5G13000.1
po11_olive_027924	13;17	13	76	48	29;82;104	P17093	C_terminal Putative	40S ribosomal protein S11 Glycine max (Soybean) (Glycine hispida)	AT5G23740.1
po11_olive_027925	26;97	26;97	-	-	-	Q9M2K4	C_terminal Putative	Basic leucine zipper 61 Arabidopsis thaliana (Mouse-ear cress)	AT3G58120.1
po11_olive_027928	56	56	63	-	18;20;31;32;33;65	F4I933	C_terminal Putative	Rhodanese-like domain-containing protein 8, chloroplastic Arabidopsis thaliana (Mouse-ear cress)	AT1G17850.2
po11_olive_027934	71	71	-	-	-	Q1XAN1	C_terminal Putative	Sucrose responsive element binding protein Vitis vinifera (Grape)	-
po11_olive_027939	2;6	2;6	11;169	169	11	O22261	Internal Sure	Nicotinamide adenine dinucleotide transporter 1, chloroplastic Arabidopsis thaliana (Mouse-ear cress)	AT2G47490.1
po11_olive_027950	47	18;47;110	-	-	152	Q9FPT1	Internal Sure	Ubiquitin carboxyl-terminal hydrolase 12 Arabidopsis thaliana (Mouse-ear cress)	AT5G06600.1
po11_olive_027951	6	6;94	-	-	135;152;155	Q9FH28	Internal Sure	Chaperone protein dnaJ 49 Arabidopsis thaliana (Mouse-ear cress)	AT4G19590.1
po11_olive_027959	126	81;126;144	-	110	110	Q9FE20	Internal Sure	Serine/threonine-protein kinase PBS1 Arabidopsis thaliana (Mouse-ear cress)	AT5G02800.1
po11_olive_027960	11	11;99;164;172	-	-	38	Q9SR44	Internal Sure	Lysine histidine transporter-like 2 Arabidopsis thaliana (Mouse-ear cress)	AT5G40780.1
po11_olive_027961	88	14;88	-	-	-	B6ETT4	Internal Sure	Synaptotagmin-2 Arabidopsis thaliana (Mouse-ear cress)	AT1G20080.1
po11_olive_027962	21;37	21;37	97	97;118	97;108;118	Q6DBG8	Internal Sure	Probable arabinosyltransferase ARAD1 Arabidopsis thaliana (Mouse-ear cress)	AT1G67410.1
po11_olive_027963	10	10;121	-	-	128;138	Q851R2	Internal Sure	Protein argonaute MEL1 Oryza sativa subsp. japonica (Rice)	-
po11_olive_027965	22;156	22;156	168	-	15	Q67YU0	Internal Sure	Cytokinin dehydrogenase 5 Arabidopsis thaliana (Mouse-ear cress)	AT1G75450.1
po11_olive_027966	6	6	-	-	23;115;121;147	P35133	Complete Putative	Ubiquitin-conjugating enzyme E2 10 Arabidopsis thaliana (Mouse-ear cress)	AT5G53300.1
po11_olive_027971	4;93	4;93	-	-	58	F4JJJ3	Internal Sure	External alternative NAD(P)H-ubiquinone oxidoreductase B3, mitochondrial Arabidopsis thaliana (Mouse-ear cress)	AT4G21490.1
po11_olive_027973	13;145	13;145	87;97	44	44;87;97	Q9ZW07	Internal Sure	Pumilio homolog 1 Arabidopsis thaliana (Mouse-ear cress)	AT2G29200.1
po11_olive_027974	148	148	38;145	11	38;41;57;145	A0A022R7K0	N_terminal Sure	Uncharacterized protein Erythranthe guttata (Yellow monkey flower) (Mimulus guttatus)	AT5G60170.2
po11_olive_027977	29	29	-	-	101;134;145	A0A022PVB8	Internal Sure	Uncharacterized protein Erythranthe guttata (Yellow monkey flower) (Mimulus guttatus)	AT3G57570.2
po11_olive_027984	169	169	154	2	37;118;154	A0A022RLF9	Internal Sure	Enhancer of polycomb-like protein Erythranthe guttata (Yellow monkey flower) (Mimulus guttatus)	AT1G13880.1
po11_olive_027985	6;61	6;61	50;64;136	-	50;64;136	Q9FK33	Internal Sure	Pentatricopeptide repeat-containing protein At5g50390, chloroplastic Arabidopsis thaliana (Mouse-ear cress)	AT5G50390.1
po11_olive_027986	82;142	82;103;142;149	-	-	41;124	P46300	N_terminal Sure	40S ribosomal protein S4 Solanum tuberosum (Potato)	AT5G07090.1
po11_olive_027988	1	-	-	-	62	P93290	N_terminal Putative	Uncharacterized mitochondrial protein AtMg00240 Arabidopsis thaliana (Mouse-ear cress) Mitochondrion	ATMG00240.1
po11_olive_027995	162	162	30;154	154	21;119;128	A0A022QSM9	Internal Sure	Uncharacterized protein Erythranthe guttata (Yellow monkey flower) (Mimulus guttatus)	-
po11_olive_028002	4;36	4;36;68	81;95	-	81;95	P51418	C_terminal Putative	60S ribosomal protein L18a-2 Arabidopsis thaliana (Mouse-ear cress)	AT2G34480.1
po11_olive_028008	7	-	-	-	-	Q1JPL7	Internal Sure	Pectinesterase/pectinesterase inhibitor 18 Arabidopsis thaliana (Mouse-ear cress)	AT1G11580.1
po11_olive_028012	6;11	6;11	-	-	-	Q9FNA2	C_terminal Putative	Polyamine oxidase 1 Arabidopsis thaliana (Mouse-ear cress)	AT5G13700.1
po11_olive_028013	3;166	3;166;169	153	28;153	28;153	R0I0D9	Internal Sure	Uncharacterized protein Capsella rubella.	-
po11_olive_028014	13	13	-	33	35;93	Q06652	Complete Putative	Probable phospholipid hydroperoxide glutathione peroxidase Citrus sinensis (Sweet orange) (Citrus aurantium var. sinensis)	AT4G11600.1
po11_olive_028015	5	5	63	1;4	35;63;153;164	B9RR35	Internal Sure	Zinc ion binding protein, putative Ricinus communis (Castor bean)	AT3G43230.1
po11_olive_028016	116;169	169	-	25	25;102	B4G1E9	Internal Sure	6-phosphogluconate dehydrogenase, decarboxylating Zea mays (Maize)	-
po11_olive_028018	56	56	-	-	-	Q6S4P4	Internal Sure	Transcription factor RF2b Oryza sativa subsp. japonica (Rice)	AT4G38900.1
po11_olive_028019	98	98;167	-	-	88;145	B9HGS4	N_terminal Putative	Uncharacterized protein Populus trichocarpa (Western balsam poplar) (Populus balsamifera subsp. trichocarpa)	-
po11_olive_028021	118	118	9	9	-	K4CVM8	Internal Sure	Uncharacterized protein Solanum lycopersicum (Tomato) (Lycopersicon esculentum)	AT1G03080.1
po11_olive_028023	17;87	17;46;53;87	-	13	13;18	Q9LZK5	N_terminal Sure	DnaJ protein ERDJ3B Arabidopsis thaliana (Mouse-ear cress)	AT3G62600.1
po11_olive_028027	9	9	10	10	11;49;54;79;84;146	Q2V3L3-2	Internal Sure	2 of Uncharacterized zinc finger protein At4g06634 OS=Arabidopsis thaliana GN=At4g06634	AT4G06634.1
po11_olive_028028	5	5	-	1	21;127	S8E0N3	Internal Sure	Uncharacterized protein Genlisea aurea.	AT1G44160.1
po11_olive_028029	8	8	-	-	11;59;95	Q9FQ04	Internal Sure	5'-3' exoribonuclease 4 Arabidopsis thaliana (Mouse-ear cress)	AT1G54490.1
po11_olive_028032	1	1;10	-	-	43	Q9SIP0	C_terminal Putative	Ras-related protein RABA5d Arabidopsis thaliana (Mouse-ear cress)	AT2G43130.1
po11_olive_028033	7	7	-	-	-	Q1PEB4	Internal Sure	Uncharacterized protein At4g04980 Arabidopsis thaliana (Mouse-ear cress)	AT1G11070.1
po11_olive_028035	18	18	26	-	26	Q9SUD8	Internal Sure	Pentatricopeptide repeat-containing protein At4g28010 Arabidopsis thaliana (Mouse-ear cress)	AT4G28010.1
po11_olive_028036	2	2	-	9	14;17;28;31;42;132;139	Q9SYU4	Internal Sure	Peroxisome biogenesis factor 10 Arabidopsis thaliana (Mouse-ear cress)	AT1G18660.4
po11_olive_028038	12	12	-	-	-	A0A022R064	C_terminal Putative	Uncharacterized protein Erythranthe guttata (Yellow monkey flower) (Mimulus guttatus)	AT4G14420.1
po11_olive_028041	24	24	-	-	103	W4ZY51	C_terminal Putative	Uncharacterized protein Triticum aestivum (Wheat)	AT5G11560.1
po11_olive_028042	123;136;145	97;123;136;145	-	-	90	A0A068U5R4	Internal Sure	Coffea canephora DH200=94 genomic scaffold, scaffold_9 Coffea canephora (Robusta coffee)	AT4G25800.1
po11_olive_028043	22	22	-	-	-	Q00624	Internal Sure	L-ascorbate oxidase homolog Brassica napus (Rape)	AT3G13390.1
po11_olive_028044	1	1	-	-	12;18;40	Q64M78	C_terminal Putative	Protein MEI2-like 4 Oryza sativa subsp. japonica (Rice)	AT5G61960.1
po11_olive_028045	1;145	1;145	-	-	104	B0F9L7	C_terminal Putative	Golgin candidate 2 Arabidopsis thaliana (Mouse-ear cress)	AT1G18190.1
po11_olive_028046	13	13	50	3	50;62;97;98;111;155;160	A0A022R3E2	Internal Sure	Uncharacterized protein Erythranthe guttata (Yellow monkey flower) (Mimulus guttatus)	AT5G27400.1
po11_olive_028047	46	46	-	-	-	W5AGE1	Complete Putative	Uncharacterized protein Triticum aestivum (Wheat)	AT5G11170.1
po11_olive_028050	19	19;108;121	64	-	64	A0A022Q7Y5	C_terminal Putative	Uncharacterized protein Erythranthe guttata (Yellow monkey flower) (Mimulus guttatus)	AT4G23940.1
po11_olive_028054	119;152;173	119;152;173	139	3;159	74;75;99;139	Q8VZH2	Internal Sure	Aminopeptidase M1 Arabidopsis thaliana (Mouse-ear cress)	AT4G33090.1
po11_olive_028055	15;38;94	15;38;94	24;169	-	24	Q9LF41	Internal Sure	Probable ubiquitin conjugation factor E4 Arabidopsis thaliana (Mouse-ear cress)	AT5G15400.1
po11_olive_028056	69	69	-	-	-	Q9SUH5	C_terminal Putative	QWRF motif-containing protein 8 Arabidopsis thaliana (Mouse-ear cress)	AT4G30710.1
po11_olive_028058	1	1	-	38;67	38;44;67;79	B0F9L4	Internal Sure	Golgin candidate 6 Arabidopsis thaliana (Mouse-ear cress)	AT3G27530.1
po11_olive_028059	15;101;112;169	15;101;112;165;169	-	-	87;122	Q9FPT1-2	Internal Sure	2 of Ubiquitin carboxyl-terminal hydrolase 12 OS=Arabidopsis thaliana GN=UBP12	AT5G06600.1
po11_olive_028062	3	3	26;82	82	26;78;82;131;137	P43296	C_terminal Putative	Cysteine proteinase RD19a Arabidopsis thaliana (Mouse-ear cress)	AT4G39090.1
po11_olive_028063	173	-	72	-	27;54;60;72;74;103	A0A068TP78	Internal Sure	Coffea canephora DH200=94 genomic scaffold, scaffold_2 Coffea canephora (Robusta coffee)	AT1G72470.1
po11_olive_028068	133	-	122	-	70;82;122	Q9FNY7	Internal Sure	N-glycosylase/DNA lyase OGG1 Arabidopsis thaliana (Mouse-ear cress)	AT1G21710.1
po11_olive_028076	3	3;147;150	-	-	126	F6H3V5	Internal Sure	Putative uncharacterized protein Vitis vinifera (Grape)	AT4G32050.1
po11_olive_028077	13;74	13;50;74;95;166	18	-	18;60	Q00624	Internal Sure	L-ascorbate oxidase homolog Brassica napus (Rape)	AT1G55570.1
po11_olive_028082	21	14	-	-	-	Q8GSA7	C_terminal Putative	Calmodulin-binding transcription activator 3 Arabidopsis thaliana (Mouse-ear cress)	AT2G22300.1
po11_olive_028083	83	83	21;63	21;24	22;25;64;73	Q94CE3	C_terminal Putative	Beta carbonic anhydrase 5, chloroplastic Arabidopsis thaliana (Mouse-ear cress)	AT4G33580.2
po11_olive_028085	3;73;87	3;73;87	110	-	13;110	Q949Q1	N_terminal Putative	Probable galacturonosyltransferase 11 Arabidopsis thaliana (Mouse-ear cress)	AT1G18580.1
po11_olive_028086	5	5;80	-	50	112	Q9LFS8	Internal Sure	Structural maintenance of chromosomes protein 5 Arabidopsis thaliana (Mouse-ear cress)	AT5G15920.1
po11_olive_028087	124	92;124	26	-	26;87	Q9XHM1	Internal Sure	Eukaryotic translation initiation factor 3 subunit C Medicago truncatula (Barrel medic) (Medicago tribuloides)	AT3G56150.1
po11_olive_028090	167	167	90	-	90;113;149	S8DLV4	Internal Sure	Uncharacterized protein Genlisea aurea.	AT3G55200.1
po11_olive_028092	11	11	-	-	22;41	Q9FZJ1	C_terminal Putative	Probable beta-1,4-xylosyltransferase IRX10 Arabidopsis thaliana (Mouse-ear cress)	AT1G27440.1
po11_olive_028093	133	133	-	-	33	Q38942	Internal Sure	Rae1-like protein At1g80670 Arabidopsis thaliana (Mouse-ear cress)	AT1G78070.1
po11_olive_028067_split_1	9	9	-	5	29;35	Q9LV81	Internal Sure	Probable mitochondrial adenine nucleotide transporter BTL3 Arabidopsis thaliana (Mouse-ear cress)	AT3G53940.1
po11_olive_023100	114	114	84	6	35;50;55;56;57;84	Q9AT76-3	N_terminal Putative	3 of Agamous-like MADS-box protein AGL27 OS=Arabidopsis thaliana GN=AGL27	AT5G11960.1
po11_olive_023103	5;149	23;37;149	-	-	-	A0A068U6J2	N_terminal Sure	Coffea canephora DH200=94 genomic scaffold, scaffold_11 Coffea canephora (Robusta coffee)	AT5G43960.1
po11_olive_023106	11	11;59	93;113	-	113;115	Q7XZU3	Internal Sure	Phosphoinositide phosphatase SAC1 Arabidopsis thaliana (Mouse-ear cress)	AT1G22620.1
po11_olive_023107	15	15	115	-	82;94;95;114;115	Q9M658	Internal Sure	Helicase protein MOM1 Arabidopsis thaliana (Mouse-ear cress)	AT1G08060.1
po11_olive_023108	143	143	-	26	26;48	F6I655	N_terminal Putative	Putative uncharacterized protein Vitis vinifera (Grape)	-
po11_olive_023110	101	101	66	13;66	13;66	Q1PEM5-2	C_terminal Putative	2 of Proline-rich receptor-like protein kinase PERK3 OS=Arabidopsis thaliana GN=PERK3	AT4G32710.1
po11_olive_023111	2	2	-	3	31	Q947B7	Internal Sure	(+)-menthofuran synthase Mentha piperita (Peppermint)	AT3G48280.1
po11_olive_023120	9;16;158	9;16;158	-	-	-	Q9FPT1	Internal Sure	Ubiquitin carboxyl-terminal hydrolase 12 Arabidopsis thaliana (Mouse-ear cress)	AT5G06600.1
po11_olive_023122	42;88;151	42;88;151	-	-	-	Q8H107-3	Internal Sure	3 of Dihydrolipoyllysine-residue succinyltransferase component of 2-oxoglutarate dehydrogenase complex 2, mitochondrial OS=Arabidopsis thaliana GN=At4g26910	AT5G55070.1
po11_olive_023125	78	78	-	-	-	E0CSR7	Complete Putative	Putative uncharacterized protein Vitis vinifera (Grape)	AT2G20820.2
po11_olive_023128	109	109	-	65	65	Q94AY3	C_terminal Putative	E3 ubiquitin protein ligase DRIP2 Arabidopsis thaliana (Mouse-ear cress)	AT2G30580.1
po11_olive_023129	17	17	-	5	-	A5A7I7	N_terminal Sure	Calcium-dependent protein kinase 4 Solanum tuberosum (Potato)	AT2G17290.1
po11_olive_023136	40;77;123	40;77;123	-	-	57;143	A0A068VH30	C_terminal Putative	Coffea canephora DH200=94 genomic scaffold, scaffold_769 Coffea canephora (Robusta coffee)	-
po11_olive_023137	9	9	-	-	19;31	Q9FQ09	C_terminal Putative	ATP-dependent DNA helicase 2 subunit KU80 Arabidopsis thaliana (Mouse-ear cress)	AT1G48050.1
po11_olive_023150	18;72	18;72	-	2	-	M1D480	Internal Sure	Uncharacterized protein Solanum tuberosum (Potato)	AT3G23660.2
po11_olive_023151	24;119;163	24;101;119;163	-	-	27;161	Q949Y0	C_terminal Putative	Ubiquitin carboxyl-terminal hydrolase 6 Arabidopsis thaliana (Mouse-ear cress)	AT1G51710.1
po11_olive_023156	53	53	84;92	-	60;65;68;84;92	Q8RX29	C_terminal Putative	RING-H2 finger protein ATL70 Arabidopsis thaliana (Mouse-ear cress)	AT3G20395.1
po11_olive_023158	20	20	-	-	-	A0A022QDX8	N_terminal Sure	Uncharacterized protein Erythranthe guttata (Yellow monkey flower) (Mimulus guttatus)	AT1G03620.1
po11_olive_023162	3;22;29	3;4;22;29	-	-	-	Q8LA53	C_terminal Putative	Methyl-CpG-binding domain-containing protein 2 Arabidopsis thaliana (Mouse-ear cress)	AT5G35330.1
po11_olive_023164	9	9	44	-	44	D7SVA4	C_terminal Sure	Eukaryotic translation initiation factor 3 subunit M Vitis vinifera (Grape)	AT3G02200.2
po11_olive_023168	5	-	26	-	26;71;95	P93733	Internal Sure	Phospholipase D beta 1 Arabidopsis thaliana (Mouse-ear cress)	AT2G42010.1
po11_olive_023170	4;8;119	4;8	-	-	-	O80662	N_terminal Sure	Glutathione S-transferase TCHQD Arabidopsis thaliana (Mouse-ear cress)	AT1G77290.1
po11_olive_023171	2	2	79;162	12;153	12;58;79;96;137;153;162	Q9LYW0	N_terminal Putative	BTB/POZ domain-containing protein At5g03250 Arabidopsis thaliana (Mouse-ear cress)	AT5G03250.1
po11_olive_023172	8	8	35;98	-	35;55;56;98	Q8LFC0	Internal Sure	Isocitrate dehydrogenase [NAD] regulatory subunit 1, mitochondrial Arabidopsis thaliana (Mouse-ear cress)	AT4G35260.1
po11_olive_023175	188	188	118	-	118	M1B4D3	Internal Sure	Uncharacterized protein Solanum tuberosum (Potato)	AT2G24100.1
po11_olive_023176	67	-	19	19	92	Q42540	N_terminal Sure	Ubiquitin-conjugating enzyme E2 7 Arabidopsis thaliana (Mouse-ear cress)	AT5G59300.1
po11_olive_023180	3;23	3;23	-	-	77	Q7XUW4-2	Internal Sure	2 of Potassium channel KOR2 OS=Oryza sativa subsp. japonica GN=Os04g0445000	AT5G35830.1
po11_olive_023183	1;167;170	1;59;167;170	117	16	29;93;114;117	Q710T7	Internal Sure	Gag-pol polyprotein Populus deltoides (Eastern poplar) (Eastern cottonwood)	-
po11_olive_023188	67;79;84	67;79;84	23	23;113	24;45;87	Q9FH28	Internal Sure	Chaperone protein dnaJ 49 Arabidopsis thaliana (Mouse-ear cress)	AT3G14200.1
po11_olive_023190	18	18;92	24	2;24	24	A5B8Y8	C_terminal Putative	Putative uncharacterized protein Vitis vinifera (Grape)	-
po11_olive_023191	80	80	14	79	-	A0A022R1C2	N_terminal Sure	Uncharacterized protein Erythranthe guttata (Yellow monkey flower) (Mimulus guttatus)	AT1G11200.1
po11_olive_023198	6;27	6;27	43	-	23;31	Q9SRM0	N_terminal Putative	RING-H2 finger protein ATL66 Arabidopsis thaliana (Mouse-ear cress)	AT5G45290.2
po11_olive_023202	10	10;46	34	-	17	M1A9U3	C_terminal Putative	Uncharacterized protein Solanum tuberosum (Potato)	AT5G14120.1
po11_olive_023203	2	2	-	3;8	-	Q84M43	Internal Sure	Probable cellulose synthase A catalytic subunit 2 [UDP-forming] Oryza sativa subsp. japonica (Rice)	AT1G03280.1
po11_olive_023204	2	2	11	11	-	O65251	Internal Sure	Flap endonuclease 1 Arabidopsis thaliana (Mouse-ear cress)	AT5G26680.1
po11_olive_023208	48;51	48;51	-	-	-	O65751	C_terminal Putative	40S ribosomal protein SA Cicer arietinum (Chickpea) (Garbanzo)	AT1G72370.1
po11_olive_023209	105	5;32;105	-	-	68;78	A0A068V3Z4	Complete Putative	Coffea canephora DH200=94 genomic scaffold, scaffold_98 Coffea canephora (Robusta coffee)	AT5G03455.1
po11_olive_023211	143;147	86;143;147	-	-	78	Q9LYJ9	N_terminal Sure	DEAD-box ATP-dependent RNA helicase 46 Arabidopsis thaliana (Mouse-ear cress)	AT5G14610.1
po11_olive_023222	1;50	1;50	-	-	-	Q00624	Internal Sure	L-ascorbate oxidase homolog Brassica napus (Rape)	AT1G55560.1
po11_olive_023223	6;49;120	6;49	-	-	-	F4IN23	C_terminal Putative	Basic leucine zipper 34 Arabidopsis thaliana (Mouse-ear cress)	AT1G58110.1
po11_olive_023225	4;63	4;63	-	-	-	Q9MAX3	Internal Sure	Sulfate transporter 1.2 Arabidopsis thaliana (Mouse-ear cress)	AT1G78000.1
po11_olive_023226	18;145	18;145	101	85	101	M1D1D3	Internal Sure	Uncharacterized protein Solanum tuberosum (Potato)	AT1G11870.2
po11_olive_023229	141	141;184	-	-	109	A0A068TSB2	Internal Sure	Coffea canephora DH200=94 genomic scaffold, scaffold_3 Coffea canephora (Robusta coffee)	AT4G15890.1
po11_olive_023238	2;8	2;8	64	-	64;66;93	K4C6I2	Internal Sure	Uncharacterized protein Solanum lycopersicum (Tomato) (Lycopersicon esculentum)	AT3G03810.1
po11_olive_023240	118	118	-	1	12;29;55	Q65WY8	Internal Sure	FACT complex subunit SSRP1-B Oryza sativa subsp. japonica (Rice)	AT3G28730.1
po11_olive_023241	72	-	50	7	12;20;54	A0A022RCX1	C_terminal Putative	Uncharacterized protein Erythranthe guttata (Yellow monkey flower) (Mimulus guttatus)	-
po11_olive_023242	72	72	18	18;150	18;150	Q84K47	Internal Sure	ABC transporter A family member 2 Arabidopsis thaliana (Mouse-ear cress)	AT3G47730.1
po11_olive_023244	6	6	-	3;8	57	A0A022RR83	Internal Sure	Uncharacterized protein Erythranthe guttata (Yellow monkey flower) (Mimulus guttatus)	AT2G21630.1
po11_olive_023245	8	8	40;80	-	40;80	A0A067EA59	Internal Sure	Uncharacterized protein Citrus sinensis (Sweet orange) (Citrus aurantium var. sinensis)	-
po11_olive_023246	37	37	57;84	89	23;35;59;85;89;95;98;110;132	A0A068TPX4	Internal Sure	Coffea canephora DH200=94 genomic scaffold, scaffold_2 Coffea canephora (Robusta coffee)	AT2G25760.2
po11_olive_023248	1;157	1;157	-	11	-	Q944I4	Internal Sure	D-glycerate 3-kinase, chloroplastic Arabidopsis thaliana (Mouse-ear cress)	AT1G80380.2
po11_olive_023253	154	125;154	-	10	-	K4CYT9	N_terminal Sure	Uncharacterized protein Solanum lycopersicum (Tomato) (Lycopersicon esculentum)	AT2G42250.1
po11_olive_023254	129	129	12	12	12	Q6EVK6-2	Internal Sure	2 of ATP-dependent helicase BRM OS=Arabidopsis thaliana GN=BRM	AT2G46020.2
po11_olive_023258	155	123;155	-	20	20;22;52	Q8LAN3	N_terminal Putative	Probable prolyl 4-hydroxylase 4 Arabidopsis thaliana (Mouse-ear cress)	AT5G18900.1
po11_olive_023261	5	5;181	62	-	44;89	A0A022Q521	N_terminal Putative	Uncharacterized protein Erythranthe guttata (Yellow monkey flower) (Mimulus guttatus)	AT3G15690.2
po11_olive_023265	7;170	7;170	152	-	39;44;104;107;152;172	A0A068VB51	Internal Sure	Coffea canephora DH200=94 genomic scaffold, scaffold_180 Coffea canephora (Robusta coffee)	AT3G60850.1
po11_olive_023268	16	16	-	-	-	Q9LDY9	C_terminal Sure	Protein Iojap, chloroplastic Arabidopsis thaliana (Mouse-ear cress)	AT3G12930.1
po11_olive_023269	39;117	31;39;117	-	-	72	Q9SUU5	Complete Sure	Cytochrome b-c1 complex subunit 7-1 Arabidopsis thaliana (Mouse-ear cress)	AT4G32470.1
po11_olive_023272	3;20;150	3;20;150	69	-	70;107	M1AIM5	C_terminal Sure	Uncharacterized protein Solanum tuberosum (Potato)	-
po11_olive_023273	14	14	-	-	-	Q2V3R5	Complete Putative	Putative defensin-like protein 315 Arabidopsis thaliana (Mouse-ear cress)	AT3G33187.1
po11_olive_023274	33	33	-	50	75;100;107	O22286-2	C_terminal Putative	2 of BTB/POZ and MATH domain-containing protein 3 OS=Arabidopsis thaliana GN=BPM3	AT2G39760.1
po11_olive_023276	10;67;124	3;10;67;124	39	-	39;84	Q9AS36	N_terminal Sure	Cyclin-L1-1 Oryza sativa subsp. japonica (Rice)	AT2G26430.1
po11_olive_023280	26;113	25;26;113	-	-	92	Q944N1	Internal Sure	Chromo domain protein LHP1 Solanum lycopersicum (Tomato) (Lycopersicon esculentum)	AT5G17690.1
po11_olive_023281	182	182	31	-	-	Q3E8Z8	Internal Sure	Putative pectinesterase/pectinesterase inhibitor 28 Arabidopsis thaliana (Mouse-ear cress)	AT5G27870.1
po11_olive_023286	134	134	-	-	67;126	Q9FUR2	N_terminal Sure	Type I inositol 1,4,5-trisphosphate 5-phosphatase 2 Arabidopsis thaliana (Mouse-ear cress)	AT4G18010.1
po11_olive_023287	106	106	-	-	123	Q9FF66	N_terminal Putative	Ubiquitin-conjugating enzyme E2 22 Arabidopsis thaliana (Mouse-ear cress)	AT5G05080.1
po11_olive_023288	5	5	-	17	-	M5X801	Internal Sure	Uncharacterized protein Prunus persica (Peach) (Amygdalus persica)	-
po11_olive_023292	121	121	73	-	73	Q05462	Complete Sure	60S ribosomal protein L27 Pisum sativum (Garden pea)	AT4G15000.1
po11_olive_023294	14	14;139	35;70;125	-	35;45;54;70;125	Q9FNG8	Internal Sure	Putative pentatricopeptide repeat-containing protein At5g06400, mitochondrial Arabidopsis thaliana (Mouse-ear cress)	AT5G06400.1
po11_olive_023301	102	35;102	-	-	-	P35016	C_terminal Putative	Endoplasmin homolog Catharanthus roseus (Madagascar periwinkle) (Vinca rosea)	AT4G24190.1
po11_olive_023305	176	176	-	3	62;81;99;104;109;118	Q96321	Internal Sure	Importin subunit alpha-1 Arabidopsis thaliana (Mouse-ear cress)	AT3G06720.1
po11_olive_023309	52	52	-	16	16;24	Q940Y5-2	Internal Sure	2 of Auxin efflux carrier component 7 OS=Arabidopsis thaliana GN=PIN7	-
po11_olive_023310	3;25;28	3;25;28	-	-	-	P10978	Internal Sure	Retrovirus-related Pol polyprotein from transposon TNT 1-94 Nicotiana tabacum (Common tobacco)	-
po11_olive_023311	2	2	-	-	63;85;127	Q9SFG0	Internal Sure	Sugar transport protein 6 Arabidopsis thaliana (Mouse-ear cress)	AT3G56500.1
po11_olive_023312	141	22;141	-	-	36	A0A067EE95	C_terminal Putative	Uncharacterized protein Citrus sinensis (Sweet orange) (Citrus aurantium var. sinensis)	AT4G27600.1
po11_olive_023316	14;18;25;94;116	14;18;25;94;116	-	-	-	O80944-2	Internal Sure	2 of Aldo-keto reductase family 4 member C8 OS=Arabidopsis thaliana GN=AKR4C8	AT2G37760.2
po11_olive_023322	14	14	-	-	15;16	A0A067F0E1	N_terminal Putative	Uncharacterized protein Citrus sinensis (Sweet orange) (Citrus aurantium var. sinensis)	-
po11_olive_023323	184;187	184;187	168	-	120;128;168	Q8L518	Internal Sure	Probable choline kinase 2 Arabidopsis thaliana (Mouse-ear cress)	AT1G74320.1
po11_olive_023327	28	28	-	6	-	I1NDH7	Internal Sure	Uncharacterized protein Glycine max (Soybean) (Glycine hispida)	AT2G32080.1
po11_olive_023328	21	21	84	43;59	40;43;59;72	I1LLP3	C_terminal Putative	SAGA-associated factor 11 Glycine max (Soybean) (Glycine hispida)	AT5G58575.1
po11_olive_023332	2;5	2;5	-	-	52	B9S5J2	Complete Putative	Putative uncharacterized protein Ricinus communis (Castor bean)	AT4G38495.1
po11_olive_023339	187	187	-	-	56;65;136	Q8VZH2	Internal Sure	Aminopeptidase M1 Arabidopsis thaliana (Mouse-ear cress)	AT4G33090.1
po11_olive_023341	8	8	-	-	-	W9R048	Complete Sure	Uncharacterized protein Morus notabilis.	AT4G30010.1
po11_olive_023345	182	182	26;156	8	11;26;64;69;98;139;144;169;174	Q2V3L3	N_terminal Sure	Uncharacterized zinc finger protein At4g06634 Arabidopsis thaliana (Mouse-ear cress)	AT4G06634.1
po11_olive_023358	5;126	5;126	-	106	98;106;129	P09469	Internal Sure	V-type proton ATPase catalytic subunit A Daucus carota (Wild carrot)	AT1G78900.1
po11_olive_023359	47;50	47;50;81	-	17;136	17;89;136	A0A022S280	Internal Sure	Pectinesterase Erythranthe guttata (Yellow monkey flower) (Mimulus guttatus)	-
po11_olive_023360	46;83	46;83	51	-	51	P29162	Internal Sure	L-ascorbate oxidase homolog Nicotiana tabacum (Common tobacco)	AT3G13400.1
po11_olive_023361	2;6	2;6	37	16;132	16;20;37;42;80	Q9FJX5-2	C_terminal Putative	2 of BTB/POZ and TAZ domain-containing protein 4 OS=Arabidopsis thaliana GN=BT4	AT5G67480.2
po11_olive_023363	183	78;183	23;86;158	127	23	A5B0M2	Internal Sure	Putative uncharacterized protein Vitis vinifera (Grape)	-
po11_olive_023364	2;20;99	2;20;99	137	-	54;138	P53536	Internal Sure	Alpha-1,4 glucan phosphorylase L isozyme, chloroplastic/amyloplastic Vicia faba (Broad bean) (Faba vulgaris)	AT3G29320.1
po11_olive_023367	7;174	7;174	-	2	11;81;133	A0A068UNQ1	Internal Sure	Coffea canephora DH200=94 genomic scaffold, scaffold_43 Coffea canephora (Robusta coffee)	AT3G57630.1
po11_olive_023372	151	151	-	-	-	Q9LFE4	Internal Sure	WEB family protein At5g16730, chloroplastic Arabidopsis thaliana (Mouse-ear cress)	AT5G16730.1
po11_olive_023376	28	28	-	-	27;90;95;110	Q96321	Internal Sure	Importin subunit alpha-1 Arabidopsis thaliana (Mouse-ear cress)	AT3G06720.1
po11_olive_023378	1	1	-	-	-	Q9M2T1	Internal Sure	AP3-complex subunit beta-A Arabidopsis thaliana (Mouse-ear cress)	AT3G55480.2
po11_olive_023380	99	99	64	-	19;23;64	O80765	Internal Sure	Pantothenate kinase 1 Arabidopsis thaliana (Mouse-ear cress)	AT1G60440.1
po11_olive_023382	108	4;108	-	120	-	A0SPJ4	Internal Sure	NAC transcription factor NAM-B1 Triticum dicoccoides (Wild emmer) (Triticum turgidum subsp. dicoccoides)	AT5G64530.1
po11_olive_023384	8;11;17	8;11;17	-	27	-	Q9LY51	N_terminal Putative	Phosphoinositide phospholipase C 7 Arabidopsis thaliana (Mouse-ear cress)	AT3G55940.1
po11_olive_023385	14	14;151	-	-	30	Q39433	N_terminal Sure	Ras-related protein RAB1BV Beta vulgaris (Sugar beet)	AT3G46060.1
po11_olive_023386	119;160	67;119;160	85	-	73;110	Q8L7U5	Internal Sure	Serine/threonine-protein phosphatase BSL1 Arabidopsis thaliana (Mouse-ear cress)	AT4G03080.1
po11_olive_023387	14;74;149;155	14;74;92;101;149;155	-	-	-	Q9M2Z4	N_terminal Sure	Membrane steroid-binding protein 2 Arabidopsis thaliana (Mouse-ear cress)	AT3G48890.1
po11_olive_023391	77	77	26	26	26;48;66;68	O49323	Internal Sure	Cellulose synthase-like protein D1 Arabidopsis thaliana (Mouse-ear cress)	AT2G33100.1
po11_olive_023392	56	56	-	4;5	73;84	Q8W4I7	N_terminal Sure	Calcium-dependent protein kinase 13 Arabidopsis thaliana (Mouse-ear cress)	AT3G51850.1
po11_olive_023142_split_1	18;26;63	18;26;63;108	31;73	73	31;73	P29162	Internal Sure	L-ascorbate oxidase homolog Nicotiana tabacum (Common tobacco)	AT1G55560.1
po11_olive_018901	7;17;70	7;17;70;126	-	-	-	O49403	N_terminal Sure	Heat stress transcription factor A-4a Arabidopsis thaliana (Mouse-ear cress)	AT4G18880.1
po11_olive_018905	91	91	-	18;123	-	Q5W7F2	N_terminal Sure	ADP-ribosylation factor GTPase-activating protein AGD3 Arabidopsis thaliana (Mouse-ear cress)	AT5G13300.1
po11_olive_018912	32	32;94	-	-	29	A0A022QD33	Internal Sure	Uncharacterized protein Erythranthe guttata (Yellow monkey flower) (Mimulus guttatus)	AT1G77550.1
po11_olive_018917	19	186	71	-	76	F6HKB7	N_terminal Sure	Putative uncharacterized protein Vitis vinifera (Grape)	AT5G03430.1
po11_olive_018919	182	182	134;164	-	59;62;69;97;99;102;134;140;164	P18616	N_terminal Putative	DNA-directed RNA polymerase II subunit 1 Arabidopsis thaliana (Mouse-ear cress)	AT4G35800.1
po11_olive_018924	101;143	92;101;143	-	1	-	U5GFS7	Internal Sure	Uncharacterized protein Populus trichocarpa (Western balsam poplar) (Populus balsamifera subsp. trichocarpa)	-
po11_olive_018925	161	161	-	-	-	A0A022RIT1	N_terminal Sure	Uncharacterized protein Erythranthe guttata (Yellow monkey flower) (Mimulus guttatus)	-
po11_olive_018926	6;126	6;126	13;29	-	15;32;79	Q84V22	Internal Sure	Phosphatidylserine decarboxylase proenzyme 1, mitochondrial Arabidopsis thaliana (Mouse-ear cress)	AT4G16700.1
po11_olive_018937	174;179	174;179	66	-	66	Q42510	Internal Sure	ARF guanine-nucleotide exchange factor GNOM Arabidopsis thaliana (Mouse-ear cress)	AT1G13980.1
po11_olive_018939	19	19	-	-	-	Q9FNP8	Complete Sure	40S ribosomal protein S19-3 Arabidopsis thaliana (Mouse-ear cress)	AT5G61170.1
po11_olive_018943	87;180	87;180	190	10;191	27;37;40;191	Q00IB6	Internal Sure	RNA polymerase II C-terminal domain phosphatase-like 4 Arabidopsis thaliana (Mouse-ear cress)	AT5G58003.1
po11_olive_018947	17;20	17;20;40	14	14	14	Q9SF29	N_terminal Sure	Syntaxin-71 Arabidopsis thaliana (Mouse-ear cress)	AT3G09740.1
po11_olive_018948	70;104;105	70;104;105	50	50	50	P51567	Internal Sure	Serine/threonine-protein kinase AFC2 Arabidopsis thaliana (Mouse-ear cress)	AT4G24740.1
po11_olive_018961	85;102	85;102	-	-	-	K4BU79	N_terminal Sure	Uncharacterized protein Solanum lycopersicum (Tomato) (Lycopersicon esculentum)	-
po11_olive_018963	4;191	4;191	150;177;196	-	17;45;53;169;180	Q40359	Internal Sure	PHD finger protein Alfin1 Medicago sativa (Alfalfa)	AT2G02470.1
po11_olive_018965	21	21	-	-	46;57;72;83;107	Q9SRM5	C_terminal Putative	GDSL esterase/lipase CPRD49 Arabidopsis thaliana (Mouse-ear cress)	AT3G11210.1
po11_olive_018971	6;202	6;191;202	-	-	21	A5AJG2	Internal Sure	Putative uncharacterized protein Vitis vinifera (Grape)	-
po11_olive_018973	7	7	-	-	-	Q9FPW4	N_terminal Putative	Probable NOT transcription complex subunit VIP2 Arabidopsis thaliana (Mouse-ear cress)	AT1G07705.2
po11_olive_018974	46	46;132	124	124	124	O65719	Internal Sure	Heat shock 70 kDa protein 3 Arabidopsis thaliana (Mouse-ear cress)	AT3G09440.1
po11_olive_018978	8	8	119	62;112	62;88;112;119	F4JLI5	Internal Sure	Xanthine dehydrogenase 2 Arabidopsis thaliana (Mouse-ear cress)	AT4G34900.1
po11_olive_018981	18;147	18;147	-	-	-	Q04088	Internal Sure	Probable transcription factor PosF21 Arabidopsis thaliana (Mouse-ear cress)	AT1G06070.1
po11_olive_018982	15;66	15;66;136	-	-	-	M0ZVV1	Internal Sure	Uncharacterized protein Solanum tuberosum (Potato)	AT3G01160.1
po11_olive_018984	19	19	11	11	11	A0A022RWN5	Internal Sure	Uncharacterized protein Erythranthe guttata (Yellow monkey flower) (Mimulus guttatus)	AT3G50590.1
po11_olive_018986	31	31	-	12	12;14	Q93VG8	C_terminal Putative	DeSI-like protein At4g17486 Arabidopsis thaliana (Mouse-ear cress)	AT4G17486.1
po11_olive_018991	33;40	33;40	-	-	-	O22969	Complete Sure	Uncharacterized protein At2g34160 Arabidopsis thaliana (Mouse-ear cress)	AT1G29250.1
po11_olive_018996	7	7;85	-	-	-	A0A068TU79	Internal Sure	Coffea canephora DH200=94 genomic scaffold, scaffold_4 Coffea canephora (Robusta coffee)	AT4G21660.2
po11_olive_018997	189	43;189	71	-	17;71;86;127;155	Q9C516	Internal Sure	Extra-large guanine nucleotide-binding protein 3 Arabidopsis thaliana (Mouse-ear cress)	AT1G31930.1
po11_olive_018999	27	27	-	-	-	M1B9P4	Internal Sure	Uncharacterized protein Solanum tuberosum (Potato)	AT1G10510.1
po11_olive_019003	189	189	8;147	-	24;84;147	Q05001	C_terminal Sure	NADPH--cytochrome P450 reductase Catharanthus roseus (Madagascar periwinkle) (Vinca rosea)	AT4G30210.1
po11_olive_019004	10;58;71	10;58	111	112	96;112	Q3EBF7	Internal Sure	Delta(8)-fatty-acid desaturase 2 Arabidopsis thaliana (Mouse-ear cress)	AT2G46210.1
po11_olive_019005	89	89	134	41;73	41;73;134	Q9LS28	N_terminal Sure	Transcription factor GTE12 Arabidopsis thaliana (Mouse-ear cress)	AT5G46550.1
po11_olive_019007	7;35	7;35	23;68;151;158	-	23;68;98;99;151;158	A0A068UQF5	Internal Sure	Coffea canephora DH200=94 genomic scaffold, scaffold_46 Coffea canephora (Robusta coffee)	-
po11_olive_019009	25	25	-	-	-	Q9ZVT9	N_terminal Sure	C2 and GRAM domain-containing protein At1g03370 Arabidopsis thaliana (Mouse-ear cress)	AT1G03370.1
po11_olive_019013	178;181;192	181;192;200	-	-	59	Q40665	Internal Sure	Tubulin beta-3 chain Oryza sativa subsp. japonica (Rice)	AT1G75780.1
po11_olive_019016	3	3	-	-	82	A0A022RD38	Internal Sure	Uncharacterized protein Erythranthe guttata (Yellow monkey flower) (Mimulus guttatus)	AT4G38640.1
po11_olive_019019	10	10	-	-	35	Q9SD81	Internal Sure	Glycerophosphodiester phosphodiesterase GDPD6 Arabidopsis thaliana (Mouse-ear cress)	AT5G08030.1
po11_olive_019021	9;197	9;197	-	-	104;111	Q9C5S9	Internal Sure	Cysteine-rich receptor-like protein kinase 6 Arabidopsis thaliana (Mouse-ear cress)	AT1G70740.1
po11_olive_019024	140	140	27;77;113	13	11;13;27;48;57;77;113	Q6DR10-2	Internal Sure	2 of Protein trichome birefringence-like 43 OS=Arabidopsis thaliana GN=TBL43	AT1G29050.1
po11_olive_019025	16	3;16	69;90	-	13	Q6L3Y2	Internal Sure	Putative late blight resistance protein homolog R1B-11 Solanum demissum (Wild potato)	-
po11_olive_019026	81;116	81;116	118	-	68;94;106	Q8L7I1	N_terminal Sure	Uncharacterized protein At4g10930 Arabidopsis thaliana (Mouse-ear cress)	AT4G10930.1
po11_olive_019028	23	-	93	-	93;108;115	Q9LHE9	Internal Sure	Myosin-1 Arabidopsis thaliana (Mouse-ear cress)	AT1G42680.1
po11_olive_019031	13;158;198	13;158;198	42	14;42	14;42	Q9FX64	N_terminal Sure	Homologous-pairing protein 2 homolog Arabidopsis thaliana (Mouse-ear cress)	AT1G13330.1
po11_olive_019035	73;109	73;109	106;142	-	106;117;142	A0A068U0A6	C_terminal Putative	Coffea canephora DH200=94 genomic scaffold, scaffold_7 Coffea canephora (Robusta coffee)	AT5G56550.1
po11_olive_019036	13	11;13	-	-	-	O64477	Internal Sure	G-type lectin S-receptor-like serine/threonine-protein kinase At2g19130 Arabidopsis thaliana (Mouse-ear cress)	AT2G19130.1
po11_olive_019039	5;17;96	5;17;96	-	2;12	14	Q9FM19	C_terminal Putative	Hypersensitive-induced response protein 1 Arabidopsis thaliana (Mouse-ear cress)	AT5G62740.1
po11_olive_019040	47	47;50	-	-	-	M1CIE6	C_terminal Putative	Uncharacterized protein Solanum tuberosum (Potato)	AT5G50740.3
po11_olive_019041	167	167	129	-	72;129	O80722	C_terminal Putative	Pectinesterase 4 Arabidopsis thaliana (Mouse-ear cress)	AT2G47030.1
po11_olive_019042	1	1	93	-	95;121	Q42707	Internal Sure	Furostanol glycoside 26-O-beta-glucosidase Cheilocostus speciosus (Crepe ginger) (Costus speciosus)	AT2G44480.1
po11_olive_019051	49	49	-	-	51;56;78;114	V5NXB1	Internal Sure	Ethylene insensitive 3 Coffea arabica (Arabian coffee)	-
po11_olive_019057	16	16	-	-	78	A9T682	C_terminal Putative	EF1Bgamma class glutathione S-transferase Physcomitrella patens subsp. patens (Moss)	-
po11_olive_019060	1;98;103	1;78;98;103;117	-	-	60;65;87;91;101	A0A022QA78	Complete Putative	Uncharacterized protein Erythranthe guttata (Yellow monkey flower) (Mimulus guttatus)	AT1G48440.1
po11_olive_019061	11	11;13;92	98	9;98	17;101	A0A022QV20	C_terminal Putative	Uncharacterized protein Erythranthe guttata (Yellow monkey flower) (Mimulus guttatus)	AT2G16460.1
po11_olive_019062	4	4	49	-	26;97	Q9FPT1-2	Internal Sure	2 of Ubiquitin carboxyl-terminal hydrolase 12 OS=Arabidopsis thaliana GN=UBP12	AT5G06600.1
po11_olive_019067	3;45	3;45	-	-	-	Q8L586	C_terminal Putative	Uncharacterized membrane protein At4g09580 Arabidopsis thaliana (Mouse-ear cress)	AT4G09580.1
po11_olive_019068	3	3	5	5	16;66;92;124	Q9SSE9	Internal Sure	Lysine-specific demethylase JMJ25 Arabidopsis thaliana (Mouse-ear cress)	AT1G11950.1
po11_olive_019069	151	151	-	-	37;48;53;109;118;183	O82039	Internal Sure	Probable UDP-N-acetylglucosamine--peptide N-acetylglucosaminyltransferase SPINDLY Petunia hybrida (Petunia)	AT3G11540.1
po11_olive_019072	99	99	-	1	37	Q94EI9	C_terminal Sure	Probable sugar phosphate/phosphate translocator At3g14410 Arabidopsis thaliana (Mouse-ear cress)	AT3G14410.1
po11_olive_019073	5;195	5;195	-	-	36;53;98	D0N4E2	Internal Sure	Serine/threonine-protein kinase PKZ1 Phytophthora infestans (strain T30-4) (Potato late blight fungus)	AT5G18190.1
po11_olive_019079	9;135	3;9	-	150	44	A0A022S2I0	Internal Sure	Uncharacterized protein Erythranthe guttata (Yellow monkey flower) (Mimulus guttatus)	AT5G48520.1
po11_olive_019080	145	145	-	-	45;80	O22478	Internal Sure	Importin subunit alpha Solanum lycopersicum (Tomato) (Lycopersicon esculentum)	AT4G16143.1
po11_olive_019085	2	2;175	22	-	22;133	A0A061EHI7	Internal Sure	Glycosyl hydrolase family 81 protein Theobroma cacao (Cacao) (Cocoa)	AT5G15870.1
po11_olive_019086	16	16	80	8	11;30;80;126	Q9M8Z7-2	Internal Sure	2 of Sterol 3-beta-glucosyltransferase UGT80A2 OS=Arabidopsis thaliana GN=UGT80A2	AT5G24750.1
po11_olive_019087	22	22	8;88	-	88	A0A068UFP2	Internal Sure	Coffea canephora DH200=94 genomic scaffold, scaffold_26 Coffea canephora (Robusta coffee)	-
po11_olive_019092	50	50	129	-	82;98	A0A022QGT8	Internal Sure	Uncharacterized protein Erythranthe guttata (Yellow monkey flower) (Mimulus guttatus)	AT4G29790.1
po11_olive_019094	93	4;93	26;49	7	26;49	Q10CJ2	Complete Putative	Eukaryotic translation initiation factor 5A-2, putative, expressed Oryza sativa subsp. japonica (Rice)	AT1G13950.1
po11_olive_019095	5;48	5;6;48;52	-	-	29	P13447	Internal Sure	Anther-specific protein LAT52 Solanum lycopersicum (Tomato) (Lycopersicon esculentum)	AT5G45880.1
po11_olive_019096	26	26	-	2	-	O04425	Internal Sure	Flowering time control protein FCA Arabidopsis thaliana (Mouse-ear cress)	AT1G48440.1
po11_olive_019097	30	30;198	-	-	29;131;167;182	Q94CD5	Internal Sure	Ubiquitin-like modifier-activating enzyme atg7 Arabidopsis thaliana (Mouse-ear cress)	AT5G45900.1
po11_olive_019101	129	129	-	-	170	O23372	Internal Sure	Probable histone-lysine N-methyltransferase ATXR3 Arabidopsis thaliana (Mouse-ear cress)	AT4G15180.1
po11_olive_019103	201	201	-	-	131	Q9LZI2	Internal Sure	UDP-glucuronic acid decarboxylase 2 Arabidopsis thaliana (Mouse-ear cress)	AT3G62830.1
po11_olive_019104	126	9;17;126	-	-	124	Q8H191	Internal Sure	Probable polyamine oxidase 4 Arabidopsis thaliana (Mouse-ear cress)	AT1G65840.1
po11_olive_019109	17;40	17;40	-	14	-	Q9SF29	N_terminal Sure	Syntaxin-71 Arabidopsis thaliana (Mouse-ear cress)	AT3G09740.1
po11_olive_019110	11	11	96;132	-	96;132	Q6JB11	N_terminal Putative	Protein MATERNALLY EXPRESSED GENE 5 Zea mays (Maize)	AT1G76940.1
po11_olive_019111	2;14	2;14	-	-	-	Q9SZH2	C_terminal Putative	Peroxidase 43 Arabidopsis thaliana (Mouse-ear cress)	AT4G25980.1
po11_olive_019114	7	7	83	-	41;62;73;81;83	Q9LPL4	C_terminal Putative	F-box protein SKP2A Arabidopsis thaliana (Mouse-ear cress)	AT1G21410.1
po11_olive_019119	52	52	-	-	138	Q9LDA7	N_terminal Sure	Probable protein phosphatase 2C 39 Arabidopsis thaliana (Mouse-ear cress)	AT3G15260.1
po11_olive_019123	35	35	52	10	78;126;143;176	Q8L736	Internal Sure	F-box/kelch-repeat protein SKIP11 Arabidopsis thaliana (Mouse-ear cress)	AT2G02870.1
po11_olive_019125	1	1	-	-	-	Q38869	C_terminal Putative	Calcium-dependent protein kinase 4 Arabidopsis thaliana (Mouse-ear cress)	AT4G09570.1
po11_olive_019127	18	18	21	3	21;87;100	M1BEU7	Complete Sure	Uncharacterized protein Solanum tuberosum (Potato)	-
po11_olive_019134	13;133	13;133	-	-	-	Q9FY06	Internal Sure	Inner membrane protein PPF-1, chloroplastic Pisum sativum (Garden pea)	AT2G28800.1
po11_olive_019135	18;21	18;21	-	-	-	P92519	C_terminal Putative	Uncharacterized mitochondrial protein AtMg00810 Arabidopsis thaliana (Mouse-ear cress) Mitochondrion	ATMG00810.1
po11_olive_019136	103	103	-	-	62	Q9LRP2	Internal Sure	Probable sugar phosphate/phosphate translocator At3g17430 Arabidopsis thaliana (Mouse-ear cress)	AT3G17430.1
po11_olive_019137	155	155	84	3;91	86;93	Q41142	C_terminal Putative	Phospholipase D alpha 1 Ricinus communis (Castor bean)	AT3G15730.1
po11_olive_019142	114	114	-	-	55	P21342	Internal Sure	Pyrophosphate--fructose 6-phosphate 1-phosphotransferase subunit alpha Solanum tuberosum (Potato)	AT1G20950.1
po11_olive_019143	167	167	-	-	151	A0A022S1P1	Complete Sure	Uncharacterized protein Erythranthe guttata (Yellow monkey flower) (Mimulus guttatus)	AT2G47770.1
po11_olive_019146	4;76;92	1;4;92;130	26	-	26;127	A0A068UN84	Internal Sure	Coffea canephora DH200=94 genomic scaffold, scaffold_36 Coffea canephora (Robusta coffee)	AT5G59500.1
po11_olive_019153	15	15	-	-	-	O81821	N_terminal Sure	Heat stress transcription factor A-1b Arabidopsis thaliana (Mouse-ear cress)	AT5G16820.1
po11_olive_019155	82	82	-	-	76;105	Q9XGM1	N_terminal Sure	V-type proton ATPase subunit D Arabidopsis thaliana (Mouse-ear cress)	AT3G58730.1
po11_olive_019157	8	8	128	180	14;28;53;54;132;139;160;184	Q9FMJ0	Internal Sure	Phosphatidylinositol 4-kinase beta 1 Arabidopsis thaliana (Mouse-ear cress)	AT5G64070.1
po11_olive_019159	28	-	-	-	-	Q9SID3-2	C_terminal Putative	2 of Hydroxyacylglutathione hydrolase 2, mitochondrial OS=Arabidopsis thaliana GN=At2g31350	AT2G31350.1
po11_olive_019160	38;49;69	38;49;69	79	-	22;79	A0A022RZ05	C_terminal Putative	Uncharacterized protein Erythranthe guttata (Yellow monkey flower) (Mimulus guttatus)	-
po11_olive_019161	127	40;127	-	-	24;132;186	Q9LZX8	Internal Sure	Brefeldin A-inhibited guanine nucleotide-exchange protein 2 Arabidopsis thaliana (Mouse-ear cress)	AT3G60860.1
po11_olive_019164	11	11;82	22	-	22	Q9FZ48-2	Complete Putative	2 of Ubiquitin-conjugating enzyme E2 36 OS=Arabidopsis thaliana GN=UBC36	AT1G16890.3
po11_olive_019167	17	17	-	-	-	P10978	Internal Sure	Retrovirus-related Pol polyprotein from transposon TNT 1-94 Nicotiana tabacum (Common tobacco)	-
po11_olive_019168	101	101;115	35	7	35;106	A0A022RII2	C_terminal Putative	Uncharacterized protein Erythranthe guttata (Yellow monkey flower) (Mimulus guttatus)	-
po11_olive_019171	159;162	159;162	52	-	52;62;116;120;136	F4J3T8	C_terminal Putative	Phosphatidylinositol-3-phosphatase myotubularin-1 Arabidopsis thaliana (Mouse-ear cress)	AT3G10550.1
po11_olive_019173	201	201	142;163	125;191	105;125;142;160;163;191	A0A022RSX1	N_terminal Putative	Uncharacterized protein Erythranthe guttata (Yellow monkey flower) (Mimulus guttatus)	-
po11_olive_019174	7	7	-	-	49;107	A2Q1V6	Internal Sure	Cysteine protease ATG4 Medicago truncatula (Barrel medic) (Medicago tribuloides)	AT3G59950.1
po11_olive_019177	1;45	1;45	-	-	17	A8MS41-5	Internal Sure	5 of Carbon catabolite repressor protein 4 homolog 4 OS=Arabidopsis thaliana GN=CCR4-4	AT1G31500.4
po11_olive_019179	13;201	13;201	53;94;143	-	53;59;94;129;145;173	Q05967	Internal Sure	Polygalacturonase Nicotiana tabacum (Common tobacco)	AT3G07820.1
po11_olive_019182	7	7;134	85	5	65;85;121	F4I037	Internal Sure	Protein trichome berefringence-like 7 Arabidopsis thaliana (Mouse-ear cress)	AT1G48880.1
po11_olive_019189	8	8	-	29	19	M5W4Z8	Complete Sure	Uncharacterized protein Prunus persica (Peach) (Amygdalus persica)	AT3G55240.1
po11_olive_019190	9	9	-	-	-	Q9FUY2	N_terminal Sure	Transcriptional corepressor LEUNIG Arabidopsis thaliana (Mouse-ear cress)	AT4G32551.2
po11_olive_019192	41	38;41	-	3	20	Q9ZW07	Internal Sure	Pumilio homolog 1 Arabidopsis thaliana (Mouse-ear cress)	AT2G29200.1
po11_olive_019194	10;135	10;135	42	-	69;90	Q9C701	Internal Sure	Mitotic checkpoint protein BUB3.2 Arabidopsis thaliana (Mouse-ear cress)	AT1G49910.1
po11_olive_019197	4;16	16;43	-	-	-	Q9SHG6	N_terminal Sure	Septin and tuftelin-interacting protein 1 homolog 1 Arabidopsis thaliana (Mouse-ear cress)	AT1G17070.1
po11_olive_019198	8	8	-	14	-	Q9FX97	C_terminal Putative	Putative fucosyltransferase-like protein Arabidopsis thaliana (Mouse-ear cress)	AT1G49710.1
po11_olive_019107_split_0	3	3	-	-	39	P35338	Internal Sure	Exopolygalacturonase Zea mays (Maize)	AT3G07820.1
po11_olive_016201	47	47	-	77;171	77;103;171	A0A068TLM3	C_terminal Putative	Coffea canephora DH200=94 genomic scaffold, scaffold_1 Coffea canephora (Robusta coffee)	-
po11_olive_016202	2;17	2;17	-	-	54;81	Q9FFU6	Internal Sure	Cytochrome b561, DM13 and DOMON domain-containing protein At5g54830 Arabidopsis thaliana (Mouse-ear cress)	AT5G54830.1
po11_olive_016207	7;22;88;121	7;22;121	-	-	-	Q38859	Complete Sure	DNA-directed RNA polymerases II, IV and V subunit 11 Arabidopsis thaliana (Mouse-ear cress)	AT3G52090.2
po11_olive_016208	1;8	1;8	-	-	48	M1D605	Complete Putative	Uncharacterized protein Solanum tuberosum (Potato)	AT1G15780.1
po11_olive_016209	24	24	-	-	74	A0A068UZW1	Complete Sure	Coffea canephora DH200=94 genomic scaffold, scaffold_77 Coffea canephora (Robusta coffee)	AT4G38495.1
po11_olive_016213	153	106;153	62;138;166	2;167	63;80;139;142	A0A022RUS2	C_terminal Putative	Uncharacterized protein Erythranthe guttata (Yellow monkey flower) (Mimulus guttatus)	AT5G66010.1
po11_olive_016215	86	86;98	55	-	57;88	Q84JM4	Internal Sure	Topless-related protein 3 Arabidopsis thaliana (Mouse-ear cress)	AT5G27030.2
po11_olive_016217	17	17	13	13	13;42	Q94CL8	N_terminal Sure	Probable protein phosphatase 2C 48 Arabidopsis thaliana (Mouse-ear cress)	AT3G55050.1
po11_olive_016225	44;89	32;44;89	70;129	-	70;100;130;185	P10978	C_terminal Putative	Retrovirus-related Pol polyprotein from transposon TNT 1-94 Nicotiana tabacum (Common tobacco)	-
po11_olive_016230	98	98	-	5	18;22;36;60	Q9LU41	Internal Sure	Calcium-transporting ATPase 9, plasma membrane-type Arabidopsis thaliana (Mouse-ear cress)	AT3G21180.1
po11_olive_016231	23	23	-	-	-	Q9FJ98	Complete Putative	DNA-directed RNA polymerases II, IV and V subunit 6A Arabidopsis thaliana (Mouse-ear cress)	AT5G51940.1
po11_olive_016232	114	114	-	4;10	118;121	Q8LCT3	N_terminal Putative	Thioredoxin-like 2-2, chloroplastic Arabidopsis thaliana (Mouse-ear cress)	AT4G29670.2
po11_olive_016234	83	83	28	-	28	Q94AP0	Internal Sure	Allantoinase Arabidopsis thaliana (Mouse-ear cress)	AT4G04955.1
po11_olive_016236	73	73	67	-	67	Q9M1K2	Internal Sure	Phosphatidylinositol 4-phosphate 5-kinase 4 Arabidopsis thaliana (Mouse-ear cress)	AT3G56960.1
po11_olive_016237	116;136;143	116;136;143	-	-	-	Q9AT35	Complete Sure	60S ribosomal protein L23a Daucus carota (Wild carrot)	AT2G39460.1
po11_olive_016238	101	75	-	-	38;51	Q41630	N_terminal Sure	ADP,ATP carrier protein 2, mitochondrial Triticum aestivum (Wheat)	AT4G28390.1
po11_olive_016239	163	134;163	-	10	171	Q8GZ63	N_terminal Sure	Pentatricopeptide repeat-containing protein At5g25630 Arabidopsis thaliana (Mouse-ear cress)	AT5G25630.2
po11_olive_016242	129	129	48	12	12;13	Q7XHI9	Internal Sure	Transcription factor bHLH84 Arabidopsis thaliana (Mouse-ear cress)	AT2G14760.3
po11_olive_016245	19	19	-	-	-	Q940D0-2	Internal Sure	2 of Two-component response regulator ARR1 OS=Arabidopsis thaliana GN=ARR1	AT2G46490.1
po11_olive_016255	42;55	42;55	-	-	111	Q71H73	Complete Sure	Histone H3.3 Vitis vinifera (Grape)	AT5G10980.1
po11_olive_016256	15	15	-	-	-	Q8RXD9	Internal Sure	4-alpha-glucanotransferase DPE2 Arabidopsis thaliana (Mouse-ear cress)	AT2G40840.1
po11_olive_016258	3;54	3;54	-	-	-	A0A061GBD1	Internal Sure	CASC3/Barentsz eIF4AIII binding, putative isoform 4 Theobroma cacao (Cacao) (Cocoa)	AT1G80000.1
po11_olive_016259	131	131	-	3;137	53;72	Q8VZ17	C_terminal Putative	Histone-lysine N-methyltransferase, H3 lysine-9 specific SUVH6 Arabidopsis thaliana (Mouse-ear cress)	AT2G22740.2
po11_olive_016261	59	23;59;93	-	-	33	Q9SAG8	C_terminal Putative	Chaperone protein dnaJ 8, chloroplastic Arabidopsis thaliana (Mouse-ear cress)	AT1G80920.1
po11_olive_016265	100	100;173	-	-	69;135;138	O64571	Internal Sure	UBP1-associated proteins 1C Arabidopsis thaliana (Mouse-ear cress)	AT2G19380.1
po11_olive_016266	84;131	84;131	-	3	-	Q9LXC0	N_terminal Putative	Guanosine nucleotide diphosphate dissociation inhibitor At5g09550 Arabidopsis thaliana (Mouse-ear cress)	AT5G09550.1
po11_olive_016267	9;137;180	9;137;180	-	-	59	Q9M4G4	Internal Sure	Phosphoglucomutase, cytoplasmic Solanum tuberosum (Potato)	AT1G70730.3
po11_olive_016268	129	129	55;116	-	55;73;116	Q9FWS1	Internal Sure	Auxilin-like protein 1 Arabidopsis thaliana (Mouse-ear cress)	AT1G75310.1
po11_olive_016275	1;17;84	1;17;84;137	106	205	43;106	Q9FG38	C_terminal Sure	Sorting nexin 1 Arabidopsis thaliana (Mouse-ear cress)	AT5G06140.1
po11_olive_016276	4	4	-	-	28;42	A0A068U1P1	Internal Sure	Coffea canephora DH200=94 genomic scaffold, scaffold_8 Coffea canephora (Robusta coffee)	-
po11_olive_016279	9	9	-	-	83	M5XMT9	N_terminal Sure	Uncharacterized protein Prunus persica (Peach) (Amygdalus persica)	-
po11_olive_016282	109	109	59	-	59	Q9SA18	Internal Sure	Bifunctional aspartokinase/homoserine dehydrogenase 1, chloroplastic Arabidopsis thaliana (Mouse-ear cress)	AT1G31230.1
po11_olive_016283	7	7;104	12	12	12;92	Q9LU93	N_terminal Putative	Mitotic spindle checkpoint protein MAD2 Arabidopsis thaliana (Mouse-ear cress)	AT3G25980.1
po11_olive_016285	98	98	32	-	31;32;83	A5AXA9	Internal Sure	Putative uncharacterized protein Vitis vinifera (Grape)	-
po11_olive_016288	5;43;54;55	5;43;54;55	10	10	-	Q5M9R1	C_terminal Putative	Uncharacterized protein	-
po11_olive_016291	141	82;141	-	-	-	Q9SW70	C_terminal Putative	Stress-related protein Vitis riparia (Frost grape) (Vitis vulpina)	AT3G05500.1
po11_olive_016292	23	23	48;60;121	-	48;60;104;121	A0A022QH63	Internal Sure	Uncharacterized protein Erythranthe guttata (Yellow monkey flower) (Mimulus guttatus)	AT5G54200.1
po11_olive_016295	1;20;86	1;20;86	16	-	17;63	O64749-2	C_terminal Putative	2 of Putative UDP-arabinose 4-epimerase 2 OS=Arabidopsis thaliana GN=At2g34850	AT2G34850.1
po11_olive_016296	54	54	14	14;37	37	Q9ZUL5	Internal Sure	Protein CHROMATIN REMODELING 19 Arabidopsis thaliana (Mouse-ear cress)	AT1G50410.1
po11_olive_016301	193	193	82	-	79;82;113;114	O23254	C_terminal Putative	Serine hydroxymethyltransferase 4 Arabidopsis thaliana (Mouse-ear cress)	AT4G13930.1
po11_olive_016304	12;40;81	12;40;81	-	-	43	Q6NQB7-2	Internal Sure	2 of Beta-1,3-galactosyltransferase 7 OS=Arabidopsis thaliana GN=B3GALT7	AT1G77810.1
po11_olive_016307	7;162	7;162	136	-	51;124	Q06009	C_terminal Putative	Serine/threonine-protein phosphatase PP2A catalytic subunit Medicago sativa (Alfalfa)	AT3G58500.1
po11_olive_016308	133	29;133	-	119	119	F4I0P8	Internal Sure	Vacuolar protein sorting-associated protein 35B Arabidopsis thaliana (Mouse-ear cress)	AT1G75850.1
po11_olive_016312	134	134	-	6;9	21	A0A022RUC2	Internal Sure	Uncharacterized protein Erythranthe guttata (Yellow monkey flower) (Mimulus guttatus)	AT2G34090.2
po11_olive_016313	36	36;212	83;142	-	28;73;78;83;142;205	Q5W9E7	Internal Sure	Crossover junction endonuclease MUS81 Arabidopsis thaliana (Mouse-ear cress)	AT4G30870.1
po11_olive_016318	2;5;11	2;5;11	-	-	-	Q9LPS1	C_terminal Putative	Hexokinase-3 Arabidopsis thaliana (Mouse-ear cress)	AT1G50460.1
po11_olive_016319	27	27	-	-	-	Q05001	Internal Sure	NADPH--cytochrome P450 reductase Catharanthus roseus (Madagascar periwinkle) (Vinca rosea)	AT2G18510.1
po11_olive_016320	13;120	13;120	-	-	-	A0A022RIT1	Internal Sure	Uncharacterized protein Erythranthe guttata (Yellow monkey flower) (Mimulus guttatus)	-
po11_olive_016327	5	5	50;68	8;11	11;21;24;39;42;50;68;108;124;126;205	Q9M364	Internal Sure	Histone-lysine N-methyltransferase ATX3 Arabidopsis thaliana (Mouse-ear cress)	AT3G61740.1
po11_olive_016331	106	106	-	76	76;132;162;178	A0A068VIQ5	Internal Sure	Coffea canephora DH200=94 genomic scaffold, scaffold_551 Coffea canephora (Robusta coffee)	-
po11_olive_016338	41	41	43	-	44	Q38959	Internal Sure	Pentatricopeptide repeat-containing protein At3g26630, chloroplastic Arabidopsis thaliana (Mouse-ear cress)	AT3G26630.1
po11_olive_016347	192;208;211	7;192;208;211	23	-	-	Q42093	Internal Sure	ABC transporter C family member 2 Arabidopsis thaliana (Mouse-ear cress)	AT2G34660.1
po11_olive_016348	94;109	94;103;109	-	-	-	Q9M2Z4	N_terminal Putative	Membrane steroid-binding protein 2 Arabidopsis thaliana (Mouse-ear cress)	AT3G48890.1
po11_olive_016352	58;112	58;112	-	-	-	Q9SF40	Internal Sure	60S ribosomal protein L4-1 Arabidopsis thaliana (Mouse-ear cress)	AT3G09630.1
po11_olive_016353	17;41;76	17;41;76	67	-	67;114	A0A068TZ37	Internal Sure	Coffea canephora DH200=94 genomic scaffold, scaffold_6 Coffea canephora (Robusta coffee)	-
po11_olive_016357	5	5	181	-	15;125;155;183	O80560-2	Internal Sure	2 of Type I inositol 1,4,5-trisphosphate 5-phosphatase 12 OS=Arabidopsis thaliana GN=5PTASE12	AT2G43900.1
po11_olive_016360	108	108	-	8	44	Q96007	Complete Sure	NADH-ubiquinone oxidoreductase chain 3 Allium cepa (Onion) Mitochondrion	AT2G07751.1
po11_olive_016363	183	183	17;178	7;101	18;24;78;91;110;126;154;197	Q9MAH1	Internal Sure	TPR repeat-containing thioredoxin TTL1 Arabidopsis thaliana (Mouse-ear cress)	AT1G53300.1
po11_olive_016370	106	106	96	-	96	Q7Y223	N_terminal Sure	Mannan endo-1,4-beta-mannosidase 2 Arabidopsis thaliana (Mouse-ear cress)	AT2G20680.1
po11_olive_016374	92	92	56	18	18;56;82	A5C758	C_terminal Putative	Putative uncharacterized protein Vitis vinifera (Grape)	AT4G23160.1
po11_olive_016377	14;23	14;23	-	-	-	A5AN76	C_terminal Putative	Putative uncharacterized protein Vitis vinifera (Grape)	AT5G20220.1
po11_olive_016378	102;111	102;111	-	-	-	B4F983	Internal Sure	Uncharacterized protein Zea mays (Maize)	-
po11_olive_016381	5;15;200	5;15;200;212	122;145	24;145	24;122;145	O24575	Internal Sure	S-adenosylmethionine decarboxylase proenzyme Zea mays (Maize)	AT3G25570.1
po11_olive_016384	114;117	114;117	29	12	12;29;57;120	P35337	Internal Sure	Polygalacturonase Brassica napus (Rape)	AT3G07840.1
po11_olive_016387	14;20	14;20;87	-	12	12	Q9C512	N_terminal Sure	Mannosyl-oligosaccharide 1,2-alpha-mannosidase MNS1 Arabidopsis thaliana (Mouse-ear cress)	AT1G51590.1
po11_olive_016389	190	190	-	-	203	O64728	Internal Sure	Protein STICHEL Arabidopsis thaliana (Mouse-ear cress)	AT2G02480.1
po11_olive_016394	2	2	-	-	18	Q39433	N_terminal Putative	Ras-related protein RAB1BV Beta vulgaris (Sugar beet)	AT5G59840.1
po11_olive_016395	51	51	-	-	-	Q94A20	C_terminal Putative	BI1-like protein Arabidopsis thaliana (Mouse-ear cress)	AT4G15470.1
po11_olive_016396	15	15	69	-	69	P09886	C_terminal Putative	Small heat shock protein, chloroplastic Pisum sativum (Garden pea)	AT4G27670.1
po11_olive_016398	126	126	63	-	41;63	O65717	Internal Sure	Cyclic nucleotide-gated ion channel 1 Arabidopsis thaliana (Mouse-ear cress)	AT5G53130.1
po11_olive_016399	123;136	123;136	-	20;107	20;107;108;114	Q3L181	N_terminal Sure	Perakine reductase Rauvolfia serpentina (Serpentwood) (Devilpepper)	AT1G60680.1
po11_olive_016402	131	131	36	6	27;36;123	Q93W95	Internal Sure	Probable methyltransferase PMT13 Arabidopsis thaliana (Mouse-ear cress)	AT4G00740.1
po11_olive_016403	184	184	-	-	-	Q9SCU8	Internal Sure	Beta-galactosidase 14 Arabidopsis thaliana (Mouse-ear cress)	AT4G38590.2
po11_olive_016406	39	39;96	-	60	53	D1GEG7	Internal Sure	Disease resistance protein Brassica rapa subsp. pekinensis (Chinese cabbage) (Brassica pekinensis)	-
po11_olive_016408	114	114	14	-	14	Q9T091	Internal Sure	Vacuolar protein sorting-associated protein 26B Arabidopsis thaliana (Mouse-ear cress)	AT4G27690.1
po11_olive_016412	114;126	71;114;126	-	8;91	45;86;91;122	M5X4F9	Internal Sure	Uncharacterized protein Prunus persica (Peach) (Amygdalus persica)	-
po11_olive_016414	6	6	-	-	13;118	A4GDR8	Complete Sure	Profilin-2 Olea europaea (Common olive)	AT4G29340.1
po11_olive_016417	95	95	33	-	33	Q3E7I5	Internal Sure	Protein FAR1-RELATED SEQUENCE 12 Arabidopsis thaliana (Mouse-ear cress)	AT2G43280.1
po11_olive_016420	6	6	-	-	13;118	A4GFB7	Complete Sure	Profilin-2 Olea europaea (Common olive)	AT4G29340.1
po11_olive_016425	1;8	1;8;65	30	-	32	Q9M9B4	Complete Putative	NADH dehydrogenase [ubiquinone] 1 beta subcomplex subunit 10-A Arabidopsis thaliana (Mouse-ear cress)	AT1G49140.1
po11_olive_016426	6	6	-	-	13;106;118	P0DKF9	Complete Sure	Profilin-2 Olea europaea (Common olive)	AT4G29340.1
po11_olive_016434	2;32	2;32;111	112	-	88;118	P43291	N_terminal Putative	Serine/threonine-protein kinase SRK2A Arabidopsis thaliana (Mouse-ear cress)	AT1G60940.1
po11_olive_016436	9;84	9;84	-	-	19;48	Q9M401	C_terminal Putative	Branched-chain-amino-acid aminotransferase 3, chloroplastic Arabidopsis thaliana (Mouse-ear cress)	AT3G49680.1
po11_olive_016438	1;49	1;49	-	-	27	P93212	C_terminal Putative	14-3-3 protein 7 Solanum lycopersicum (Tomato) (Lycopersicon esculentum)	AT1G34760.1
po11_olive_016440	4;14	4;14;34	-	-	104;107	Q9FYB7	N_terminal Sure	Serine/arginine-rich splicing factor RS2Z32 Arabidopsis thaliana (Mouse-ear cress)	AT3G53500.2
po11_olive_016443	24;27	24;27	-	-	-	Q8L7W5	N_terminal Putative	Methylsterol monooxygenase 1-1 Arabidopsis thaliana (Mouse-ear cress)	AT5G40645.1
po11_olive_016447	14	14	-	-	-	K4C936	N_terminal Sure	Uncharacterized protein Solanum lycopersicum (Tomato) (Lycopersicon esculentum)	-
po11_olive_016448	20;98;127	20;98;127	-	-	-	P30171	Internal Sure	Actin-97 Solanum tuberosum (Potato)	AT3G12110.1
po11_olive_016451	54	43;54	-	-	-	O49255	N_terminal Putative	NAC transcription factor 29 Arabidopsis thaliana (Mouse-ear cress)	AT1G69490.1
po11_olive_016453	16	16	-	6;8;9;40	41;73;138;194	A0A022S1C0	Internal Sure	Uncharacterized protein Erythranthe guttata (Yellow monkey flower) (Mimulus guttatus)	AT3G43610.1
po11_olive_016462	16	16;122	-	-	-	O81291	Internal Sure	L-type lectin-domain containing receptor kinase IV.4 Arabidopsis thaliana (Mouse-ear cress)	AT4G02420.1
po11_olive_016465	38;41	38;41	-	49	29	O81445	C_terminal Putative	Calcineurin B-like protein 1 Arabidopsis thaliana (Mouse-ear cress)	AT4G17615.1
po11_olive_016466	9	9	-	10	11	E0X9N4	C_terminal Putative	Zinc finger CCCH domain-containing protein 69 Arabidopsis thaliana (Mouse-ear cress)	AT3G08505.2
po11_olive_016468	65;132	65;124;132	-	-	89	Q9XIE1	Internal Sure	Paired amphipathic helix protein Sin3-like 5 Arabidopsis thaliana (Mouse-ear cress)	AT1G10250.1
po11_olive_016473	24	24;185	155	3	-	Q9FM10	N_terminal Putative	Bidirectional sugar transporter SWEET5 Arabidopsis thaliana (Mouse-ear cress)	AT5G62850.1
po11_olive_016476	47	47	-	-	-	O82229	Internal Sure	Putative serine carboxypeptidase-like 23 Arabidopsis thaliana (Mouse-ear cress)	AT5G63200.1
po11_olive_016477	10;99	10;99	-	-	-	Q940B8	C_terminal Putative	Kinesin-13A Arabidopsis thaliana (Mouse-ear cress)	AT4G15885.1
po11_olive_016481	86;189	86;189	185	2;185	15;27	Q3S4A7	C_terminal Putative	Histidine kinase 5 Arabidopsis thaliana (Mouse-ear cress)	AT5G10720.1
po11_olive_016483	70	70	-	27;178	27;155	K4AXD7	Internal Sure	Uncharacterized protein Solanum lycopersicum (Tomato) (Lycopersicon esculentum)	AT1G04930.2
po11_olive_016490	4;11	4;11	-	-	-	Q9SS94	C_terminal Sure	Cell division control protein 48 homolog C Arabidopsis thaliana (Mouse-ear cress)	AT3G01610.1
po11_olive_016491	8;10;202	8;10;202	41	3	43;61;64;131	F1SWA0	Internal Sure	Zerumbone synthase Zingiber zerumbet (Shampoo ginger) (Amomum zerumbet)	AT4G20760.1
po11_olive_016493	76	76	56	-	34;36;37;53;56;74	P94077	C_terminal Putative	Protein LSD1 Arabidopsis thaliana (Mouse-ear cress)	AT4G20380.8
po11_olive_016497	4;186	35;124;141;175;186	-	-	-	A0A022PPE8	N_terminal Sure	Uncharacterized protein Erythranthe guttata (Yellow monkey flower) (Mimulus guttatus)	AT1G20220.1
po11_olive_016498	22	22	-	-	-	F6I217	Internal Sure	Putative uncharacterized protein Vitis vinifera (Grape)	AT1G61690.1
po11_olive_022800	26	26	-	12	69	Q9FFI2	C_terminal Putative	Autophagy protein 5 Arabidopsis thaliana (Mouse-ear cress)	AT5G17290.1
po11_olive_022803	17	17	65	-	14;54;65	Q9LZM3	Internal Sure	Phosphopantothenate--cysteine ligase 2 Arabidopsis thaliana (Mouse-ear cress)	AT1G12350.1
po11_olive_022804	6;157	6;80;153;157	123	-	81;123	O64629	Internal Sure	Serine/threonine-protein kinase Aurora-3 Arabidopsis thaliana (Mouse-ear cress)	AT2G45490.1
po11_olive_022806	45	20;45	-	1	-	Q9SQF4	Complete Putative	Protein translation factor SUI1 homolog Brassica oleracea (Wild cabbage)	AT4G27130.1
po11_olive_022812	11	11	-	-	25	Q9M903	C_terminal Putative	Protein TRIGALACTOSYLDIACYLGLYCEROL 4, chloroplastic Arabidopsis thaliana (Mouse-ear cress)	AT3G06960.1
po11_olive_022814	11	11;105	24	24	24;61	Q9LF33	N_terminal Sure	UDP-glucose 6-dehydrogenase 3 Arabidopsis thaliana (Mouse-ear cress)	AT5G15490.1
po11_olive_022821	99;182	99;182	39;126	-	39;126;128	O80446	Internal Sure	Probable PDX1-like protein 4 Arabidopsis thaliana (Mouse-ear cress)	AT2G38210.1
po11_olive_022823	20;161	20;161	81;152	-	81;114;152	A0A067D7Q9	N_terminal Putative	Uncharacterized protein Citrus sinensis (Sweet orange) (Citrus aurantium var. sinensis)	AT2G06990.1
po11_olive_022824	21	21;81	-	-	-	Q6Z1D5	C_terminal Putative	Autophagy-related protein 8C Oryza sativa subsp. japonica (Rice)	AT4G04620.1
po11_olive_022828	110	110	50	-	50	M1BPE0	N_terminal Sure	Uncharacterized protein Solanum tuberosum (Potato)	AT4G04614.1
po11_olive_022829	108	54;108	25	-	25;38	Q9FJX5	N_terminal Sure	BTB/POZ and TAZ domain-containing protein 4 Arabidopsis thaliana (Mouse-ear cress)	AT5G67480.2
po11_olive_022830	13;140	13;140	-	-	-	F4I4B6	Internal Sure	Exocyst complex component EXO84A Arabidopsis thaliana (Mouse-ear cress)	AT1G10385.1
po11_olive_022832	111	23;111	141	-	145	A5BQM4	Internal Sure	Putative uncharacterized protein Vitis vinifera (Grape)	ATMG00820.1
po11_olive_022841	16	16	-	-	45	Q9SRE4	C_terminal Putative	UDP-galactose transporter 2 Arabidopsis thaliana (Mouse-ear cress)	AT1G76670.1
po11_olive_022842	155	155	-	68	68;88;104	F6HZE3	Internal Sure	Putative uncharacterized protein Vitis vinifera (Grape)	-
po11_olive_022844	156	156	-	-	64	P22337	Internal Sure	Acyl-[acyl-carrier-protein] desaturase, chloroplastic Ricinus communis (Castor bean)	AT2G43710.2
po11_olive_022845	5;65	5	-	-	-	Q94FB9	Internal Sure	ABC transporter D family member 1 Arabidopsis thaliana (Mouse-ear cress)	AT4G39850.3
po11_olive_022848	8;9	8;9	-	-	-	Q06RE9	Complete Putative	30S ribosomal protein S16, chloroplastic Jasminum nudiflorum (Winter jasmine) Plastid Chloroplast	AT1G27330.1
po11_olive_022850	33	33;40	-	-	-	A5BQQ6	Internal Sure	Putative uncharacterized protein Vitis vinifera (Grape)	-
po11_olive_022852	146	146	-	-	-	Q7XUF4	Internal Sure	Cyclin-dependent kinase G-2 Oryza sativa subsp. japonica (Rice)	AT1G67580.1
po11_olive_022856	104	104	81	-	22;81;96	Q9C5S1	N_terminal Sure	Protein-tyrosine-phosphatase MKP1 Arabidopsis thaliana (Mouse-ear cress)	AT3G55270.1
po11_olive_022859	13;77	13;77	19	-	19;45	Q93YU5	C_terminal Putative	Exocyst complex component SEC8 Arabidopsis thaliana (Mouse-ear cress)	AT3G10380.1
po11_olive_022860	67;148	67;148	-	-	54;58;125	D7TED7	Internal Sure	Putative uncharacterized protein Vitis vinifera (Grape)	AT2G32970.2
po11_olive_022861	5;44	5;22;44	-	-	-	C0LGX1	N_terminal Putative	Probable LRR receptor-like serine/threonine-protein kinase At5g65240 Arabidopsis thaliana (Mouse-ear cress)	AT5G25910.1
po11_olive_022863	53	53	-	-	91	A9PIH0	C_terminal Putative	Putative uncharacterized protein Populus trichocarpa (Western balsam poplar) (Populus balsamifera subsp. trichocarpa)	AT3G08960.1
po11_olive_022866	17	17	-	3	86	Q9SFT7	N_terminal Putative	Serine/threonine-protein kinase At3g07070 Arabidopsis thaliana (Mouse-ear cress)	AT1G20650.1
po11_olive_022867	107	107	-	-	-	Q9FF81	C_terminal Putative	Vacuolar protein sorting-associated protein 36 Arabidopsis thaliana (Mouse-ear cress)	AT5G04920.1
po11_olive_022868	34	34	-	11	11;32;51	Q9FQ24	Internal Sure	Protein TONNEAU 1b Arabidopsis thaliana (Mouse-ear cress)	AT3G55005.1
po11_olive_022873	42	36;42	-	-	-	M5XH26	N_terminal Putative	Uncharacterized protein Prunus persica (Peach) (Amygdalus persica)	-
po11_olive_022875	3;5;9	3;5;9;178	68;130	1	49;76;82;99;130;177	Q94F88	Internal Sure	DNA (cytosine-5)-methyltransferase CMT3 Arabidopsis thaliana (Mouse-ear cress)	AT1G69770.1
po11_olive_022881	8	8	66;101;120;170	6	66;101;122;156;171	Q9LSL9	Internal Sure	Pentatricopeptide repeat-containing protein At5g65560 Arabidopsis thaliana (Mouse-ear cress)	AT5G65560.1
po11_olive_022887	127	127	-	-	160	A0A022QSU8	Internal Sure	Uncharacterized protein Erythranthe guttata (Yellow monkey flower) (Mimulus guttatus)	-
po11_olive_022888	13	13	-	-	20;29;30;43;73;75	Q7XJR2	Internal Sure	Probable anion transporter 3, chloroplastic Arabidopsis thaliana (Mouse-ear cress)	AT2G38060.1
po11_olive_022891	9;174	9;174	62;110;121	110	34;112;123	A0A068TQV8	Internal Sure	Coffea canephora DH200=94 genomic scaffold, scaffold_2 Coffea canephora (Robusta coffee)	-
po11_olive_022893	109	1;109	70	-	70;82	F4JP48	N_terminal Putative	DNA mismatch repair protein MSH4 Arabidopsis thaliana (Mouse-ear cress)	AT4G17380.1
po11_olive_022898	12	12	-	30	30;42;102	Q9FNZ2	Internal Sure	Zinc finger CCCH domain-containing protein 48 Arabidopsis thaliana (Mouse-ear cress)	AT4G25440.1
po11_olive_022901	71;112;125	4;71;112;125	62	16	16;36;62	Q43187	C_terminal Putative	Soluble inorganic pyrophosphatase Solanum tuberosum (Potato)	AT3G53620.1
po11_olive_022903	2;88	2;88	-	-	24;33	Q0WP85	C_terminal Putative	Pentatricopeptide repeat-containing protein At2g13420, mitochondrial Arabidopsis thaliana (Mouse-ear cress)	-
po11_olive_022905	11	11	113	-	25;60;73;114	Q6U740	Complete Putative	Allergen Fra e 1 Fraxinus excelsior (European ash)	-
po11_olive_022906	150	150	27;147	-	147	Q9FMS6	Internal Sure	Probable CCR4-associated factor 1 homolog 11 Arabidopsis thaliana (Mouse-ear cress)	AT5G22250.1
po11_olive_022912	5	5;8;47;85	80	-	32;54;79;82;103;106;111;127	Q500W4	Internal Sure	LIM domain-containing protein PLIM2c Arabidopsis thaliana (Mouse-ear cress)	AT3G61230.1
po11_olive_022913	57	57	34;115	34;115	115;175	Q9S834	N_terminal Putative	ATP-dependent Clp protease proteolytic subunit 5, chloroplastic Arabidopsis thaliana (Mouse-ear cress)	AT1G02560.1
po11_olive_022914	19	19	30	-	30	Q8RVQ9	C_terminal Putative	Histone H3-like centromeric protein HTR12 Arabidopsis thaliana (Mouse-ear cress)	AT1G01370.1
po11_olive_022916	117	77;117	91	-	91	Q9C9U3	N_terminal Sure	Alpha-dioxygenase 2 Arabidopsis thaliana (Mouse-ear cress)	AT1G73680.2
po11_olive_022919	22	22	78	2	80;153;175	A0A022QWY0	Internal Sure	Uncharacterized protein Erythranthe guttata (Yellow monkey flower) (Mimulus guttatus)	AT4G39790.1
po11_olive_022920	151	8;151	45	48	49;61;64;70;73;97;130	Q9LE42	Internal Sure	Histone acetyltransferase HAC5 Arabidopsis thaliana (Mouse-ear cress)	AT3G12980.1
po11_olive_022924	152	152	-	-	92;121	Q0WL80-2	Internal Sure	2 of UDP-glucose:glycoprotein glucosyltransferase OS=Arabidopsis thaliana GN=UGGT	AT1G71220.2
po11_olive_022927	2	2;12;33;38	-	-	-	A5AW27	N_terminal Sure	Putative uncharacterized protein Vitis vinifera (Grape)	ATMG00240.1
po11_olive_022931	4	4	-	-	25	Q3V4Z9	Complete Putative	Translation initiation factor IF-1, chloroplastic Acorus calamus (Sweet flag) Plastid Chloroplast	AT5G53310.1
po11_olive_022934	98;142	98;142	63	8	63	Q9FVR6	Internal Sure	Uncharacterized protein At1g32220, chloroplastic Arabidopsis thaliana (Mouse-ear cress)	AT5G10730.1
po11_olive_022937	10;11;51;152;183	10;11;51;78;107;152;183	118	123	56;119;123	Q9FL54	Internal Sure	Chaperone protein dnaJ 6 Arabidopsis thaliana (Mouse-ear cress)	AT3G12170.1
po11_olive_022938	76	76	-	-	-	F4I2J8-2	N_terminal Sure	2 of Cactin OS=Arabidopsis thaliana GN=CTN	AT1G03910.2
po11_olive_022941	148	148	33;81	-	33;74;81	P0DH68	C_terminal Putative	SCA7 domain-containing protein SELMODRAFT_431321 Selaginella moellendorffii (Spikemoss)	-
po11_olive_022948	146	146	-	-	91	O82392	C_terminal Sure	Phosphomethylpyrimidine synthase, chloroplastic Arabidopsis thaliana (Mouse-ear cress)	AT2G29630.2
po11_olive_022955	13;17;42;76	13;17;42;76	35;46;54	-	35;46;54;88;110;170;178;179	Q9C6Y3	Internal Sure	Cyclin-A1-1 Arabidopsis thaliana (Mouse-ear cress)	AT1G44110.1
po11_olive_022959	160	160	38;134	10	38;135	Q9FVX2	N_terminal Putative	Pentatricopeptide repeat-containing protein At1g77360, mitochondrial Arabidopsis thaliana (Mouse-ear cress)	AT1G77360.1
po11_olive_022960	10;42;92	10;42;92	-	-	-	A0A022RNY3	N_terminal Sure	Uncharacterized protein Erythranthe guttata (Yellow monkey flower) (Mimulus guttatus)	AT3G22590.1
po11_olive_022963	1;33;80;116	1;80;116	-	8	13	Q03943	Internal Sure	Membrane-associated 30 kDa protein, chloroplastic Pisum sativum (Garden pea)	AT1G65260.1
po11_olive_022964	124	124	-	-	135	Q8L7A9	N_terminal Sure	AP-4 complex subunit epsilon Arabidopsis thaliana (Mouse-ear cress)	AT1G31730.1
po11_olive_022965	12	12	21;142	-	21;142	Q9M2Y6	C_terminal Putative	Uncharacterized protein At3g49720 Arabidopsis thaliana (Mouse-ear cress)	AT5G65810.1
po11_olive_022966	2;14	2;14	56	-	56;97	Q1PEB4	Internal Sure	Uncharacterized protein At4g04980 Arabidopsis thaliana (Mouse-ear cress)	AT4G04980.1
po11_olive_022967	2;128	2;128	114	1;10	15;112	Q9SFU3	Internal Sure	Purple acid phosphatase 15 Arabidopsis thaliana (Mouse-ear cress)	AT3G07130.1
po11_olive_022969	12	12	33	1	33;59;86	P13447	Complete Putative	Anther-specific protein LAT52 Solanum lycopersicum (Tomato) (Lycopersicon esculentum)	-
po11_olive_022972	139	139	12	1;12	12	Q9SX38	Internal Sure	Putative disease resistance protein At1g50180 Arabidopsis thaliana (Mouse-ear cress)	AT1G50180.1
po11_olive_022974	6	6	-	-	29;99	P42756	C_terminal Putative	40S ribosomal protein S11 Dunaliella tertiolecta (Green alga)	AT4G30800.1
po11_olive_022976	75	-	-	-	-	F4JVN6	Internal Sure	Tripeptidyl-peptidase 2 Arabidopsis thaliana (Mouse-ear cress)	AT4G20850.1
po11_olive_022978	153	153	33	-	33	A0A022PYZ7	N_terminal Sure	Uncharacterized protein Erythranthe guttata (Yellow monkey flower) (Mimulus guttatus)	-
po11_olive_022982	3	3	116	116	-	A0A068TUL6	Internal Sure	Coffea canephora DH200=94 genomic scaffold, scaffold_4 Coffea canephora (Robusta coffee)	AT3G10650.1
po11_olive_022985	62;88;101	62;88;101;121	-	-	-	A0A022R261	N_terminal Putative	Uncharacterized protein Erythranthe guttata (Yellow monkey flower) (Mimulus guttatus)	AT2G23890.1
po11_olive_022987	15	15	42	187	43;109	A5AUM2	Internal Sure	Putative uncharacterized protein Vitis vinifera (Grape)	-
po11_olive_022988	21	21	-	-	-	A0A059C076	C_terminal Putative	Uncharacterized protein Eucalyptus grandis (Flooded gum)	AT5G47090.1
po11_olive_022990	20	20	-	-	-	Q37106	C_terminal Putative	Chaperone protein dnaK Cyanophora paradoxa. Plastid Cyanelle	-
po11_olive_022991	4;5;9;14;76;184	4;5;9;14;76;184	62	55	55;63;128	A0A068VG12	Internal Sure	Coffea canephora DH200=94 genomic scaffold, scaffold_540 Coffea canephora (Robusta coffee)	AT2G47820.1
po11_olive_022992	21;104	21;104	-	-	62;119	K4DBM4	N_terminal Putative	Uncharacterized protein Solanum lycopersicum (Tomato) (Lycopersicon esculentum)	AT5G20060.2
po11_olive_022993	177;185	177;185	-	89;134	28;44;47;67;89;134;150;176	B9RL32	Internal Sure	ATP-dependent RNA helicase, putative Ricinus communis (Castor bean)	AT5G04895.1
po11_olive_022995	123	123	110	-	61;93;111	B9DHT4	C_terminal Putative	ARM REPEAT PROTEIN INTERACTING WITH ABF2 Arabidopsis thaliana (Mouse-ear cress)	AT5G19330.1
po11_olive_023000	33;143	33;143	-	-	-	M1A5P7	Internal Sure	Uncharacterized protein Solanum tuberosum (Potato)	-
po11_olive_023003	17	17;140;172	28;89	50	28;46;50;103;180	Q93ZY2	Internal Sure	Rop guanine nucleotide exchange factor 1 Arabidopsis thaliana (Mouse-ear cress)	AT4G38430.1
po11_olive_023004	2;49	2;49;59	-	-	-	Q9T0A0	Internal Sure	Long chain acyl-CoA synthetase 4 Arabidopsis thaliana (Mouse-ear cress)	AT4G23850.1
po11_olive_023010	16	16	45	-	45;59;62;80;83	A0A068UC10	N_terminal Sure	Coffea canephora DH200=94 genomic scaffold, scaffold_19 Coffea canephora (Robusta coffee)	AT1G78420.1
po11_olive_023011	9	9	-	82	-	P51567	C_terminal Putative	Serine/threonine-protein kinase AFC2 Arabidopsis thaliana (Mouse-ear cress)	AT4G24740.1
po11_olive_023012	107	32;107	-	10	-	M1AI91	C_terminal Putative	Uncharacterized protein Solanum tuberosum (Potato)	AT2G47210.1
po11_olive_023018	18;126	18;126	82;101	57	57;63;66;68;90;101	O82353	C_terminal Putative	RING-H2 finger protein ATL67 Arabidopsis thaliana (Mouse-ear cress)	AT2G46160.1
po11_olive_023021	82	71;82	95	-	95;167	A0A022S1M7	Internal Sure	Uncharacterized protein Erythranthe guttata (Yellow monkey flower) (Mimulus guttatus)	-
po11_olive_023026	2	2	59	-	59;75;140	Q93ZB7	Internal Sure	Transcription factor GTE11 Arabidopsis thaliana (Mouse-ear cress)	AT1G58025.2
po11_olive_023027	1	1	-	5	29	Q9LI74	Internal Sure	Protein CHUP1, chloroplastic Arabidopsis thaliana (Mouse-ear cress)	AT4G18570.1
po11_olive_023028	9	9	-	-	-	Q9XFD1	C_terminal Putative	Nuclear cap-binding protein subunit 2 Arabidopsis thaliana (Mouse-ear cress)	AT5G44200.1
po11_olive_023031	4;14	4;14	27;93	-	27;76;93	Q84R10	N_terminal Sure	Probable pectinesterase/pectinesterase inhibitor 36 Arabidopsis thaliana (Mouse-ear cress)	AT1G14890.1
po11_olive_023035	53	53	158	1	101;160	Q9SIN1	Internal Sure	Inactive TPR repeat-containing thioredoxin TTL3 Arabidopsis thaliana (Mouse-ear cress)	AT5G65160.1
po11_olive_023036	8	8	10	10	63;87;97	P28582	Internal Sure	Calcium-dependent protein kinase Daucus carota (Wild carrot)	AT4G04720.1
po11_olive_023038	20;154	20;154	-	-	-	A5B8S8	Internal Sure	Putative uncharacterized protein Vitis vinifera (Grape)	AT4G23160.1
po11_olive_023039	2;16;176	2;16;176	-	-	18;49	P26307	Internal Sure	Regulatory protein viviparous-1 Zea mays (Maize)	-
po11_olive_023041	13	13	-	131	13;133	A0A022QM00	Internal Sure	Uncharacterized protein Erythranthe guttata (Yellow monkey flower) (Mimulus guttatus)	AT1G13220.2
po11_olive_023045	21;133	21;133	-	-	-	P49215	Complete Sure	40S ribosomal protein S17 Solanum lycopersicum (Tomato) (Lycopersicon esculentum)	AT5G04800.1
po11_olive_023046	3;13	3;13	-	-	35	Q9M9B2	Internal Sure	Ethylene-responsive transcription factor ERF117 Arabidopsis thaliana (Mouse-ear cress)	AT1G49120.1
po11_olive_023047	5;9;186	5;6;9;186	11	11	13	Q40079	Internal Sure	V-type proton ATPase subunit B 2 Hordeum vulgare (Barley)	AT4G38510.5
po11_olive_023078	80	3;10;44;80	96	-	96	W9SFS7	N_terminal Putative	Uncharacterized protein Morus notabilis.	-
po11_olive_023079	6;7	6;7	-	-	48;159	A0A059A127	N_terminal Putative	Uncharacterized protein Eucalyptus grandis (Flooded gum)	-
po11_olive_023082	61	61	-	3;14;64	17;23;28	O23969	Internal Sure	Pollen-specific protein SF21 Helianthus annuus (Common sunflower)	AT2G19620.1
po11_olive_023086	103;143	103;143	-	-	61	K4C713	N_terminal Putative	Uncharacterized protein Solanum lycopersicum (Tomato) (Lycopersicon esculentum)	AT3G03270.1
po11_olive_023087	171	168;171	-	-	-	A0A022R676	N_terminal Sure	Uncharacterized protein Erythranthe guttata (Yellow monkey flower) (Mimulus guttatus)	AT5G01960.1
po11_olive_023089	13	13	18	18	18	Q9FH80-2	Internal Sure	2 of Beta-amylase 8 OS=Arabidopsis thaliana GN=BAM8	AT5G45300.1
po11_olive_022907_split_0	17	17	-	-	31;33;36;48	Q9FRH3	Internal Sure	Putative clathrin assembly protein At1g25240 Arabidopsis thaliana (Mouse-ear cress)	AT1G25240.1
po11_olive_022907_split_1	3	3	-	-	-	Q9C757	Internal Sure	Probable inositol transporter 2 Arabidopsis thaliana (Mouse-ear cress)	AT1G30220.1
po11_olive_021304	39;108	3;39;108	-	-	-	A0A022QSQ8	Internal Sure	Uncharacterized protein Erythranthe guttata (Yellow monkey flower) (Mimulus guttatus)	AT1G24560.1
po11_olive_021305	2	2	80	24	24;80	Q9ZPX1	C_terminal Putative	ADP-ribosylation factor-like protein 2 Arabidopsis thaliana (Mouse-ear cress)	AT2G18390.1
po11_olive_021307	23	23	-	-	21	Q9LN20	Internal Sure	Probable prolyl 4-hydroxylase 3 Arabidopsis thaliana (Mouse-ear cress)	AT1G20270.1
po11_olive_021315	91	80;91	-	-	113	Q93VR4	Complete Putative	MLP-like protein 423 Arabidopsis thaliana (Mouse-ear cress)	AT1G24020.1
po11_olive_021316	11;15;26;95;120	11;15;120	85	-	85	A0A022QNI6	Complete Sure	Uncharacterized protein Erythranthe guttata (Yellow monkey flower) (Mimulus guttatus)	AT1G07645.1
po11_olive_021320	14;63;110;134	14;63;110;134	20	2;124	20;124	A0A068U0V2	C_terminal Sure	Coffea canephora DH200=94 genomic scaffold, scaffold_7 Coffea canephora (Robusta coffee)	AT5G66010.1
po11_olive_021332	113	113	62	-	62	Q9FJD6	Internal Sure	Putative respiratory burst oxidase homolog protein H Arabidopsis thaliana (Mouse-ear cress)	AT5G60010.1
po11_olive_021333	192	192	13;120	165	13;120;165	A0A022QR68	Internal Sure	Uncharacterized protein Erythranthe guttata (Yellow monkey flower) (Mimulus guttatus)	AT2G01460.1
po11_olive_021335	11	11	-	-	52	Q9S7M9	C_terminal Putative	Transmembrane emp24 domain-containing protein p24beta2 Arabidopsis thaliana (Mouse-ear cress)	AT3G07680.1
po11_olive_021337	95	95	64	4;37	37;64;107;152	M1CEP5	Internal Sure	Uncharacterized protein Solanum tuberosum (Potato)	AT1G73240.1
po11_olive_021338	92	75;92	-	-	-	A0A068TPJ7	C_terminal Putative	Coffea canephora DH200=94 genomic scaffold, scaffold_2 Coffea canephora (Robusta coffee)	AT5G32440.3
po11_olive_021341	127	127	152	-	36;43;152	A0A068U0F9	N_terminal Sure	Coffea canephora DH200=94 genomic scaffold, scaffold_7 Coffea canephora (Robusta coffee)	AT4G35510.1
po11_olive_021342	2	2	72;103	-	72;103	B9RXW0	Internal Sure	Alpha-farnesene synthase Ricinus communis (Castor bean)	-
po11_olive_021345	9;32;104	9;32;88;104	-	-	-	Q9ZUX4	Complete Sure	Uncharacterized protein At2g27730, mitochondrial Arabidopsis thaliana (Mouse-ear cress)	AT2G27730.1
po11_olive_021346	1;18	1;18	-	-	-	F4JT76-2	Internal Sure	2 of Vacuolar protein sorting-associated protein 54, chloroplastic OS=Arabidopsis thaliana GN=VPS54	AT4G19490.1
po11_olive_021347	16;107;163	16;107;163	-	8	78;108;143	A0A022Q013	N_terminal Putative	Eukaryotic translation initiation factor 3 subunit L Erythranthe guttata (Yellow monkey flower) (Mimulus guttatus)	AT5G25757.1
po11_olive_021354	145	119;145	13;100	13	13;60;100	V5PZR1	Internal Sure	HD domain-containing protein Suaeda glauca.	AT2G23820.2
po11_olive_021359	41	41	-	-	-	A0A022PQR3	C_terminal Putative	Uncharacterized protein Erythranthe guttata (Yellow monkey flower) (Mimulus guttatus)	-
po11_olive_021362	90	90	58	58	19;58	A0A068U7L6	C_terminal Putative	Coffea canephora DH200=94 genomic scaffold, scaffold_11 Coffea canephora (Robusta coffee)	-
po11_olive_021367	44	44;66;171	11;115;146	11;115	11;74;146	A5B0M2	Internal Sure	Putative uncharacterized protein Vitis vinifera (Grape)	-
po11_olive_021370	94	94	36;130	-	37;133	Q94IB8	Internal Sure	Long chain base biosynthesis protein 1 Arabidopsis thaliana (Mouse-ear cress)	AT4G36480.1
po11_olive_021375	108;117	108;117	42	-	32;34;42	Q9FXF2-2	N_terminal Putative	2 of Probable LRR receptor-like serine/threonine-protein kinase RFK1 OS=Arabidopsis thaliana GN=RKF1	AT1G29750.2
po11_olive_021377	166	45;166	183	-	24;183	Q8RWN2	Internal Sure	Protein ZINC INDUCED FACILITATOR 1 Arabidopsis thaliana (Mouse-ear cress)	AT5G13740.1
po11_olive_021383	28;161;163	28;161;163	115	-	91;115	Q9LUI3	N_terminal Sure	CRC domain-containing protein TSO1 Arabidopsis thaliana (Mouse-ear cress)	AT3G22780.1
po11_olive_021386	12	12	23	16	16	Q6NMR9	C_terminal Putative	GDSL esterase/lipase At5g45920 Arabidopsis thaliana (Mouse-ear cress)	AT5G45920.1
po11_olive_021394	23	23	-	100	42;43;45;74;92	Q9FJR0	Internal Sure	Regulator of nonsense transcripts 1 homolog Arabidopsis thaliana (Mouse-ear cress)	AT5G47010.1
po11_olive_021395	15	15	184	-	69;107;184	K7MQY4	Internal Sure	Uncharacterized protein Glycine max (Soybean) (Glycine hispida)	-
po11_olive_021402	64	64	57	57	57	A0A022RT28	N_terminal Putative	Uncharacterized protein Erythranthe guttata (Yellow monkey flower) (Mimulus guttatus)	-
po11_olive_021404	148	148	118	-	14;118;132	Q9LID0	Internal Sure	Lysine-specific histone demethylase 1 homolog 2 Arabidopsis thaliana (Mouse-ear cress)	AT3G13682.1
po11_olive_021408	99	52;73;89;99	-	-	-	P0CG89	Complete Sure	Histone H4 Glycine max (Soybean) (Glycine hispida)	AT5G59970.1
po11_olive_021414	23	23	96	-	75;96	Q43043	Internal Sure	Pectinesterase Petunia integrifolia (Violet-flowered petunia) (Petunia inflata)	AT5G27870.1
po11_olive_021415	26	110	-	-	-	Q6Z1D5	Complete Sure	Autophagy-related protein 8C Oryza sativa subsp. japonica (Rice)	AT1G62040.2
po11_olive_021420	75	75	92	92	92	Q9SIV5	Internal Sure	Zinc finger CCCH domain-containing protein 19 Arabidopsis thaliana (Mouse-ear cress)	AT2G16485.1
po11_olive_021422	3	3	35	-	36;54;89;115;118;122;130	A0A022PZ17	Internal Sure	Uncharacterized protein Erythranthe guttata (Yellow monkey flower) (Mimulus guttatus)	AT2G40770.1
po11_olive_021424	70;83	70;75;83	20	-	20	Q43187	C_terminal Putative	Soluble inorganic pyrophosphatase Solanum tuberosum (Potato)	AT3G53620.1
po11_olive_021426	3	3	-	-	-	Q9LZ45	C_terminal Putative	Histone H2B.9 Arabidopsis thaliana (Mouse-ear cress)	AT5G02570.1
po11_olive_021433	112	112	-	147	147	P46644	N_terminal Sure	Aspartate aminotransferase 3, chloroplastic Arabidopsis thaliana (Mouse-ear cress)	AT5G11520.1
po11_olive_021435	68;190	68;190	-	-	-	P92939	Internal Sure	Calcium-transporting ATPase 1, endoplasmic reticulum-type Arabidopsis thaliana (Mouse-ear cress)	AT1G07810.1
po11_olive_021436	147	147	-	36	36;86;134;141	Q9LMR3	Internal Sure	Arogenate dehydrogenase 2, chloroplastic Arabidopsis thaliana (Mouse-ear cress)	AT1G15710.1
po11_olive_021442	6;64	6;37;60;64	-	-	-	Q9ZVD0	Internal Sure	Serrate RNA effector molecule Arabidopsis thaliana (Mouse-ear cress)	AT2G27100.1
po11_olive_021445	113	113	96	60;96	35;60;96	Q9S775	Internal Sure	CHD3-type chromatin-remodeling factor PICKLE Arabidopsis thaliana (Mouse-ear cress)	AT2G25170.1
po11_olive_021447	5	5;13	-	2;20	-	A4QKT3	C_terminal Putative	30S ribosomal protein S4, chloroplastic Crucihimalaya wallichii (Rock-cress) (Arabidopsis campestris) Plastid Chloroplast	ATCG00380.1
po11_olive_021448	11;35	11;19;35	-	22	-	A5BSS4	N_terminal Sure	Putative uncharacterized protein Vitis vinifera (Grape)	-
po11_olive_021451	129	4;129	-	8	-	Q42920	N_terminal Putative	Pectinesterase/pectinesterase inhibitor Medicago sativa (Alfalfa)	AT3G05610.1
po11_olive_021456	7;40	7;40	-	3	-	P15722	C_terminal Putative	Probable pectate lyase P59 Solanum lycopersicum (Tomato) (Lycopersicon esculentum)	AT4G13710.1
po11_olive_021459	12	12	-	-	-	Q9LRP1	Internal Sure	Novel plant SNARE 13 Arabidopsis thaliana (Mouse-ear cress)	AT3G17440.1
po11_olive_021461	121	121	133	-	17;20;135	A5C6A5	Internal Sure	Putative uncharacterized protein Vitis vinifera (Grape)	-
po11_olive_021462	1;123	1;121;123	-	13;20	14;21;30;93	A0A022QTQ8	C_terminal Putative	Uncharacterized protein Erythranthe guttata (Yellow monkey flower) (Mimulus guttatus)	AT1G12663.1
po11_olive_021463	5	5	50	-	23;53;73	O22227	C_terminal Putative	Protein MIZU-KUSSEI 1 Arabidopsis thaliana (Mouse-ear cress)	AT5G06990.1
po11_olive_021465	146	146	46	91	46;68;93;122	P25873	C_terminal Putative	50S ribosomal protein L15, chloroplastic Arabidopsis thaliana (Mouse-ear cress)	AT3G25920.1
po11_olive_021468	5	5	-	-	-	Q9SF29	Internal Sure	Syntaxin-71 Arabidopsis thaliana (Mouse-ear cress)	AT3G09740.1
po11_olive_021471	65;138	65;138	-	5;17	14;17;26;29;52;90	Q84MM2	Internal Sure	S-adenosylmethionine synthase Litchi chinensis (Lychee)	AT2G42160.1
po11_olive_021473	150	150	137	-	59;137	Q402F3	Internal Sure	Tobamovirus multiplication protein 3 Nicotiana tabacum (Common tobacco)	AT1G14530.1
po11_olive_021475	2	2	-	-	-	A0A068V4R0	C_terminal Putative	Coffea canephora DH200=94 genomic scaffold, scaffold_102 Coffea canephora (Robusta coffee)	-
po11_olive_021478	149	149	35	-	36;61	Q9LV34-2	Internal Sure	2 of Beta-glucosidase 43 OS=Arabidopsis thaliana GN=BGLU43	AT3G18070.1
po11_olive_021481	13;70	13;70	-	-	38;51	M5WSJ9	C_terminal Putative	Uncharacterized protein Prunus persica (Peach) (Amygdalus persica)	AT1G12930.1
po11_olive_021484	58;77	58;77	-	-	90;123	P25866	N_terminal Sure	Ubiquitin-conjugating enzyme E2 2 Triticum aestivum (Wheat)	AT2G02760.1
po11_olive_021487	17;117;146;189	17;146;147;189	159	15;35	15;35;64;159	Q5XEP2	N_terminal Sure	Hsp70-Hsp90 organizing protein 2 Arabidopsis thaliana (Mouse-ear cress)	AT4G10840.1
po11_olive_021492	9	9	30	-	21;33;50;66;88	B9SVB9	Internal Sure	Putative uncharacterized protein Ricinus communis (Castor bean)	AT2G28320.1
po11_olive_021493	47;182	47;61;182	25	-	-	A5BFY0	Internal Sure	Putative uncharacterized protein Vitis vinifera (Grape)	-
po11_olive_021494	12	4;12	14;122	14	14;89;107;123	M5WQQ9	Internal Sure	Uncharacterized protein Prunus persica (Peach) (Amygdalus persica)	AT5G47690.3
po11_olive_021500	21;72	21;72	40;93	-	40	A0A022RB57	Complete Sure	Uncharacterized protein Erythranthe guttata (Yellow monkey flower) (Mimulus guttatus)	AT2G47480.1
po11_olive_021505	48;155	155	-	-	98;107	Q9LIH7	N_terminal Sure	Protein S-acyltransferase 11 Arabidopsis thaliana (Mouse-ear cress)	AT3G18620.1
po11_olive_021511	6	6	46	-	46;63;64	Q75K78	Internal Sure	Cytokinin dehydrogenase 9 Oryza sativa subsp. japonica (Rice)	AT2G41510.1
po11_olive_021512	19;69	19;69;79	27;81	27;81	-	Q9SAK4	C_terminal Putative	Succinate-semialdehyde dehydrogenase, mitochondrial Arabidopsis thaliana (Mouse-ear cress)	AT1G79440.1
po11_olive_021514	7;35	7;35	-	-	-	B4FIP1	Complete Putative	Uncharacterized protein Zea mays (Maize)	-
po11_olive_021516	70;123	70;123	-	-	13;19;52	Q9FLQ7	Internal Sure	Formin-like protein 20 Arabidopsis thaliana (Mouse-ear cress)	AT5G07740.1
po11_olive_021520	104	104	-	110	30;102	Q9FE17	N_terminal Sure	NAD-dependent protein deacetylase SRT1 Arabidopsis thaliana (Mouse-ear cress)	AT5G55760.1
po11_olive_021527	2	90	-	-	41;43	Q93VI8	C_terminal Putative	Tubby-like F-box protein 7 Arabidopsis thaliana (Mouse-ear cress)	AT1G53320.1
po11_olive_021528	2	2	29	-	-	Q9FLR0	Internal Sure	Protein NEN1 Arabidopsis thaliana (Mouse-ear cress)	AT5G61390.1
po11_olive_021531	11;77	11;77	-	18;63	36;63;90	O65759	Complete Sure	Histone H2AX Cicer arietinum (Chickpea) (Garbanzo)	AT1G08880.1
po11_olive_021533	79	65;79;187	-	103;171	103;171;173	B9TAD8	Internal Sure	Short chain dehydrogenase, putative Ricinus communis (Castor bean)	AT2G47150.1
po11_olive_021535	29;32;66	29;32;66	-	-	-	Q9M5K2	Internal Sure	Dihydrolipoyl dehydrogenase 2, mitochondrial Arabidopsis thaliana (Mouse-ear cress)	AT3G17240.1
po11_olive_021538	150	75;150	-	-	-	Q8S8F8-2	Internal Sure	2 of GLABRA2 expression modulator OS=Arabidopsis thaliana GN=GEM	AT2G22475.1
po11_olive_021542	71	71	-	-	37;144	Q8L709	Internal Sure	Cation/H(+) antiporter 28 Arabidopsis thaliana (Mouse-ear cress)	AT3G52080.1
po11_olive_021546	11;19	11;19;42	-	-	-	A0A022Q156	N_terminal Putative	Uncharacterized protein Erythranthe guttata (Yellow monkey flower) (Mimulus guttatus)	AT4G01650.1
po11_olive_021552	124	20;124;152	-	-	-	Q8LF36	Internal Sure	Serine/threonine protein phosphatase 2A 57 kDa regulatory subunit B' theta isoform Arabidopsis thaliana (Mouse-ear cress)	AT1G13460.1
po11_olive_021553	45	45	-	-	15;31	O81851	C_terminal Putative	E3 ubiquitin-protein ligase BOI Arabidopsis thaliana (Mouse-ear cress)	AT1G60610.1
po11_olive_021554	5	5	105	3	76;88;107	K4ASD5	Internal Sure	Uncharacterized protein Solanum lycopersicum (Tomato) (Lycopersicon esculentum)	AT4G08810.1
po11_olive_021556	153	153	-	-	14;28;111	Q9FKC3	Internal Sure	Pentatricopeptide repeat-containing protein At5g48730, chloroplastic Arabidopsis thaliana (Mouse-ear cress)	AT5G48730.1
po11_olive_021558	2	2	111	-	112	Q9SCU8	N_terminal Putative	Beta-galactosidase 14 Arabidopsis thaliana (Mouse-ear cress)	AT4G35010.1
po11_olive_021559	41;44	41;44	-	-	-	A0A022R618	N_terminal Sure	Uncharacterized protein Erythranthe guttata (Yellow monkey flower) (Mimulus guttatus)	-
po11_olive_021560	79	79	-	-	-	A0A067DGG8	Complete Sure	Uncharacterized protein Citrus sinensis (Sweet orange) (Citrus aurantium var. sinensis)	AT4G18880.1
po11_olive_021561	3	3	-	-	-	A0A022R998	C_terminal Putative	Uncharacterized protein Erythranthe guttata (Yellow monkey flower) (Mimulus guttatus)	AT1G76380.2
po11_olive_021569	19;111;118	19;111;118	-	32;50	50;142	B5U9F7	Internal Sure	Gag-protease-integrase-RT-RNaseH polyprotein Glycine max (Soybean) (Glycine hispida)	-
po11_olive_021576	151	151	-	-	-	Q9LVM1	Internal Sure	ABC transporter B family member 25, mitochondrial Arabidopsis thaliana (Mouse-ear cress)	AT5G58270.1
po11_olive_021577	5;9;155	5;9;155	-	-	68;69	C0LGH3	Internal Sure	Probable LRR receptor-like serine/threonine-protein kinase At1g56140 Arabidopsis thaliana (Mouse-ear cress)	AT1G56140.1
po11_olive_021579	8;13	8;13	142	121	114;142	Q40545	N_terminal Sure	Pyruvate kinase isozyme A, chloroplastic Nicotiana tabacum (Common tobacco)	AT3G22960.1
po11_olive_021580	145	145	-	7;43	24;43;138	Q5M759	C_terminal Sure	Vacuolar protein sorting-associated protein 22 homolog 1 Arabidopsis thaliana (Mouse-ear cress)	AT4G27040.1
po11_olive_021581	135;157	135;157	76	-	76;96;110;143	Q40465	N_terminal Sure	Eukaryotic initiation factor 4A-11 Nicotiana tabacum (Common tobacco)	AT3G13920.2
po11_olive_021585	7;167	7;167	37;68	-	37;68;122;175	Q9FNF8	Internal Sure	Phosphatidylinositol 4-kinase gamma 3 Arabidopsis thaliana (Mouse-ear cress)	AT5G24240.1
po11_olive_021593	11	11;53	-	-	27;40;69	Q9C9S4	C_terminal Putative	Trehalose-phosphate phosphatase B Arabidopsis thaliana (Mouse-ear cress)	AT1G78090.1
po11_olive_021598	26;147	26;147	-	-	31;66;69;106	Q8GXE6	Internal Sure	Potassium channel AKT6 Arabidopsis thaliana (Mouse-ear cress)	AT2G25600.1
po11_olive_021599	21;41	21;36;41;46	-	7	-	W9QJ30	N_terminal Putative	Heterogeneous nuclear ribonucleoprotein Q Morus notabilis.	-
po11_olive_024300	101	84;101	13	-	13;30	P42158	Internal Sure	Casein kinase I isoform delta-like Arabidopsis thaliana (Mouse-ear cress)	AT3G23340.1
po11_olive_024303	132	132	-	-	95	O23894	C_terminal Putative	26S protease regulatory subunit 6A homolog Brassica campestris (Field mustard)	AT3G05530.1
po11_olive_024311	11	11	-	58	58	A0A068U6S1	Complete Sure	Coffea canephora DH200=94 genomic scaffold, scaffold_9 Coffea canephora (Robusta coffee)	AT3G13674.1
po11_olive_024316	98	18;98	-	-	104;123	P48724	N_terminal Sure	Eukaryotic translation initiation factor 5 Phaseolus vulgaris (Kidney bean) (French bean)	AT1G36730.1
po11_olive_024317	1	1	-	-	86;99	Q8GV43	Internal Sure	Phosphoinositide phospholipase C 6 Arabidopsis thaliana (Mouse-ear cress)	AT2G40116.1
po11_olive_024319	65;95	65;95	16;31	16	31;96	Q8LEV3-2	N_terminal Sure	2 of BTB/POZ domain-containing protein At2g30600 OS=Arabidopsis thaliana GN=At2g30600/At2g30610	AT2G30600.5
po11_olive_024320	15	15	63	-	64;75	Q9SCU8	Internal Sure	Beta-galactosidase 14 Arabidopsis thaliana (Mouse-ear cress)	AT4G38590.2
po11_olive_024322	22	22	45;90	-	75;90	A0A022RWA2	N_terminal Sure	Uncharacterized protein Erythranthe guttata (Yellow monkey flower) (Mimulus guttatus)	AT4G03620.1
po11_olive_024329	159;184	159;184	-	-	-	A0A068UKA9	Internal Sure	Coffea canephora DH200=94 genomic scaffold, scaffold_35 Coffea canephora (Robusta coffee)	-
po11_olive_024333	43	43;167	-	-	-	Q6DBG8	N_terminal Sure	Probable arabinosyltransferase ARAD1 Arabidopsis thaliana (Mouse-ear cress)	AT2G35100.1
po11_olive_024339	62	62	79	-	53;79;81;103;150;153	Q8S8S7	Internal Sure	U-box domain-containing protein 34 Arabidopsis thaliana (Mouse-ear cress)	AT2G07020.1
po11_olive_024344	63;157	63;157	108	-	85;99;108;124	M1A497	Internal Sure	Uncharacterized protein Solanum tuberosum (Potato)	AT1G48580.1
po11_olive_024346	53	53	12	12	-	A0A022QM75	N_terminal Sure	Uncharacterized protein Erythranthe guttata (Yellow monkey flower) (Mimulus guttatus)	AT1G16290.1
po11_olive_024348	12	12;134;143	-	10	122	Q9SIB9	C_terminal Sure	Aconitate hydratase 2, mitochondrial Arabidopsis thaliana (Mouse-ear cress)	AT2G05710.1
po11_olive_024351	24;59;105	24;59;105	84	2	68;85	P10978	Internal Sure	Retrovirus-related Pol polyprotein from transposon TNT 1-94 Nicotiana tabacum (Common tobacco)	-
po11_olive_024354	130	48;130	-	-	17;113;116	Q9FHN8	Internal Sure	Kinesin-like calmodulin-binding protein Arabidopsis thaliana (Mouse-ear cress)	AT5G65930.3
po11_olive_024355	4	4;75	45;166	-	45;70;131;166	Q93VQ0-2	Internal Sure	2 of Protein VACUOLELESS1 OS=Arabidopsis thaliana GN=VCL1	AT2G38020.1
po11_olive_024360	56	56	-	122	-	Q9MA75	Internal Sure	Transcription factor VIP1 Arabidopsis thaliana (Mouse-ear cress)	AT1G06850.1
po11_olive_024361	139	117;139	-	-	-	M1AZI0	C_terminal Putative	Uncharacterized protein Solanum tuberosum (Potato)	-
po11_olive_024365	6	6	55	55	32;55;75	R1F7X7	Internal Sure	Metalloendopeptidase Emiliania huxleyi CCMP1516.	-
po11_olive_024366	44	44	-	5;13	13	K4BSJ6	Internal Sure	Uncharacterized protein Solanum lycopersicum (Tomato) (Lycopersicon esculentum)	AT5G65180.1
po11_olive_024368	64	64	44	44	44	Q4QSC8	Internal Sure	Shugoshin-1 Zea mays (Maize)	AT5G04320.2
po11_olive_024371	86	86	-	-	-	Q9SY14	C_terminal Putative	CSC1-like protein At4g02900 Arabidopsis thaliana (Mouse-ear cress)	AT4G02900.1
po11_olive_024373	9	9	-	2;5;21	21	A0A068U706	Internal Sure	Coffea canephora DH200=94 genomic scaffold, scaffold_12 Coffea canephora (Robusta coffee)	AT2G28540.2
po11_olive_024377	63	36;63	86	-	87	O82802	N_terminal Putative	Sulfite reductase 1 [ferredoxin], chloroplastic Nicotiana tabacum (Common tobacco)	AT5G04590.1
po11_olive_024393	5	5	118	9	30;65;77;118	Q6U740	Complete Putative	Allergen Fra e 1 Fraxinus excelsior (European ash)	AT3G07820.1
po11_olive_024394	12;13;122	12;13;38;122;135	-	-	30;119	A0A022R8G4	N_terminal Sure	Uncharacterized protein Erythranthe guttata (Yellow monkey flower) (Mimulus guttatus)	AT4G10130.1
po11_olive_024397	6	6	96	-	96	Q9FNY0-2	Internal Sure	2 of Transcription factor E2FA OS=Arabidopsis thaliana GN=E2FA	AT5G22220.2
po11_olive_024399	20;127	5;20;127	110	-	-	Q84MA5	N_terminal Sure	Cationic amino acid transporter 1 Arabidopsis thaliana (Mouse-ear cress)	AT4G21120.1
po11_olive_024401	69	69	45	-	12;16;46	Q683C9	C_terminal Sure	Serine/threonine-protein kinase Aurora-2 Arabidopsis thaliana (Mouse-ear cress)	AT2G25880.1
po11_olive_024403	3	3	-	-	-	C0LU16	Complete Putative	Mediator of RNA polymerase II transcription subunit 21 Arabidopsis thaliana (Mouse-ear cress)	AT4G04780.1
po11_olive_024405	4	4;173	-	2;10	63;88;90;144	Q9M8Y0	Internal Sure	Probable UDP-N-acetylglucosamine--peptide N-acetylglucosaminyltransferase SEC Arabidopsis thaliana (Mouse-ear cress)	AT3G04240.1
po11_olive_024407	9	9	-	-	-	Q04960	C_terminal Putative	DnaJ protein homolog Cucumis sativus (Cucumber)	-
po11_olive_024408	101	101;115	83	9	83	C5WVW2	C_terminal Putative	Adenylosuccinate synthetase 1, chloroplastic Sorghum bicolor (Sorghum) (Sorghum vulgare)	-
po11_olive_024415	5;7	5;7	-	8;79	32;79	P29766	C_terminal Sure	60S ribosomal protein L8 Solanum lycopersicum (Tomato) (Lycopersicon esculentum)	AT2G18020.1
po11_olive_024419	16	16	109	-	67;109	O65050	C_terminal Putative	60S ribosomal protein L15-1 Picea mariana (Black spruce) (Abies mariana)	AT4G16720.1
po11_olive_024421	115;182	115;182	-	-	122;132;156	P52711	Internal Sure	Serine carboxypeptidase II-3 Hordeum vulgare (Barley)	AT3G56540.1
po11_olive_024423	3	3	73	-	39;73	Q9STY6	Complete Sure	40S ribosomal protein S20-2 Arabidopsis thaliana (Mouse-ear cress)	AT3G47370.2
po11_olive_024425	1;119	1;119	-	-	-	F4IP69	Internal Sure	Sec1 family domain-containing protein MIP3 Arabidopsis thaliana (Mouse-ear cress)	AT2G42700.2
po11_olive_024427	20;163	20;30;163	-	-	-	P42730	Internal Sure	Chaperone protein ClpB1 Arabidopsis thaliana (Mouse-ear cress)	AT1G74310.1
po11_olive_024428	8	8	-	-	45;76;81;86;99;111	A5AZZ8	Internal Sure	Putative uncharacterized protein Vitis vinifera (Grape)	-
po11_olive_024431	9	1;9	-	61	40;63;142	Q9C5Z2	C_terminal Putative	Eukaryotic translation initiation factor 3 subunit H Arabidopsis thaliana (Mouse-ear cress)	AT1G10840.1
po11_olive_024433	147	147	51;93	-	51;88	Q94BT6	N_terminal Sure	Adagio protein 1 Arabidopsis thaliana (Mouse-ear cress)	AT5G57360.2
po11_olive_024434	7	7	51;69	-	35;55;73	A0A022REZ5	N_terminal Putative	Uncharacterized protein Erythranthe guttata (Yellow monkey flower) (Mimulus guttatus)	-
po11_olive_024437	14	14	-	-	30	O24466	N_terminal Sure	Ras-related protein RABE1a Arabidopsis thaliana (Mouse-ear cress)	AT5G03520.1
po11_olive_024439	3	3	-	-	-	P83947	Internal Sure	Pectinesterase/pectinesterase inhibitor Ficus pumila var. awkeotsang (Jelly fig) (Ficus awkeotsang)	AT3G60730.1
po11_olive_024441	178	178	90;111;144	-	90;111;144;157	Q43043	Internal Sure	Pectinesterase Petunia integrifolia (Violet-flowered petunia) (Petunia inflata)	AT3G05610.1
po11_olive_024444	1	1	-	-	44;46;152	Q2XPU6	Internal Sure	Cycloartenol synthase Ricinus communis (Castor bean)	AT3G45130.1
po11_olive_024451	3	3	-	-	28;158;163	Q9FN08	Internal Sure	Beta-galactosidase 10 Arabidopsis thaliana (Mouse-ear cress)	AT5G63810.1
po11_olive_024453	51	49;51	20	-	20;38	Q9FJJ5	C_terminal Putative	Microtubule-associated protein RP/EB family member 1B Arabidopsis thaliana (Mouse-ear cress)	AT5G62500.1
po11_olive_024463	162	51;162	-	-	67;98;102	P54774	Internal Sure	Cell division cycle protein 48 homolog Glycine max (Soybean) (Glycine hispida)	AT5G03340.1
po11_olive_024466	145	145	94;135	3;15;97	16;23;91;98;139	Q3EDA9	Internal Sure	Putative pentatricopeptide repeat-containing protein At1g16830 Arabidopsis thaliana (Mouse-ear cress)	AT1G16830.1
po11_olive_024467	68	9;68	-	2	109	W9RI43	C_terminal Putative	Uncharacterized protein Morus notabilis.	AT1G64720.1
po11_olive_024470	128	128	-	-	-	A0A022RNC5	Internal Sure	Uncharacterized protein Erythranthe guttata (Yellow monkey flower) (Mimulus guttatus)	AT5G11560.1
po11_olive_024471	5;12	5;12;64	-	3	-	Q9SUV1	C_terminal Putative	Adenine nucleotide transporter BT1, chloroplastic/mitochondrial Arabidopsis thaliana (Mouse-ear cress)	AT4G32400.1
po11_olive_024472	131	131	16	38	38;53	Q93YX4	N_terminal Sure	5'-adenylylsulfate reductase-like 5 Arabidopsis thaliana (Mouse-ear cress)	AT3G03860.1
po11_olive_024476	21;95	21;95	-	-	-	Q9CA83	N_terminal Sure	NADP-dependent malic enzyme 4, chloroplastic Arabidopsis thaliana (Mouse-ear cress)	AT1G79750.1
po11_olive_024477	40	29;40;90	-	-	11;13;23;32;162;174	F2DC49	Internal Sure	Predicted protein Hordeum vulgare var. distichum (Two-rowed barley)	-
po11_olive_024478	31;136	31;136	-	-	-	Q8GYX8	Internal Sure	Chaperone protein dnaJ 10 Arabidopsis thaliana (Mouse-ear cress)	AT1G21080.3
po11_olive_024481	156	156	-	2;5;155	16;19;30;36;70;82	Q500Z2	Internal Sure	Probable protein S-acyltransferase 15 Arabidopsis thaliana (Mouse-ear cress)	AT5G04270.1
po11_olive_024483	6;9	6;9	112	142	120;142;160	A0A022RKP3	Internal Sure	Uncharacterized protein Erythranthe guttata (Yellow monkey flower) (Mimulus guttatus)	AT1G25375.1
po11_olive_024484	151	151	7;24	2;7;87	21;24;87;91;116	F4HRI2	Internal Sure	E3 ubiquitin-protein ligase CCNB1IP1 homolog Arabidopsis thaliana (Mouse-ear cress)	AT1G53490.1
po11_olive_024493	17	17;73	81;100;127	-	47;81;100;116	Q8LLD0	C_terminal Putative	Nuclear pore complex protein Nup96 homolog Arabidopsis thaliana (Mouse-ear cress)	AT1G80680.1
po11_olive_024495	99;157	99	-	-	148	O23144	Internal Sure	Proton pump-interactor 1 Arabidopsis thaliana (Mouse-ear cress)	AT4G27500.1
po11_olive_024500	5;149;152	5;88;149;152	127	-	81;84;127;132	Q8W496-2	C_terminal Sure	2 of Protochlorophyllide-dependent translocon component 52, chloroplastic OS=Arabidopsis thaliana GN=PTC52	AT4G25650.2
po11_olive_024501	24	24;126	-	36;179	36	B0F9L4	Internal Sure	Golgin candidate 6 Arabidopsis thaliana (Mouse-ear cress)	AT3G27530.1
po11_olive_024506	153	153	-	-	-	A0A022RLY7	Internal Sure	Uncharacterized protein Erythranthe guttata (Yellow monkey flower) (Mimulus guttatus)	AT3G22430.1
po11_olive_024507	21	21;155	172	172	172	Q9S6Z8	Internal Sure	Two-pore potassium channel 5 Arabidopsis thaliana (Mouse-ear cress)	AT4G01840.1
po11_olive_024510	78	78	-	-	-	Q9LSX7	C_terminal Putative	Peroxisome biogenesis protein 22 Arabidopsis thaliana (Mouse-ear cress)	AT3G21865.1
po11_olive_024512	84	84	-	-	-	Q8S0J7	C_terminal Putative	Probable membrane-associated 30 kDa protein, chloroplastic Oryza sativa subsp. japonica (Rice)	AT1G65260.1
po11_olive_024513	59;181	59;181	-	-	120	A0A061FL88	Internal Sure	Beta-1,3-N-acetylglucosaminyltransferase lunatic fringe, putative isoform 1 Theobroma cacao (Cacao) (Cocoa)	AT3G11420.1
po11_olive_024516	33;72;126	33;50;72;126	114	117	89;117	P30171	Internal Sure	Actin-97 Solanum tuberosum (Potato)	AT5G09810.1
po11_olive_024517	4;117	4;117	71	15	15;74;106	Q03194	C_terminal Putative	Plasma membrane ATPase 4 Nicotiana plumbaginifolia (Leadwort-leaved tobacco) (Tex-Mex tobacco)	AT3G42640.1
po11_olive_024519	12	3;12	-	-	-	Q9M0Y3	C_terminal Putative	Equilibrative nucleotide transporter 3 Arabidopsis thaliana (Mouse-ear cress)	AT4G05120.1
po11_olive_024522	86	86	-	-	25;34;75	Q5J907	N_terminal Sure	Translationally-controlled tumor protein homolog Elaeis guineensis var. tenera (Oil palm)	AT3G16640.1
po11_olive_024523	5	5	39	39	31;173	A0A022QAN4	Internal Sure	Uncharacterized protein Erythranthe guttata (Yellow monkey flower) (Mimulus guttatus)	AT5G07810.1
po11_olive_024525	11	11	26	-	-	Q9M4P3	C_terminal Putative	Pentatricopeptide repeat-containing protein At4g16835, mitochondrial Arabidopsis thaliana (Mouse-ear cress)	AT4G16835.1
po11_olive_024527	118	118	18	18	58;65	Q9SZ53	C_terminal Putative	Probable protein phosphatase 2C 60 Arabidopsis thaliana (Mouse-ear cress)	AT4G31860.1
po11_olive_024530	24	24	-	-	-	A0A068VGD0	Internal Sure	Coffea canephora DH200=94 genomic scaffold, scaffold_663 Coffea canephora (Robusta coffee)	-
po11_olive_024531	7	7	-	-	-	A5BWT5	C_terminal Putative	Putative uncharacterized protein Vitis vinifera (Grape)	-
po11_olive_024535	9;141	9;141	-	7	21;36;58	Q94A34	Internal Sure	Phosphatidylinositol/phosphatidylcholine transfer protein SFH12 Arabidopsis thaliana (Mouse-ear cress)	AT2G21520.2
po11_olive_024548	130	130	119	-	-	Q9FNY2	N_terminal Sure	Transcription factor-like protein DPB Arabidopsis thaliana (Mouse-ear cress)	AT5G03415.1
po11_olive_024549	153;165	153;165	-	-	42;63	A5AEV7	Internal Sure	Putative uncharacterized protein Vitis vinifera (Grape)	-
po11_olive_024550	150	150	-	8	-	O48901	Internal Sure	DNA polymerase delta catalytic subunit Glycine max (Soybean) (Glycine hispida)	AT5G63960.2
po11_olive_024552	11	11	-	-	-	Q39033	Internal Sure	Phosphoinositide phospholipase C 2 Arabidopsis thaliana (Mouse-ear cress)	AT3G08510.1
po11_olive_024553	101	101	109;119	53	57;110	A5B7U3	Internal Sure	Putative uncharacterized protein Vitis vinifera (Grape)	-
po11_olive_024554	20;69	20;69	-	-	-	A4GSN8	Internal Sure	Nuclear-pore anchor Arabidopsis thaliana (Mouse-ear cress)	AT1G79280.2
po11_olive_024555	168;180	168;180	-	-	18	A5BUF4	Internal Sure	Putative uncharacterized protein Vitis vinifera (Grape)	-
po11_olive_024557	15	15	22	-	-	Q3E9D3	N_terminal Sure	Probable pectinesterase 55 Arabidopsis thaliana (Mouse-ear cress)	AT5G18990.1
po11_olive_024559	112	9;112;119	-	-	-	Q9FGY9	N_terminal Putative	Peptide-N(4)-(N-acetyl-beta-glucosaminyl)asparagine amidase Arabidopsis thaliana (Mouse-ear cress)	AT5G49570.1
po11_olive_024560	121	121	-	-	112	B9DFG5-2	C_terminal Sure	2 of PTI1-like tyrosine-protein kinase 3 OS=Arabidopsis thaliana GN=PTI13	AT2G30740.1
po11_olive_024561	138	138	-	-	-	A0A068UQ80	Internal Sure	Coffea canephora DH200=94 genomic scaffold, scaffold_45 Coffea canephora (Robusta coffee)	-
po11_olive_024563	62;147	62;147	79	-	53;79;81;103;144	Q8S8S7	Internal Sure	U-box domain-containing protein 34 Arabidopsis thaliana (Mouse-ear cress)	AT2G07020.1
po11_olive_024570	10	-	-	-	-	P29763	Complete Sure	60S acidic ribosomal protein P1 Chlamydomonas reinhardtii (Chlamydomonas smithii)	AT3G49460.1
po11_olive_024581	19;150	19;150	148	106;169	107;149	D0NVE4	C_terminal Putative	Putative uncharacterized protein Phytophthora infestans (strain T30-4) (Potato late blight fungus)	-
po11_olive_024582	2;4;89;164	2;4;51;89;164	-	1;14;123	14;82;123	Q93VQ0	Internal Sure	Protein VACUOLELESS1 Arabidopsis thaliana (Mouse-ear cress)	AT2G38020.1
po11_olive_024584	22	22	-	-	-	Q9SDN0	Internal Sure	Chaperone protein dnaJ 20, chloroplastic Arabidopsis thaliana (Mouse-ear cress)	AT1G74250.1
po11_olive_024588	63	63	-	-	102	A0A022RGH6	Internal Sure	Uncharacterized protein Erythranthe guttata (Yellow monkey flower) (Mimulus guttatus)	AT4G24610.2
po11_olive_024591	137;144	27;137;144	63	-	76	Q0PGJ6	Internal Sure	Aldo-keto reductase family 4 member C9 Arabidopsis thaliana (Mouse-ear cress)	AT2G37770.2
po11_olive_024596	4	4	74	-	116	A0A022S321	Internal Sure	Uncharacterized protein Erythranthe guttata (Yellow monkey flower) (Mimulus guttatus)	-
po11_olive_024597	89	89	-	35	35	A0A022QDG1	Complete Putative	Uncharacterized protein Erythranthe guttata (Yellow monkey flower) (Mimulus guttatus)	AT5G50930.1
po11_olive_024567_split_1	17	17	-	-	-	F4K4R6	Internal Sure	Protein GAMETE EXPRESSED 2 Arabidopsis thaliana (Mouse-ear cress)	AT4G18372.1
po11_olive_015601	117;216	117;216	-	-	77;142	P15722	Internal Sure	Probable pectate lyase P59 Solanum lycopersicum (Tomato) (Lycopersicon esculentum)	AT1G14420.1
po11_olive_015602	2;13	2;13	40	-	40	A0A061GAR8	Internal Sure	Evolutionarily conserved C-terminal region 5 isoform 1 Theobroma cacao (Cacao) (Cocoa)	AT3G13060.2
po11_olive_015604	26;48;112	26;46;48;112	104	104	104	P22953	Internal Sure	Probable mediator of RNA polymerase II transcription subunit 37e Arabidopsis thaliana (Mouse-ear cress)	AT5G02500.1
po11_olive_015605	12	12	29;111	-	29;111	Q8LGF7	Complete Sure	Protein PEROXIN-4 Arabidopsis thaliana (Mouse-ear cress)	AT5G25760.1
po11_olive_015612	6;9	6;9;71	-	-	-	A0A068TZS5	Internal Sure	Coffea canephora DH200=94 genomic scaffold, scaffold_7 Coffea canephora (Robusta coffee)	AT1G65720.1
po11_olive_015615	6	6	15;100	15;191	100;155;191	A0A022QNE9	Internal Sure	Uncharacterized protein Erythranthe guttata (Yellow monkey flower) (Mimulus guttatus)	AT2G03150.1
po11_olive_015619	10	10	38	-	38;77	Q9S850	Internal Sure	Sulfite oxidase Arabidopsis thaliana (Mouse-ear cress)	AT3G01910.1
po11_olive_015620	38	38	-	9	-	Q9C757	N_terminal Putative	Probable inositol transporter 2 Arabidopsis thaliana (Mouse-ear cress)	AT1G30220.1
po11_olive_015621	194;217	94;194;217	128	-	89;128	A0A067JSS2	Internal Sure	Uncharacterized protein Jatropha curcas (Barbados nut)	AT4G24970.1
po11_olive_015623	109	109	107;148	149	117;204	Q8L836	Internal Sure	65-kDa microtubule-associated protein 7 Arabidopsis thaliana (Mouse-ear cress)	AT1G14690.1
po11_olive_015624	98	98	-	-	25	Q9XFH4	N_terminal Putative	ATP-dependent DNA helicase DDM1 Arabidopsis thaliana (Mouse-ear cress)	AT5G66750.1
po11_olive_015625	139	139	-	-	27	P62201	Complete Sure	Calmodulin Lilium longiflorum (Trumpet lily)	AT3G43810.1
po11_olive_015629	7;9	7;9	-	-	176;206	Q9SD00	Internal Sure	Monosaccharide-sensing protein 3 Arabidopsis thaliana (Mouse-ear cress)	AT3G51490.2
po11_olive_015630	11;76;105	11;76;105	-	-	85;112	Q9FYA6	Internal Sure	Branched-chain-amino-acid aminotransferase 5, chloroplastic Arabidopsis thaliana (Mouse-ear cress)	AT3G49680.1
po11_olive_015633	6;17;20;216	6;17;20;216	39;181	-	39;83;133;181;207	Q67XW5	Internal Sure	Ubiquitin carboxyl-terminal hydrolase 18 Arabidopsis thaliana (Mouse-ear cress)	AT4G31670.1
po11_olive_015639	19	19	70	10	35;69;70;123;131	Q9LXC0	C_terminal Putative	Guanosine nucleotide diphosphate dissociation inhibitor At5g09550 Arabidopsis thaliana (Mouse-ear cress)	AT5G09550.1
po11_olive_015642	84	82;84	-	-	-	A0A067F9R5	N_terminal Putative	Uncharacterized protein Citrus sinensis (Sweet orange) (Citrus aurantium var. sinensis)	-
po11_olive_015643	7	3;7	110	-	40;122	C0LGT6	Internal Sure	LRR receptor-like serine/threonine-protein kinase EFR Arabidopsis thaliana (Mouse-ear cress)	AT3G05990.1
po11_olive_015650	125	125	54;107	103	54;87;103;108	P46032	Internal Sure	Protein NRT1/ PTR FAMILY 8.3 Arabidopsis thaliana (Mouse-ear cress)	AT2G02040.1
po11_olive_015651	57	57	-	8	-	Q9SVZ6	Complete Sure	60S acidic ribosomal protein P3-1 Arabidopsis thaliana (Mouse-ear cress)	AT4G25890.1
po11_olive_015653	119;126	119;126	-	-	-	B7ZWR6	N_terminal Sure	Outer envelope protein 61 Arabidopsis thaliana (Mouse-ear cress)	AT5G21990.1
po11_olive_015666	131	131	91	-	80;91;117	O65902	Internal Sure	Cyclase-associated protein 1 Arabidopsis thaliana (Mouse-ear cress)	AT4G34490.1
po11_olive_015670	6	6	-	-	-	Q84K16	C_terminal Putative	AP-1 complex subunit gamma-1 Arabidopsis thaliana (Mouse-ear cress)	AT1G23900.1
po11_olive_015672	108	41;108;120	-	-	31	Q9FN05	Internal Sure	Probable glucan 1,3-alpha-glucosidase Arabidopsis thaliana (Mouse-ear cress)	AT5G63840.1
po11_olive_015675	168	168	99	84	14;78;84;99;124	A0A022RMF0	C_terminal Putative	Uncharacterized protein Erythranthe guttata (Yellow monkey flower) (Mimulus guttatus)	AT2G42670.2
po11_olive_015680	106	106	47	-	25;47;107;111	P54411	Internal Sure	T-complex protein 1 subunit epsilon Avena sativa (Oat)	AT1G24510.1
po11_olive_015681	207	25;207	-	-	-	Q9SCV4	Internal Sure	Beta-galactosidase 8 Arabidopsis thaliana (Mouse-ear cress)	AT2G28470.1
po11_olive_015683	97;139	97;139	-	-	38;44	P29790	C_terminal Putative	ATP synthase gamma chain, chloroplastic Nicotiana tabacum (Common tobacco)	AT4G04640.1
po11_olive_015684	6;51	6;51	-	-	37	Q2HSZ7	Internal Sure	Cyclin-like F-box Medicago truncatula (Barrel medic) (Medicago tribuloides)	-
po11_olive_015686	128	128	76	8	12;76	Q9FWA6	Internal Sure	Pentatricopeptide repeat-containing protein At3g02330 Arabidopsis thaliana (Mouse-ear cress)	AT3G02330.1
po11_olive_015687	201	201	125	-	125	Q9M1I2	N_terminal Putative	Protein NRT1/ PTR FAMILY 5.4 Arabidopsis thaliana (Mouse-ear cress)	AT3G54450.1
po11_olive_015693	151	151	-	-	53;123	Q9SN95	Internal Sure	UDP-glucuronic acid decarboxylase 5 Arabidopsis thaliana (Mouse-ear cress)	AT3G46440.1
po11_olive_015695	100;106	100;106	-	-	120	Q8L7S4	Internal Sure	Microtubule-associated protein 70-2 Arabidopsis thaliana (Mouse-ear cress)	AT1G24764.1
po11_olive_015697	11;30	3;11;30	-	-	-	Q6JB11	Internal Sure	Protein MATERNALLY EXPRESSED GENE 5 Zea mays (Maize)	AT1G21320.1
po11_olive_015698	26;107;110	107;110	-	-	-	Q8VYK7	N_terminal Sure	Autophagy-related protein 8f Arabidopsis thaliana (Mouse-ear cress)	AT4G16520.1
po11_olive_015703	13;40;171	13;40;51;171	212	212	38;73;78;110;124	Q40531	Internal Sure	Mitogen-activated protein kinase homolog NTF6 Nicotiana tabacum (Common tobacco)	AT1G07880.2
po11_olive_015704	9	9	13	12;13	12;13	F4IH31-2	N_terminal Sure	2 of Staphylococcal-like nuclease CAN2 OS=Arabidopsis thaliana GN=CAN2	AT2G40410.2
po11_olive_015705	108	108;158	-	-	45	Q2V4F7	N_terminal Sure	Defensin-like protein 278 Arabidopsis thaliana (Mouse-ear cress)	AT1G06790.1
po11_olive_015706	30	30	-	8	-	Q8L7L1	C_terminal Sure	Sphingosine kinase 1 Arabidopsis thaliana (Mouse-ear cress)	AT4G21540.1
po11_olive_015709	77;103	77;103	187	219	186;187	A0ELV3	Internal Sure	S-RNase-binding protein Petunia integrifolia subsp. inflata.	AT1G45976.1
po11_olive_015710	4;112	4;112	-	-	-	O23755	C_terminal Sure	Elongation factor 2 Beta vulgaris (Sugar beet)	AT1G56070.1
po11_olive_015711	187	157;162;187	-	-	14	D7SIP0	Internal Sure	Putative uncharacterized protein Vitis vinifera (Grape)	AT5G08120.1
po11_olive_015713	215	215	203	-	122;203	A0A022PXA6	Internal Sure	Uncharacterized protein Erythranthe guttata (Yellow monkey flower) (Mimulus guttatus)	AT5G11640.1
po11_olive_015714	59	59	-	-	-	A0A022R676	N_terminal Sure	Uncharacterized protein Erythranthe guttata (Yellow monkey flower) (Mimulus guttatus)	-
po11_olive_015716	28	28	-	2	-	Q9SM09	C_terminal Putative	V-type proton ATPase catalytic subunit A Citrus unshiu (Satsuma mandarin) (Citrus nobilis var. unshiu)	AT1G78900.1
po11_olive_015721	17	17	63;113	-	63;104	A5BYD0	Complete Putative	Putative uncharacterized protein Vitis vinifera (Grape)	-
po11_olive_015724	1;108;120	1;108;120	-	-	37	Q8VYG3	Internal Sure	Endoglucanase 16 Arabidopsis thaliana (Mouse-ear cress)	AT3G43860.1
po11_olive_015726	2;17	2;17	-	-	-	A5ASY6	N_terminal Putative	Putative uncharacterized protein Vitis vinifera (Grape)	-
po11_olive_015729	4	4;80	36;147;162	-	36;49;53;147;162;191	F4HW04	Internal Sure	DNA polymerase epsilon catalytic subunit A Arabidopsis thaliana (Mouse-ear cress)	AT1G08260.1
po11_olive_015733	6;76;134	6;76;134	-	-	24;31;74	A5BA10	N_terminal Sure	Putative uncharacterized protein Vitis vinifera (Grape)	-
po11_olive_015737	68	28;68	73	-	46;48;73	A2RVS6	N_terminal Sure	Serine/arginine-rich splicing factor SR34A Arabidopsis thaliana (Mouse-ear cress)	AT3G49430.1
po11_olive_015744	120	120	56	-	56	I0Z981	Internal Sure	HAD-like protein Coccomyxa subellipsoidea C-169.	-
po11_olive_015745	6	6;218	-	-	152	Q94C59	Internal Sure	Patellin-4 Arabidopsis thaliana (Mouse-ear cress)	AT1G30690.1
po11_olive_015747	16	16;25	32;75;95	-	64;82;105	Q8GZA6	Internal Sure	Pentatricopeptide repeat-containing protein At1g71210 Arabidopsis thaliana (Mouse-ear cress)	AT1G71210.1
po11_olive_015749	8;10;46	8;10;46	67;199	67	67;93;103;117;199	Q3E8X3	Internal Sure	Protein NRT1/ PTR FAMILY 2.8 Arabidopsis thaliana (Mouse-ear cress)	AT5G28470.1
po11_olive_015752	13	13	70	-	22;70	A0A022Q8B6	Complete Sure	Uncharacterized protein Erythranthe guttata (Yellow monkey flower) (Mimulus guttatus)	AT1G72170.1
po11_olive_015753	7;174	7;82;174	101	72	30;40;41;72;78;101	Q43473	C_terminal Putative	Tubulin alpha-1 chain Hordeum vulgare (Barley)	AT5G19780.1
po11_olive_015754	6	6	115	-	13;115	A4GFC3	Complete Sure	Profilin-3 Olea europaea (Common olive)	AT2G19770.1
po11_olive_015757	22	22	55;74	41	41;74	M8C9X3	N_terminal Sure	Uncharacterized protein Aegilops tauschii (Tausch's goatgrass) (Aegilops squarrosa)	-
po11_olive_015758	6	6	115	-	115	A4GFC0	Complete Sure	Profilin-3 Olea europaea (Common olive)	AT2G19770.1
po11_olive_015767	12;14	12;14	-	189	66;82;100;196	A0A022QS10	Internal Sure	Uncharacterized protein Erythranthe guttata (Yellow monkey flower) (Mimulus guttatus)	AT4G35730.1
po11_olive_015768	127	127	124	-	22	Q9S9K4	Internal Sure	Aspartic proteinase-like protein 2 Arabidopsis thaliana (Mouse-ear cress)	AT1G05840.1
po11_olive_015769	110	11;110	39	-	39;66	K4FWF5	Internal Sure	Uncharacterized protein Arabidopsis halleri.	-
po11_olive_015771	97	97	-	16	16;28;68;151	P42804	N_terminal Sure	Glutamyl-tRNA reductase 1, chloroplastic Arabidopsis thaliana (Mouse-ear cress)	AT1G58290.1
po11_olive_015772	29;114	29;112;114	77;86	-	77;86	Q6NPD7	C_terminal Sure	Nudix hydrolase 10 Arabidopsis thaliana (Mouse-ear cress)	AT5G47650.1
po11_olive_015773	54	54;191;206	-	18	18;47;68;197	A9NWM2	Internal Sure	Putative uncharacterized protein Picea sitchensis (Sitka spruce) (Pinus sitchensis)	AT2G43320.1
po11_olive_015775	91	91	148	-	141;148	A0A068TZ42	C_terminal Putative	Coffea canephora DH200=94 genomic scaffold, scaffold_5 Coffea canephora (Robusta coffee)	-
po11_olive_015778	85	85	-	15	15	Q39821	N_terminal Sure	Dynamin-related protein 12A Glycine max (Soybean) (Glycine hispida)	AT3G61760.1
po11_olive_015787	6	6	138	138	34;122;132;138	Q7XJ53	Internal Sure	Probable protein phosphatase 2C 35 Arabidopsis thaliana (Mouse-ear cress)	AT3G06270.1
po11_olive_015788	1	1	-	-	-	B9H4Q2	Internal Sure	Helicase domain-containing family protein Populus trichocarpa (Western balsam poplar) (Populus balsamifera subsp. trichocarpa)	-
po11_olive_015789	6	6	-	-	29;55;185;204	P49351	Internal Sure	Farnesyl pyrophosphate synthase 1 Lupinus albus (White lupin) (Lupinus termis)	AT5G47770.1
po11_olive_015790	51	51;107	-	-	-	Q9FVR6	Internal Sure	Uncharacterized protein At1g32220, chloroplastic Arabidopsis thaliana (Mouse-ear cress)	AT5G10730.1
po11_olive_015791	16	16	-	-	-	Q9SBA5	C_terminal Putative	Inositol-tetrakisphosphate 1-kinase 1 Arabidopsis thaliana (Mouse-ear cress)	AT5G16760.1
po11_olive_015793	7;145;166	7;145;166	106	-	116	Q67Y83-2	C_terminal Putative	2 of Serine carboxypeptidase-like 51 OS=Arabidopsis thaliana GN=SCPL51	AT2G27920.1
po11_olive_015794	31	31	-	-	-	F4JT76-2	N_terminal Putative	2 of Vacuolar protein sorting-associated protein 54, chloroplastic OS=Arabidopsis thaliana GN=VPS54	AT4G19490.1
po11_olive_015796	6	6	115	-	13;115	A4KA52	Complete Sure	Profilin-7 Olea europaea (Common olive)	AT2G19770.1
po11_olive_015797	112	112	-	5;68	68	Q9M9Y4-2	C_terminal Putative	2 of E3 ubiquitin protein ligase DRIP1 OS=Arabidopsis thaliana GN=DRIP1	AT2G30580.1
po11_olive_015803	132	132	19	-	19	A0A022RYQ4	N_terminal Sure	Uncharacterized protein Erythranthe guttata (Yellow monkey flower) (Mimulus guttatus)	-
po11_olive_015806	85	85	-	-	38	Q9SJL6	Internal Sure	Membrin-11 Arabidopsis thaliana (Mouse-ear cress)	AT2G36900.1
po11_olive_015807	195	178;195	-	21	-	O04200	Internal Sure	Peroxisomal nicotinamide adenine dinucleotide carrier Arabidopsis thaliana (Mouse-ear cress)	AT2G39970.1
po11_olive_015808	7	7	51	-	35;51	A0A022RJC8	Internal Sure	Uncharacterized protein Erythranthe guttata (Yellow monkey flower) (Mimulus guttatus)	AT1G08840.2
po11_olive_015809	198	198	19;24;44;106	-	20;26;46	A0A068V184	Internal Sure	Coffea canephora DH200=94 genomic scaffold, scaffold_81 Coffea canephora (Robusta coffee)	AT3G13060.2
po11_olive_015810	20	20;97	-	-	-	A0A068VGA4	Internal Sure	Coffea canephora DH200=94 genomic scaffold, scaffold_269 Coffea canephora (Robusta coffee)	AT5G08630.1
po11_olive_015812	2	2;113	83	84	89	Q8GYD9	Internal Sure	Probable RNA helicase SDE3 Arabidopsis thaliana (Mouse-ear cress)	AT1G05460.1
po11_olive_015813	5;47	5;47	150;172	62;172	62;80;124;138;150;172	O65418	Internal Sure	Anaphase-promoting complex subunit 4 Arabidopsis thaliana (Mouse-ear cress)	AT4G21530.1
po11_olive_015821	122;131	122	-	-	-	Q01899	Internal Sure	Heat shock 70 kDa protein, mitochondrial Phaseolus vulgaris (Kidney bean) (French bean)	AT5G09590.1
po11_olive_015823	52	52	-	-	-	Q5XQC7	N_terminal Putative	Protein BONZAI 3 Arabidopsis thaliana (Mouse-ear cress)	AT1G08860.1
po11_olive_015824	5;123	5;123	-	68	93	Q8LG03	Internal Sure	F-box protein At4g00755 Arabidopsis thaliana (Mouse-ear cress)	AT4G00755.1
po11_olive_015827	62	62	-	-	48	Q8RWY4	Internal Sure	Protein NLP6 Arabidopsis thaliana (Mouse-ear cress)	AT1G64530.1
po11_olive_015828	11;21	11;21	-	43	43	Q96533	C_terminal Putative	Alcohol dehydrogenase class-3 Arabidopsis thaliana (Mouse-ear cress)	AT5G43940.2
po11_olive_015832	8	8	-	3;107	20;57;82;102;107	A0A068UME7	Internal Sure	Coffea canephora DH200=94 genomic scaffold, scaffold_38 Coffea canephora (Robusta coffee)	-
po11_olive_015835	69	69;112	-	-	-	F6HYI9	Internal Sure	Putative uncharacterized protein Vitis vinifera (Grape)	-
po11_olive_015838	130	6;98	31	31;40;44;104	31;40;44;53;56;69;72;77;80;101;104	A0A061EAK7	Internal Sure	Regulator of chromosome condensation (RCC1) family with FYVE zinc finger domain, putative isoform 1 Theobroma cacao (Cacao) (Cocoa)	AT5G19420.2
po11_olive_015839	8;216	8;216	-	158	158	Q9FR53	Internal Sure	Serine/threonine-protein kinase TOR Arabidopsis thaliana (Mouse-ear cress)	AT1G50030.1
po11_olive_015843	16	16;96	-	-	72	B3H4F1	Complete Sure	Protein SPIRAL1-like 1 Arabidopsis thaliana (Mouse-ear cress)	AT1G26355.1
po11_olive_015848	8;87	8;87	-	-	33	K7KEE8	N_terminal Putative	Uncharacterized protein Glycine max (Soybean) (Glycine hispida)	AT1G10095.1
po11_olive_015849	53	53;103	-	-	14;59;65	Q9FVI1	Complete Sure	Actin-depolymerizing factor 2 Petunia hybrida (Petunia)	AT5G59880.1
po11_olive_015850	4	4	-	-	-	Q9FH40-2	C_terminal Putative	2 of Transcription initiation factor TFIID subunit 14b OS=Arabidopsis thaliana GN=TAF14B	AT5G45600.1
po11_olive_015852	3	3	-	-	-	Q9FMP5	C_terminal Putative	Calcium-dependent protein kinase 17 Arabidopsis thaliana (Mouse-ear cress)	AT5G12180.1
po11_olive_015858	67;114	67;101;114	-	-	30;34	Q94B35	N_terminal Sure	4-hydroxy-3-methylbut-2-enyl diphosphate reductase, chloroplastic Arabidopsis thaliana (Mouse-ear cress)	AT4G34350.1
po11_olive_015861	14;32;61;191	14;39;61;73;191	-	-	149	Q9ZSY2	N_terminal Sure	Chaperone protein dnaJ 15 Arabidopsis thaliana (Mouse-ear cress)	AT1G68370.1
po11_olive_015862	2;72	2;72	14;35	-	14	M1BVD7	C_terminal Putative	Uncharacterized protein Solanum tuberosum (Potato)	AT3G46960.1
po11_olive_015870	81	81	28	-	28	A0A022RZ95	Internal Sure	Uncharacterized protein Erythranthe guttata (Yellow monkey flower) (Mimulus guttatus)	AT5G16880.1
po11_olive_015872	132	132	-	1;84	84	A0A022R1D0	Internal Sure	Uncharacterized protein Erythranthe guttata (Yellow monkey flower) (Mimulus guttatus)	AT2G33170.1
po11_olive_015873	215	215	-	1;9	192	Q9XES1	Internal Sure	Calcium-transporting ATPase 4, endoplasmic reticulum-type Arabidopsis thaliana (Mouse-ear cress)	AT1G07670.1
po11_olive_015874	125	125	-	-	94	Q9ZSY2	Internal Sure	Chaperone protein dnaJ 15 Arabidopsis thaliana (Mouse-ear cress)	AT1G68370.1
po11_olive_015878	8;12;17	8;12;17;72	-	-	-	Q43291	Internal Sure	60S ribosomal protein L21-1 Arabidopsis thaliana (Mouse-ear cress)	AT1G09690.1
po11_olive_015879	3	3	-	-	-	Q9FMP5	Internal Sure	Calcium-dependent protein kinase 17 Arabidopsis thaliana (Mouse-ear cress)	AT3G53030.1
po11_olive_015880	2	2	-	-	86	Q9SCW1	Internal Sure	Beta-galactosidase 1 Arabidopsis thaliana (Mouse-ear cress)	AT3G13750.1
po11_olive_015883	25	25	-	-	-	Q41906	Complete Putative	Cysteine proteinase inhibitor 3 Arabidopsis thaliana (Mouse-ear cress)	AT2G40880.1
po11_olive_015885	105;129	73;105;129	50	-	50	Q9LXD9	Internal Sure	Probable pectinesterase/pectinesterase inhibitor 51 Arabidopsis thaliana (Mouse-ear cress)	AT4G32270.1
po11_olive_015890	113	113	-	3	-	O80634-3	Internal Sure	3 of PsbP-like protein 2, chloroplastic OS=Arabidopsis thaliana GN=PPL2	AT2G39470.1
po11_olive_015897	153	130;153	53	-	53;96;105	Q6NKW7	C_terminal Putative	Pentatricopeptide repeat-containing protein At2g19280 Arabidopsis thaliana (Mouse-ear cress)	AT2G19280.1
po11_olive_015899	130	130	144	-	144	Q9FJV5-2	Internal Sure	2 of Probable transcription factor KAN4 OS=Arabidopsis thaliana GN=KAN4	AT2G38300.1
po11_olive_017406	1	1	-	5	-	Q7F613	C_terminal Putative	Secretory carrier-associated membrane protein 2 Oryza sativa subsp. japonica (Rice)	AT1G11180.2
po11_olive_017409	1;26	1;7;26;157	-	-	66;81;133	Q8L778	Internal Sure	Cellulose synthase A catalytic subunit 5 [UDP-forming] Arabidopsis thaliana (Mouse-ear cress)	AT5G09870.1
po11_olive_017411	41;53	41;53	-	4	-	A0A022PV79	C_terminal Putative	Uncharacterized protein Erythranthe guttata (Yellow monkey flower) (Mimulus guttatus)	-
po11_olive_017412	7;15	7;15;68;81;89	-	-	78	V4T240	Internal Sure	Uncharacterized protein Citrus clementina.	AT1G11870.2
po11_olive_017413	11	11	12;17;88	12	12;74;77;88	Q96499	Complete Sure	60S ribosomal protein L44 Gossypium hirsutum (Upland cotton) (Gossypium mexicanum)	AT3G23390.1
po11_olive_017414	12	12	-	-	64	Q8VZ50	N_terminal Sure	Probable calcium-binding protein CML14 Arabidopsis thaliana (Mouse-ear cress)	AT5G49480.1
po11_olive_017415	1	1;122	-	-	17;172	Q42586	Internal Sure	Uridine 5'-monophosphate synthase Arabidopsis thaliana (Mouse-ear cress)	AT3G54470.1
po11_olive_017416	76	51;76	-	7	-	P42738	Internal Sure	Chorismate mutase 1, chloroplastic Arabidopsis thaliana (Mouse-ear cress)	AT3G29200.1
po11_olive_017417	162	162	53	3;53	53;81	O04933	Internal Sure	Probable sucrose-phosphate synthase 2 Craterostigma plantagineum (Blue gem) (Torenia plantagineum)	AT1G04920.1
po11_olive_017423	190	190	-	-	-	Q9FN05	Internal Sure	Probable glucan 1,3-alpha-glucosidase Arabidopsis thaliana (Mouse-ear cress)	AT5G63840.1
po11_olive_017424	10;32;86	10;32;86;129	77	2;8;77	49;77	P30164	Internal Sure	Actin-1 Pisum sativum (Garden pea)	AT5G09810.1
po11_olive_017425	15;88	15;88	85	-	36;67;85	A0A022QNI6	Complete Putative	Uncharacterized protein Erythranthe guttata (Yellow monkey flower) (Mimulus guttatus)	AT1G07645.1
po11_olive_017428	5;7	5;7	-	-	23	Q05737	N_terminal Sure	GTP-binding protein YPTM2 Zea mays (Maize)	AT5G47200.1
po11_olive_017439	2	2	-	-	-	A0A068U3R7	Complete Sure	Coffea canephora DH200=94 genomic scaffold, scaffold_8 Coffea canephora (Robusta coffee)	AT4G36750.1
po11_olive_017440	56	56	35	-	-	Q2QLI6	N_terminal Putative	Microtubule-associated protein 70-1 Oryza sativa subsp. japonica (Rice)	AT1G68060.1
po11_olive_017445	4;18	4;18	-	-	66;87	Q9FT72-2	N_terminal Putative	2 of ATP-dependent DNA helicase Q-like 3 OS=Arabidopsis thaliana GN=RECQL3	AT4G35740.1
po11_olive_017447	114	114	-	-	33;37	Q84L33-2	Internal Sure	2 of Ubiquitin receptor RAD23b OS=Arabidopsis thaliana GN=RAD23B	AT1G79650.4
po11_olive_017449	186	186	49	49	46;49;86	P0C041	Internal Sure	Putative RING-H2 finger protein ATL53 Arabidopsis thaliana (Mouse-ear cress)	AT3G54780.1
po11_olive_017456	55	55	-	-	-	J3KVJ4	C_terminal Putative	Uncharacterized protein Oryza brachyantha.	-
po11_olive_017462	22;95;132	22;132	-	-	-	Q9LVN0	Internal Sure	Glycerophosphodiester phosphodiesterase GDPDL7 Arabidopsis thaliana (Mouse-ear cress)	AT5G58170.1
po11_olive_017465	8	8;53;108	118	-	-	Q9ZRD6	C_terminal Putative	VAMP-like protein YKT61 Arabidopsis thaliana (Mouse-ear cress)	AT5G58060.2
po11_olive_017469	124	124	85	-	85	C5WZH4	C_terminal Putative	Putative uncharacterized protein Sb01g020200 Sorghum bicolor (Sorghum) (Sorghum vulgare)	-
po11_olive_017471	21;25	21;25;123	132	206	126;132	Q38775	N_terminal Sure	Cell division control protein 2 homolog D Antirrhinum majus (Garden snapdragon)	AT1G76540.1
po11_olive_017480	7	7	-	-	49;67;101	P92516	Internal Sure	Uncharacterized mitochondrial protein AtMg00750 Arabidopsis thaliana (Mouse-ear cress) Mitochondrion	ATMG00750.1
po11_olive_017481	62	62	-	-	24;38;41;48;127	C0LGQ4	Internal Sure	Probable LRR receptor-like serine/threonine-protein kinase MRH1 Arabidopsis thaliana (Mouse-ear cress)	AT4G16162.1
po11_olive_017482	12	12	55;58;84	-	23;55;58;70;84	Q710T7	Internal Sure	Gag-pol polyprotein Populus deltoides (Eastern poplar) (Eastern cottonwood)	-
po11_olive_017486	13;19	13;19	15	-	15	F4JXC5	C_terminal Putative	Subtilisin-like protease SBT5.4 Arabidopsis thaliana (Mouse-ear cress)	AT5G59810.1
po11_olive_017488	58;83	58;83	-	-	-	Q9LHP1	N_terminal Sure	60S ribosomal protein L7-4 Arabidopsis thaliana (Mouse-ear cress)	AT3G13580.3
po11_olive_017489	6	6	119	10	31;66;78;119	Q6U740	Complete Putative	Allergen Fra e 1 Fraxinus excelsior (European ash)	-
po11_olive_017490	137	137	-	111	111	Q84P24	Internal Sure	4-coumarate--CoA ligase-like 6 Arabidopsis thaliana (Mouse-ear cress)	AT4G19010.1
po11_olive_017491	75	75	-	12	12;109	A0A022Q2G3	C_terminal Putative	Uncharacterized protein Erythranthe guttata (Yellow monkey flower) (Mimulus guttatus)	-
po11_olive_017494	137	114	-	-	-	Q9LHP2	Internal Sure	Serine/arginine-rich SC35-like splicing factor SCL30A Arabidopsis thaliana (Mouse-ear cress)	AT3G13570.1
po11_olive_017497	11	11;22;89	-	117	117	O04212	C_terminal Putative	Putative ABC1 protein At2g40090 Arabidopsis thaliana (Mouse-ear cress)	AT2G40090.1
po11_olive_017501	22	22;180	-	1	158	Q9FHM4	Internal Sure	65-kDa microtubule-associated protein 3 Arabidopsis thaliana (Mouse-ear cress)	AT5G51600.1
po11_olive_017503	54	54	46	-	49	A0A061DSX7	Internal Sure	Glycosyl transferase family 1 protein isoform 2 Theobroma cacao (Cacao) (Cocoa)	AT4G01210.1
po11_olive_017504	130	130	33	-	33;57;109;116	Q4FE47-2	Internal Sure	2 of Putative E3 ubiquitin-protein ligase XBAT35 OS=Arabidopsis thaliana GN=XBAT35	AT3G23280.1
po11_olive_017506	9;32;104	9;32;88;104	-	-	-	Q9ZUX4	Complete Sure	Uncharacterized protein At2g27730, mitochondrial Arabidopsis thaliana (Mouse-ear cress)	AT2G27730.1
po11_olive_017508	117;120	117;120	38	-	13;21;38;66;94;125	P35337	Internal Sure	Polygalacturonase Brassica napus (Rape)	AT3G07840.1
po11_olive_017512	133	17;133	11	11	11;22;36;62;99	A0A022RES9	N_terminal Putative	Uncharacterized protein Erythranthe guttata (Yellow monkey flower) (Mimulus guttatus)	AT3G53490.1
po11_olive_017513	23	23	143	-	134;143	Q9SKT7	Internal Sure	External alternative NAD(P)H-ubiquinone oxidoreductase B4, mitochondrial Arabidopsis thaliana (Mouse-ear cress)	AT2G20800.1
po11_olive_017514	7	7	29	10	29;81;83	K4C1U4	Internal Sure	Uncharacterized protein Solanum lycopersicum (Tomato) (Lycopersicon esculentum)	AT2G39950.1
po11_olive_017517	205	205	45;140;162;184	53	12;23;25;45;78;81;88;91;96;104;111;133;162;176;184	Q9C5X4-2	Internal Sure	2 of Histone-lysine N-methyltransferase ATX1 OS=Arabidopsis thaliana GN=ATX1	AT1G05830.1
po11_olive_017519	125	34;125	-	3;26;126	-	Q9FZ42	C_terminal Putative	Glucose and ribitol dehydrogenase homolog 1 Arabidopsis thaliana (Mouse-ear cress)	AT1G54870.1
po11_olive_017521	93;200	93;200	29;192	29	29;58;101;192	A0A068TVA2	N_terminal Sure	Coffea canephora DH200=94 genomic scaffold, scaffold_4 Coffea canephora (Robusta coffee)	AT3G04490.1
po11_olive_017522	112	-	74	10	-	Q9FQ03-2	Internal Sure	2 of 5'-3' exoribonuclease 3 OS=Arabidopsis thaliana GN=XRN3	AT1G75660.1
po11_olive_017523	17	17;164	-	50	50;94;98	A0A068U4W7	Internal Sure	Coffea canephora DH200=94 genomic scaffold, scaffold_9 Coffea canephora (Robusta coffee)	AT3G24490.1
po11_olive_017527	56	56	25	-	25	Q9LJI5	N_terminal Putative	V-type proton ATPase subunit d1 Arabidopsis thaliana (Mouse-ear cress)	AT3G28710.1
po11_olive_017531	93	93	61;100	88	65;88;100;147	A0A022QFI9	C_terminal Putative	Uncharacterized protein Erythranthe guttata (Yellow monkey flower) (Mimulus guttatus)	AT5G55820.1
po11_olive_017532	8	8	77	-	77	Q9SCZ4	Internal Sure	Receptor-like protein kinase FERONIA Arabidopsis thaliana (Mouse-ear cress)	AT3G51550.1
po11_olive_017537	8	8	-	12	12;29	A0A022QBS5	Internal Sure	Uncharacterized protein Erythranthe guttata (Yellow monkey flower) (Mimulus guttatus)	AT1G63120.1
po11_olive_017539	10	10	-	1;12;168	12;18;33;168	O81742	Internal Sure	Beta-adaptin-like protein C Arabidopsis thaliana (Mouse-ear cress)	AT4G23460.1
po11_olive_017542	12	12	-	-	-	Q38945	C_terminal Putative	PAP-specific phosphatase HAL2-like Arabidopsis thaliana (Mouse-ear cress)	AT5G54390.1
po11_olive_017551	209	209	-	-	175	A0A068TYA4	Internal Sure	Coffea canephora DH200=94 genomic scaffold, scaffold_6 Coffea canephora (Robusta coffee)	AT1G27752.1
po11_olive_017552	13;43;84;131	13;43;84;131	-	103	32;103;130	Q9M8Y0	Internal Sure	Probable UDP-N-acetylglucosamine--peptide N-acetylglucosaminyltransferase SEC Arabidopsis thaliana (Mouse-ear cress)	AT3G04240.1
po11_olive_017553	132;133	132;133	-	8	36;37	Q94K01	N_terminal Sure	Lariat debranching enzyme Arabidopsis thaliana (Mouse-ear cress)	AT4G31770.1
po11_olive_017555	176	176	-	-	54;114	Q1ECF5	C_terminal Putative	LIM domain-containing protein PLIM2b Arabidopsis thaliana (Mouse-ear cress)	AT3G61230.1
po11_olive_017560	129	23;129	-	-	84;92	P17614	Internal Sure	ATP synthase subunit beta, mitochondrial Nicotiana plumbaginifolia (Leadwort-leaved tobacco) (Tex-Mex tobacco)	AT5G08680.1
po11_olive_017561	12	12	-	4;10;15	11;28;57;93	Q9LYZ7	Internal Sure	E3 ubiquitin-protein ligase UPL4 Arabidopsis thaliana (Mouse-ear cress)	AT5G02880.1
po11_olive_017566	11	11	-	3;14	14;59;120	Q9FE20	Internal Sure	Serine/threonine-protein kinase PBS1 Arabidopsis thaliana (Mouse-ear cress)	AT1G20650.1
po11_olive_017567	15;162	15;162	20;65	-	16;20;65;68	Q7XZU2	Internal Sure	Phosphoinositide phosphatase SAC3 Arabidopsis thaliana (Mouse-ear cress)	AT3G43220.1
po11_olive_017568	117	117	-	-	-	Q8GWX2	Internal Sure	Probable magnesium transporter NIPA6 Arabidopsis thaliana (Mouse-ear cress)	AT2G21120.1
po11_olive_017571	4	4	-	-	24;53	Q39231	C_terminal Sure	Sucrose transport protein SUC2 Arabidopsis thaliana (Mouse-ear cress)	AT1G22710.1
po11_olive_017572	12	12	-	-	-	Q8LF21	Internal Sure	Dynamin-related protein 1C Arabidopsis thaliana (Mouse-ear cress)	AT1G14830.1
po11_olive_017576	40	40	-	-	69	P42731	N_terminal Sure	Polyadenylate-binding protein 2 Arabidopsis thaliana (Mouse-ear cress)	AT4G34110.1
po11_olive_017580	95	95	53	9;42	34;43;57;70;87;94	Q84YK7	Internal Sure	Beta-glucosidase 27 Oryza sativa subsp. japonica (Rice)	AT1G47600.1
po11_olive_017582	20	20	-	3;37	37	Q9FIJ2	C_terminal Putative	NADH dehydrogenase [ubiquinone] 1 alpha subcomplex subunit 2 Arabidopsis thaliana (Mouse-ear cress)	AT5G47890.1
po11_olive_017584	8	8;63	-	-	20	M1CMX5	Internal Sure	Uncharacterized protein Solanum tuberosum (Potato)	AT4G08550.1
po11_olive_017586	60	60	-	6	-	A5AJ71	Internal Sure	Putative uncharacterized protein Vitis vinifera (Grape)	AT3G21540.1
po11_olive_017593	47	47	-	-	-	Q67XL4	C_terminal Putative	Uncharacterized CRM domain-containing protein At3g25440, chloroplastic Arabidopsis thaliana (Mouse-ear cress)	AT3G25440.1
po11_olive_017602	73	5;73	41;61	96	41;61;96	Q9LPI5	C_terminal Sure	Polyadenylate-binding protein-interacting protein 11 Arabidopsis thaliana (Mouse-ear cress)	AT4G10610.1
po11_olive_017606	133	133	23;27	-	23;27;103;129	Q9SV01	Internal Sure	F-box/WD-40 repeat-containing protein At3g52030 Arabidopsis thaliana (Mouse-ear cress)	AT3G52030.1
po11_olive_017610	7	7	-	-	15	Q6DBA5	C_terminal Putative	DNA-directed RNA polymerases IV and V subunit 4 Arabidopsis thaliana (Mouse-ear cress)	AT4G15950.1
po11_olive_017612	42	42	-	-	23	Q6R3K4	Internal Sure	Probable metal-nicotianamine transporter YSL8 Arabidopsis thaliana (Mouse-ear cress)	AT1G48370.1
po11_olive_017614	67	-	-	-	42;80	A0A068U0E0	Internal Sure	Coffea canephora DH200=94 genomic scaffold, scaffold_7 Coffea canephora (Robusta coffee)	AT1G30590.1
po11_olive_017618	114	114	-	-	-	W9QJ26	Internal Sure	Uncharacterized protein Morus notabilis.	-
po11_olive_017619	205	205	-	-	60;76;132	O65202	Internal Sure	Peroxisomal acyl-coenzyme A oxidase 1 Arabidopsis thaliana (Mouse-ear cress)	AT4G16760.1
po11_olive_017621	2	2	115	3;6	27;62;74;115	Q6U740	C_terminal Putative	Allergen Fra e 1 Fraxinus excelsior (European ash)	-
po11_olive_017623	3;14	3;14	83	5	83	Q40648	Internal Sure	Probable voltage-gated potassium channel subunit beta Oryza sativa subsp. japonica (Rice)	AT1G04690.1
po11_olive_017625	53	-	-	11	43	Q38813	N_terminal Putative	Chaperone protein dnaJ 1, mitochondrial Arabidopsis thaliana (Mouse-ear cress)	AT1G56300.1
po11_olive_017635	91	91	-	7;11	52	M2XZU6	N_terminal Putative	Uncharacterized protein Galdieria sulphuraria (Red alga)	-
po11_olive_017638	92	92	-	-	-	P46313	Internal Sure	Omega-6 fatty acid desaturase, endoplasmic reticulum Arabidopsis thaliana (Mouse-ear cress)	AT3G12120.1
po11_olive_017640	107	107	-	-	-	Q43043	N_terminal Putative	Pectinesterase Petunia integrifolia (Violet-flowered petunia) (Petunia inflata)	AT5G27870.1
po11_olive_017641	10	10;89	-	-	-	O80501	N_terminal Sure	Ras-related protein RABH1b Arabidopsis thaliana (Mouse-ear cress)	AT2G44610.1
po11_olive_017645	38	38	-	-	-	Q9ZVD0	Internal Sure	Serrate RNA effector molecule Arabidopsis thaliana (Mouse-ear cress)	AT2G27100.1
po11_olive_017652	89	22;89;131	-	-	107;127	Q00218	Internal Sure	Phospho-2-dehydro-3-deoxyheptonate aldolase 2, chloroplastic Arabidopsis thaliana (Mouse-ear cress)	AT4G33510.1
po11_olive_017655	204	163;200;204	78	-	45;50;78	W1PEY6	Internal Sure	Uncharacterized protein Amborella trichopoda.	AT5G13130.1
po11_olive_017657	71	71	-	-	-	A0A068UEM0	C_terminal Putative	Eukaryotic translation initiation factor 3 subunit A Coffea canephora (Robusta coffee)	-
po11_olive_017672	8;13;42;132	7;8;13;42;132	-	24	24	P31171	Internal Sure	Prenyl transferase Cyanophora paradoxa. Plastid Cyanelle	AT2G34630.2
po11_olive_017675	9	9;50;52;199	103;113	-	103;113;127	A0A068TLP3	Internal Sure	Coffea canephora DH200=94 genomic scaffold, scaffold_1 Coffea canephora (Robusta coffee)	AT1G17760.1
po11_olive_017678	98	71;98	-	7	-	Q6UNT2	C_terminal Sure	60S ribosomal protein L5 Cucumis sativus (Cucumber)	AT5G39740.1
po11_olive_017680	124	124	-	-	20;27	Q2UVJ5	Internal Sure	Cation-chloride cotransporter 1 Arabidopsis thaliana (Mouse-ear cress)	AT1G30450.1
po11_olive_017681	175	175	18;47;115;144	-	18;47;70;115;144	O65258	C_terminal Putative	Beta-amylase 2, chloroplastic Arabidopsis thaliana (Mouse-ear cress)	AT4G00490.1
po11_olive_017682	2	2	105	19	19;84;105	Q9AWL7	Internal Sure	Protein GIGANTEA Oryza sativa subsp. japonica (Rice)	AT1G22770.1
po11_olive_017685	7;27;67;99	7;27;67;99	-	-	-	Q8GYX8	N_terminal Sure	Chaperone protein dnaJ 10 Arabidopsis thaliana (Mouse-ear cress)	AT2G21510.1
po11_olive_017692	8	8	25	3	25	M5XWU2	C_terminal Putative	Uncharacterized protein Prunus persica (Peach) (Amygdalus persica)	-
po11_olive_017693	3;189	3;189	-	1;17	17;96;127	Q9SHS7-2	Internal Sure	2 of Serine/threonine-protein phosphatase BSL3 OS=Arabidopsis thaliana GN=BSL3	AT1G08420.1
po11_olive_017696	6;111	6;111	10	10	31;66;78	Q6U740	Complete Putative	Allergen Fra e 1 Fraxinus excelsior (European ash)	-
po11_olive_017698	74	14;74	16	13;16	16	K4CZP6	N_terminal Sure	Uncharacterized protein Solanum lycopersicum (Tomato) (Lycopersicon esculentum)	AT4G14780.1
po11_olive_017699	18	18	-	-	-	Q9SSE8	C_terminal Putative	Probable glycosyltransferase At3g07620 Arabidopsis thaliana (Mouse-ear cress)	AT4G32790.1
po11_olive_020401	1;5;86	1;5;86	-	10;89	54	Q9LX20	Internal Sure	Aspartic proteinase-like protein 1 Arabidopsis thaliana (Mouse-ear cress)	AT4G35880.1
po11_olive_020407	37	37	-	9	-	E5GCE2	N_terminal Putative	Ty3-gypsy retrotransposon protein Cucumis melo subsp. melo.	-
po11_olive_020411	143;162	17;135;143;162	-	-	-	Q8GY23	Internal Sure	E3 ubiquitin-protein ligase UPL1 Arabidopsis thaliana (Mouse-ear cress)	AT1G55860.1
po11_olive_020415	113	113	-	-	-	Q8L7W5	Internal Sure	Methylsterol monooxygenase 1-1 Arabidopsis thaliana (Mouse-ear cress)	AT4G12110.1
po11_olive_020417	12;22;114	5;12;22;114	-	-	-	P10978	Internal Sure	Retrovirus-related Pol polyprotein from transposon TNT 1-94 Nicotiana tabacum (Common tobacco)	-
po11_olive_020420	148	134;148	-	-	14	Q9FE20	Internal Sure	Serine/threonine-protein kinase PBS1 Arabidopsis thaliana (Mouse-ear cress)	AT5G18610.1
po11_olive_020422	5;16	5;16	-	-	-	B2Y1U6	C_terminal Sure	Photosystem II CP43 reaction center protein Welwitschia mirabilis (Tree tumbo) (Welwitschia bainesii) Plastid Chloroplast	ATCG00280.1
po11_olive_020427	52;112	52;112	22	-	22;31	Q9LUL4	N_terminal Putative	Protein STRUBBELIG-RECEPTOR FAMILY 7 Arabidopsis thaliana (Mouse-ear cress)	AT3G13065.1
po11_olive_020439	16;121	4;16;121	23;111	79	23;59;79;87;91;111	Q56Y85	C_terminal Putative	Methionine aminopeptidase 2B Arabidopsis thaliana (Mouse-ear cress)	AT3G59990.1
po11_olive_020441	119	119	118	17	17;38;83;162	Q9FPT1-2	Internal Sure	2 of Ubiquitin carboxyl-terminal hydrolase 12 OS=Arabidopsis thaliana GN=UBP12	AT3G11910.1
po11_olive_020442	128	128	-	-	-	Q9SH69	N_terminal Sure	6-phosphogluconate dehydrogenase, decarboxylating 1, chloroplastic Arabidopsis thaliana (Mouse-ear cress)	AT1G64190.1
po11_olive_020443	58	58	15	-	17	A0A022RH23	Internal Sure	Uncharacterized protein Erythranthe guttata (Yellow monkey flower) (Mimulus guttatus)	AT5G67245.1
po11_olive_020445	40	40	32	-	-	I3SXA7	Complete Putative	Uncharacterized protein Medicago truncatula (Barrel medic) (Medicago tribuloides)	AT1G60740.1
po11_olive_020446	141	141	62	-	62	Q8RWZ7	Internal Sure	V-type proton ATPase subunit a1 Arabidopsis thaliana (Mouse-ear cress)	AT2G28520.1
po11_olive_020450	77	-	-	-	-	Q8W4L0	Internal Sure	Probable calcium-binding protein CML49 Arabidopsis thaliana (Mouse-ear cress)	AT3G10300.3
po11_olive_020452	8;137;151	8;137;151	143	-	126	Q7XSA2	Internal Sure	Protein argonaute 1B Oryza sativa subsp. japonica (Rice)	AT1G48410.2
po11_olive_020453	10	10	-	-	51;146	P33490	C_terminal Putative	Auxin-binding protein T85 Nicotiana tabacum (Common tobacco)	AT4G02980.1
po11_olive_020456	34	34;77	-	-	140	A4GSN8	Internal Sure	Nuclear-pore anchor Arabidopsis thaliana (Mouse-ear cress)	AT1G79280.2
po11_olive_020457	2	2	33	-	33	Q9SFT7	N_terminal Putative	Serine/threonine-protein kinase At3g07070 Arabidopsis thaliana (Mouse-ear cress)	AT4G13190.1
po11_olive_020461	107	107	-	-	-	Q9FJR0	Internal Sure	Regulator of nonsense transcripts 1 homolog Arabidopsis thaliana (Mouse-ear cress)	AT5G47010.1
po11_olive_020462	48	-	80	3	80	P92519	Internal Sure	Uncharacterized mitochondrial protein AtMg00810 Arabidopsis thaliana (Mouse-ear cress) Mitochondrion	ATMG00810.1
po11_olive_020469	162	111;162	9;49	-	49	A0A068V4U9	Internal Sure	Coffea canephora DH200=94 genomic scaffold, scaffold_100 Coffea canephora (Robusta coffee)	AT5G43100.1
po11_olive_020471	5	5	17;102	102	17;102;120	A0A022QWG1	C_terminal Sure	Uncharacterized protein Erythranthe guttata (Yellow monkey flower) (Mimulus guttatus)	AT2G44970.1
po11_olive_020472	5;148;151	5;148;151	-	-	-	P29162	Internal Sure	L-ascorbate oxidase homolog Nicotiana tabacum (Common tobacco)	AT1G55560.1
po11_olive_020473	16	16	-	-	36;97;177	Q0J035	Internal Sure	Pantothenate kinase 2 Oryza sativa subsp. japonica (Rice)	AT4G32180.1
po11_olive_020475	1;3	1;3	103	-	110	Q67VS7	C_terminal Putative	Probable mannan synthase 9 Oryza sativa subsp. japonica (Rice)	AT5G03760.1
po11_olive_020477	86	86	19;119	19	19;37;120;123	Q8LE10	N_terminal Putative	HVA22-like protein i Arabidopsis thaliana (Mouse-ear cress)	AT5G42560.1
po11_olive_020478	12	12;14	74	1;39	18;39;74;100;127;140	P13447	Internal Sure	Anther-specific protein LAT52 Solanum lycopersicum (Tomato) (Lycopersicon esculentum)	-
po11_olive_020479	6	6	117;149	12;117	12;31;59;61;119;156	Q3E9C3	Internal Sure	DEAD-box ATP-dependent RNA helicase 58, chloroplastic Arabidopsis thaliana (Mouse-ear cress)	AT5G19210.2
po11_olive_020481	16;63	16;20;63	51	-	-	P53800	C_terminal Putative	Squalene synthase Nicotiana benthamiana.	AT4G34640.1
po11_olive_020483	38	38	84	-	99;111;112;185	C0LGG9-2	Internal Sure	2 of Probable LRR receptor-like serine/threonine-protein kinase At1g53440 OS=Arabidopsis thaliana GN=At1g53440	AT1G53420.1
po11_olive_020484	77	77	-	-	-	Q9FX94	N_terminal Sure	Probable carboxylesterase 5 Arabidopsis thaliana (Mouse-ear cress)	AT1G49660.1
po11_olive_020485	10;78	10;78	-	-	81	P49211	C_terminal Sure	60S ribosomal protein L32-1 Arabidopsis thaliana (Mouse-ear cress)	AT4G18100.1
po11_olive_020486	142	142	-	132	16;18;96	Q9M903	Internal Sure	Protein TRIGALACTOSYLDIACYLGLYCEROL 4, chloroplastic Arabidopsis thaliana (Mouse-ear cress)	AT3G06960.1
po11_olive_020489	115	115	16;144	16	40;144	Q6S4P4	Internal Sure	Transcription factor RF2b Oryza sativa subsp. japonica (Rice)	AT4G38900.1
po11_olive_020491	53	53;103	14	-	80	Q9ZSK3	Complete Sure	Actin-depolymerizing factor 4 Arabidopsis thaliana (Mouse-ear cress)	AT5G59890.1
po11_olive_020493	83	83	57	-	42;57;99;117;184	A0A022PTA7	Internal Sure	Uncharacterized protein Erythranthe guttata (Yellow monkey flower) (Mimulus guttatus)	-
po11_olive_020503	14	14	-	-	-	M1CTI1	C_terminal Putative	Uncharacterized protein Solanum tuberosum (Potato)	-
po11_olive_020504	18	18	-	-	-	Q9SRY4	Internal Sure	Protein LOW PSII ACCUMULATION 1, chloroplastic Arabidopsis thaliana (Mouse-ear cress)	AT1G02910.1
po11_olive_020508	2;9	2;9;109	-	-	89;90	A5BPZ9	C_terminal Sure	Putative uncharacterized protein Vitis vinifera (Grape)	-
po11_olive_020511	74	74	99;145	-	125;145	A0A068UKX8	Internal Sure	Coffea canephora DH200=94 genomic scaffold, scaffold_36 Coffea canephora (Robusta coffee)	AT3G45830.1
po11_olive_020519	123	123	-	45	46;89	C0PCZ1	Internal Sure	Uncharacterized protein Zea mays (Maize)	-
po11_olive_020521	172;186	16;172;186	-	-	44;59;77;104;113;157;161;163;173	V4VI42	Internal Sure	Uncharacterized protein Citrus clementina.	-
po11_olive_020523	9	9	15	-	16;127;148	Q5PNU3	C_terminal Putative	AMSH-like ubiquitin thioesterase 3 Arabidopsis thaliana (Mouse-ear cress)	AT4G16144.1
po11_olive_020524	17	17	-	-	-	Q9S7R7	C_terminal Putative	BTB/POZ domain-containing protein At3g09030 Arabidopsis thaliana (Mouse-ear cress)	AT3G09030.1
po11_olive_020526	9	9	-	11	52;57;94	Q9ZVC9-2	N_terminal Sure	2 of Protein FAR1-RELATED SEQUENCE 3 OS=Arabidopsis thaliana GN=FRS3	-
po11_olive_020527	121	121	-	-	47;103;107	A0A022QV27	C_terminal Putative	Uncharacterized protein Erythranthe guttata (Yellow monkey flower) (Mimulus guttatus)	AT5G17280.1
po11_olive_020529	23	23;60	40;48;123	40	40;48;100;123	O82201	Complete Sure	AP-4 complex subunit sigma Arabidopsis thaliana (Mouse-ear cress)	AT2G19790.1
po11_olive_020531	16	16	45	12	12;45;60;131	A0A061EDA1	Internal Sure	Tetratricopeptide repeat (TPR)-like superfamily protein isoform 1 Theobroma cacao (Cacao) (Cocoa)	AT1G27150.1
po11_olive_020535	73;179	8;73;179	-	-	-	P25083	C_terminal Sure	ADP,ATP carrier protein, mitochondrial Solanum tuberosum (Potato)	AT4G28390.1
po11_olive_020536	75	75	85	-	85;130	Q9SDG8	Internal Sure	Protein argonaute 4A Oryza sativa subsp. japonica (Rice)	AT2G27040.1
po11_olive_020538	4	4	68	-	68	Q9CAP8	N_terminal Sure	Long chain acyl-CoA synthetase 9, chloroplastic Arabidopsis thaliana (Mouse-ear cress)	AT1G77590.1
po11_olive_020540	3;8;58	3;8;58	-	-	-	Q01593	Internal Sure	B3 domain-containing transcription factor ABI3 Arabidopsis thaliana (Mouse-ear cress)	AT3G24650.1
po11_olive_020542	5	5	-	-	-	S8CEZ0	C_terminal Putative	Uncharacterized protein Genlisea aurea.	AT4G22000.1
po11_olive_020549	2	2	-	-	166	Q9SJT0	Internal Sure	Probable receptor-like protein kinase At2g21480 Arabidopsis thaliana (Mouse-ear cress)	AT2G21480.1
po11_olive_020553	155	155	113	132	28;123;132	Q8GYX0	C_terminal Putative	MOB kinase activator-like 1 Arabidopsis thaliana (Mouse-ear cress)	AT5G45550.1
po11_olive_020554	12	12	-	4	26;47;61;70;73;93;127	A0A068VG75	Internal Sure	Coffea canephora DH200=94 genomic scaffold, scaffold_614 Coffea canephora (Robusta coffee)	AT1G09060.3
po11_olive_020556	11	11;118	-	-	-	A0A022RI56	Internal Sure	DNA-directed RNA polymerase Erythranthe guttata (Yellow monkey flower) (Mimulus guttatus)	-
po11_olive_020558	6	6	37;117	58	37;58;117	P42753	Internal Sure	Cyclin-D3-1 Arabidopsis thaliana (Mouse-ear cress)	AT4G34160.1
po11_olive_020560	42	42	-	144	23	Q9LZW9	Internal Sure	Regulatory-associated protein of TOR 2 Arabidopsis thaliana (Mouse-ear cress)	AT5G01770.1
po11_olive_020562	10;44	10;44	-	-	100;105;113	Q94A73	Internal Sure	BTB/POZ domain-containing protein At5g66560 Arabidopsis thaliana (Mouse-ear cress)	AT5G66560.1
po11_olive_020566	96	96	-	-	44	Q7XJ60	N_terminal Sure	Microtubule-associated protein RP/EB family member 1A Arabidopsis thaliana (Mouse-ear cress)	AT3G47690.1
po11_olive_020569	3	-	163	2	119;127	Q9FFZ1	Internal Sure	Pheophytinase, chloroplastic Arabidopsis thaliana (Mouse-ear cress)	AT5G13800.2
po11_olive_020571	106;155	106;155	-	-	-	Q8LCP6	N_terminal Sure	Endoglucanase 10 Arabidopsis thaliana (Mouse-ear cress)	AT1G75680.1
po11_olive_020573	2;85	2;85	-	-	63	O49998	C_terminal Putative	14-3-3-like protein F Nicotiana tabacum (Common tobacco)	AT1G78300.1
po11_olive_020574	14	14	-	-	42	P92555	Internal Sure	Uncharacterized mitochondrial protein AtMg01250 Arabidopsis thaliana (Mouse-ear cress) Mitochondrion	ATMG01250.1
po11_olive_020582	4;87;92	4;87	78;121	9;57;78;121	78	H3K2Y6	N_terminal Sure	Mediator of RNA polymerase II transcription subunit 12 Arabidopsis thaliana (Mouse-ear cress)	AT4G00450.1
po11_olive_020585	16	16;105	-	-	52;104;149;160;165	Q96301	Internal Sure	Probable UDP-N-acetylglucosamine--peptide N-acetylglucosaminyltransferase SPINDLY Arabidopsis thaliana (Mouse-ear cress)	AT3G11540.1
po11_olive_020592	1;8	1;8	-	-	-	Q67UC7-2	C_terminal Putative	2 of Probable potassium transporter 17 OS=Oryza sativa subsp. japonica GN=HAK17	-
po11_olive_020597	11	11	4;77;170	4;77	77;170	Q9FZ24	Internal Sure	Pentatricopeptide repeat-containing protein At1g02370, mitochondrial Arabidopsis thaliana (Mouse-ear cress)	AT1G02370.1
po11_olive_020602	9	9	74	35;78	35;65;78	Q9FWA6	Internal Sure	Pentatricopeptide repeat-containing protein At3g02330 Arabidopsis thaliana (Mouse-ear cress)	AT3G02330.1
po11_olive_020604	11	11	-	-	-	A0A068V9Q4	C_terminal Putative	Coffea canephora DH200=94 genomic scaffold, scaffold_149 Coffea canephora (Robusta coffee)	AT1G65280.1
po11_olive_020607	14	14;17	-	-	-	Q9LYS6	Internal Sure	Putative callose synthase 6 Arabidopsis thaliana (Mouse-ear cress)	AT3G59100.1
po11_olive_020618	66	66	132	-	133	Q9ASQ5	Internal Sure	Calmodulin-binding receptor-like cytoplasmic kinase 3 Arabidopsis thaliana (Mouse-ear cress)	AT2G11520.1
po11_olive_020621	83	83;192	-	-	109	A0A068U0A9	Internal Sure	Coffea canephora DH200=94 genomic scaffold, scaffold_7 Coffea canephora (Robusta coffee)	AT4G36280.1
po11_olive_020622	46	46	-	-	-	Q9SCU9	Internal Sure	Beta-galactosidase 13 Arabidopsis thaliana (Mouse-ear cress)	AT2G16730.1
po11_olive_020627	11;15	11;15;39	65	-	136	P49030	Complete Sure	Protein mago nashi homolog Oryza sativa subsp. japonica (Rice)	AT1G02140.1
po11_olive_020629	98	98	-	-	-	F4IHJ0	N_terminal Sure	Phosphatidylinositol/phosphatidylcholine transfer protein SFH8 Arabidopsis thaliana (Mouse-ear cress)	AT2G21540.1
po11_olive_020630	12;20;40	12;20;40	-	-	43;125;126	Q94F27	C_terminal Sure	Probable beta-1,3-galactosyltransferase 11 Arabidopsis thaliana (Mouse-ear cress)	AT5G53340.1
po11_olive_020635	1;13;48;66	1;13;48;66	-	-	-	O48593	C_terminal Putative	Asparagine--tRNA ligase, chloroplastic/mitochondrial Arabidopsis thaliana (Mouse-ear cress)	AT4G17300.1
po11_olive_020637	12	12	-	15	15;16	Q9LVM5-3	N_terminal Sure	3 of Uric acid degradation bifunctional protein TTL OS=Arabidopsis thaliana GN=TTL	AT5G58220.1
po11_olive_020638	23;25	25	-	-	-	F4IXJ7-2	N_terminal Putative	2 of Mediator of RNA polymerase II transcription subunit 6 OS=Arabidopsis thaliana GN=MED6	AT3G21350.2
po11_olive_020640	13	13	114	-	115	O04086	Internal Sure	Probable receptor-like protein kinase At1g11050 Arabidopsis thaliana (Mouse-ear cress)	AT1G11050.1
po11_olive_020644	5;10	5;10	79	-	39;59;79;134	M1CSC0	N_terminal Putative	Uncharacterized protein Solanum tuberosum (Potato)	-
po11_olive_020648	14	14	11;47	11	11;38;47	Q9M8R4	N_terminal Sure	Protein DJ-1 homolog D Arabidopsis thaliana (Mouse-ear cress)	AT3G02720.1
po11_olive_020650	108;111	108;111	95	95	95	A0A022QR70	C_terminal Putative	Uncharacterized protein Erythranthe guttata (Yellow monkey flower) (Mimulus guttatus)	AT5G27650.1
po11_olive_020653	194	194	33	16	16;33;71;175	F4IAE9	Internal Sure	ATPase family AAA domain-containing protein At1g05910 Arabidopsis thaliana (Mouse-ear cress)	AT3G15120.1
po11_olive_020658	43	43	-	4;10	38;77	Q5JLB5-2	N_terminal Putative	2 of Zinc finger CCCH domain-containing protein 12 OS=Oryza sativa subsp. japonica GN=Os01g0917400	AT3G06410.1
po11_olive_020659	44	44	-	-	-	Q9FFB3	C_terminal Sure	Vacuolar protein sorting-associated protein 24 homolog 1 Arabidopsis thaliana (Mouse-ear cress)	AT5G22950.1
po11_olive_020661	76	76	-	-	-	M1BRP3	C_terminal Putative	Uncharacterized protein Solanum tuberosum (Potato)	AT5G52882.1
po11_olive_020667	45	45	-	-	-	A0A068UW40	Complete Sure	Coffea canephora DH200=94 genomic scaffold, scaffold_60 Coffea canephora (Robusta coffee)	AT5G16950.1
po11_olive_020671	1	1	-	-	-	P29001	N_terminal Putative	Acid beta-fructofuranosidase Vigna radiata var. radiata (Mung bean) (Phaseolus aureus)	AT1G12240.1
po11_olive_020675	15	15	-	-	116;136;149	Q8GX86	Internal Sure	Probable pectinesterase/pectinesterase inhibitor 21 Arabidopsis thaliana (Mouse-ear cress)	AT3G05610.1
po11_olive_020676	10;23;71;137	10;23;71;110;137	53	-	53	Q7X911	Internal Sure	Phosphoinositide phosphatase SAC6 Arabidopsis thaliana (Mouse-ear cress)	AT5G66020.1
po11_olive_020678	18;54	18;54;113	76	-	76	Q9FZH0	Complete Sure	60S ribosomal protein L35a-2 Arabidopsis thaliana (Mouse-ear cress)	AT1G41880.1
po11_olive_020679	111	111	-	-	-	Q9ZVC9	C_terminal Putative	Protein FAR1-RELATED SEQUENCE 3 Arabidopsis thaliana (Mouse-ear cress)	AT2G27110.1
po11_olive_020681	41	41	-	-	46	I3T972	C_terminal Putative	Uncharacterized protein Lotus japonicus (Lotus corniculatus var. japonicus)	-
po11_olive_020682	12	12	54;63;82	-	64;71;83;91;110;118;123;137	Q3ED78	Internal Sure	Zinc finger CCCH domain-containing protein 7 Arabidopsis thaliana (Mouse-ear cress)	AT1G21580.1
po11_olive_020683	39	39	-	3;78	74;75;78;94;143	A0A061EPW8	N_terminal Sure	Uncharacterized protein Theobroma cacao (Cacao) (Cocoa)	-
po11_olive_020689	3	3	35;167	167	35;156;167	O04086	Internal Sure	Probable receptor-like protein kinase At1g11050 Arabidopsis thaliana (Mouse-ear cress)	AT5G42440.1
po11_olive_020691	38	38	26	11;95	26;41;52;59;89;95	Q94A06	Internal Sure	Mitogen-activated protein kinase kinase 1 Arabidopsis thaliana (Mouse-ear cress)	AT3G17750.1
po11_olive_020692	51	9;51	-	-	91;93	A0A022RZM7	Internal Sure	Uncharacterized protein Erythranthe guttata (Yellow monkey flower) (Mimulus guttatus)	AT3G06810.1
po11_olive_020696	34	34	-	-	35;123	A0A022Q2T8	Internal Sure	Uncharacterized protein Erythranthe guttata (Yellow monkey flower) (Mimulus guttatus)	AT1G77620.1
po11_olive_020623_split_1	34	34	41	-	-	P11670	Internal Sure	Basic form of pathogenesis-related protein 1 Nicotiana tabacum (Common tobacco)	AT2G14610.1
po11_olive_013803	208	208	-	-	-	F8WKW8	Internal Sure	Crocetin glucoside glucosyltransferase Gardenia jasminoides (Cape jasmine) (Gardenia augusta)	-
po11_olive_013804	6;68	6;63;68	-	-	-	Q8W1Y0	Internal Sure	Sister chromatid cohesion 1 protein 4 Arabidopsis thaliana (Mouse-ear cress)	AT5G16270.1
po11_olive_013807	4	4	44	-	44	Q05967	N_terminal Putative	Polygalacturonase Nicotiana tabacum (Common tobacco)	AT5G48140.1
po11_olive_013808	7	7	36;113	6	36;113	K7WDL7	Internal Sure	Iridoid synthase Catharanthus roseus (Madagascar periwinkle) (Vinca rosea)	AT4G24220.1
po11_olive_013811	174	6;174	-	139	139	Q9LT77	N_terminal Sure	Probable cysteine proteinase At3g19400 Arabidopsis thaliana (Mouse-ear cress)	AT3G19400.1
po11_olive_013812	12	12;108	58	3	51;58;87	M1D6J6	Internal Sure	Uncharacterized protein Solanum tuberosum (Potato)	AT3G47910.2
po11_olive_013813	178;199	147;178;199	75	-	75;76;102	Q9ZV56	N_terminal Sure	Choline-phosphate cytidylyltransferase 1 Arabidopsis thaliana (Mouse-ear cress)	AT2G32260.1
po11_olive_013814	7;70	7;70	42	4	42;76	Q41141	Internal Sure	Pyrophosphate--fructose 6-phosphate 1-phosphotransferase subunit beta Ricinus communis (Castor bean)	AT1G12000.1
po11_olive_013815	83	83	-	-	31	P29057	C_terminal Putative	3-hydroxy-3-methylglutaryl-coenzyme A reductase 1 Hevea brasiliensis (Para rubber tree) (Siphonia brasiliensis)	AT2G17370.1
po11_olive_013822	19	19	-	-	-	Q8GUC3	C_terminal Putative	Protein Barley B recombinant Hordeum vulgare (Barley)	AT1G14685.3
po11_olive_013823	1	1	109	-	112;188	A0A022Q2R6	Internal Sure	Uncharacterized protein Erythranthe guttata (Yellow monkey flower) (Mimulus guttatus)	AT3G16200.1
po11_olive_013825	24	24	161	5;203	28;155;162;204	Q6S5G3	Internal Sure	Translocase of chloroplast 90, chloroplastic Arabidopsis thaliana (Mouse-ear cress)	AT5G20300.1
po11_olive_013826	17;111	8;17;111	-	-	-	Q9ZPW2	C_terminal Sure	Anaphase-promoting complex subunit 10 Arabidopsis thaliana (Mouse-ear cress)	AT2G18290.1
po11_olive_013828	56	56;110	-	-	-	A0A068TUX9	Internal Sure	Coffea canephora DH200=94 genomic scaffold, scaffold_4 Coffea canephora (Robusta coffee)	AT3G07790.1
po11_olive_013834	9	9	-	-	29;41;48	Q9SQI8	C_terminal Putative	Dihydrolipoyllysine-residue acetyltransferase component 4 of pyruvate dehydrogenase complex, chloroplastic Arabidopsis thaliana (Mouse-ear cress)	AT3G25860.1
po11_olive_013835	3;129	3;24;125;129	-	-	56	Q8LB08	C_terminal Putative	ADP,ATP carrier protein ER-ANT1 Arabidopsis thaliana (Mouse-ear cress)	AT5G17400.1
po11_olive_013836	112	111;112	-	-	34;56;73	P27061	N_terminal Putative	Acid phosphatase 1 Solanum lycopersicum (Tomato) (Lycopersicon esculentum)	AT5G51260.1
po11_olive_013839	202	-	-	-	82;175;217;222	A5C2E0	Internal Sure	Putative uncharacterized protein Vitis vinifera (Grape)	-
po11_olive_013845	30	30;176	-	6	-	Q9LHP2	Internal Sure	Serine/arginine-rich SC35-like splicing factor SCL30A Arabidopsis thaliana (Mouse-ear cress)	AT3G13570.1
po11_olive_013846	3	3	98	44	44;98	A0A022QMA0	Internal Sure	Uncharacterized protein Erythranthe guttata (Yellow monkey flower) (Mimulus guttatus)	AT1G76950.1
po11_olive_013853	222	102;222	-	-	-	Q0WUQ1	N_terminal Sure	BAG family molecular chaperone regulator 1 Arabidopsis thaliana (Mouse-ear cress)	AT5G52060.1
po11_olive_013856	24	24	-	20	-	O04886	Internal Sure	Pectinesterase 1 Citrus sinensis (Sweet orange) (Citrus aurantium var. sinensis)	AT5G49180.1
po11_olive_013857	7;201	7;201	-	108;147	105;108;139	P43297	Internal Sure	Cysteine proteinase RD21a Arabidopsis thaliana (Mouse-ear cress)	AT5G43060.1
po11_olive_013858	1;113	1;113	-	-	18	Q94A20	Internal Sure	BI1-like protein Arabidopsis thaliana (Mouse-ear cress)	AT4G15470.1
po11_olive_013859	12	12	-	-	-	Q9SII8	Internal Sure	Ubiquitin domain-containing protein DSK2b Arabidopsis thaliana (Mouse-ear cress)	-
po11_olive_013861	63	63;78	80	-	55;81	Q8S8S7	Internal Sure	U-box domain-containing protein 34 Arabidopsis thaliana (Mouse-ear cress)	AT2G07020.1
po11_olive_013862	86;101	43;86;101	-	-	-	Q9LHE9	Internal Sure	Myosin-1 Arabidopsis thaliana (Mouse-ear cress)	AT3G19960.2
po11_olive_013866	6	6	-	-	30;35	C5WQJ6	Internal Sure	Putative uncharacterized protein Sb01g027500 Sorghum bicolor (Sorghum) (Sorghum vulgare)	-
po11_olive_013871	11;111;158	11;111;158	92	-	92	Q9M015	Complete Sure	Uncharacterized protein At5g01610 Arabidopsis thaliana (Mouse-ear cress)	AT3G08890.1
po11_olive_013880	1;121	1;121	-	-	-	P31583	Internal Sure	Ras-related protein RHN1 Nicotiana plumbaginifolia (Leadwort-leaved tobacco) (Tex-Mex tobacco)	AT5G45130.1
po11_olive_013881	4;16	4;16	43	-	43	Q9SX38	N_terminal Sure	Putative disease resistance protein At1g50180 Arabidopsis thaliana (Mouse-ear cress)	AT1G50180.1
po11_olive_013887	7	7	-	-	-	Q8VYE4-2	C_terminal Putative	2 of Protein NRT1/ PTR FAMILY 4.5 OS=Arabidopsis thaliana GN=NPF4.5	AT1G27040.1
po11_olive_013889	17;62;73	17;62;66;73	-	-	54;130	A0A022S5R1	Complete Putative	Uncharacterized protein Erythranthe guttata (Yellow monkey flower) (Mimulus guttatus)	AT1G02816.1
po11_olive_013893	93;200	200	66;213	-	66;171	Q9MA74	N_terminal Sure	Serine decarboxylase Arabidopsis thaliana (Mouse-ear cress)	AT1G43710.1
po11_olive_013895	152	152	93	-	95	Q948T6	Internal Sure	Lactoylglutathione lyase Oryza sativa subsp. japonica (Rice)	AT1G11840.6
po11_olive_013896	35;48;77;111	35;48;77;111	70;81;89	-	70;81;89	Q9C6Y3	Internal Sure	Cyclin-A1-1 Arabidopsis thaliana (Mouse-ear cress)	AT1G44110.1
po11_olive_013897	19;214	19;214	164	164	66	P59231	Complete Sure	60S ribosomal protein L10a-3 Arabidopsis thaliana (Mouse-ear cress)	AT5G22440.1
po11_olive_013898	12;21	12;21	75	-	79	Q9FJD6	Internal Sure	Putative respiratory burst oxidase homolog protein H Arabidopsis thaliana (Mouse-ear cress)	AT5G60010.1
po11_olive_013900	2	2	-	-	-	Q9SGQ6	N_terminal Putative	Pentatricopeptide repeat-containing protein At1g76280 Arabidopsis thaliana (Mouse-ear cress)	AT1G76280.3
po11_olive_013901	171;211	153;171;211	-	-	197	Q9MAT6	Internal Sure	High mobility group B protein 15 Arabidopsis thaliana (Mouse-ear cress)	AT1G04880.1
po11_olive_013902	14	14	-	15;33	33	P48482	C_terminal Putative	Serine/threonine-protein phosphatase PP1 isozyme 2 Arabidopsis thaliana (Mouse-ear cress)	AT5G59160.1
po11_olive_013903	94	94	98;115;180	180	98;115;180	A0A061EMF1	Internal Sure	CCT motif family protein isoform 1 Theobroma cacao (Cacao) (Cocoa)	AT5G41380.1
po11_olive_013904	14;121	14;52;103;121	-	9	86	D7SH27	Internal Sure	Putative uncharacterized protein Vitis vinifera (Grape)	AT5G50780.1
po11_olive_013906	29	29	-	-	-	P26792	Internal Sure	Beta-fructofuranosidase, insoluble isoenzyme 1 Daucus carota (Wild carrot)	AT3G52600.1
po11_olive_013909	27;169	27;50	-	-	83	Q9M1K2	N_terminal Sure	Phosphatidylinositol 4-phosphate 5-kinase 4 Arabidopsis thaliana (Mouse-ear cress)	AT3G56960.1
po11_olive_013916	13	13	21	-	21	Q9FY48	C_terminal Sure	E3 ubiquitin-protein ligase KEG Arabidopsis thaliana (Mouse-ear cress)	AT5G13530.1
po11_olive_013917	15;216	15;216	48	-	33;48;74;134;145	A0A068UG89	Internal Sure	Coffea canephora DH200=94 genomic scaffold, scaffold_26 Coffea canephora (Robusta coffee)	-
po11_olive_013918	107	65;107	47;57	9	22;32;49;55;59;101	A0A022QE37	Internal Sure	Uncharacterized protein Erythranthe guttata (Yellow monkey flower) (Mimulus guttatus)	AT1G27700.1
po11_olive_013920	13	13	-	-	77	Q9XGW1	Internal Sure	Protein argonaute 10 Arabidopsis thaliana (Mouse-ear cress)	AT5G43810.1
po11_olive_013922	28;41	28;41	-	-	95	Q71H73	Complete Putative	Histone H3.3 Vitis vinifera (Grape)	AT5G10980.1
po11_olive_013924	4	-	-	-	-	A0A068U6B7	N_terminal Sure	Coffea canephora DH200=94 genomic scaffold, scaffold_11 Coffea canephora (Robusta coffee)	AT3G07030.1
po11_olive_013925	27;133	27;76;130;133	-	-	57	K4CNM0	C_terminal Putative	Uncharacterized protein Solanum lycopersicum (Tomato) (Lycopersicon esculentum)	AT3G62330.1
po11_olive_013929	42;49	42;49	95;175	-	68;95;106;135;139;170;175	P49730	Internal Sure	Ribonucleoside-diphosphate reductase small chain Nicotiana tabacum (Common tobacco)	AT3G27060.1
po11_olive_013936	6;10	6;10	87	66	68	Q8GYW9-2	Internal Sure	2 of Probable methyltransferase PMT4 OS=Arabidopsis thaliana GN=At1g13860	AT1G13860.4
po11_olive_013937	4;6;11;203	4;6;11;203	27;152	-	152	O82528	Complete Sure	60S ribosomal protein L15 Petunia hybrida (Petunia)	AT4G16720.1
po11_olive_013938	4	4	-	9	49	Q3E902	Complete Sure	40S ribosomal protein S21-2 Arabidopsis thaliana (Mouse-ear cress)	AT5G27700.1
po11_olive_013939	50	50	30	55	11	Q8RWV3-2	N_terminal Putative	2 of Cyclin-L1-1 OS=Arabidopsis thaliana GN=CYCL1-1	AT2G26430.1
po11_olive_013943	132	132	153	-	17;146;153	A0A022RSQ4	C_terminal Putative	Uncharacterized protein Erythranthe guttata (Yellow monkey flower) (Mimulus guttatus)	AT2G16030.1
po11_olive_013953	77	77	16	-	16	Q7XDH8	C_terminal Putative	Cyclin-dependent kinase inhibitor 4 Oryza sativa subsp. japonica (Rice)	AT5G48820.2
po11_olive_013954	46	46	-	-	44	Q9SJQ5	Internal Sure	CBS domain-containing protein CBSCBSPB2 Arabidopsis thaliana (Mouse-ear cress)	AT2G36500.1
po11_olive_013959	206	192;206	-	-	162	P93231	Internal Sure	Vacuolar protein sorting-associated protein 41 homolog Solanum lycopersicum (Tomato) (Lycopersicon esculentum)	AT1G08190.1
po11_olive_013961	17	17	-	-	66;125	Q9SPK4	N_terminal Sure	Phosphoenolpyruvate carboxylase kinase 1 Arabidopsis thaliana (Mouse-ear cress)	AT1G08650.1
po11_olive_013963	45	45;174	40;103	49	40;49;103;148	Q9LXK7-2	Internal Sure	2 of Probable pectinesterase/pectinesterase inhibitor 32 OS=Arabidopsis thaliana GN=PME32	AT3G43270.1
po11_olive_013965	206	206	197	-	11;197	Q67YU0	N_terminal Putative	Cytokinin dehydrogenase 5 Arabidopsis thaliana (Mouse-ear cress)	AT1G75450.1
po11_olive_013966	16	16	18;114	18;114	21	Q8RX28	Internal Sure	Histone deacetylase 5 Arabidopsis thaliana (Mouse-ear cress)	AT5G61060.2
po11_olive_013968	85	85	-	-	44	A0A068UVN9	C_terminal Putative	Coffea canephora DH200=94 genomic scaffold, scaffold_67 Coffea canephora (Robusta coffee)	AT3G10572.1
po11_olive_013970	39	39	-	-	-	Q9LZD4	C_terminal Putative	Ras-related protein RABE1d Arabidopsis thaliana (Mouse-ear cress)	AT5G03520.1
po11_olive_013972	71	10;31;71;111	-	-	-	Q9S775	Internal Sure	CHD3-type chromatin-remodeling factor PICKLE Arabidopsis thaliana (Mouse-ear cress)	AT2G25170.1
po11_olive_013975	12;51	12;51	-	21;80	21;53	Q9SDN0	Complete Putative	Chaperone protein dnaJ 20, chloroplastic Arabidopsis thaliana (Mouse-ear cress)	AT1G71000.1
po11_olive_013977	160	160	-	84	84;183;203	Q0WUR5	Internal Sure	1-phosphatidylinositol-3-phosphate 5-kinase FAB1A Arabidopsis thaliana (Mouse-ear cress)	AT4G33240.1
po11_olive_013988	18	18	94	4	30;94	Q9C923	Internal Sure	Nuclear/nucleolar GTPase 2 Arabidopsis thaliana (Mouse-ear cress)	AT1G52980.1
po11_olive_013991	76	76	-	13	13	Q03194	Internal Sure	Plasma membrane ATPase 4 Nicotiana plumbaginifolia (Leadwort-leaved tobacco) (Tex-Mex tobacco)	AT3G47950.1
po11_olive_013997	224	205;224	-	163	67;156;163	Q8LGH4	Internal Sure	Cullin-4 Arabidopsis thaliana (Mouse-ear cress)	AT5G46210.1
po11_olive_014002	2	2;7	-	9	-	A0A078H5V0	C_terminal Putative	BnaC08g02760D protein Brassica napus (Rape)	-
po11_olive_014005	4	4	118	17	17;78;105	Q9M325	N_terminal Sure	Phosphatidylinositol:ceramide inositolphosphotransferase 1 Arabidopsis thaliana (Mouse-ear cress)	AT3G54020.1
po11_olive_014007	85	85	-	-	75	A0A059A660	Complete Sure	Uncharacterized protein Eucalyptus grandis (Flooded gum)	AT5G20090.1
po11_olive_014011	133	133	92;119;138	-	108;119;135	Q40359	C_terminal Putative	PHD finger protein Alfin1 Medicago sativa (Alfalfa)	AT2G02470.1
po11_olive_014012	26;29	26;29	-	-	-	O22582	C_terminal Sure	Histone H2B Gossypium hirsutum (Upland cotton) (Gossypium mexicanum)	AT5G59910.1
po11_olive_014013	223	223	-	-	92;119;210	Q93YS2	Internal Sure	Probable protein phosphatase 2C 51 Arabidopsis thaliana (Mouse-ear cress)	AT3G63320.1
po11_olive_014015	126	126	-	-	47;73;93	A0A022RSF1	Internal Sure	Uncharacterized protein Erythranthe guttata (Yellow monkey flower) (Mimulus guttatus)	AT5G65750.1
po11_olive_014016	16	16	-	96	73	Q8H063	Internal Sure	Probable protein phosphatase 2C 29 Oryza sativa subsp. japonica (Rice)	AT4G33920.1
po11_olive_014017	10;41	10;41	126	109	39;109;126	F6HNF6	C_terminal Sure	Putative uncharacterized protein Vitis vinifera (Grape)	AT2G38970.1
po11_olive_014018	13	13	25	6	25;103	Q8GXR9	Internal Sure	Alternative NAD(P)H-ubiquinone oxidoreductase C1, chloroplastic/mitochondrial Arabidopsis thaliana (Mouse-ear cress)	AT5G08740.1
po11_olive_014023	9	9	53	-	53;112;143	A0A022S207	N_terminal Sure	Uncharacterized protein Erythranthe guttata (Yellow monkey flower) (Mimulus guttatus)	-
po11_olive_014024	96;122	122	-	-	80;85	Q6NMR9	N_terminal Putative	GDSL esterase/lipase At5g45920 Arabidopsis thaliana (Mouse-ear cress)	AT5G45920.1
po11_olive_014027	60;206	60;206	-	6;7	49;53;177	Q7XBH4	N_terminal Sure	Myb-related protein Myb4 Oryza sativa subsp. japonica (Rice)	AT1G34670.1
po11_olive_014031	230	230	173	-	149;169;173	B9F676	Internal Sure	Probable glucan 1,3-alpha-glucosidase Oryza sativa subsp. japonica (Rice)	AT3G23640.1
po11_olive_014037	10	10;173	-	-	59;153	Q8W4G3	Internal Sure	MATE efflux family protein 4, chloroplastic Arabidopsis thaliana (Mouse-ear cress)	AT2G21340.1
po11_olive_014038	8	8	-	6	23	A0A022Q881	N_terminal Putative	Uncharacterized protein Erythranthe guttata (Yellow monkey flower) (Mimulus guttatus)	AT1G70810.1
po11_olive_014043	8;31	8;31	-	-	-	Q6XL73	N_terminal Putative	Chaperone protein dnaJ 39 Arabidopsis thaliana (Mouse-ear cress)	AT5G23590.1
po11_olive_014047	17	17	79;108	178	45;52;79;86;109;120;123;126;160;161	Q9SUD4	C_terminal Putative	Tetraspanin-7 Arabidopsis thaliana (Mouse-ear cress)	AT4G28050.1
po11_olive_014048	16	16	-	119	30	F4J5S1	Internal Sure	Clustered mitochondria protein Arabidopsis thaliana (Mouse-ear cress)	AT3G52140.4
po11_olive_014049	174	135;174	124	2	34;56;77;124	Q9LJ44	C_terminal Putative	Zinc finger protein CONSTANS-LIKE 12 Arabidopsis thaliana (Mouse-ear cress)	AT3G21880.1
po11_olive_014053	185	-	50	-	174	B9H8B4	Complete Putative	Uncharacterized protein Populus trichocarpa (Western balsam poplar) (Populus balsamifera subsp. trichocarpa)	AT5G26110.1
po11_olive_014057	11	11	-	-	-	Q03878	N_terminal Sure	Glycine-rich RNA-binding protein Daucus carota (Wild carrot)	AT1G13690.1
po11_olive_014061	10;175	10;175	-	-	105	Q9LNQ1	Complete Putative	Mitochondrial import inner membrane translocase subunit TIM23-1 Arabidopsis thaliana (Mouse-ear cress)	AT1G17530.1
po11_olive_014064	89;92	92;108	-	18	18	P46293	N_terminal Putative	40S ribosomal protein S16 Gossypium hirsutum (Upland cotton) (Gossypium mexicanum)	AT2G09990.1
po11_olive_014067	202	202	-	-	52;135	O80632	C_terminal Putative	Metal tolerance protein 11 Arabidopsis thaliana (Mouse-ear cress)	AT2G39450.1
po11_olive_014068	9;122	9;122	-	-	41;84	Q93VB2	Internal Sure	Autophagy-related protein 18a Arabidopsis thaliana (Mouse-ear cress)	AT3G62770.1
po11_olive_014069	33	33	-	-	-	Q9LZ57	N_terminal Putative	60S ribosomal protein L36-3 Arabidopsis thaliana (Mouse-ear cress)	AT5G02450.1
po11_olive_014074	16	16	-	-	48;50;60	Q9SSQ4	Internal Sure	Protein FAR1-RELATED SEQUENCE 6 Arabidopsis thaliana (Mouse-ear cress)	AT1G52520.1
po11_olive_014075	153	14;145;153	53	53	53;135	Q9M8T9	N_terminal Sure	Histone acetyltransferase MCC1 Arabidopsis thaliana (Mouse-ear cress)	AT5G16800.3
po11_olive_014085	199	199	63;136;182	-	43;63;75;136;153;182	A0A022QBA2	Internal Sure	Uncharacterized protein Erythranthe guttata (Yellow monkey flower) (Mimulus guttatus)	AT5G53500.1
po11_olive_014086	118	118	63	119	48;63	Q9FMV0	Internal Sure	F-box/LRR-repeat protein At5g63520 Arabidopsis thaliana (Mouse-ear cress)	AT5G63520.1
po11_olive_014087	99;144;153	32;99;144;153	175	-	175	K4C2G8	N_terminal Sure	Uncharacterized protein Solanum lycopersicum (Tomato) (Lycopersicon esculentum)	-
po11_olive_014088	68	68	-	-	14	P46487	N_terminal Sure	Malate dehydrogenase, mitochondrial Eucalyptus gunnii (Cider gum)	AT1G53240.1
po11_olive_014095	173;225	173;225	-	-	100;152	Q6R3K6	Internal Sure	Probable metal-nicotianamine transporter YSL6 Arabidopsis thaliana (Mouse-ear cress)	AT3G27020.1
po11_olive_018006	29	29	14;48	14	14;48	P86387	Internal Sure	Phospholipase D alpha 1 Carica papaya (Papaya)	AT4G02120.1
po11_olive_018007	199	198;199	83	14	12;14	A0A022RDA6	Internal Sure	Uncharacterized protein Erythranthe guttata (Yellow monkey flower) (Mimulus guttatus)	AT2G15730.1
po11_olive_018008	26	26	-	-	69	A0A022S372	N_terminal Sure	Uncharacterized protein Erythranthe guttata (Yellow monkey flower) (Mimulus guttatus)	AT4G02100.1
po11_olive_018010	140	140	-	12	12;46;55;112	Q0WPN0	Internal Sure	Inactive exonuclease DIS3L2 Arabidopsis thaliana (Mouse-ear cress)	AT2G17510.2
po11_olive_018013	12;159;167	12;113;159;167	7;70	7;16	16;70;198	Q3E8Z8	Internal Sure	Putative pectinesterase/pectinesterase inhibitor 28 Arabidopsis thaliana (Mouse-ear cress)	AT5G27870.1
po11_olive_018015	193	193	-	-	68	F2DX73	N_terminal Sure	Predicted protein Hordeum vulgare var. distichum (Two-rowed barley)	-
po11_olive_018019	1	1	-	-	35;94;156	P15722	Internal Sure	Probable pectate lyase P59 Solanum lycopersicum (Tomato) (Lycopersicon esculentum)	AT1G14420.1
po11_olive_018024	5;109	5;77;109	18	-	18;20;22;92	O81635	Internal Sure	Kinesin-4 Arabidopsis thaliana (Mouse-ear cress)	AT1G63640.1
po11_olive_018028	120	120	114	-	-	A0A022RW67	N_terminal Sure	Uncharacterized protein Erythranthe guttata (Yellow monkey flower) (Mimulus guttatus)	AT2G26750.1
po11_olive_018033	6	6	-	-	186	P15722	Internal Sure	Probable pectate lyase P59 Solanum lycopersicum (Tomato) (Lycopersicon esculentum)	AT5G15110.1
po11_olive_018034	9	9	-	8	29	Q9CA89	Internal Sure	Rop guanine nucleotide exchange factor 12 Arabidopsis thaliana (Mouse-ear cress)	AT1G79860.1
po11_olive_018043	102	37;102	99	23	23;58;74;77;85	Q04960	N_terminal Putative	DnaJ protein homolog Cucumis sativus (Cucumber)	AT1G79030.1
po11_olive_018044	60	60	18	-	19;48;111	A0A068TNK7	Internal Sure	Coffea canephora DH200=94 genomic scaffold, scaffold_2 Coffea canephora (Robusta coffee)	-
po11_olive_018047	46;102	32;46;102;175	-	-	49;69;88;101;136	A0A022QNQ8	C_terminal Putative	Uncharacterized protein Erythranthe guttata (Yellow monkey flower) (Mimulus guttatus)	AT5G06780.1
po11_olive_018048	139	139	-	-	40	Q67YU0	Internal Sure	Cytokinin dehydrogenase 5 Arabidopsis thaliana (Mouse-ear cress)	AT1G75450.1
po11_olive_018050	22;59	22;59	-	-	-	A0A022QF74	Internal Sure	Uncharacterized protein Erythranthe guttata (Yellow monkey flower) (Mimulus guttatus)	-
po11_olive_018051	47	47;164	138	-	-	A3BWJ9	Complete Sure	Putative bidirectional sugar transporter SWEET7e Oryza sativa subsp. japonica (Rice)	AT5G62850.1
po11_olive_018052	77	77	53;108	3	108	P46486	Internal Sure	Photosystem I reaction center subunit III, chloroplastic Flaveria trinervia (Clustered yellowtops) (Oedera trinervia)	AT1G31330.1
po11_olive_018053	15	15	189	-	91;189	Q6AWX7	Internal Sure	Growth-regulating factor 12 Oryza sativa subsp. japonica (Rice)	AT2G36400.1
po11_olive_018055	57	57;74	-	-	-	Q67ZM4	Complete Putative	Actin-depolymerizing factor 7 Arabidopsis thaliana (Mouse-ear cress)	AT4G25590.1
po11_olive_018056	6	6	21	-	21	A0A061FSV2	N_terminal Putative	Uncharacterized protein Theobroma cacao (Cacao) (Cocoa)	-
po11_olive_018058	12	12	127	13	14;128	A0A061FJ66	Internal Sure	Cysteine-rich RLK (RECEPTOR-like protein kinase) 8 Theobroma cacao (Cacao) (Cocoa)	-
po11_olive_018059	192	192	-	-	95;136	Q9LXM2	N_terminal Putative	Probable CCR4-associated factor 1 homolog 9 Arabidopsis thaliana (Mouse-ear cress)	AT3G44260.1
po11_olive_018064	14	14	-	-	26	A5BLS9	Internal Sure	Putative uncharacterized protein Vitis vinifera (Grape)	AT3G12700.1
po11_olive_018071	144	8;68;144	-	18;115	18;53;115	O82531	C_terminal Putative	Proteasome subunit beta type-1 Petunia hybrida (Petunia)	AT3G60820.1
po11_olive_018081	200	7;43;200	108;121;195	9;70	70;109;122	Q9ZUI6	Internal Sure	AP-1 complex subunit gamma-2 Arabidopsis thaliana (Mouse-ear cress)	AT1G60070.2
po11_olive_018085	76	76	138	138	138	Q94AH6	N_terminal Sure	Cullin-1 Arabidopsis thaliana (Mouse-ear cress)	AT4G02570.1
po11_olive_018086	123	4;123	121	9	66	Q9ZVC9-2	Internal Sure	2 of Protein FAR1-RELATED SEQUENCE 3 OS=Arabidopsis thaliana GN=FRS3	AT2G43280.1
po11_olive_018087	115	115	59	-	59;77	Q07098	C_terminal Putative	Serine/threonine-protein phosphatase PP2A-2 catalytic subunit Arabidopsis thaliana (Mouse-ear cress)	AT1G10430.1
po11_olive_018088	1	1	93	-	95	Q6RVV4	Internal Sure	Short-chain dehydrogenase TIC 32, chloroplastic Pisum sativum (Garden pea)	AT4G11410.1
po11_olive_018089	8;191	8;157;191	48;85	204	48;85;173	Q96372	Internal Sure	Cell division cycle protein 48 homolog Capsicum annuum (Bell pepper)	AT3G53230.1
po11_olive_018090	8;15	8;15	-	-	-	A5BM31	Internal Sure	Putative uncharacterized protein Vitis vinifera (Grape)	-
po11_olive_018092	33;131	33;89;131	-	-	-	A0A022Q2X6	Internal Sure	Uncharacterized protein Erythranthe guttata (Yellow monkey flower) (Mimulus guttatus)	AT1G80000.1
po11_olive_018096	1	1	56	-	56	Q8L5E0-2	N_terminal Putative	2 of Superoxide dismutase [Cu-Zn] 2 OS=Olea europaea GN=OLE5	AT1G08830.1
po11_olive_018107	157	157	-	-	114	A0A022QWB5	N_terminal Sure	Uncharacterized protein Erythranthe guttata (Yellow monkey flower) (Mimulus guttatus)	AT4G35560.2
po11_olive_018117	16	16	10	-	73	M0YX79	Complete Putative	Uncharacterized protein Hordeum vulgare var. distichum (Two-rowed barley)	AT4G08180.1
po11_olive_018118	1	1	-	-	-	P93293	C_terminal Putative	Uncharacterized mitochondrial protein AtMg00300 Arabidopsis thaliana (Mouse-ear cress) Mitochondrion	ATMG00300.1
po11_olive_018120	82	69;82	-	-	-	K4BL77	N_terminal Sure	Uncharacterized protein Solanum lycopersicum (Tomato) (Lycopersicon esculentum)	-
po11_olive_018123	3	3	81	13	13;36;126;140;143;150;158;160	C0SUT9	Internal Sure	Putative lysine-specific demethylase JMJ16 Arabidopsis thaliana (Mouse-ear cress)	AT1G08620.1
po11_olive_018124	72	72	-	-	22;35	K4BWM9	C_terminal Putative	Uncharacterized protein Solanum lycopersicum (Tomato) (Lycopersicon esculentum)	AT3G17900.1
po11_olive_018125	63	63;87	-	154	77	P28188	C_terminal Putative	Ras-related protein RABD2a Arabidopsis thaliana (Mouse-ear cress)	AT1G02130.1
po11_olive_018126	14;20	14;20	-	12	12	Q9C512	N_terminal Sure	Mannosyl-oligosaccharide 1,2-alpha-mannosidase MNS1 Arabidopsis thaliana (Mouse-ear cress)	AT1G51590.1
po11_olive_018129	1	1;50	-	-	63;125	Q9ASR4	Internal Sure	Branched-chain-amino-acid aminotransferase-like protein 2 Arabidopsis thaliana (Mouse-ear cress)	AT5G27410.1
po11_olive_018132	103;109	103;109	-	-	-	A0A022RFA2	N_terminal Sure	Uncharacterized protein Erythranthe guttata (Yellow monkey flower) (Mimulus guttatus)	AT3G52360.1
po11_olive_018133	10	10	71	-	61;71;122	A0A022S0P8	Internal Sure	Uncharacterized protein Erythranthe guttata (Yellow monkey flower) (Mimulus guttatus)	AT1G79730.1
po11_olive_018140	123;137	123;137	43	-	43	A0A068UTB9	Internal Sure	Coffea canephora DH200=94 genomic scaffold, scaffold_55 Coffea canephora (Robusta coffee)	AT5G60930.1
po11_olive_018141	98;137	98;137	-	-	-	Q94AZ4	Complete Sure	Probable calcium-binding protein CML13 Arabidopsis thaliana (Mouse-ear cress)	AT1G12310.1
po11_olive_018145	5	5;21	-	-	109	P80073	Internal Sure	Myb-related protein Pp2 Physcomitrella patens subsp. patens (Moss)	AT2G32460.1
po11_olive_018147	1;20;63	1;20;63	-	-	-	Q9LE59	C_terminal Putative	Polygalacturonate 4-alpha-galacturonosyltransferase Arabidopsis thaliana (Mouse-ear cress)	AT3G61130.1
po11_olive_018151	6	6	11;117	4	11;26;117	A0A022RUU8	Internal Sure	Uncharacterized protein Erythranthe guttata (Yellow monkey flower) (Mimulus guttatus)	AT5G08450.1
po11_olive_018152	1;3;71	1;3;71	-	-	-	O64816	C_terminal Putative	Casein kinase II subunit alpha, chloroplastic Arabidopsis thaliana (Mouse-ear cress)	AT2G23070.1
po11_olive_018153	2	2;17;24;105;126	129;199	70	70;112;129;183	F6H9S2	Internal Sure	Putative uncharacterized protein Vitis vinifera (Grape)	-
po11_olive_018155	197	197	-	-	-	Q9C658	Internal Sure	Protein decapping 5 Arabidopsis thaliana (Mouse-ear cress)	AT1G26110.1
po11_olive_018156	5	5	-	-	37	F4JH53	Internal Sure	Factor of DNA methylation 2 Arabidopsis thaliana (Mouse-ear cress)	AT4G00380.1
po11_olive_018157	1;7	1;7	163;195	-	70;82;87;95;163;195	A0A068TU32	Internal Sure	Coffea canephora DH200=94 genomic scaffold, scaffold_4 Coffea canephora (Robusta coffee)	AT3G52250.1
po11_olive_018158	16	16	-	2	26	Q9LHK1	N_terminal Sure	Nudix hydrolase 16, mitochondrial Arabidopsis thaliana (Mouse-ear cress)	AT3G12600.1
po11_olive_018161	4;7	4;7;62	36	-	36;42;48	D7MIP4	Complete Putative	Putative uncharacterized protein Arabidopsis lyrata subsp. lyrata (Lyre-leaved rock-cress)	AT3G32960.1
po11_olive_018162	14;141	14;141	-	-	84;91	Q9LMG7	Internal Sure	Probable inactive purple acid phosphatase 2 Arabidopsis thaliana (Mouse-ear cress)	AT1G13900.1
po11_olive_018163	114	114	-	-	-	Q9LQU5	C_terminal Putative	Nudix hydrolase 18, mitochondrial Arabidopsis thaliana (Mouse-ear cress)	AT1G79350.1
po11_olive_018166	118	118	-	-	37;50;105	F4JSE7	Internal Sure	Protein ENHANCED DISEASE RESISTANCE 2 Arabidopsis thaliana (Mouse-ear cress)	AT4G19040.2
po11_olive_018167	187	187	-	-	130;152;179	O48916	N_terminal Sure	Fatty acid 2-hydroxylase 1 Arabidopsis thaliana (Mouse-ear cress)	AT2G34770.1
po11_olive_018169	5	5	-	-	-	O65759	Complete Putative	Histone H2AX Cicer arietinum (Chickpea) (Garbanzo)	AT1G54690.1
po11_olive_018171	108	79;108	-	-	-	Q94BU1	Internal Sure	Uncharacterized aarF domain-containing protein kinase At1g71810, chloroplastic Arabidopsis thaliana (Mouse-ear cress)	AT1G71810.1
po11_olive_018173	6;17;136	6;17;136	153	-	96;153;189	O22466	N_terminal Putative	WD-40 repeat-containing protein MSI1 Solanum lycopersicum (Tomato) (Lycopersicon esculentum)	AT5G58230.1
po11_olive_018175	11;193	11;55;80;193	-	-	42;44	Q9M0M2	Internal Sure	ABC transporter B family member 9 Arabidopsis thaliana (Mouse-ear cress)	AT4G18050.1
po11_olive_018176	131;132	131;132	-	-	110	Q8L7W8	Internal Sure	Alpha-L-fucosidase 2 Arabidopsis thaliana (Mouse-ear cress)	AT4G34260.1
po11_olive_018177	4	141	-	-	-	A0A068UI97	N_terminal Sure	Coffea canephora DH200=94 genomic scaffold, scaffold_26 Coffea canephora (Robusta coffee)	AT1G20220.1
po11_olive_018179	53;81	53;81	-	-	26;93	I1MLA1	C_terminal Putative	Uncharacterized protein Glycine max (Soybean) (Glycine hispida)	AT1G08660.1
po11_olive_018182	4	4	-	-	-	Q9M376	C_terminal Putative	Vesicle-associated membrane protein 727 Arabidopsis thaliana (Mouse-ear cress)	AT3G54300.1
po11_olive_018189	106	106;199	30;76	-	30;49;76	Q9FVC1-2	N_terminal Putative	2 of MADS-box protein SVP OS=Arabidopsis thaliana GN=SVP	AT2G03710.1
po11_olive_018190	19	19	18;45	49;102	18;45;95;97	Q9SUE7	C_terminal Putative	Histone-lysine N-methyltransferase ATX4 Arabidopsis thaliana (Mouse-ear cress)	AT4G27910.1
po11_olive_018196	7	6;7;55	117	-	19;75	A0A022RFA6	N_terminal Sure	Uncharacterized protein Erythranthe guttata (Yellow monkey flower) (Mimulus guttatus)	AT3G62360.1
po11_olive_018197	149	60;76;149	-	-	28;47	A0A022Q0L0	C_terminal Putative	Uncharacterized protein Erythranthe guttata (Yellow monkey flower) (Mimulus guttatus)	AT3G14067.1
po11_olive_018198	20	20	38;61	-	38;61;68;112	A0A022RNV0	Internal Sure	Uncharacterized protein Erythranthe guttata (Yellow monkey flower) (Mimulus guttatus)	-
po11_olive_018200	119	119	-	-	-	Q9FNB0	Internal Sure	Magnesium-chelatase subunit ChlH, chloroplastic Arabidopsis thaliana (Mouse-ear cress)	AT5G13630.1
po11_olive_018201	100	100	40;120;203	203	12;40;42;45;60;70;92;122;163	Q5CCK4	Internal Sure	B3 domain-containing transcription repressor VAL2 Arabidopsis thaliana (Mouse-ear cress)	AT4G32010.1
po11_olive_018203	18;128	18;128	38	-	81	Q9ZU95	C_terminal Putative	Nudix hydrolase 17, mitochondrial Arabidopsis thaliana (Mouse-ear cress)	AT3G54230.2
po11_olive_018206	124	124	41;74	-	42;75	Q5YDB5	Internal Sure	RNA polymerase II C-terminal domain phosphatase-like 2 Arabidopsis thaliana (Mouse-ear cress)	AT5G01270.2
po11_olive_018208	10	10	-	-	71;78	Q0WQ63	Internal Sure	Sugar transporter ERD6-like 8 Arabidopsis thaliana (Mouse-ear cress)	AT2G39000.1
po11_olive_018216	11	11	16	-	16	Q0WWW9	Internal Sure	D-xylose-proton symporter-like 3, chloroplastic Arabidopsis thaliana (Mouse-ear cress)	AT5G59250.1
po11_olive_018217	63;75	63;75	173	-	108;110;173	A0A022RVM2	Complete Sure	Uncharacterized protein Erythranthe guttata (Yellow monkey flower) (Mimulus guttatus)	AT5G43210.1
po11_olive_018219	4	4	118	8	59;91;109;120	Q05967	C_terminal Putative	Polygalacturonase Nicotiana tabacum (Common tobacco)	-
po11_olive_018228	9	9	-	-	122	Q9SI52	Internal Sure	Phosphatidylinositol 4-kinase gamma 7 Arabidopsis thaliana (Mouse-ear cress)	AT2G03890.1
po11_olive_018230	70	70	-	-	21;41	A0A068TNI6	Internal Sure	Coffea canephora DH200=94 genomic scaffold, scaffold_2 Coffea canephora (Robusta coffee)	AT1G17250.1
po11_olive_018231	30	30	34;37;140	-	34;37;115;140	A5C0G6	Internal Sure	Putative uncharacterized protein Vitis vinifera (Grape)	-
po11_olive_018235	186	186	51;175	-	37;51;175	Q1SGF1	Internal Sure	Putative poly [ADP-ribose] polymerase 3 Medicago truncatula (Barrel medic) (Medicago tribuloides)	AT5G22470.1
po11_olive_018240	141	141	71	-	15;71	P48623	Internal Sure	Omega-3 fatty acid desaturase, endoplasmic reticulum Arabidopsis thaliana (Mouse-ear cress)	AT2G29980.1
po11_olive_018244	11;103;106	11;103;106	-	-	-	Q5QIT3-2	N_terminal Sure	2 of Serine/threonine protein phosphatase 2A regulatory subunit B''beta OS=Arabidopsis thaliana GN=B''BETA	AT5G28900.1
po11_olive_018248	129;137	129;137	-	-	-	P50346	Internal Sure	60S acidic ribosomal protein P0 Glycine max (Soybean) (Glycine hispida)	AT3G09200.1
po11_olive_018253	137	137	43;79	-	79	Q9LZ03	C_terminal Putative	DNA topoisomerase 6 subunit A Arabidopsis thaliana (Mouse-ear cress)	AT5G02820.1
po11_olive_018255	27;111	27;104;111	-	-	-	F4J4N3-2	Complete Sure	2 of Dirigent protein 17 OS=Arabidopsis thaliana GN=DIR17	AT2G21100.1
po11_olive_018256	5	5	121	-	109;121;122	Q9ASQ6-3	Internal Sure	2 of Probable LRR receptor-like serine/threonine-protein kinase At1g29720 OS=Arabidopsis thaliana GN=RFK1	AT3G14840.2
po11_olive_018259	85;88	88;104	14	14	14	P46293	Complete Sure	40S ribosomal protein S16 Gossypium hirsutum (Upland cotton) (Gossypium mexicanum)	AT2G09990.1
po11_olive_018260	119	75;119	57	57	57	P10743	C_terminal Putative	Stem 31 kDa glycoprotein Glycine max (Soybean) (Glycine hispida)	AT4G25150.1
po11_olive_018266	121	121	-	-	68;89;126	O49621	Internal Sure	MLO-like protein 1 Arabidopsis thaliana (Mouse-ear cress)	AT4G02600.1
po11_olive_018268	9	5;9;100;131	-	-	44;118	B9DFG3	Internal Sure	DEAD-box ATP-dependent RNA helicase ISE2, chloroplastic Arabidopsis thaliana (Mouse-ear cress)	AT1G59760.1
po11_olive_018271	11;18	11;18	-	58	58	M1C4B5	C_terminal Sure	Uncharacterized protein Solanum tuberosum (Potato)	-
po11_olive_018275	59	59	180	-	75;129;186	O80722	Internal Sure	Pectinesterase 4 Arabidopsis thaliana (Mouse-ear cress)	AT2G47030.1
po11_olive_018276	6;48	6;28;48	-	10	37;41;46	K4BJL4	C_terminal Putative	Uncharacterized protein Solanum lycopersicum (Tomato) (Lycopersicon esculentum)	AT1G48440.1
po11_olive_018278	10	10	8	8	71	C5WVA8	Internal Sure	Putative uncharacterized protein Sb01g016800 Sorghum bicolor (Sorghum) (Sorghum vulgare)	-
po11_olive_018283	8	8	83;163	-	26;38;49;83	P93290	C_terminal Sure	Uncharacterized mitochondrial protein AtMg00240 Arabidopsis thaliana (Mouse-ear cress) Mitochondrion	AT4G23160.1
po11_olive_018286	4	4	14	-	14;111;129	Q9SCV4	Internal Sure	Beta-galactosidase 8 Arabidopsis thaliana (Mouse-ear cress)	AT2G28470.1
po11_olive_018288	10	10	-	-	-	P92519	N_terminal Putative	Uncharacterized mitochondrial protein AtMg00810 Arabidopsis thaliana (Mouse-ear cress) Mitochondrion	ATMG00810.1
po11_olive_018289	3;19;65	3;19	22	-	22	M0ZY23	C_terminal Sure	Uncharacterized protein Solanum tuberosum (Potato)	AT5G15740.1
po11_olive_018290	12;46;71	12;46;71	-	-	-	P41127	C_terminal Putative	60S ribosomal protein L13-1 Arabidopsis thaliana (Mouse-ear cress)	AT3G49010.1
po11_olive_018299	38;92	22;38;92	32	2	32;109;164	A0A022R9C7	Internal Sure	Uncharacterized protein Erythranthe guttata (Yellow monkey flower) (Mimulus guttatus)	AT1G21060.1
po11_olive_016800	135	2	-	-	12	Q94AZ2	Internal Sure	Sugar transport protein 13 Arabidopsis thaliana (Mouse-ear cress)	AT5G26340.1
po11_olive_016802	6;63	6;63	-	-	38	Q9SKY8	N_terminal Sure	Heat shock 70 kDa protein 8 Arabidopsis thaliana (Mouse-ear cress)	AT2G32120.1
po11_olive_016804	60	60	-	-	-	Q8H110	C_terminal Putative	Protein XAP5 CIRCADIAN TIMEKEEPER Arabidopsis thaliana (Mouse-ear cress)	AT2G21150.1
po11_olive_016810	118	118	-	-	36	Q2QN30	Internal Sure	Metal transporter Nramp6 Oryza sativa subsp. japonica (Rice)	-
po11_olive_016817	24	24;205	14;48	14	15;53;113;152	Q9SLG9	Internal Sure	Phosphatidylinositol 4-phosphate 5-kinase 5 Arabidopsis thaliana (Mouse-ear cress)	AT2G41210.1
po11_olive_016818	134	134	-	1	-	F4HWE6	Internal Sure	Exocyst complex component SEC5B Arabidopsis thaliana (Mouse-ear cress)	AT1G76850.1
po11_olive_016819	200	200	-	41	41;117	Q9LI00	Internal Sure	6-phosphogluconate dehydrogenase, decarboxylating 1 Oryza sativa subsp. japonica (Rice)	AT1G64190.1
po11_olive_016822	6	6	51	-	51	B4FFE4	N_terminal Sure	Uncharacterized protein Zea mays (Maize)	-
po11_olive_016827	192	192	-	5	-	Q2RAC5	Internal Sure	Cyclin-T1-3 Oryza sativa subsp. japonica (Rice)	-
po11_olive_016828	19;110	19;20;106;110	99	-	99	Q84YK7-2	Internal Sure	2 of Beta-glucosidase 27 OS=Oryza sativa subsp. japonica GN=BGLU27	AT1G51470.1
po11_olive_016832	7	7	-	-	24;47	Q94CB1-2	N_terminal Putative	2 of Probable pectinesterase/pectinesterase inhibitor 25 OS=Arabidopsis thaliana GN=PME25	AT4G33230.1
po11_olive_016833	201	109;201	-	-	17;48;51;95;133;166	A8MS41-5	Internal Sure	5 of Carbon catabolite repressor protein 4 homolog 4 OS=Arabidopsis thaliana GN=CCR4-4	AT1G31500.4
po11_olive_016834	14	14;60	11	3	11;37;65	Q1G3N6	Internal Sure	Putative F-box protein At3g51171 Arabidopsis thaliana (Mouse-ear cress)	AT3G51171.1
po11_olive_016836	39	39	-	-	101	Q9FDZ9	N_terminal Sure	60S ribosomal protein L21-2 Arabidopsis thaliana (Mouse-ear cress)	AT1G57860.1
po11_olive_016837	3	3	106;153	-	90;154	Q9FWS6	C_terminal Sure	Bifunctional nuclease 1 Arabidopsis thaliana (Mouse-ear cress)	AT1G75380.1
po11_olive_016838	35;54	35;38;54	-	-	-	F6I6V2	Complete Sure	Putative uncharacterized protein Vitis vinifera (Grape)	-
po11_olive_016844	49	49	-	-	-	A0A022RW13	C_terminal Putative	Uncharacterized protein Erythranthe guttata (Yellow monkey flower) (Mimulus guttatus)	AT5G18540.1
po11_olive_016847	122	122	-	15	15;82	Q9LYC6	N_terminal Putative	Glutaredoxin-C11 Arabidopsis thaliana (Mouse-ear cress)	AT3G62950.1
po11_olive_016850	115	115	-	-	89	A0A022RME9	N_terminal Putative	Uncharacterized protein Erythranthe guttata (Yellow monkey flower) (Mimulus guttatus)	-
po11_olive_016851	183;209	183;209	-	-	127	Q0WRX3	N_terminal Putative	Serine carboxypeptidase-like 40 Arabidopsis thaliana (Mouse-ear cress)	AT3G63470.1
po11_olive_016854	57	57	31	-	31;58;110	Q9FJJ5	Internal Sure	Microtubule-associated protein RP/EB family member 1B Arabidopsis thaliana (Mouse-ear cress)	AT5G62500.1
po11_olive_016857	204	204	-	-	104;201	P42211	N_terminal Putative	Aspartic proteinase Oryza sativa subsp. japonica (Rice)	AT2G36670.1
po11_olive_016859	60	60	-	-	-	Q8S457	N_terminal Sure	163k15.5 Zea mays (Maize)	-
po11_olive_016866	4	4	-	5	-	Q3E9A0	C_terminal Putative	Probable anion transporter 6, chloroplastic Arabidopsis thaliana (Mouse-ear cress)	AT5G20380.1
po11_olive_016868	85	38;59;75;85	-	-	-	P0CG89	Complete Putative	Histone H4 Glycine max (Soybean) (Glycine hispida)	AT5G59970.1
po11_olive_016869	26	26;206	189	-	101;107;131;134;138;189	D7TIN5	Internal Sure	Putative uncharacterized protein Vitis vinifera (Grape)	AT3G56990.1
po11_olive_016870	13;17;20	13;17;20;119	109	-	109	Q9SMY6	Internal Sure	Putative pectinesterase/pectinesterase inhibitor 45 Arabidopsis thaliana (Mouse-ear cress)	AT4G33230.1
po11_olive_016876	113	80;113;131	-	-	-	Q9XFR5-2	Internal Sure	2 of Serine/arginine-rich splicing factor SR30 OS=Arabidopsis thaliana GN=SR30	AT1G09140.1
po11_olive_016879	9;16	9;16	-	-	67	Q96524	Internal Sure	Cryptochrome-2 Arabidopsis thaliana (Mouse-ear cress)	AT1G04400.2
po11_olive_016882	97	5;97	19;84	84	19;85	M1C9X6	C_terminal Putative	Uncharacterized protein Solanum tuberosum (Potato)	AT5G08160.1
po11_olive_016883	68;207	68;207	25;177	10	25;41;96;149;153;177	O48850	C_terminal Putative	Vesicle-associated membrane protein 725 Arabidopsis thaliana (Mouse-ear cress)	AT2G32670.1
po11_olive_016884	33	33	100	-	100	F2DFC7	Internal Sure	Glutamate dehydrogenase Hordeum vulgare var. distichum (Two-rowed barley)	AT1G51720.1
po11_olive_016890	108	108	56;83	41;57	19;41;57;84	Q9LEJ0	C_terminal Putative	Enolase 1 Hevea brasiliensis (Para rubber tree) (Siphonia brasiliensis)	AT2G36530.1
po11_olive_016894	28	28;40	57;120	-	58;121	A0A022R7N5	Internal Sure	Uncharacterized protein Erythranthe guttata (Yellow monkey flower) (Mimulus guttatus)	AT2G43250.1
po11_olive_016898	16	16	61	62	-	Q6Z844	C_terminal Putative	Coatomer subunit zeta-2 Oryza sativa subsp. japonica (Rice)	AT1G60970.1
po11_olive_016903	50	50	-	-	115;151	O22899	N_terminal Sure	Probable pre-mRNA-splicing factor ATP-dependent RNA helicase Arabidopsis thaliana (Mouse-ear cress)	AT3G62310.1
po11_olive_016904	5	5	71	-	79	Q9LHA1	Internal Sure	Cytochrome P450 81D11 Arabidopsis thaliana (Mouse-ear cress)	AT1G66540.1
po11_olive_016908	15	15	-	-	-	M5WMP1	N_terminal Putative	Uncharacterized protein Prunus persica (Peach) (Amygdalus persica)	-
po11_olive_016911	64	64;126	-	2;22	57;65	Q9FX35	C_terminal Putative	Pentatricopeptide repeat-containing protein At1g73400, mitochondrial Arabidopsis thaliana (Mouse-ear cress)	AT1G73400.1
po11_olive_016918	132	132	-	4	58	A0A022Q052	Internal Sure	Uncharacterized protein Erythranthe guttata (Yellow monkey flower) (Mimulus guttatus)	AT2G17930.1
po11_olive_016919	79;118	79;118	-	-	-	P48502	Complete Sure	Cytochrome b-c1 complex subunit 7 Solanum tuberosum (Potato)	AT5G25450.1
po11_olive_016924	45;86	45;52;86	-	12	12;16	Q9LZK5	N_terminal Sure	DnaJ protein ERDJ3B Arabidopsis thaliana (Mouse-ear cress)	AT3G62600.1
po11_olive_016930	126	126	95	-	77;95	Q5XVC7	Internal Sure	WEB family protein At2g40480 Arabidopsis thaliana (Mouse-ear cress)	AT2G40480.1
po11_olive_016931	53	53	-	-	93	Q8LA53	C_terminal Putative	Methyl-CpG-binding domain-containing protein 2 Arabidopsis thaliana (Mouse-ear cress)	AT5G35330.1
po11_olive_016932	14	14	43	-	43	Q7XA06-2	N_terminal Putative	2 of Synaptotagmin-3 OS=Arabidopsis thaliana GN=SYT3	AT3G59660.1
po11_olive_016934	135	135	-	15	15;77	Q8W3L1	Internal Sure	NADPH:adrenodoxin oxidoreductase, mitochondrial Arabidopsis thaliana (Mouse-ear cress)	AT4G32360.1
po11_olive_016936	11	11	48;51	-	13;28;36;48;51;62	Q93Z92	C_terminal Putative	E3 ubiquitin-protein ligase At4g11680 Arabidopsis thaliana (Mouse-ear cress)	AT4G11680.1
po11_olive_016938	121	121	-	-	20	A0A022RX61	Internal Sure	Uncharacterized protein Erythranthe guttata (Yellow monkey flower) (Mimulus guttatus)	AT1G67140.3
po11_olive_016939	86;125	86;125	-	-	-	Q94AZ4	Complete Sure	Probable calcium-binding protein CML13 Arabidopsis thaliana (Mouse-ear cress)	AT1G12310.1
po11_olive_016945	170	170	35	-	35	Q9LT08	Internal Sure	26S proteasome non-ATPase regulatory subunit 14 homolog Arabidopsis thaliana (Mouse-ear cress)	AT5G23540.1
po11_olive_016946	1	1;5	56	-	53	A0A022RMD5	C_terminal Putative	Uncharacterized protein Erythranthe guttata (Yellow monkey flower) (Mimulus guttatus)	AT5G20220.1
po11_olive_016948	5;16	5;16	62	-	47;71;92	Q9XIH6	Internal Sure	Putative polyol transporter 2 Arabidopsis thaliana (Mouse-ear cress)	AT2G16130.1
po11_olive_016949	134	134	66;79	18	66	A0A022RR84	C_terminal Putative	Uncharacterized protein Erythranthe guttata (Yellow monkey flower) (Mimulus guttatus)	AT3G26890.1
po11_olive_016952	1	1	-	-	82;123;127	Q93YF5	Internal Sure	Histone-lysine N-methyltransferase, H3 lysine-9 specific SUVH1 Nicotiana tabacum (Common tobacco)	AT1G73100.1
po11_olive_016956	53	53	52	-	33	P46300	N_terminal Sure	40S ribosomal protein S4 Solanum tuberosum (Potato)	AT5G58420.1
po11_olive_016957	1;131;171;179	1;131;171;179	-	-	-	Q6R0E3	C_terminal Putative	Telomere repeat-binding protein 5 Arabidopsis thaliana (Mouse-ear cress)	AT3G53790.1
po11_olive_016960	2;90	2;90	-	-	16	A0A068U3U5	Complete Putative	Coffea canephora DH200=94 genomic scaffold, scaffold_9 Coffea canephora (Robusta coffee)	AT5G57860.1
po11_olive_016961	9;133;150	9;50;133	-	-	-	Q5W7F2	Internal Sure	ADP-ribosylation factor GTPase-activating protein AGD3 Arabidopsis thaliana (Mouse-ear cress)	AT5G13300.1
po11_olive_016962	22;135	22;135	-	-	28	Q9FNX5	Internal Sure	Dynamin-related protein 1E Arabidopsis thaliana (Mouse-ear cress)	AT3G60190.1
po11_olive_016963	60;73	60;73	128	2;82	44;82	A0A061GCF3	C_terminal Putative	F11A6.1 protein, putative Theobroma cacao (Cacao) (Cocoa)	AT1G17665.1
po11_olive_016969	10	10;46	-	-	29	Q56Y85	Internal Sure	Methionine aminopeptidase 2B Arabidopsis thaliana (Mouse-ear cress)	AT3G59990.1
po11_olive_016973	6;83	6;83	30	87	30;78;87;143	A0A068UXI7	N_terminal Putative	Coffea canephora DH200=94 genomic scaffold, scaffold_63 Coffea canephora (Robusta coffee)	-
po11_olive_016974	96	96	-	-	75;95	Q944B6	Internal Sure	Arogenate dehydrogenase 1, chloroplastic Arabidopsis thaliana (Mouse-ear cress)	AT1G15710.1
po11_olive_016977	18	6;18	-	-	63	A0A067L3B8	C_terminal Putative	Uncharacterized protein Jatropha curcas (Barbados nut)	AT5G53480.1
po11_olive_016980	136	62;136	-	1;66;92	11;66	Q9SZL8	Internal Sure	Protein FAR1-RELATED SEQUENCE 5 Arabidopsis thaliana (Mouse-ear cress)	AT4G38180.1
po11_olive_016982	124;133	124;133	53	-	35;54	Q9SEC2	Internal Sure	Peptide methionine sulfoxide reductase Lactuca sativa (Garden lettuce)	AT5G07470.1
po11_olive_016989	64	71	-	-	-	Q8H7Y8	Complete Sure	Probable histone H2A variant 1 Oryza sativa subsp. japonica (Rice)	AT1G52740.1
po11_olive_016990	1	1	93	93	94	Q9AV81	Internal Sure	U-box domain-containing protein 72 Oryza sativa subsp. japonica (Rice)	AT4G34380.1
po11_olive_016993	67	67	10	10	55;158;193	A0A022QL90	Internal Sure	Uncharacterized protein Erythranthe guttata (Yellow monkey flower) (Mimulus guttatus)	AT1G28420.1
po11_olive_017006	80	80;119	-	-	62	Q9C5G5	Internal Sure	Phosphoinositide phosphatase SAC7 Arabidopsis thaliana (Mouse-ear cress)	AT3G51460.1
po11_olive_017010	35	35;97	66	-	-	Q43043	C_terminal Sure	Pectinesterase Petunia integrifolia (Violet-flowered petunia) (Petunia inflata)	AT1G53830.1
po11_olive_017013	171	171	-	-	38;47;55;60;69	Q9ZT42	N_terminal Sure	E3 ubiquitin-protein ligase RHF2A Arabidopsis thaliana (Mouse-ear cress)	AT5G22000.2
po11_olive_017014	5;120	5;120	4;79	-	65;79	P10978	Internal Sure	Retrovirus-related Pol polyprotein from transposon TNT 1-94 Nicotiana tabacum (Common tobacco)	-
po11_olive_017018	118	118	32	-	32;89;99	B9T1G1	N_terminal Putative	RNA binding motif protein, putative Ricinus communis (Castor bean)	AT4G19610.1
po11_olive_017019	5	5	124	3;175	31;126;141;173;177	Q9LQI9	Internal Sure	Oligouridylate-binding protein 1B Arabidopsis thaliana (Mouse-ear cress)	AT1G17370.1
po11_olive_017020	11;17;99;109	11;17;99;109	-	28	29;66	A5BXE5	C_terminal Putative	Putative uncharacterized protein Vitis vinifera (Grape)	-
po11_olive_017024	9	9	17	-	17;53	O64886	Internal Sure	Protoheme IX farnesyltransferase, mitochondrial Arabidopsis thaliana (Mouse-ear cress)	AT2G44520.1
po11_olive_017030	1	1	-	-	-	Q43139	Internal Sure	Fructose-1,6-bisphosphatase, cytosolic Saccharum hybrid (Sugarcane)	AT1G43670.1
po11_olive_017032	38	38	-	-	-	G5AHX7	Complete Putative	Putative uncharacterized protein Phytophthora sojae (strain P6497) (Soybean stem and root rot agent) (Phytophthora megasperma f. sp. glycines)	-
po11_olive_017033	2;210	2	88	88	17;70;88;101;162	Q8W1K8	Internal Sure	Protein Mut11 Chlamydomonas reinhardtii (Chlamydomonas smithii)	AT4G02730.1
po11_olive_017034	10;62;75	10;62;75	-	35	35	Q94AH6	C_terminal Putative	Cullin-1 Arabidopsis thaliana (Mouse-ear cress)	AT4G02570.1
po11_olive_017036	62	62	43;118	123	43;118	Q0WL52	Internal Sure	BTB/POZ domain-containing protein NPY5 Arabidopsis thaliana (Mouse-ear cress)	AT4G37590.1
po11_olive_017039	3;5	3;5;132	11;22	184	11;22;93;129;184	Q9C9N5	Internal Sure	Probable inactive leucine-rich repeat receptor-like protein kinase At1g66830 Arabidopsis thaliana (Mouse-ear cress)	AT1G66830.1
po11_olive_017041	207	207	11;76	11	11;69;76	A0A022PW43	Internal Sure	Uncharacterized protein Erythranthe guttata (Yellow monkey flower) (Mimulus guttatus)	-
po11_olive_017044	93;115	93;115	-	9	26;29;40;42;43	P43254	Internal Sure	E3 ubiquitin-protein ligase COP1 Arabidopsis thaliana (Mouse-ear cress)	AT2G32950.1
po11_olive_017045	4	4	117	5;8	29;64;76;117	Q6U740	Complete Putative	Allergen Fra e 1 Fraxinus excelsior (European ash)	-
po11_olive_017052	55	55	-	-	37	A0A068TZS0	C_terminal Sure	Coffea canephora DH200=94 genomic scaffold, scaffold_7 Coffea canephora (Robusta coffee)	-
po11_olive_017059	14	14	-	38	-	O65570-2	Internal Sure	2 of Villin-4 OS=Arabidopsis thaliana GN=VLN4	AT4G30160.2
po11_olive_017061	9	9	-	-	193	P93050	Internal Sure	Probable LRR receptor-like serine/threonine-protein kinase RKF3 Arabidopsis thaliana (Mouse-ear cress)	AT1G79620.1
po11_olive_017067	207	207	5;50;118;165	5	34;35;50;118;165	A6MVX8	Internal Sure	Translation initiation factor IF-2, chloroplastic Rhodomonas salina (Cryptomonas salina) Plastid Chloroplast	AT1G21160.1
po11_olive_017068	118	118	-	-	-	Q9SHG6	Internal Sure	Septin and tuftelin-interacting protein 1 homolog 1 Arabidopsis thaliana (Mouse-ear cress)	AT1G17070.1
po11_olive_017070	66	66	39;121	3;121	39;51	Q9ZPY9	Internal Sure	Phosphatidylinositol 4-kinase gamma 4 Arabidopsis thaliana (Mouse-ear cress)	AT2G46500.1
po11_olive_017078	130	130	-	-	-	M1A2U2	Internal Sure	Uncharacterized protein Solanum tuberosum (Potato)	-
po11_olive_017084	115	115	-	-	-	A0A022Q7J5	Internal Sure	Uncharacterized protein Erythranthe guttata (Yellow monkey flower) (Mimulus guttatus)	AT1G52750.1
po11_olive_017086	11;15	11;15	122	-	61;122	O24653	Internal Sure	Guanosine nucleotide diphosphate dissociation inhibitor 2 Arabidopsis thaliana (Mouse-ear cress)	AT3G59920.1
po11_olive_017087	202	202	-	41	23;85	A0A068TUP0	Internal Sure	Coffea canephora DH200=94 genomic scaffold, scaffold_4 Coffea canephora (Robusta coffee)	-
po11_olive_017093	10;12	10;12	-	6	28;38;84	Q8H038	Internal Sure	Xyloglucan galactosyltransferase KATAMARI1 homolog Oryza sativa subsp. japonica (Rice)	AT2G20370.1
po11_olive_017095	177	84;177	18;129	-	18;117;129;176;186	P29518	Internal Sure	Adenine nucleotide transporter BT1, chloroplastic/amyloplastic/mitochondrial Zea mays (Maize)	AT5G48970.1
po11_olive_017097	137	137	-	-	-	W9RKD8	N_terminal Sure	Uncharacterized protein Morus notabilis.	AT1G16210.1
po11_olive_017098	3	3	-	-	-	Q2XNX9	C_terminal Putative	Putative uncharacterized protein Asparagus officinalis (Garden asparagus)	-
po11_olive_017099	73	73	144	-	39;127;128;144	P08927	C_terminal Putative	RuBisCO large subunit-binding protein subunit beta, chloroplastic Pisum sativum (Garden pea)	AT3G13470.1
po11_olive_016914_split_1	1;5	1;5;105	-	-	25;85;107	Q9LTT9	Internal Sure	Varicose-related protein Arabidopsis thaliana (Mouse-ear cress)	AT3G13290.1
po11_olive_023400	1	1	115	13;31;115	14;31;32;42;116	A0A068TXL5	Internal Sure	Coffea canephora DH200=94 genomic scaffold, scaffold_5 Coffea canephora (Robusta coffee)	AT3G18290.1
po11_olive_023405	25	25;41	59	59;121	59	Q9FLR0	C_terminal Putative	Protein NEN1 Arabidopsis thaliana (Mouse-ear cress)	AT5G07710.1
po11_olive_023411	95	95	88	88	18;88	Q0WL80-2	N_terminal Sure	2 of UDP-glucose:glycoprotein glucosyltransferase OS=Arabidopsis thaliana GN=UGGT	AT1G71220.2
po11_olive_023413	85	85	-	13;29;66	13;29;31;40;66	Q2MHE4	Internal Sure	Serine/threonine-protein kinase HT1 Arabidopsis thaliana (Mouse-ear cress)	AT4G14780.1
po11_olive_023419	22	22;61	-	64;67	-	Q9FKS5	C_terminal Putative	Cytochrome c1 2, heme protein, mitochondrial Arabidopsis thaliana (Mouse-ear cress)	AT5G40810.1
po11_olive_023422	2;123	2;123	124	-	19	A0A022QBF6	C_terminal Putative	Uncharacterized protein Erythranthe guttata (Yellow monkey flower) (Mimulus guttatus)	-
po11_olive_023423	118	118	-	-	-	Q8VZW3	N_terminal Sure	Probable chalcone--flavonone isomerase 3 Arabidopsis thaliana (Mouse-ear cress)	AT5G05270.1
po11_olive_023424	56	56	-	-	-	Q0WL80	Internal Sure	UDP-glucose:glycoprotein glucosyltransferase Arabidopsis thaliana (Mouse-ear cress)	AT1G71220.2
po11_olive_023425	20;86;162	20;162	125;168	-	53;125;144;168	Q9SUM3-2	Internal Sure	2 of NADPH--cytochrome P450 reductase 2 OS=Arabidopsis thaliana GN=ATR2	AT4G30210.1
po11_olive_023427	11	11;81;141	-	-	18;27;91;126	O82531	N_terminal Sure	Proteasome subunit beta type-1 Petunia hybrida (Petunia)	AT3G60820.1
po11_olive_023428	12	12	37;119	16	16;37;115;119	Q2V4L8-2	Internal Sure	2 of Endoglucanase 3 OS=Arabidopsis thaliana GN=CEL5	AT1G22880.1
po11_olive_023431	8;13	1;8;13	135	-	52;63;136;142	Q9SZR9	Internal Sure	ABC transporter G family member 9 Arabidopsis thaliana (Mouse-ear cress)	AT4G27420.1
po11_olive_023432	26	127	12	1	103;109	Q9FF10	C_terminal Sure	Heparanase-like protein 1 Arabidopsis thaliana (Mouse-ear cress)	AT5G07830.1
po11_olive_023439	67	67	-	2;3	-	Q6ATV4	Internal Sure	Calcium-transporting ATPase 2, plasma membrane-type Oryza sativa subsp. japonica (Rice)	AT4G37640.1
po11_olive_023442	135	94;135	21	-	21	A0A022RIB5	N_terminal Sure	Uncharacterized protein Erythranthe guttata (Yellow monkey flower) (Mimulus guttatus)	-
po11_olive_023445	105	105	-	-	61	Q6NQ54	Complete Sure	Transcription and mRNA export factor SUS1 Arabidopsis thaliana (Mouse-ear cress)	AT3G27100.2
po11_olive_023446	15	15	-	-	18;117;118	P29513	Internal Sure	Tubulin beta-5 chain Arabidopsis thaliana (Mouse-ear cress)	AT2G29550.1
po11_olive_023449	168	168	-	-	65;70;105;148;149	Q9C7R6	Internal Sure	U-box domain-containing protein 17 Arabidopsis thaliana (Mouse-ear cress)	AT1G29340.1
po11_olive_023451	36	36	-	2	12	Q94A34	Internal Sure	Phosphatidylinositol/phosphatidylcholine transfer protein SFH12 Arabidopsis thaliana (Mouse-ear cress)	AT4G36490.1
po11_olive_023453	13;31;187	13;31;187	-	92	92;142	M1AS02	Internal Sure	Uncharacterized protein Solanum tuberosum (Potato)	-
po11_olive_023454	8;11	8;11	-	34	16;36	F4IVI0	Internal Sure	Mitotic checkpoint serine/threonine-protein kinase BUB1 Arabidopsis thaliana (Mouse-ear cress)	AT2G20635.1
po11_olive_023455	180	164;180	-	-	80	Q40078	Internal Sure	V-type proton ATPase subunit B 1 Hordeum vulgare (Barley)	AT4G38510.5
po11_olive_023458	8;48;64	8;48;64	-	-	-	Q944K3-3	Internal Sure	3 of Histone deacetylase 2 OS=Arabidopsis thaliana GN=HDA2	AT5G26040.2
po11_olive_023460	150	150	153	-	-	A0A022Q052	Internal Sure	Uncharacterized protein Erythranthe guttata (Yellow monkey flower) (Mimulus guttatus)	AT2G17930.1
po11_olive_023464	157	157	22	6	19;22;149	P36428-2	Internal Sure	Cytoplasmic of Alanine--tRNA ligase OS=Arabidopsis thaliana GN=ALATS	AT1G50200.1
po11_olive_023465	21;52	21	-	9	-	A0A022S3J1	N_terminal Putative	Uncharacterized protein Erythranthe guttata (Yellow monkey flower) (Mimulus guttatus)	AT3G55600.1
po11_olive_023467	14;133	14	-	5	-	P29162	Internal Sure	L-ascorbate oxidase homolog Nicotiana tabacum (Common tobacco)	AT1G55560.1
po11_olive_023468	4;88;132;152	4;88;132;152	-	-	26;62	Q8W207	Internal Sure	COP9 signalosome complex subunit 2 Arabidopsis thaliana (Mouse-ear cress)	AT2G26990.1
po11_olive_023472	21	21	-	9;10;41;97	11;44;67;99;103;109	Q9LF97	Internal Sure	CBS domain-containing protein CBSCBSPB3 Arabidopsis thaliana (Mouse-ear cress)	AT3G52950.1
po11_olive_023477	10;11;105;184	10;11;105;184	42	-	18;42;81;116;162;166	O82802	Internal Sure	Sulfite reductase 1 [ferredoxin], chloroplastic Nicotiana tabacum (Common tobacco)	AT5G04590.1
po11_olive_023479	23	23	56;151;172	31	56;125;151;172	Q9M3B6	Internal Sure	Plastidial pyruvate kinase 4, chloroplastic Arabidopsis thaliana (Mouse-ear cress)	AT3G49160.1
po11_olive_023480	138	138	-	-	59	F6H8Q1	Internal Sure	Putative uncharacterized protein Vitis vinifera (Grape)	AT4G14368.1
po11_olive_023483	9	9	-	-	133;145	O23212-2	Internal Sure	2 of Splicing factor U2af large subunit A OS=Arabidopsis thaliana GN=U2AF65A	AT1G60900.1
po11_olive_023485	103;140;152	103;140;152	9	9	-	Q40885	C_terminal Putative	Floral homeotic protein AGAMOUS Petunia hybrida (Petunia)	AT4G18960.1
po11_olive_023488	37	37	65	-	26;51;65;83	Q8VZ95	N_terminal Putative	Vesicle-associated protein 1-1 Arabidopsis thaliana (Mouse-ear cress)	AT3G60600.1
po11_olive_023489	183	79;183	91	-	93	F4K4R6	Internal Sure	Protein GAMETE EXPRESSED 2 Arabidopsis thaliana (Mouse-ear cress)	AT5G49150.1
po11_olive_023493	118	118	140	-	39;52;85;128;151	A5B4R0	C_terminal Sure	Putative uncharacterized protein Vitis vinifera (Grape)	AT5G36240.1
po11_olive_023494	96	-	-	-	-	A0A022RVW4	N_terminal Sure	Uncharacterized protein Erythranthe guttata (Yellow monkey flower) (Mimulus guttatus)	-
po11_olive_023496	9;32	9;32	27	-	27	Q53NS8	N_terminal Putative	Putative uncharacterized protein Oryza sativa subsp. japonica (Rice)	-
po11_olive_023497	5;34	5;34;84	-	-	33	A0A022RZU7	C_terminal Putative	Uncharacterized protein Erythranthe guttata (Yellow monkey flower) (Mimulus guttatus)	-
po11_olive_023498	16;55	16;55	66;109;112	24	24;66;78;109	Q0WKY2	Internal Sure	Carbon catabolite repressor protein 4 homolog 5 Arabidopsis thaliana (Mouse-ear cress)	AT1G73875.1
po11_olive_023503	15	15	-	5;19	19;110	A0A022R0K8	N_terminal Sure	Uncharacterized protein Erythranthe guttata (Yellow monkey flower) (Mimulus guttatus)	AT4G33180.1
po11_olive_023504	8	8	-	-	-	Q8LPJ5	Internal Sure	Isocitrate dehydrogenase [NADP], chloroplastic/mitochondrial Arabidopsis thaliana (Mouse-ear cress)	AT5G14590.1
po11_olive_023506	78	65;78	-	-	-	A0A068UP59	N_terminal Putative	Coffea canephora DH200=94 genomic scaffold, scaffold_38 Coffea canephora (Robusta coffee)	-
po11_olive_023508	118	118	110;158	-	28;50;54;110	Q7XBQ9	Internal Sure	Disease resistance protein RGA2 Solanum bulbocastanum (Wild potato)	-
po11_olive_023509	104	104	-	-	-	Q39963	C_terminal Putative	Probable pyridoxal biosynthesis protein PDX1 Hevea brasiliensis (Para rubber tree) (Siphonia brasiliensis)	AT5G01410.1
po11_olive_023511	26;32	26;32	75	6	75	A0A022RDT4	C_terminal Putative	Uncharacterized protein Erythranthe guttata (Yellow monkey flower) (Mimulus guttatus)	-
po11_olive_023513	1;164	1;81;164	-	98	40;101;131;140	Q8GY23	Internal Sure	E3 ubiquitin-protein ligase UPL1 Arabidopsis thaliana (Mouse-ear cress)	AT1G55860.1
po11_olive_023514	15	15;34	-	5	61;64	V7BH85	Complete Sure	Uncharacterized protein Phaseolus vulgaris (Kidney bean) (French bean)	AT2G36930.1
po11_olive_023518	84	84	22	-	18;22	F4HQD4	Internal Sure	Heat shock 70 kDa protein 15 Arabidopsis thaliana (Mouse-ear cress)	AT1G79920.1
po11_olive_023522	96	-	-	82	36;82;133	Q9LY51-2	C_terminal Putative	2 of Phosphoinositide phospholipase C 7 OS=Arabidopsis thaliana GN=PLC7	AT3G55940.1
po11_olive_023526	4	4	20;73	-	20;73	P46573	Internal Sure	Protein kinase APK1B, chloroplastic Arabidopsis thaliana (Mouse-ear cress)	AT2G28930.1
po11_olive_023528	159	159	-	2	47;110;121;125	Q8L6J3	Internal Sure	DNA-directed RNA polymerase 2B, chloroplastic/mitochondrial Nicotiana tabacum (Common tobacco)	AT1G68990.2
po11_olive_023532	111;124	111;124	-	10	114;147	Q9LVU8	Internal Sure	Protein RKD4 Arabidopsis thaliana (Mouse-ear cress)	AT5G53040.1
po11_olive_023536	9;156	9;156	54	-	55	O24412	Internal Sure	26S proteasome non-ATPase regulatory subunit 7 homolog A Arabidopsis thaliana (Mouse-ear cress)	AT5G05780.1
po11_olive_023537	183	183	-	117	17;65;75;119;141	F4IN58	Internal Sure	Piezo-type mechanosensitive ion channel homolog Arabidopsis thaliana (Mouse-ear cress)	AT2G48060.1
po11_olive_023540	3	3	86	-	46	A0A022PY10	Internal Sure	Uncharacterized protein Erythranthe guttata (Yellow monkey flower) (Mimulus guttatus)	AT5G47020.1
po11_olive_023550	24;134	24;134	-	-	-	D8V7I8	N_terminal Sure	Casein kinase I Sesamum indicum (Oriental sesame) (Sesamum orientale)	AT3G13670.1
po11_olive_023554	11;16	11;16	-	-	-	A5BJC5	Internal Sure	Putative uncharacterized protein Vitis vinifera (Grape)	-
po11_olive_023555	55;187	55;187	109;166	-	29;107;111;138;166	Q0WP85	Internal Sure	Pentatricopeptide repeat-containing protein At2g13420, mitochondrial Arabidopsis thaliana (Mouse-ear cress)	AT1G63080.1
po11_olive_023557	157;182	121;157;182	34	-	34	Q9C6P3	Internal Sure	Calcium-dependent protein kinase 33 Arabidopsis thaliana (Mouse-ear cress)	AT1G50700.1
po11_olive_023560	155	155	-	-	-	F4JXC5	Internal Sure	Subtilisin-like protease SBT5.4 Arabidopsis thaliana (Mouse-ear cress)	AT5G59810.1
po11_olive_023562	115	26;115	-	-	92	M1CIT1	C_terminal Putative	Uncharacterized protein Solanum tuberosum (Potato)	AT3G29760.1
po11_olive_023567	124	-	133	22;49	49;133	A0A068V0C9	Internal Sure	Coffea canephora DH200=94 genomic scaffold, scaffold_78 Coffea canephora (Robusta coffee)	AT3G55960.1
po11_olive_023568	154	154	53;68	-	54;69;85	F4K2K3	Internal Sure	ARF guanine-nucleotide exchange factor GNL2 Arabidopsis thaliana (Mouse-ear cress)	AT5G19610.1
po11_olive_023570	7;160	7;160	-	-	-	P28759	Internal Sure	Superoxide dismutase [Fe], chloroplastic Glycine max (Soybean) (Glycine hispida)	AT5G51100.1
po11_olive_023571	15	15	34	-	18	Q42456	C_terminal Putative	Aspartic proteinase oryzasin-1 Oryza sativa subsp. japonica (Rice)	AT1G62290.1
po11_olive_023572	13;78;160	13;78;160	121	106	106;130;142	Q9SWB4	Internal Sure	Poly [ADP-ribose] polymerase 3 Glycine max (Soybean) (Glycine hispida)	-
po11_olive_023576	3;86	3;86	82	-	73;82	Q84RK2-4	N_terminal Putative	4 of Fatty-acid-binding protein 2 OS=Arabidopsis thaliana GN=FAP2	AT2G26310.1
po11_olive_023581	162	162;176;181	97	-	98	A0A022RIU8	Internal Sure	Uncharacterized protein Erythranthe guttata (Yellow monkey flower) (Mimulus guttatus)	AT5G04430.2
po11_olive_023586	12	12	-	-	-	K4B8X3	Internal Sure	Uncharacterized protein Solanum lycopersicum (Tomato) (Lycopersicon esculentum)	AT1G28510.1
po11_olive_023587	6;99	6;29;99	-	-	-	A0A022QZD2	C_terminal Putative	Uncharacterized protein Erythranthe guttata (Yellow monkey flower) (Mimulus guttatus)	AT5G19580.1
po11_olive_023588	45	4;45	-	-	-	Q9ZUX4	Complete Putative	Uncharacterized protein At2g27730, mitochondrial Arabidopsis thaliana (Mouse-ear cress)	AT5G04750.1
po11_olive_023595	109	109	92	-	93	A0A022RNY3	Internal Sure	Uncharacterized protein Erythranthe guttata (Yellow monkey flower) (Mimulus guttatus)	AT3G22590.1
po11_olive_023596	119	119	-	28	28	A0A022RB63	N_terminal Sure	Uncharacterized protein Erythranthe guttata (Yellow monkey flower) (Mimulus guttatus)	AT4G19350.1
po11_olive_023599	140	140;152	166	-	90;128	Q6XBF8	C_terminal Putative	Aspartic proteinase CDR1 Arabidopsis thaliana (Mouse-ear cress)	AT1G64830.1
po11_olive_023606	52;122	52;122	-	161	-	Q41803	Internal Sure	Elongation factor 1-alpha Zea mays (Maize)	AT5G60390.1
po11_olive_023607	186	186	106	-	70;106;130;172	Q67XX3-2	Internal Sure	2 of F-box protein At5g06550 OS=Arabidopsis thaliana GN=At5g06550	AT5G06550.1
po11_olive_023608	20	20	-	-	-	M1A9C9	Complete Putative	Uncharacterized protein Solanum tuberosum (Potato)	-
po11_olive_023609	115	115	59;99	-	59;99	Q39011	N_terminal Sure	Shaggy-related protein kinase eta Arabidopsis thaliana (Mouse-ear cress)	AT4G18710.1
po11_olive_023610	135;146	135;146	90;128;139	10;139	59;90;100;128	A0A068VBJ4	N_terminal Sure	Coffea canephora DH200=94 genomic scaffold, scaffold_208 Coffea canephora (Robusta coffee)	AT2G22610.1
po11_olive_023611	123;149	123;149	-	-	16;20;46;53	Q9XFY6	Internal Sure	Degreening-related gene dee76 protein Auxenochlorella protothecoides (Green microalga) (Chlorella protothecoides)	AT5G18940.1
po11_olive_023612	2	2	-	23	20	Q9FVC1-2	Complete Sure	2 of MADS-box protein SVP OS=Arabidopsis thaliana GN=SVP	AT1G01530.1
po11_olive_023620	153	153	-	-	-	P49173	Internal Sure	Probable aquaporin NIP-type Nicotiana alata (Winged tobacco) (Persian tobacco)	AT5G37810.1
po11_olive_023621	5	5;120	64;100	-	64;100	Q6JB11	N_terminal Putative	Protein MATERNALLY EXPRESSED GENE 5 Zea mays (Maize)	AT2G23350.1
po11_olive_023623	4;19	4;19;118	43;95	43	43;55;93;95	O22446	Internal Sure	Histone deacetylase 19 Arabidopsis thaliana (Mouse-ear cress)	AT4G38130.1
po11_olive_023624	11	11	83;107	-	83	A0A022R6R5	N_terminal Sure	Uncharacterized protein Erythranthe guttata (Yellow monkey flower) (Mimulus guttatus)	-
po11_olive_023626	4;10	4;10	-	-	47;61	Q9M0Y8	Internal Sure	Vesicle-fusing ATPase Arabidopsis thaliana (Mouse-ear cress)	AT4G04910.1
po11_olive_023629	3	3	-	-	150	A0A022RNC5	Internal Sure	Uncharacterized protein Erythranthe guttata (Yellow monkey flower) (Mimulus guttatus)	AT5G11560.1
po11_olive_023630	147	147	68;112	112	47;52;68;73;82;112	P11670	Internal Sure	Basic form of pathogenesis-related protein 1 Nicotiana tabacum (Common tobacco)	AT3G19690.1
po11_olive_023633	137	137;158	143	136;143	49;65;71;136;143;159;164	F6HAR9	Internal Sure	Putative uncharacterized protein Vitis vinifera (Grape)	AT5G62310.1
po11_olive_023638	12	12;136	106	34;106	34;106	D5ADX5	Internal Sure	Putative uncharacterized protein Picea sitchensis (Sitka spruce) (Pinus sitchensis)	AT3G60910.1
po11_olive_023639	11	11	163;175	187	55;72;75;163;175	A0A022R0L9	Internal Sure	Uncharacterized protein Erythranthe guttata (Yellow monkey flower) (Mimulus guttatus)	AT5G37440.1
po11_olive_023641	42;55	42;55	-	-	111	Q71H73	Complete Sure	Histone H3.3 Vitis vinifera (Grape)	AT5G10980.1
po11_olive_023645	17;59	17;47;59	-	-	-	Q9LYW9	C_terminal Putative	DnaJ protein P58IPK homolog Arabidopsis thaliana (Mouse-ear cress)	AT5G03160.1
po11_olive_023653	6	6	-	94	26;46;49;61;69	Q6R567	N_terminal Sure	E3 ubiquitin-protein ligase RMA1H1 Capsicum annuum (Bell pepper)	AT4G27470.1
po11_olive_023656	109	24;109	-	-	49;104	Q93YR9	Internal Sure	Auxin response factor 16 Arabidopsis thaliana (Mouse-ear cress)	AT4G30080.1
po11_olive_023658	45	27;45	7;100;119	7	101;120	Q8L730	N_terminal Sure	Protein SULFUR DEFICIENCY-INDUCED 2 Arabidopsis thaliana (Mouse-ear cress)	AT1G04770.1
po11_olive_023662	12;160	12;106;160	-	-	-	Q8L5Z7	Internal Sure	Sorting nexin 2A Arabidopsis thaliana (Mouse-ear cress)	AT5G58440.1
po11_olive_023664	7	7	106	131	95;106;131	Q8VZG1	Internal Sure	Diacylglycerol kinase 3 Arabidopsis thaliana (Mouse-ear cress)	AT2G18730.1
po11_olive_023671	179	179	70	-	70	F6I4H2	Internal Sure	Putative uncharacterized protein Vitis vinifera (Grape)	AT1G09450.1
po11_olive_023675	14;23	23	-	-	49;157	F4KBP5	Internal Sure	Protein CHROMATIN REMODELING 4 Arabidopsis thaliana (Mouse-ear cress)	AT5G44800.1
po11_olive_023676	121	6;121	11	11;72	11;35;72;113;149	M5X4F9	Internal Sure	Uncharacterized protein Prunus persica (Peach) (Amygdalus persica)	-
po11_olive_023677	81	81	-	-	-	Q0WV90	N_terminal Sure	Topless-related protein 1 Arabidopsis thaliana (Mouse-ear cress)	AT1G80490.2
po11_olive_023679	16;28	16;28	-	-	-	Q9ZSB5	Internal Sure	Ubiquitin carboxyl-terminal hydrolase 10 Arabidopsis thaliana (Mouse-ear cress)	AT4G10570.1
po11_olive_023682	78;85;108	78;85;108	-	-	-	Q0DI31	Complete Sure	Cytochrome c Oryza sativa subsp. japonica (Rice)	AT4G10040.1
po11_olive_023684	91;96	79;91;96	35	125	36;57;99	Q9FH28	Internal Sure	Chaperone protein dnaJ 49 Arabidopsis thaliana (Mouse-ear cress)	AT3G14200.1
po11_olive_023685	155;166	81;155;166	-	-	-	Q9SUG3-2	Internal Sure	2 of Inositol-tetrakisphosphate 1-kinase 2 OS=Arabidopsis thaliana GN=ITPK2	AT4G08170.2
po11_olive_023686	160	160	12	-	43	C0PC27	Internal Sure	Uncharacterized protein Zea mays (Maize)	-
po11_olive_023688	52	52	57	-	57;128	P42756	Complete Putative	40S ribosomal protein S11 Dunaliella tertiolecta (Green alga)	AT5G23740.1
po11_olive_023690	65	65	103	7	92;103	Q9LIP2	Internal Sure	Proteasome subunit beta type-5-B Arabidopsis thaliana (Mouse-ear cress)	AT3G26340.1
po11_olive_023692	94	12;94	64;81	64;81	36;64;81	P0CH02	Internal Sure	Putative RING-H2 finger protein ATL21B Arabidopsis thaliana (Mouse-ear cress)	AT2G46494.1
po11_olive_023695	111	111	148	-	148	W4G6L8	Internal Sure	Uncharacterized protein Aphanomyces astaci.	-
po11_olive_023698	13	13;124	39;155	-	39	Q9LZ25	Internal Sure	Probable disease resistance protein At5g04720 Arabidopsis thaliana (Mouse-ear cress)	AT5G04720.1
po11_olive_023417_split_1	44	51	-	-	-	Q84MP7	C_terminal Putative	Probable histone H2A variant 3 Oryza sativa subsp. japonica (Rice)	AT1G52740.1
po11_olive_025503	1	1	-	4;5	39;49;50;75;88;94	Q9ZW02	C_terminal Putative	Pumilio homolog 3 Arabidopsis thaliana (Mouse-ear cress)	AT2G29140.1
po11_olive_025505	18;20;62	18;20;62	-	-	124	M0XNA1	Internal Sure	Uncharacterized protein Hordeum vulgare var. distichum (Two-rowed barley)	-
po11_olive_025511	130	130	-	-	127;144	K4CHU4	N_terminal Putative	Uncharacterized protein Solanum lycopersicum (Tomato) (Lycopersicon esculentum)	AT5G56220.1
po11_olive_025513	22	22	-	8	-	A0A068V290	Internal Sure	Coffea canephora DH200=94 genomic scaffold, scaffold_90 Coffea canephora (Robusta coffee)	-
po11_olive_025517	133	133	173	-	81;132;161;173	A0A022Q8F1	Internal Sure	Uncharacterized protein Erythranthe guttata (Yellow monkey flower) (Mimulus guttatus)	-
po11_olive_025520	1	1;19;165	-	-	92	Q39012	N_terminal Putative	Shaggy-related protein kinase iota Arabidopsis thaliana (Mouse-ear cress)	AT1G06390.1
po11_olive_025524	10	10	47	13	13;32;49	O65271	Internal Sure	Bifunctional protein FolD 4, chloroplastic Arabidopsis thaliana (Mouse-ear cress)	AT4G00620.1
po11_olive_025529	66	66;97	-	13;48;152	13;39;48;105;152	A0A022S280	N_terminal Sure	Pectinesterase Erythranthe guttata (Yellow monkey flower) (Mimulus guttatus)	-
po11_olive_025533	2;13	2;13	31;137	-	31;137	P51427	C_terminal Sure	40S ribosomal protein S5-2 Arabidopsis thaliana (Mouse-ear cress)	AT3G11940.1
po11_olive_025534	7	7	-	-	124;157	Q9XIE2	Internal Sure	ABC transporter G family member 36 Arabidopsis thaliana (Mouse-ear cress)	AT1G59870.1
po11_olive_025535	69	34;69	14	-	14;78	O04147	C_terminal Putative	Cyclic phosphodiesterase Arabidopsis thaliana (Mouse-ear cress)	AT4G18930.1
po11_olive_025538	14;147	14;147	-	9;73	73;157	A0A068U2L5	Internal Sure	Coffea canephora DH200=94 genomic scaffold, scaffold_8 Coffea canephora (Robusta coffee)	AT1G67140.3
po11_olive_025541	8;10	8;10	-	-	68;96	Q8LGM7	N_terminal Putative	Molybdenum cofactor sulfurase Solanum lycopersicum (Tomato) (Lycopersicon esculentum)	AT1G16540.1
po11_olive_025542	10	10	-	2	-	Q38942	C_terminal Putative	Rae1-like protein At1g80670 Arabidopsis thaliana (Mouse-ear cress)	AT1G80670.1
po11_olive_025544	15;158	15;158	-	-	-	Q94BU1	Internal Sure	Uncharacterized aarF domain-containing protein kinase At1g71810, chloroplastic Arabidopsis thaliana (Mouse-ear cress)	AT1G71810.1
po11_olive_025551	16	16;82	-	-	-	M1CG86	N_terminal Sure	Uncharacterized protein Solanum tuberosum (Potato)	AT2G45060.1
po11_olive_025552	10	10	-	6;13;83	14;17	O04619	Internal Sure	Mitochondrial adenine nucleotide transporter ADNT1 Arabidopsis thaliana (Mouse-ear cress)	AT2G37890.1
po11_olive_025553	16	16;110	101	-	45;54;59;62;80;83;101	V7BW92	N_terminal Sure	Uncharacterized protein Phaseolus vulgaris (Kidney bean) (French bean)	AT1G78420.1
po11_olive_025557	45	45	-	113	-	Q9C671	C_terminal Putative	Phosphatidylinositol 4-kinase gamma 5 Arabidopsis thaliana (Mouse-ear cress)	AT1G26270.1
po11_olive_025558	13;100;167	13;100;167	52	-	52;158	P31541	Internal Sure	ATP-dependent Clp protease ATP-binding subunit clpA homolog CD4A, chloroplastic Solanum lycopersicum (Tomato) (Lycopersicon esculentum)	AT5G50920.1
po11_olive_025559	57;145	4;57;65;141;145	-	-	16	Q8LB08	C_terminal Putative	ADP,ATP carrier protein ER-ANT1 Arabidopsis thaliana (Mouse-ear cress)	AT5G17400.1
po11_olive_025560	16	16;103;114	-	-	-	Q84KB0	Internal Sure	Pol protein Cucumis melo subsp. melo.	-
po11_olive_025565	162	162;173	145;164	72	18;52;55;72;113;140;145;164	A0A068V269	Internal Sure	Coffea canephora DH200=94 genomic scaffold, scaffold_92 Coffea canephora (Robusta coffee)	AT3G47890.1
po11_olive_025567	11	11	-	-	-	A0A022RGI0	C_terminal Putative	Uncharacterized protein Erythranthe guttata (Yellow monkey flower) (Mimulus guttatus)	AT3G07470.1
po11_olive_025576	14	14	76	163	52;76;129	Q9FH32	N_terminal Putative	Autophagy-related protein 18f Arabidopsis thaliana (Mouse-ear cress)	AT5G54730.1
po11_olive_025579	7	7	134;176	-	134	A0A022S187	Internal Sure	Uncharacterized protein Erythranthe guttata (Yellow monkey flower) (Mimulus guttatus)	AT1G03060.1
po11_olive_025581	11	11	7;55	-	55;109	Q9LVW7	Internal Sure	Carbamoyl-phosphate synthase small chain, chloroplastic Arabidopsis thaliana (Mouse-ear cress)	AT3G27740.1
po11_olive_025583	172	172	-	-	-	Q69LA1	Internal Sure	Probable proline transporter 2 Oryza sativa subsp. japonica (Rice)	AT3G55740.1
po11_olive_025586	83	33;83;160	-	-	95;116;138	Q8VZQ6	N_terminal Sure	LanC-like protein GCL2 Arabidopsis thaliana (Mouse-ear cress)	AT2G20770.1
po11_olive_025593	53;61	11;53;61;84	-	-	39	A0A022Q156	N_terminal Sure	Uncharacterized protein Erythranthe guttata (Yellow monkey flower) (Mimulus guttatus)	AT4G01650.1
po11_olive_025595	50	50	23	-	-	Q6DBG8	Internal Sure	Probable arabinosyltransferase ARAD1 Arabidopsis thaliana (Mouse-ear cress)	AT2G35100.1
po11_olive_025598	17	17	115	-	57;115	A0A022QGK7	C_terminal Putative	Uncharacterized protein Erythranthe guttata (Yellow monkey flower) (Mimulus guttatus)	AT4G21320.1
po11_olive_025600	113	113	-	-	100	A0A068U507	C_terminal Putative	Coffea canephora DH200=94 genomic scaffold, scaffold_9 Coffea canephora (Robusta coffee)	AT4G32920.1
po11_olive_025602	74	74	-	-	54	Q9FS10	Complete Sure	Phytosulfokines Asparagus officinalis (Garden asparagus)	AT4G37720.1
po11_olive_025610	146	146	-	-	-	F6HQT0	Internal Sure	Putative uncharacterized protein Vitis vinifera (Grape)	AT5G64270.1
po11_olive_025616	141	127;141	95	-	13;64;95;97	P17641	Complete Sure	Pathogenesis-related protein STH-21 Solanum tuberosum (Potato)	-
po11_olive_025619	60	60	133	-	17;120;133	A0A022S069	Internal Sure	Uncharacterized protein Erythranthe guttata (Yellow monkey flower) (Mimulus guttatus)	AT5G58720.1
po11_olive_025621	1;66	1;66;135	-	139	122	Q8RXE5	C_terminal Putative	Probable serine/threonine-protein kinase WNK10 Arabidopsis thaliana (Mouse-ear cress)	AT1G64630.1
po11_olive_025622	144	144	58;108	15	36;58;81;108	A0A022Q208	Internal Sure	Uncharacterized protein Erythranthe guttata (Yellow monkey flower) (Mimulus guttatus)	-
po11_olive_025625	12	-	-	-	55;73;88;92	Q9C5X4	Internal Sure	Histone-lysine N-methyltransferase ATX1 Arabidopsis thaliana (Mouse-ear cress)	AT2G31650.1
po11_olive_025627	14	14	20	-	142	Q84K00	N_terminal Putative	NAC domain-containing protein 78 Arabidopsis thaliana (Mouse-ear cress)	AT3G10500.1
po11_olive_025628	17	17	-	-	-	Q9LLL8	Internal Sure	Xylem serine proteinase 1 Arabidopsis thaliana (Mouse-ear cress)	AT4G30020.1
po11_olive_025632	94	94	76	-	13;18;76	Q6Z4G3	C_terminal Putative	UDP-arabinopyranose mutase 3 Oryza sativa subsp. japonica (Rice)	AT3G02230.1
po11_olive_025633	9	9	-	-	-	Q6H7U5	C_terminal Putative	CBL-interacting protein kinase 26 Oryza sativa subsp. japonica (Rice)	AT5G58380.1
po11_olive_025641	44;61	44;61;175	-	-	98	Q9FPW4	Internal Sure	Probable NOT transcription complex subunit VIP2 Arabidopsis thaliana (Mouse-ear cress)	AT5G18230.2
po11_olive_025643	149	149	142	-	80;95;103;124;142	B4FUS3	N_terminal Sure	Cell number regulator 8 Zea mays (Maize)	AT2G37110.1
po11_olive_025646	9;19	9;19	30	-	30;81	Q8VZ96	N_terminal Sure	Derlin-2.1 Arabidopsis thaliana (Mouse-ear cress)	AT4G21810.1
po11_olive_025647	3	3;63	-	1;65	29	Q9M427	N_terminal Putative	Oligouridylate-binding protein 1 Nicotiana plumbaginifolia (Leadwort-leaved tobacco) (Tex-Mex tobacco)	AT1G17370.1
po11_olive_025649	55	55	-	-	34	M1A947	C_terminal Putative	Uncharacterized protein Solanum tuberosum (Potato)	AT1G51720.1
po11_olive_025653	10;148;157	10;127;148;157	-	-	-	O49048	N_terminal Sure	Vacuolar protein sorting-associated protein 45 homolog Arabidopsis thaliana (Mouse-ear cress)	AT1G77140.1
po11_olive_025654	164	28;164	-	149	-	Q9M028	Internal Sure	LIMR family protein At5g01460 Arabidopsis thaliana (Mouse-ear cress)	AT5G01460.1
po11_olive_025661	179	179	-	-	-	Q9FT45	Internal Sure	Fasciclin-like arabinogalactan protein 15 Arabidopsis thaliana (Mouse-ear cress)	AT3G52370.1
po11_olive_025664	120	91;120	50	-	50	R0H7T9	Internal Sure	Uncharacterized protein Capsella rubella.	-
po11_olive_025670	133	74;133	-	-	-	A0A022QVB3	C_terminal Putative	Uncharacterized protein Erythranthe guttata (Yellow monkey flower) (Mimulus guttatus)	-
po11_olive_025672	23;97;117	23;117	46;129	-	46;129	Q8S3U9	Internal Sure	Exocyst complex component SEC5A Arabidopsis thaliana (Mouse-ear cress)	AT1G76850.1
po11_olive_025673	4	4	-	-	-	P93184	Internal Sure	Lipoxygenase 2.1, chloroplastic Hordeum vulgare (Barley)	-
po11_olive_025676	11	11;19;167	104	151	13;33;68;104;151	A0A022RFQ1	Internal Sure	Uncharacterized protein Erythranthe guttata (Yellow monkey flower) (Mimulus guttatus)	-
po11_olive_025678	68;89	68;89	-	-	-	Q6SJV8	C_terminal Putative	Magnesium-protoporphyrin IX monomethyl ester [oxidative] cyclase, chloroplastic Gossypium hirsutum (Upland cotton) (Gossypium mexicanum)	AT3G56940.1
po11_olive_025679	14	14	12;79;134;160	12;155	12;69;79;135;155;161	Q9ZVH4	Internal Sure	Cullin-3A Arabidopsis thaliana (Mouse-ear cress)	AT1G26830.1
po11_olive_025692	4;76;167	4;167	84;133	-	31;38;49;84;89;108;133	P92519	Internal Sure	Uncharacterized mitochondrial protein AtMg00810 Arabidopsis thaliana (Mouse-ear cress) Mitochondrion	AT4G23160.1
po11_olive_025700	79	64;79	-	7	47;60;64	Q9ZQ23	Internal Sure	Fasciclin-like arabinogalactan protein 3 Arabidopsis thaliana (Mouse-ear cress)	AT2G24450.1
po11_olive_025702	3	-	-	155	-	Q9C671	Internal Sure	Phosphatidylinositol 4-kinase gamma 5 Arabidopsis thaliana (Mouse-ear cress)	AT1G26270.1
po11_olive_025703	13;38	13;38	-	9	-	O04408	Internal Sure	Ent-copalyl diphosphate synthase, chloroplastic Pisum sativum (Garden pea)	AT4G02780.1
po11_olive_025704	17	17	-	-	-	Q8L7W8	Internal Sure	Alpha-L-fucosidase 2 Arabidopsis thaliana (Mouse-ear cress)	AT4G34260.1
po11_olive_025705	181	181	51	117	37;51;126;141;155	A7UL74	Internal Sure	Protein CHROMOSOME TRANSMISSION FIDELITY 7 Arabidopsis thaliana (Mouse-ear cress)	AT4G31400.1
po11_olive_025707	1;76;89	1;76;89	168	-	169	Q38997-2	Internal Sure	2 of SNF1-related protein kinase catalytic subunit alpha KIN10 OS=Arabidopsis thaliana GN=KIN10	AT3G01090.2
po11_olive_025709	7	-	-	-	45;146	A0A068U8S6	Internal Sure	Coffea canephora DH200=94 genomic scaffold, scaffold_15 Coffea canephora (Robusta coffee)	-
po11_olive_025710	167	14;167	-	-	65	A0A022QWY6	Internal Sure	Uncharacterized protein Erythranthe guttata (Yellow monkey flower) (Mimulus guttatus)	AT5G41110.1
po11_olive_025711	4	4;145	-	174	63	F4JSZ5	Internal Sure	Brefeldin A-inhibited guanine nucleotide-exchange protein 1 Arabidopsis thaliana (Mouse-ear cress)	AT4G38200.1
po11_olive_025713	13	13	-	-	-	Q9XI90	N_terminal Sure	Probable WRKY transcription factor 4 Arabidopsis thaliana (Mouse-ear cress)	AT1G13960.1
po11_olive_025717	3	3	-	15	15	A0A022RRH3	Internal Sure	Uncharacterized protein Erythranthe guttata (Yellow monkey flower) (Mimulus guttatus)	AT1G05270.1
po11_olive_025724	159	159	-	-	70;71	Q93YU2	N_terminal Sure	Protein root UVB sensitive 6 Arabidopsis thaliana (Mouse-ear cress)	AT5G49820.1
po11_olive_025727	58	58	-	-	-	A0A068UQC7	Internal Sure	Coffea canephora DH200=94 genomic scaffold, scaffold_41 Coffea canephora (Robusta coffee)	AT4G11740.1
po11_olive_025730	117;162	117;120;162	-	-	13	A0A022QSD3	Internal Sure	Uncharacterized protein Erythranthe guttata (Yellow monkey flower) (Mimulus guttatus)	-
po11_olive_025733	9;29;34;150	9;29;34;150	55	-	55;91;139	P22275	Internal Sure	Tubulin alpha-3 chain Zea mays (Maize)	AT4G14960.2
po11_olive_025739	1;82	1;82	-	5	-	Q93YW0	Internal Sure	Protein EXECUTER 1, chloroplastic Arabidopsis thaliana (Mouse-ear cress)	AT1G27510.1
po11_olive_025741	180	180	41	-	21;32;42;53;65;146	Q2AA42	Internal Sure	F7F22.17, putative Asparagus officinalis (Garden asparagus)	-
po11_olive_025745	1;156	1;156;163	-	-	33;53;169	Q949Y3	Internal Sure	Bifunctional purple acid phosphatase 26 Arabidopsis thaliana (Mouse-ear cress)	AT5G34850.1
po11_olive_025749	97	-	87	-	88	M5X7J5	N_terminal Putative	Uncharacterized protein Prunus persica (Peach) (Amygdalus persica)	-
po11_olive_025753	15	15	-	21	21	Q8W1E3-2	C_terminal Putative	2 of Cyclic dof factor 1 OS=Arabidopsis thaliana GN=CDF1	AT5G62430.1
po11_olive_025754	5	5	-	-	-	Q8S9H7	C_terminal Putative	Transcription factor DIVARICATA Antirrhinum majus (Garden snapdragon)	AT1G49010.1
po11_olive_025755	112	112	123	39;123	39;123	Q9LNT9	Complete Sure	SKP1-like protein 4 Arabidopsis thaliana (Mouse-ear cress)	AT1G20140.1
po11_olive_025756	3;7;159	3;7;157;159	102	-	105	Q8W593	Internal Sure	Probable lactoylglutathione lyase, chloroplast Arabidopsis thaliana (Mouse-ear cress)	AT1G67280.1
po11_olive_025757	15;108	15;108	54	54	27;55	Q9LZD3	C_terminal Putative	Exocyst complex component EXO70A1 Arabidopsis thaliana (Mouse-ear cress)	AT5G50380.1
po11_olive_025760	6	6	-	-	-	Q10SC8	C_terminal Putative	CBL-interacting protein kinase 9 Oryza sativa subsp. japonica (Rice)	AT1G01130.1
po11_olive_025764	11	11	24	-	24	Q9LF33	N_terminal Sure	UDP-glucose 6-dehydrogenase 3 Arabidopsis thaliana (Mouse-ear cress)	AT5G15490.1
po11_olive_025765	32	32	-	-	-	Q9SU08	C_terminal Putative	Auxilin-related protein 1 Arabidopsis thaliana (Mouse-ear cress)	AT4G12780.1
po11_olive_025768	7	7	-	-	66;69;76;104;106;109	P18616	N_terminal Sure	DNA-directed RNA polymerase II subunit 1 Arabidopsis thaliana (Mouse-ear cress)	AT4G35800.1
po11_olive_025772	143	143	53	-	23;53;101	Q9M401	N_terminal Sure	Branched-chain-amino-acid aminotransferase 3, chloroplastic Arabidopsis thaliana (Mouse-ear cress)	AT3G49680.1
po11_olive_025774	16	16;126	165	-	30	Q9S823	Internal Sure	Protein LONGIFOLIA 2 Arabidopsis thaliana (Mouse-ear cress)	AT3G02170.1
po11_olive_025776	5;99	5;99	47;84	3;90	90	Q8H2D5	N_terminal Sure	DNA polymerase eta Arabidopsis thaliana (Mouse-ear cress)	AT5G44740.2
po11_olive_025781	9	9	31;109	158	117;119;138	Q9SJP9	Internal Sure	Proline transporter 3 Arabidopsis thaliana (Mouse-ear cress)	AT2G36590.1
po11_olive_025784	3;44	3;44	-	6	89;90;96;106;114;118;131	Q6NQB7-2	C_terminal Putative	2 of Beta-1,3-galactosyltransferase 7 OS=Arabidopsis thaliana GN=B3GALT7	AT1G33430.2
po11_olive_025785	24	24	13	13	13	Q9FQ09	C_terminal Putative	ATP-dependent DNA helicase 2 subunit KU80 Arabidopsis thaliana (Mouse-ear cress)	AT1G48050.1
po11_olive_025790	4	4;35	-	-	-	A0A022RAY5	C_terminal Putative	Uncharacterized protein Erythranthe guttata (Yellow monkey flower) (Mimulus guttatus)	-
po11_olive_025791	79	79	-	-	78	Q9SSQ8	Internal Sure	26.5 kDa heat shock protein, mitochondrial Arabidopsis thaliana (Mouse-ear cress)	AT1G52560.1
po11_olive_025792	19	19	-	-	-	Q9LRZ5	Internal Sure	Phospholipase D p1 Arabidopsis thaliana (Mouse-ear cress)	AT3G16785.1
po11_olive_025794	9;123	9;123	50	129	50;62;73;129	A0A022QQA2	Internal Sure	Uncharacterized protein Erythranthe guttata (Yellow monkey flower) (Mimulus guttatus)	AT1G69980.1
po11_olive_025796	9	9	-	-	25;88;130;139	A0A059AYC9	Internal Sure	Uncharacterized protein Eucalyptus grandis (Flooded gum)	-
po11_olive_025536_split_0	90	90	-	-	15;49;76	F4KHI3	Internal Sure	Protein VARIATION IN COMPOUND TRIGGERED ROOT growth response Arabidopsis thaliana (Mouse-ear cress)	AT5G46450.1
po11_olive_025536_split_1	45	45	-	-	-	Q3EC77-2	Internal Sure	2 of Probable methyltransferase PMT5 OS=Arabidopsis thaliana GN=At2g03480	AT2G03480.1
po11_olive_025615_split_0	59	59	-	-	-	Q9LJU2	Internal Sure	Protein disulfide-isomerase 5-3 Arabidopsis thaliana (Mouse-ear cress)	AT3G20560.1
po11_olive_025645_split_0	3	3	-	5;7	-	Q8LF48	Internal Sure	3-ketoacyl-CoA thiolase 1, peroxisomal Arabidopsis thaliana (Mouse-ear cress)	AT1G04710.1
po11_olive_025735_split_1	9	9	-	1;29	-	Q8GVE8	Internal Sure	Phosphoenolpyruvate carboxylase 4 Arabidopsis thaliana (Mouse-ear cress)	AT1G68750.1
po11_olive_016500	8	8;20	34	-	18	A0A022R4T0	C_terminal Putative	Uncharacterized protein Erythranthe guttata (Yellow monkey flower) (Mimulus guttatus)	-
po11_olive_016503	8	8	-	-	59;64	Q6UBI3	C_terminal Putative	Peroxiredoxin Q, chloroplastic Suaeda salsa (Seepweed) (Chenopodium salsum)	AT3G26060.2
po11_olive_016508	13	13	-	5	31;86;109	K0GEZ8	Internal Sure	Gag-pol Castanea mollissima (Chinese chestnut)	-
po11_olive_016509	100	100	-	-	19	O22040-2	C_terminal Putative	1S of Mitogen-activated protein kinase kinase kinase ANP1 OS=Arabidopsis thaliana GN=ANP1	AT3G50310.1
po11_olive_016513	5	5	-	-	54;57;72;80;94	Q9SPL2	C_terminal Putative	E3 ubiquitin-protein ligase CIP8 Arabidopsis thaliana (Mouse-ear cress)	AT5G64920.1
po11_olive_016516	122	7;122	-	-	-	Q84VX3	Internal Sure	Aberrant root formation protein 4 Arabidopsis thaliana (Mouse-ear cress)	AT5G11030.2
po11_olive_016518	43	43	-	5	-	A0A022QYP4	Internal Sure	Uncharacterized protein Erythranthe guttata (Yellow monkey flower) (Mimulus guttatus)	AT5G04320.2
po11_olive_016519	5;166	5;166	85	-	85	P41210	Complete Sure	Caltractin Atriplex nummularia (Old man saltbush) (Atriplex johnstonii)	AT3G50360.1
po11_olive_016521	15	15	-	-	-	Q84PB3	Internal Sure	Eukaryotic translation initiation factor isoform 4G-1 Oryza sativa subsp. japonica (Rice)	-
po11_olive_016522	102	102	-	-	-	P92523	Internal Sure	Uncharacterized mitochondrial protein AtMg00860 Arabidopsis thaliana (Mouse-ear cress) Mitochondrion	-
po11_olive_016523	8;17	8;17;104	-	-	98	Q9C598-2	N_terminal Putative	2 of Protein ATAF2 OS=Arabidopsis thaliana GN=NAC081	AT5G08790.1
po11_olive_016524	70	70;132	47;84	-	84;94;115	Q8VYP6	Internal Sure	Polynucleotide 5'-hydroxyl-kinase NOL9 Arabidopsis thaliana (Mouse-ear cress)	AT5G11010.2
po11_olive_016527	8	8	-	-	-	A0A022RL67	C_terminal Putative	Uncharacterized protein Erythranthe guttata (Yellow monkey flower) (Mimulus guttatus)	AT5G23590.1
po11_olive_016530	3;17	3;17	-	-	31	A0A022RHU8	C_terminal Putative	Uncharacterized protein Erythranthe guttata (Yellow monkey flower) (Mimulus guttatus)	-
po11_olive_016536	61	61	-	-	-	P69326	N_terminal Sure	Ubiquitin Triticum aestivum (Wheat)	AT2G36170.1
po11_olive_016537	4;207;212	4;207;212	-	-	-	Q9FMT4	Internal Sure	SWI/SNF complex component SNF12 homolog Arabidopsis thaliana (Mouse-ear cress)	AT5G14170.1
po11_olive_016544	7	7	120	11	11;32;67;79;120	Q6U740	Complete Putative	Allergen Fra e 1 Fraxinus excelsior (European ash)	-
po11_olive_016545	1	1;72;97	-	5	103	Q9ZSA2	C_terminal Putative	Calcium-dependent protein kinase 21 Arabidopsis thaliana (Mouse-ear cress)	AT4G04720.1
po11_olive_016546	23;91	23;91	18;65;93	-	18;65;77;80;93;97	Q8W0Z9	N_terminal Sure	Carbon catabolite repressor protein 4 homolog 1 Arabidopsis thaliana (Mouse-ear cress)	AT3G58560.1
po11_olive_016547	178	178	102;113;151	88	12;50;51;76;102;106;113;130;151;169	K4B119	Internal Sure	Uncharacterized protein Solanum lycopersicum (Tomato) (Lycopersicon esculentum)	AT5G27830.4
po11_olive_016548	82;120	82;120	-	-	118	Q710T7	Internal Sure	Gag-pol polyprotein Populus deltoides (Eastern poplar) (Eastern cottonwood)	-
po11_olive_016549	19	19	14;77	14;23	14;23;77;100	Q3E8Z8	Internal Sure	Putative pectinesterase/pectinesterase inhibitor 28 Arabidopsis thaliana (Mouse-ear cress)	AT5G27870.1
po11_olive_016550	6;130	6;130	-	-	115	P54778	Internal Sure	26S protease regulatory subunit 6B homolog Solanum tuberosum (Potato)	AT5G58290.1
po11_olive_016552	4	4	-	9;19	-	P60838	Internal Sure	Probable disease resistance protein At1g12280 Arabidopsis thaliana (Mouse-ear cress)	AT1G12280.1
po11_olive_016553	103	13;73;103	112;137	7	112;124;158	Q680Q4-2	N_terminal Sure	2 of E3 SUMO-protein ligase SIZ1 OS=Arabidopsis thaliana GN=SIZ1	AT5G60410.2
po11_olive_016554	1	1;68;114	-	2;8	95;98	P25076	Internal Sure	Cytochrome c1-1, heme protein, mitochondrial Solanum tuberosum (Potato)	AT5G40810.1
po11_olive_016556	124	83;124	38	-	38	P09342	Internal Sure	Acetolactate synthase 1, chloroplastic Nicotiana tabacum (Common tobacco)	AT3G48560.1
po11_olive_016557	33;177	33;173;177	117	-	44;118	Q9SYM5	N_terminal Sure	Probable rhamnose biosynthetic enzyme 1 Arabidopsis thaliana (Mouse-ear cress)	AT1G78570.1
po11_olive_016558	14	14	-	-	-	P0DKG8	C_terminal Sure	Putative GTP diphosphokinase RSH1, chloroplastic Arabidopsis thaliana (Mouse-ear cress)	AT4G02260.1
po11_olive_016561	16	16;61	-	-	-	Q66GR0	C_terminal Putative	Fasciclin-like arabinogalactan protein 17 Arabidopsis thaliana (Mouse-ear cress)	AT5G06390.1
po11_olive_016562	1	1	121	-	121	A0A022Q319	Internal Sure	Uncharacterized protein Erythranthe guttata (Yellow monkey flower) (Mimulus guttatus)	AT4G32140.1
po11_olive_016563	12;129	12	14;111	-	14;195	Q9LEB3	Internal Sure	Polyadenylate-binding protein RBP47 Nicotiana plumbaginifolia (Leadwort-leaved tobacco) (Tex-Mex tobacco)	AT1G47500.1
po11_olive_016566	6;76	6;76	88	-	88	O04209	Internal Sure	Clathrin light chain 2 Arabidopsis thaliana (Mouse-ear cress)	AT2G40060.1
po11_olive_016567	126	50;126	11	125	13;128	A0A061G6C3	C_terminal Putative	Uncharacterized protein Theobroma cacao (Cacao) (Cocoa)	-
po11_olive_016569	59	4;59	191	9	80;82;164;191;192	P29516	Internal Sure	Tubulin beta-8 chain Arabidopsis thaliana (Mouse-ear cress)	AT5G23860.1
po11_olive_016576	10;48	10;48	32	12;15;32	15;29	Q9FLM8	Complete Sure	DNA-directed RNA polymerases II, IV and V subunit 12 Arabidopsis thaliana (Mouse-ear cress)	AT5G41010.1
po11_olive_016578	2	2	59	-	-	Q9SL42	Complete Putative	Peptidyl-prolyl cis-trans isomerase Pin1 Arabidopsis thaliana (Mouse-ear cress)	AT2G18040.1
po11_olive_016580	42	42	-	-	23	Q9C5S2	C_terminal Putative	Serine/threonine-protein kinase/endoribonuclease IRE1a Arabidopsis thaliana (Mouse-ear cress)	AT2G17520.1
po11_olive_016581	9;16	9;16	-	-	-	M0TWQ5	C_terminal Sure	Uncharacterized protein Musa acuminata subsp. malaccensis (Wild banana) (Musa malaccensis)	-
po11_olive_016582	132	132	61;92;131	92	51;61;63;92	Q9LF41	Internal Sure	Probable ubiquitin conjugation factor E4 Arabidopsis thaliana (Mouse-ear cress)	AT1G11362.1
po11_olive_016583	21;57	21;57	66	-	66;94	D7T737	Complete Sure	1,2-dihydroxy-3-keto-5-methylthiopentene dioxygenase 1 Vitis vinifera (Grape)	AT5G43850.1
po11_olive_016589	59	55;59	-	-	25	A5B5E2	Internal Sure	Putative uncharacterized protein Vitis vinifera (Grape)	-
po11_olive_016592	3	3	69	-	70	Q6H5U3	C_terminal Putative	Sphingolipid delta(4)-desaturase DES1-like Oryza sativa subsp. japonica (Rice)	AT4G04930.1
po11_olive_016600	118	4;60;118	10	-	-	Q9STW5	Internal Sure	MACPF domain-containing protein At4g24290 Arabidopsis thaliana (Mouse-ear cress)	AT4G24290.2
po11_olive_016601	1;70	1;70	121	5	132	W9QU77	Internal Sure	Uncharacterized protein Morus notabilis.	AT1G02990.3
po11_olive_016603	116;169	82;116;169	-	-	20;130;138;189;191	I3SK67	N_terminal Putative	Uncharacterized protein Medicago truncatula (Barrel medic) (Medicago tribuloides)	-
po11_olive_016608	7	7	-	-	73	Q94A08-3	C_terminal Sure	3 of Probable galactinol--sucrose galactosyltransferase 2 OS=Arabidopsis thaliana GN=RFS2	AT3G57520.1
po11_olive_016609	76;135	76;135	-	-	24;97	Q10BT5	C_terminal Putative	Serine/threonine-protein phosphatase PP2A-2 catalytic subunit Oryza sativa subsp. japonica (Rice)	AT2G42500.1
po11_olive_016610	11	11	5	-	20;26	B9IN79	Internal Sure	Microtubule-associated family protein Populus trichocarpa (Western balsam poplar) (Populus balsamifera subsp. trichocarpa)	AT4G29950.1
po11_olive_016611	8;105;168;211	8;30;105;158;168;211	-	-	65	Q9SJL6	N_terminal Putative	Membrin-11 Arabidopsis thaliana (Mouse-ear cress)	AT2G36900.1
po11_olive_016621	6;169	6;169	208	-	14;18	Q8S4Y1	Internal Sure	Acetyl-CoA acetyltransferase, cytosolic 1 Arabidopsis thaliana (Mouse-ear cress)	AT5G48230.2
po11_olive_016622	22	22	-	-	-	Q3EBZ2	N_terminal Sure	F-box protein SKIP23 Arabidopsis thaliana (Mouse-ear cress)	AT2G17030.1
po11_olive_016623	127	172;184	-	-	52;60	A0A061DPQ5	Internal Sure	Uncharacterized protein Theobroma cacao (Cacao) (Cocoa)	-
po11_olive_016625	6	6	-	-	-	Q9SYM4	N_terminal Sure	Alpha,alpha-trehalose-phosphate synthase [UDP-forming] 1 Arabidopsis thaliana (Mouse-ear cress)	AT1G78580.1
po11_olive_016627	15	15	177	-	140;153;182	Q9FJD6	Internal Sure	Putative respiratory burst oxidase homolog protein H Arabidopsis thaliana (Mouse-ear cress)	AT5G60010.1
po11_olive_016631	147;152;188	147;152;188	47	-	30;39;47;50;116;172	Q8RXE7-3	N_terminal Sure	3 of Probable ADP-ribosylation factor GTPase-activating protein AGD14 OS=Arabidopsis thaliana GN=AGD14	AT4G32630.2
po11_olive_016633	23	23	-	-	-	M5WNR6	N_terminal Putative	Uncharacterized protein Prunus persica (Peach) (Amygdalus persica)	-
po11_olive_016634	127	127	-	-	-	Q9M5K3	Internal Sure	Dihydrolipoyl dehydrogenase 1, mitochondrial Arabidopsis thaliana (Mouse-ear cress)	AT1G48030.1
po11_olive_016640	1	1	-	5	23	Q9C723	Internal Sure	Glutamine-dependent NAD(+) synthetase Arabidopsis thaliana (Mouse-ear cress)	AT1G55090.1
po11_olive_016645	156	156	113	133	28;124;133	Q8GYX0	C_terminal Putative	MOB kinase activator-like 1 Arabidopsis thaliana (Mouse-ear cress)	AT5G45550.1
po11_olive_016650	93	93	65	-	25;31;66	M1BMX3	N_terminal Putative	Uncharacterized protein Solanum tuberosum (Potato)	-
po11_olive_016655	175;211	134;175;211	-	-	107	Q9ZQG9-2	N_terminal Putative	2 of Glucan endo-1,3-beta-glucosidase 14 OS=Arabidopsis thaliana GN=At2g27500	AT2G27500.1
po11_olive_016657	2	2	94	94	58;66;67;94	Q9C6Y3	C_terminal Putative	Cyclin-A1-1 Arabidopsis thaliana (Mouse-ear cress)	AT1G44110.1
po11_olive_016658	1	1	34	3;34	18;21;24;28;31;34;44;54	Q9LK24	C_terminal Putative	F-box protein At3g27290 Arabidopsis thaliana (Mouse-ear cress)	AT3G27290.1
po11_olive_016663	148	94;119;148	-	-	151	Q9SJE2	C_terminal Putative	Palmitoyl-acyl carrier protein thioesterase, chloroplastic Arabidopsis thaliana (Mouse-ear cress)	AT1G08510.1
po11_olive_016664	107	107	-	-	72;84;116	R7QH95	Internal Sure	Aspartate-semialdehyde dehydrogenase (AsA dehydrogenase) Chondrus crispus (Carragheen moss) (Irish moss)	-
po11_olive_016669	208	19;208	34;155;166	-	31;48;74;77;81;86;155;163;166;177;180;189	Q9SSE9	Internal Sure	Lysine-specific demethylase JMJ25 Arabidopsis thaliana (Mouse-ear cress)	AT3G07610.3
po11_olive_016671	190	190	175	-	80;175	M0ZZ36	C_terminal Putative	Uncharacterized protein Solanum tuberosum (Potato)	AT3G23570.1
po11_olive_016673	71	71;74	-	2	-	A0A022QP00	Complete Sure	Uncharacterized protein Erythranthe guttata (Yellow monkey flower) (Mimulus guttatus)	AT5G49480.1
po11_olive_016677	13;128	13;128	11	6;11	11;12;50	Q9FFZ1	N_terminal Sure	Pheophytinase, chloroplastic Arabidopsis thaliana (Mouse-ear cress)	AT5G13800.2
po11_olive_016680	55	89	-	-	83;126	K4AXT7	Internal Sure	Uncharacterized protein Solanum lycopersicum (Tomato) (Lycopersicon esculentum)	-
po11_olive_016683	206	206	56	-	56;87	Q67VS7	Internal Sure	Probable mannan synthase 9 Oryza sativa subsp. japonica (Rice)	AT5G03760.1
po11_olive_016685	4	4	-	6	-	Q0D3S3	Internal Sure	Probable GTP-binding protein OBGC1, chloroplastic Oryza sativa subsp. japonica (Rice)	AT1G80770.1
po11_olive_016691	4	4;26	90	-	90	Q8W1S1-2	N_terminal Putative	2 of Digalactosyldiacylglycerol synthase 2, chloroplastic OS=Arabidopsis thaliana GN=DGD2	AT4G00550.1
po11_olive_016695	10	10	101	-	101;135;184	A0A072VGG2	Internal Sure	Ubiquitin-like-specific protease ESD4-like protein Medicago truncatula (Barrel medic) (Medicago tribuloides)	AT1G45180.1
po11_olive_016696	17	17	-	-	31;86	P54260	Internal Sure	Aminomethyltransferase, mitochondrial Solanum tuberosum (Potato)	AT1G11860.1
po11_olive_016697	28	-	127	9	39;127	A0A068U2R5	Internal Sure	Coffea canephora DH200=94 genomic scaffold, scaffold_7 Coffea canephora (Robusta coffee)	AT4G36080.1
po11_olive_016698	34	34	-	-	-	Q8W486	Internal Sure	Uncharacterized protein At1g04910 Arabidopsis thaliana (Mouse-ear cress)	AT3G02250.1
po11_olive_016699	11;23	11;23	200	142	73;178;186	A0A022QCX8	C_terminal Sure	Uncharacterized protein Erythranthe guttata (Yellow monkey flower) (Mimulus guttatus)	AT3G47490.1
po11_olive_016701	139	139	58	-	58	F4J7S8	N_terminal Sure	Phosphatidylinositol/phosphatidylcholine transfer protein SFH9 Arabidopsis thaliana (Mouse-ear cress)	AT3G24840.1
po11_olive_016706	133	21;133	-	-	-	Q9ST69	Internal Sure	30S ribosomal protein S5, chloroplastic Spinacia oleracea (Spinach)	AT2G33800.1
po11_olive_016710	115	115	-	103	103	Q9SR02	Internal Sure	Mediator of RNA polymerase II transcription subunit 14 Arabidopsis thaliana (Mouse-ear cress)	AT3G04740.1
po11_olive_016718	5	-	-	-	-	W9SBA1	N_terminal Putative	Shaggy-related protein kinase epsilon Morus notabilis.	AT3G01540.2
po11_olive_016721	117;200	117;200	-	170	11;170	P93749	N_terminal Putative	Probable protein kinase At2g41970 Arabidopsis thaliana (Mouse-ear cress)	AT2G41970.1
po11_olive_016722	77	77	-	12	101;110;122	O81016	Internal Sure	ABC transporter G family member 32 Arabidopsis thaliana (Mouse-ear cress)	AT2G26910.1
po11_olive_016725	6;15	6;15	-	-	74;79	Q6QPJ6	C_terminal Putative	Peroxiredoxin Q, chloroplastic Populus jackii (Balm of Gilead) (Populus deltoides x Populus balsamifera)	AT3G26060.2
po11_olive_016727	3	3	13	12;13	-	Q9ZRD6	N_terminal Putative	VAMP-like protein YKT61 Arabidopsis thaliana (Mouse-ear cress)	AT5G58180.1
po11_olive_016729	59	59	-	-	55;85;160;167	Q9LQI9	N_terminal Sure	Oligouridylate-binding protein 1B Arabidopsis thaliana (Mouse-ear cress)	AT1G17370.1
po11_olive_016730	6	6	-	-	63	Q9LJU7	C_terminal Putative	Purple acid phosphatase 18 Arabidopsis thaliana (Mouse-ear cress)	AT3G20500.1
po11_olive_016732	16	16	-	-	-	P93749	Internal Sure	Probable protein kinase At2g41970 Arabidopsis thaliana (Mouse-ear cress)	AT5G56040.2
po11_olive_016733	4	-	55	-	12;55;67	A0A022RRX6	C_terminal Putative	Uncharacterized protein Erythranthe guttata (Yellow monkey flower) (Mimulus guttatus)	-
po11_olive_016734	6;16;19	6;16;19	38;44	-	38;44;53;82	Q67XW5	Internal Sure	Ubiquitin carboxyl-terminal hydrolase 18 Arabidopsis thaliana (Mouse-ear cress)	AT4G31670.1
po11_olive_016737	12;25	12;18;25	-	-	-	Q8L730	N_terminal Putative	Protein SULFUR DEFICIENCY-INDUCED 2 Arabidopsis thaliana (Mouse-ear cress)	AT1G04770.1
po11_olive_016739	179	179	-	-	54;70	W9RPV2	N_terminal Sure	Uncharacterized protein Morus notabilis.	-
po11_olive_016742	9;117	9;117	-	-	-	Q8RWY3	Internal Sure	Putative chromatin-remodeling complex ATPase chain Arabidopsis thaliana (Mouse-ear cress)	AT5G18620.2
po11_olive_016745	30	30	-	-	68;69	Q0D5W6	Complete Sure	Protein translation factor SUI1 homolog Oryza sativa subsp. japonica (Rice)	AT1G54290.1
po11_olive_016747	149	149	-	63	63	A0A022R832	N_terminal Sure	Uncharacterized protein Erythranthe guttata (Yellow monkey flower) (Mimulus guttatus)	AT5G49880.1
po11_olive_016748	2;67	2;67	-	53;116	121	Q9LV03	Internal Sure	Glutamate synthase 1 [NADH], chloroplastic Arabidopsis thaliana (Mouse-ear cress)	AT5G53460.1
po11_olive_016749	10;150	10;150	51;187	-	51;61;116;187	Q9ZQ67	Internal Sure	Putative retroelement pol polyprotein Arabidopsis thaliana (Mouse-ear cress)	-
po11_olive_016750	74;96	74;91;96	-	-	-	Q8W1Y3	Internal Sure	Kinesin KP1 Arabidopsis thaliana (Mouse-ear cress)	AT1G73860.1
po11_olive_016751	12	12	43	133	43;67;135	M1BC45	Complete Putative	Uncharacterized protein Solanum tuberosum (Potato)	AT4G01510.1
po11_olive_016753	201;213	201;213	-	56	56;142	Q5XF03	Internal Sure	Probable glycerol-3-phosphate acyltransferase 8 Arabidopsis thaliana (Mouse-ear cress)	AT4G00400.1
po11_olive_016759	28;119	28;111;119	95	-	24	A0A022PY99	N_terminal Sure	Uncharacterized protein Erythranthe guttata (Yellow monkey flower) (Mimulus guttatus)	AT3G10250.1
po11_olive_016761	104	104	-	50	50	A0A022QDG1	Complete Putative	Uncharacterized protein Erythranthe guttata (Yellow monkey flower) (Mimulus guttatus)	AT5G50930.1
po11_olive_016765	14	14;45	98	5;7;200	74;99	A0A068TVI7	Internal Sure	Coffea canephora DH200=94 genomic scaffold, scaffold_4 Coffea canephora (Robusta coffee)	-
po11_olive_016769	1;5	1;5;47	56	-	19;21	Q9LP20	Internal Sure	F14D7.6 protein Arabidopsis thaliana (Mouse-ear cress)	-
po11_olive_016771	44	44	-	-	11;128	B9RAJ0	N_terminal Putative	Probable aspartyl aminopeptidase Ricinus communis (Castor bean)	AT5G04710.1
po11_olive_016773	26;125;196	26;125;196	-	-	-	P51303	N_terminal Sure	50S ribosomal protein L24, chloroplastic Porphyra purpurea (Red seaweed) Plastid Chloroplast	-
po11_olive_016775	10	10	-	116	116;162	O04212	C_terminal Putative	Putative ABC1 protein At2g40090 Arabidopsis thaliana (Mouse-ear cress)	AT2G40090.1
po11_olive_016777	167	167	58;133;158	15;58	15;58;64;158	Q9LMM0	C_terminal Putative	Glycerol-3-phosphate 2-O-acyltransferase 4 Arabidopsis thaliana (Mouse-ear cress)	AT1G01610.1
po11_olive_016783	14	14	41;87	-	28;41;87	Q38945	Internal Sure	PAP-specific phosphatase HAL2-like Arabidopsis thaliana (Mouse-ear cress)	AT5G54390.1
po11_olive_016784	4;18	4;18;51	47;78	-	47;78	A0A022RWR7	Internal Sure	Uncharacterized protein Erythranthe guttata (Yellow monkey flower) (Mimulus guttatus)	AT5G60980.2
po11_olive_016786	5	5	-	-	-	Q9FG84	Internal Sure	Copia-like retroelement pol polyprotein Arabidopsis thaliana (Mouse-ear cress)	-
po11_olive_016787	91	91	162	-	101;162	Q9SVA6	N_terminal Sure	Developmentally-regulated G-protein 3 Arabidopsis thaliana (Mouse-ear cress)	AT4G39520.1
po11_olive_016795	143	143	-	-	20	A0A022QXJ2	N_terminal Sure	Uncharacterized protein Erythranthe guttata (Yellow monkey flower) (Mimulus guttatus)	-
po11_olive_016574_split_0	12;13	12;13	-	-	-	Q9T050	N_terminal Putative	SPX domain-containing membrane protein At4g11810 Arabidopsis thaliana (Mouse-ear cress)	AT4G11810.1
po11_olive_016574_split_1	17	17	-	14	14;40	Q0JD42	Internal Sure	Protein disulfide isomerase-like 5-2 Oryza sativa subsp. japonica (Rice)	-
po11_olive_016587_split_0	50	50	-	2	42	Q9FY75	Internal Sure	Potassium transporter 7 Arabidopsis thaliana (Mouse-ear cress)	AT5G09400.1
po11_olive_022501	24	24	-	-	99	P42158	N_terminal Sure	Casein kinase I isoform delta-like Arabidopsis thaliana (Mouse-ear cress)	AT1G03930.1
po11_olive_022502	134	134	-	157	12;13	A0A022QG81	N_terminal Putative	Uncharacterized protein Erythranthe guttata (Yellow monkey flower) (Mimulus guttatus)	-
po11_olive_022503	14	14	-	-	-	Q9SPM5	N_terminal Sure	Apyrase 2 Arabidopsis thaliana (Mouse-ear cress)	AT5G18280.2
po11_olive_022504	81	81	-	13	13;89;96	Q9M1J1	Internal Sure	Mitochondrial fission 1 protein A Arabidopsis thaliana (Mouse-ear cress)	AT3G57090.1
po11_olive_022508	6;112	6;112	-	39	39;60;80	M0VST9	N_terminal Putative	Uncharacterized protein Hordeum vulgare var. distichum (Two-rowed barley)	AT3G46960.1
po11_olive_022511	59;165;171	59;165;171	-	139	139	A0A068V0S3	Internal Sure	Coffea canephora DH200=94 genomic scaffold, scaffold_82 Coffea canephora (Robusta coffee)	-
po11_olive_022515	8;16;79;168	8;16;79;168	-	2	15	A0A068UB40	N_terminal Putative	Coffea canephora DH200=94 genomic scaffold, scaffold_14 Coffea canephora (Robusta coffee)	-
po11_olive_022516	124	124	-	1	-	P41127	Internal Sure	60S ribosomal protein L13-1 Arabidopsis thaliana (Mouse-ear cress)	AT3G49010.1
po11_olive_022520	13;53;118	13;53;93;101	-	-	141	Q10MH8	Internal Sure	DEAD-box ATP-dependent RNA helicase 24 Oryza sativa subsp. japonica (Rice)	AT2G47330.1
po11_olive_022522	124	124	114	80	80;114	Q9SUR9	Internal Sure	Protein SGT1 homolog A Arabidopsis thaliana (Mouse-ear cress)	AT1G56440.2
po11_olive_022525	66	73	-	-	-	Q8H7Y8	Complete Sure	Probable histone H2A variant 1 Oryza sativa subsp. japonica (Rice)	AT3G54560.1
po11_olive_022526	10	10	93;126	-	37;46;132	Q94B08	Internal Sure	Germination-specific cysteine protease 1 Arabidopsis thaliana (Mouse-ear cress)	AT5G43060.1
po11_olive_022529	22	22	-	-	-	Q0D8N0	Internal Sure	DEAD-box ATP-dependent RNA helicase 53 Oryza sativa subsp. japonica (Rice)	AT3G22330.1
po11_olive_022530	83	83	23	-	23;35	P48631	C_terminal Sure	Omega-6 fatty acid desaturase, endoplasmic reticulum isozyme 2 Glycine max (Soybean) (Glycine hispida)	AT3G12120.1
po11_olive_022532	18	6;18;93	-	-	-	A0A022PXY0	N_terminal Putative	Uncharacterized protein Erythranthe guttata (Yellow monkey flower) (Mimulus guttatus)	AT2G25970.1
po11_olive_022534	112;145	112;145	-	-	75;122	Q42510	Internal Sure	ARF guanine-nucleotide exchange factor GNOM Arabidopsis thaliana (Mouse-ear cress)	AT1G13980.1
po11_olive_022538	138	138	-	-	-	Q04960	C_terminal Sure	DnaJ protein homolog Cucumis sativus (Cucumber)	AT3G44110.1
po11_olive_022544	2	2	-	-	-	Q9SMZ2	C_terminal Sure	Pentatricopeptide repeat-containing protein At4g33170 Arabidopsis thaliana (Mouse-ear cress)	AT4G33170.1
po11_olive_022551	165	165	-	-	-	O24646	Internal Sure	Transcription factor HY5 Arabidopsis thaliana (Mouse-ear cress)	AT5G11260.1
po11_olive_022556	1	1	44	-	14;26;44	A0A022PQV1	C_terminal Putative	Uncharacterized protein Erythranthe guttata (Yellow monkey flower) (Mimulus guttatus)	AT3G52390.2
po11_olive_022557	61	61	100	46	19;23;46;100	Q9FKT0	C_terminal Putative	Actin-related protein 8 Arabidopsis thaliana (Mouse-ear cress)	AT5G56180.1
po11_olive_022558	19;155	19;104;155	103	-	38;103	Q9FT73	Internal Sure	Mediator of RNA polymerase II transcription subunit 34 Arabidopsis thaliana (Mouse-ear cress)	AT1G31360.1
po11_olive_022559	18;32	18;22;65;142	127	-	76;127	Q9FIZ7	Internal Sure	5-oxoprolinase Arabidopsis thaliana (Mouse-ear cress)	AT5G37830.1
po11_olive_022560	10;19;128	10;19;62;128	-	57;89	89	Q56XX3	N_terminal Sure	Uncharacterized protein At2g02148 Arabidopsis thaliana (Mouse-ear cress)	AT2G02148.1
po11_olive_022562	12	12;70	-	3	-	Q9ASQ6	Internal Sure	Probable LRR receptor-like serine/threonine-protein kinase At1g29720 Arabidopsis thaliana (Mouse-ear cress)	AT1G29750.2
po11_olive_022563	106	47;106	90	-	90	Q9CAB7	Complete Putative	Probable peroxygenase 4 Arabidopsis thaliana (Mouse-ear cress)	AT1G70670.1
po11_olive_022564	19;37;47	19;37;47	-	-	-	F6I385	Complete Sure	Putative uncharacterized protein Vitis vinifera (Grape)	AT2G35736.1
po11_olive_022565	110;139	110;139	-	-	39	A5AFZ5	N_terminal Sure	Putative uncharacterized protein Vitis vinifera (Grape)	-
po11_olive_022568	6	6;118	-	-	-	A0A022R868	Internal Sure	Uncharacterized protein Erythranthe guttata (Yellow monkey flower) (Mimulus guttatus)	-
po11_olive_022573	4;7	4;7	-	65	60	F4IKF6-2	Internal Sure	2 of Probable sphingolipid transporter spinster homolog 3 OS=Arabidopsis thaliana GN=At2g22730	AT5G64500.1
po11_olive_022574	110	110	-	11;24;49	11;24;34;35;49	Q94BN2	N_terminal Sure	Spermine synthase Arabidopsis thaliana (Mouse-ear cress)	AT5G53120.6
po11_olive_022575	65	65	-	-	-	Q9C6I8	C_terminal Putative	Nucleolar GTP-binding protein 1 Arabidopsis thaliana (Mouse-ear cress)	AT1G50920.1
po11_olive_022577	163	163	-	-	-	Q6K5P9	C_terminal Putative	Putative germin-like protein 2-2 Oryza sativa subsp. japonica (Rice)	AT5G39130.1
po11_olive_022578	12	12	46	-	46;94;98	Q3E9B5	C_terminal Putative	Protein NRT1/ PTR FAMILY 7.1 Arabidopsis thaliana (Mouse-ear cress)	AT5G19640.1
po11_olive_022580	19;35;41	19;35;41	-	-	-	A0A022PVG5	Internal Sure	Uncharacterized protein Erythranthe guttata (Yellow monkey flower) (Mimulus guttatus)	-
po11_olive_022581	17	17	-	-	-	A0A059BLN7	N_terminal Sure	Uncharacterized protein Eucalyptus grandis (Flooded gum)	-
po11_olive_022582	9;66	9;66	-	-	-	A0A061R781	Complete Putative	Glyoxalase family protein Tetraselmis sp. GSL018.	-
po11_olive_022583	150	150	-	-	83;92;100	Q9C9G6	Complete Sure	MIP18 family protein At1g68310 Arabidopsis thaliana (Mouse-ear cress)	AT3G50845.1
po11_olive_022587	1	1	95	2	41;95	Q9LVU1	C_terminal Sure	Vesicle-associated protein 2-1 Arabidopsis thaliana (Mouse-ear cress)	AT5G47180.1
po11_olive_022590	140	140	-	-	91	M1D2Y3	Complete Putative	Uncharacterized protein Solanum tuberosum (Potato)	AT2G44770.1
po11_olive_022593	4;22;124	4;22;124	10;68	10	12;82	B9S3D3	Internal Sure	Putative uncharacterized protein Ricinus communis (Castor bean)	AT5G59210.1
po11_olive_022595	19	19	60;108	60	60;70;108	A0A059BMK3	Internal Sure	Uncharacterized protein Eucalyptus grandis (Flooded gum)	AT3G15120.1
po11_olive_022598	153	153	74;89	-	74;89;126	K4C936	N_terminal Sure	Uncharacterized protein Solanum lycopersicum (Tomato) (Lycopersicon esculentum)	-
po11_olive_022600	11	11	-	-	-	Q4V3B8	Internal Sure	Signal peptide peptidase-like 3 Arabidopsis thaliana (Mouse-ear cress)	AT2G43070.1
po11_olive_022604	56	56	32;126	2	32;67;68;69;126;145	O64511-3	Internal Sure	3 of Protein TWIN LOV 1 OS=Arabidopsis thaliana GN=TLP1	AT2G02710.1
po11_olive_022606	3	3	-	-	109;111;122;133	Q9FIY7	Internal Sure	Putative SWI/SNF-related matrix-associated actin-dependent regulator of chromatin subfamily A member 3-like 3 Arabidopsis thaliana (Mouse-ear cress)	AT1G05120.1
po11_olive_022610	27	27	-	-	-	Q9SUU1	Internal Sure	Probable boron transporter 7 Arabidopsis thaliana (Mouse-ear cress)	AT4G32510.1
po11_olive_022612	4;21	4;21	-	18	11	Q9XFG3	Internal Sure	Tubulin gamma chain Physcomitrella patens subsp. patens (Moss)	AT5G05620.1
po11_olive_022616	1;95;156	150;156	-	-	-	P92523	Internal Sure	Uncharacterized mitochondrial protein AtMg00860 Arabidopsis thaliana (Mouse-ear cress) Mitochondrion	ATMG00860.1
po11_olive_022619	83	83	-	-	-	A0A068TZC1	Internal Sure	Coffea canephora DH200=94 genomic scaffold, scaffold_5 Coffea canephora (Robusta coffee)	AT3G18230.1
po11_olive_022620	5	5	117	9	30;65;77;118	Q6U740	Complete Putative	Allergen Fra e 1 Fraxinus excelsior (European ash)	-
po11_olive_022622	98	84;88;98	-	-	-	Q8W034	N_terminal Sure	Heterogeneous nuclear ribonucleoprotein 1 Arabidopsis thaliana (Mouse-ear cress)	AT3G07810.2
po11_olive_022625	149	149	31;33	-	31;33;128	O82730	C_terminal Putative	Monogalactosyldiacylglycerol synthase 2, chloroplastic Arabidopsis thaliana (Mouse-ear cress)	AT5G20410.1
po11_olive_022626	152	152	13;49	13;38	13;38;49;64	K4CE24	Internal Sure	Uncharacterized protein Solanum lycopersicum (Tomato) (Lycopersicon esculentum)	AT2G06210.1
po11_olive_022631	5;14	5;14	-	-	-	P43255	C_terminal Putative	COP9 signalosome complex subunit 8 Arabidopsis thaliana (Mouse-ear cress)	AT4G14110.1
po11_olive_022632	87	87;100	47	-	47	Q6RYA0	C_terminal Sure	Salicylic acid-binding protein 2 Nicotiana tabacum (Common tobacco)	AT2G23570.1
po11_olive_022634	13	13	39	102	16;39;103	Q9FPT1-2	Internal Sure	2 of Ubiquitin carboxyl-terminal hydrolase 12 OS=Arabidopsis thaliana GN=UBP12	AT5G06600.1
po11_olive_022641	10;18	10;18	-	-	52;62	P24715	N_terminal Sure	Probable small nuclear ribonucleoprotein G Medicago sativa (Alfalfa)	AT3G14080.1
po11_olive_022649	3;89	3	-	-	41	A0A061DSX1	C_terminal Putative	Quinoprotein amine dehydrogenase isoform 1 Theobroma cacao (Cacao) (Cocoa)	AT3G61480.1
po11_olive_022651	7;30	7;11;30	123	-	77;123;148	Q2RBN7	Internal Sure	Clathrin heavy chain 1 Oryza sativa subsp. japonica (Rice)	AT3G11130.1
po11_olive_022652	7	7	-	1	-	P48624	Internal Sure	Omega-3 fatty acid desaturase, endoplasmic reticulum Brassica napus (Rape)	AT2G29980.1
po11_olive_022654	152	152	15;151	-	15;51	Q9C534	Internal Sure	F-box protein At1g30200 Arabidopsis thaliana (Mouse-ear cress)	AT1G30200.2
po11_olive_022656	116	116	-	-	-	Q6ZJJ1	C_terminal Putative	Probable L-ascorbate peroxidase 4 Oryza sativa subsp. japonica (Rice)	AT4G35000.1
po11_olive_022664	21	21;109	-	1;10	-	Q9AT00	Internal Sure	Protein TRIGALACTOSYLDIACYLGLYCEROL 3, chloroplastic Arabidopsis thaliana (Mouse-ear cress)	AT1G65410.1
po11_olive_022665	177	146;177;178	-	-	32	A0A068V037	Internal Sure	Coffea canephora DH200=94 genomic scaffold, scaffold_78 Coffea canephora (Robusta coffee)	AT3G10970.1
po11_olive_022666	91	91	11	11	16;21;30;35;38;88	Q9SZD1	Internal Sure	Protein tesmin/TSO1-like CXC 5 Arabidopsis thaliana (Mouse-ear cress)	AT4G29000.1
po11_olive_022667	167	167	-	5	31;109;120	Q8GUN5-2	Internal Sure	2 of Protein PHR1-LIKE 1 OS=Arabidopsis thaliana GN=PHL1	AT4G28610.1
po11_olive_022668	39	39	63	-	63;122;126;133	Q9LXN4	Internal Sure	Protein HIRA Arabidopsis thaliana (Mouse-ear cress)	AT3G44530.1
po11_olive_022678	13;22;41	13;22;41	61;74	11	11;74	Q8VZD5	Internal Sure	Shaggy-related protein kinase epsilon Arabidopsis thaliana (Mouse-ear cress)	AT5G14640.1
po11_olive_022679	5	5;53;82	-	-	94	Q9LHQ7	N_terminal Sure	mRNA cap guanine-N7 methyltransferase 1 Arabidopsis thaliana (Mouse-ear cress)	AT3G20650.1
po11_olive_022681	22;66	22;66;174	170	-	73;126;128;173	F4K4R6	C_terminal Putative	Protein GAMETE EXPRESSED 2 Arabidopsis thaliana (Mouse-ear cress)	AT5G49150.1
po11_olive_022689	102	102	123	-	129	P92947	Internal Sure	Monodehydroascorbate reductase, chloroplastic Arabidopsis thaliana (Mouse-ear cress)	AT1G63940.2
po11_olive_022692	121	137	-	-	-	A0A022RN04	Internal Sure	Uncharacterized protein Erythranthe guttata (Yellow monkey flower) (Mimulus guttatus)	-
po11_olive_022696	24;68;130	24;68;130	19	19;64	19;64	A0A022R4Z0	N_terminal Sure	Uncharacterized protein Erythranthe guttata (Yellow monkey flower) (Mimulus guttatus)	AT1G69890.1
po11_olive_022705	37	-	171	-	171	B9I3B8	Internal Sure	Phox domain-containing family protein Populus trichocarpa (Western balsam poplar) (Populus balsamifera subsp. trichocarpa)	AT3G48195.1
po11_olive_022706	10;56;139	10;56;139	22	22	22;117	P93784	Internal Sure	14-3-3-like protein 16R Solanum tuberosum (Potato)	AT1G78300.1
po11_olive_022707	142	142	-	3	78;99;102;111;118;123	K4CCE3	Internal Sure	tRNA pseudouridine synthase Solanum lycopersicum (Tomato) (Lycopersicon esculentum)	AT5G35400.2
po11_olive_022709	8	8	-	-	-	D8VPP5	C_terminal Putative	Pectinesterase 1 Olea europaea (Common olive)	AT1G69940.1
po11_olive_022711	190	190	-	-	68	B6UAP2	Internal Sure	Putative uncharacterized protein Zea mays (Maize)	AT4G17610.1
po11_olive_022714	94;97	94;97	14	-	16;34;49;91	M1AIP0	C_terminal Putative	Uncharacterized protein Solanum tuberosum (Potato)	-
po11_olive_022718	1;10	1;8;10	-	-	25	P15722	C_terminal Putative	Probable pectate lyase P59 Solanum lycopersicum (Tomato) (Lycopersicon esculentum)	AT1G31870.1
po11_olive_022724	21	21	-	69	53;69;74;133	O23826	Internal Sure	125 kDa kinesin-related protein Nicotiana tabacum (Common tobacco)	AT2G36200.2
po11_olive_022727	37	37;177	56;98;122;130;145;157	-	56;74;87;98;122;145;168	O82199	N_terminal Sure	Zinc finger CCCH domain-containing protein 20 Arabidopsis thaliana (Mouse-ear cress)	AT2G19810.1
po11_olive_022734	9	9	-	-	-	Q0JL46	N_terminal Putative	Neutral ceramidase Oryza sativa subsp. japonica (Rice)	AT5G58980.1
po11_olive_022736	2	2	38	-	-	D7T2A5	C_terminal Putative	Putative uncharacterized protein Vitis vinifera (Grape)	AT2G30710.1
po11_olive_022741	40	40;71;128;160	-	-	-	A0A068TR85	Internal Sure	Coffea canephora DH200=94 genomic scaffold, scaffold_3 Coffea canephora (Robusta coffee)	AT4G16070.1
po11_olive_022742	5;101	5;28;101	-	-	50;62	Q9ZVC9-2	Internal Sure	2 of Protein FAR1-RELATED SEQUENCE 3 OS=Arabidopsis thaliana GN=FRS3	AT2G27110.1
po11_olive_022753	7;185	7;185	27	14;27	14;27;45;163	Q05431	N_terminal Putative	L-ascorbate peroxidase 1, cytosolic Arabidopsis thaliana (Mouse-ear cress)	AT1G07890.3
po11_olive_022754	144;155	144;155	64	-	43;64	K4BTL3	Internal Sure	Midasin Solanum lycopersicum (Tomato) (Lycopersicon esculentum)	AT1G67120.1
po11_olive_022757	181	181	9;16;92;126	9;92	45;94;111;128;156	Q40312	Internal Sure	Polygalacturonase Medicago sativa (Alfalfa)	AT3G07820.1
po11_olive_022760	24;43	24;43	-	-	-	Q2AA99	C_terminal Sure	Gag-pol polyprotein, related Asparagus officinalis (Garden asparagus)	-
po11_olive_022762	8;21	8;21	46;59	3	47;60	Q8S905	Internal Sure	Kinesin-like protein NACK1 Arabidopsis thaliana (Mouse-ear cress)	AT5G66310.1
po11_olive_022763	7	7;113	92	2	51;92	Q2AA09	N_terminal Sure	Retrotransposon gag protein Asparagus officinalis (Garden asparagus)	-
po11_olive_022765	51;186	51;181;186	-	2;5	90	Q84M24	Internal Sure	ABC transporter A family member 1 Arabidopsis thaliana (Mouse-ear cress)	AT2G41700.1
po11_olive_022768	91	91	89	89	49;65;89	Q5YDB5	N_terminal Sure	RNA polymerase II C-terminal domain phosphatase-like 2 Arabidopsis thaliana (Mouse-ear cress)	AT5G01270.2
po11_olive_022769	136	43;136	110	-	50;127	Q2R041-2	C_terminal Putative	2 of Magnesium/proton exchanger 1 OS=Oryza sativa subsp. japonica GN=MHX1	AT1G63855.3
po11_olive_022770	108	108;122	38;43	-	38;92;105	A0A061DRU1	C_terminal Sure	F-box family protein Theobroma cacao (Cacao) (Cocoa)	-
po11_olive_022771	35	35	-	-	18	F4J4Y0	Internal Sure	Transmembrane emp24 domain-containing protein p24delta6 Arabidopsis thaliana (Mouse-ear cress)	AT3G10780.1
po11_olive_022772	119	119	-	-	-	A0A022PZP1	N_terminal Sure	Uncharacterized protein Erythranthe guttata (Yellow monkey flower) (Mimulus guttatus)	AT1G33230.1
po11_olive_022779	11;16	11;16	-	-	180	Q94A27	Internal Sure	Phosphoinositide phosphatase SAC2 Arabidopsis thaliana (Mouse-ear cress)	AT3G14205.1
po11_olive_022787	189	189	112;162;173	2	65;66;68;94;102;112;149;165	Q39017	Internal Sure	Diacylglycerol kinase 1 Arabidopsis thaliana (Mouse-ear cress)	AT5G07920.1
po11_olive_022791	5	5	-	24	24;58	Q9C5W3	N_terminal Putative	NAD kinase 2, chloroplastic Arabidopsis thaliana (Mouse-ear cress)	AT1G21640.2
po11_olive_022795	2	2	56;157	157	56;157	Q40224	Internal Sure	Guanine nucleotide-binding protein alpha-1 subunit Lupinus luteus (European yellow lupin)	AT2G26300.1
po11_olive_022796	4	4	-	-	16;17;105;137	Q9SMX9	Internal Sure	Squamosa promoter-binding-like protein 1 Arabidopsis thaliana (Mouse-ear cress)	AT2G47070.1
po11_olive_022798	57	6;57	-	-	26;47;49;63;148	P51566	Internal Sure	Serine/threonine-protein kinase AFC1 Arabidopsis thaliana (Mouse-ear cress)	AT3G53570.1
po11_olive_022799	5	5	-	-	24;91	B9RCZ7	C_terminal Putative	Leucine carboxyl methyltransferase, putative Ricinus communis (Castor bean)	AT1G02100.3
po11_olive_022658_split_1	2;7	2	-	-	-	Q39766	Internal Sure	Polygalacturonase Gossypium barbadense (Sea-island cotton) (Egyptian cotton)	AT1G17150.1
po11_olive_023701	85	85	135	2	135;170	Q8L970	Internal Sure	Probable prolyl 4-hydroxylase 7 Arabidopsis thaliana (Mouse-ear cress)	AT3G28490.1
po11_olive_023707	43	43	-	-	-	A0A022QK81	Complete Putative	Uncharacterized protein Erythranthe guttata (Yellow monkey flower) (Mimulus guttatus)	AT4G26060.1
po11_olive_023710	25	25	-	-	56;73;136	A0A061FMG6	Internal Sure	Regulator of chromosome condensation repeat-containing protein isoform 4 Theobroma cacao (Cacao) (Cocoa)	AT3G55580.1
po11_olive_023716	7	7	-	55	55	Q75VR1	C_terminal Putative	Two pore calcium channel protein 1A Nicotiana tabacum (Common tobacco)	AT4G03560.1
po11_olive_023718	144	144	72	72	72	P18616	Internal Sure	DNA-directed RNA polymerase II subunit 1 Arabidopsis thaliana (Mouse-ear cress)	AT4G35800.1
po11_olive_023720	159	159	-	1	23;66	P55312	Internal Sure	Catalase isozyme 2 Solanum tuberosum (Potato)	AT1G20630.1
po11_olive_023721	175	175	85	5	23;46;92;131	Q8GWW7	Internal Sure	Agmatine deiminase Arabidopsis thaliana (Mouse-ear cress)	AT5G08170.1
po11_olive_023723	65	56;65	122	-	35;109;123	A5B7I8	N_terminal Putative	Putative uncharacterized protein Vitis vinifera (Grape)	AT5G53690.1
po11_olive_023724	7	7;160	9	9;126	126	A0A068TPZ1	Internal Sure	Coffea canephora DH200=94 genomic scaffold, scaffold_2 Coffea canephora (Robusta coffee)	AT3G16260.1
po11_olive_023726	73	1;73	-	10	-	Q9M2Y6	C_terminal Putative	Uncharacterized protein At3g49720 Arabidopsis thaliana (Mouse-ear cress)	AT3G49720.1
po11_olive_023729	66;169	4;66;169	54;134;148	187	54;82;134	Q07346	Internal Sure	Glutamate decarboxylase Petunia hybrida (Petunia)	AT5G17330.1
po11_olive_023734	89	89	-	4	-	W9RL15	N_terminal Putative	Uncharacterized protein Morus notabilis.	-
po11_olive_023735	13	13	-	-	58;67;102;103;128	Q6PQJ9	N_terminal Sure	3-oxo-Delta(4,5)-steroid 5-beta-reductase Digitalis lanata (Grecian foxglove)	AT4G24220.1
po11_olive_023736	137	137	-	-	22;45;71;79;86;101;102;121;134;146	M1ACK9	Internal Sure	Uncharacterized protein Solanum tuberosum (Potato)	-
po11_olive_023738	14;120	14;120	-	-	112;147	A0A068TPV9	Internal Sure	Coffea canephora DH200=94 genomic scaffold, scaffold_2 Coffea canephora (Robusta coffee)	AT1G79640.1
po11_olive_023741	4;9	4;9	-	-	15	Q9FNA2	C_terminal Putative	Polyamine oxidase 1 Arabidopsis thaliana (Mouse-ear cress)	-
po11_olive_023745	138	144	9;109	-	90;109	P54152	N_terminal Sure	Peptide methionine sulfoxide reductase Fragaria ananassa (Strawberry)	AT5G61640.1
po11_olive_023747	128	128	154	-	154	Q9M9Y5	Internal Sure	Probable galacturonosyltransferase 6 Arabidopsis thaliana (Mouse-ear cress)	AT2G30575.1
po11_olive_023748	74	74	-	-	-	W6JJB4	Internal Sure	Nuclear pore complex protein TPRb Nicotiana benthamiana.	-
po11_olive_023749	15	15;63	17	-	17;99	Q9C5X3	C_terminal Putative	SNARE-interacting protein KEULE Arabidopsis thaliana (Mouse-ear cress)	AT1G12360.1
po11_olive_023751	139	139	-	14	14	Q8L586	C_terminal Putative	Uncharacterized membrane protein At4g09580 Arabidopsis thaliana (Mouse-ear cress)	AT4G09580.1
po11_olive_023752	59	59	-	-	28	Q1PE17	Internal Sure	Calcium-dependent protein kinase 18 Arabidopsis thaliana (Mouse-ear cress)	AT5G66210.2
po11_olive_023757	124	124	66;81	-	66;81;164	Q6QNU4	Internal Sure	DNA damage-binding protein 1 Solanum lycopersicum (Tomato) (Lycopersicon esculentum)	AT4G05420.1
po11_olive_023760	112	112	18	-	18	A0A068UGW2	Internal Sure	Coffea canephora DH200=94 genomic scaffold, scaffold_24 Coffea canephora (Robusta coffee)	AT3G44330.1
po11_olive_023762	13	13	-	17	-	I1MYL4	C_terminal Putative	Uncharacterized protein Glycine max (Soybean) (Glycine hispida)	AT3G26100.2
po11_olive_023765	131	131	-	29	29;96	A0A022S2X0	N_terminal Sure	Uncharacterized protein Erythranthe guttata (Yellow monkey flower) (Mimulus guttatus)	AT1G51350.1
po11_olive_023768	15	15	-	56	56	M1C4B5	Internal Sure	Uncharacterized protein Solanum tuberosum (Potato)	-
po11_olive_023770	159	159	123	-	31;46;50;123;147	A0A068TX35	Internal Sure	Coffea canephora DH200=94 genomic scaffold, scaffold_6 Coffea canephora (Robusta coffee)	AT1G09157.1
po11_olive_023771	1;150	1;150	44	14	15;45	Q93VB2	Internal Sure	Autophagy-related protein 18a Arabidopsis thaliana (Mouse-ear cress)	AT3G62770.1
po11_olive_023773	88	88	-	7	-	Q9FT54	Internal Sure	Transcription factor GTE6 Arabidopsis thaliana (Mouse-ear cress)	AT3G52280.2
po11_olive_023774	29	29	-	12	12;86;140	Q8LHH9	Internal Sure	Probable RNA-dependent RNA polymerase SHL2 Oryza sativa subsp. japonica (Rice)	AT2G05370.1
po11_olive_023776	9;60	9;60	-	12	26;28;49;99;103;105;116	Q9SYA0	Internal Sure	G-type lectin S-receptor-like serine/threonine-protein kinase At1g61500 Arabidopsis thaliana (Mouse-ear cress)	AT1G61500.1
po11_olive_023784	55	55	-	-	-	A0A022QL05	Internal Sure	Uncharacterized protein Erythranthe guttata (Yellow monkey flower) (Mimulus guttatus)	-
po11_olive_023785	8;9	8;9	-	12	-	Q9LZD3	C_terminal Sure	Exocyst complex component EXO70A1 Arabidopsis thaliana (Mouse-ear cress)	AT5G52340.1
po11_olive_023792	6;157	6;134;157	-	2;10	-	Q9SS44	N_terminal Putative	Transcription initiation factor IIB-2 Arabidopsis thaliana (Mouse-ear cress)	AT3G10330.1
po11_olive_023793	123	123;124	-	2;15	15;18;59	Q9SAJ3	Internal Sure	ATP-dependent zinc metalloprotease FTSH 12, chloroplastic Arabidopsis thaliana (Mouse-ear cress)	AT1G79560.1
po11_olive_023803	162;180	162;180	91	13	13;63;91;138	Q9XES1	Internal Sure	Calcium-transporting ATPase 4, endoplasmic reticulum-type Arabidopsis thaliana (Mouse-ear cress)	AT1G07670.1
po11_olive_023808	1	1	-	10	-	A0A061EBE5	Internal Sure	Uncharacterized protein Theobroma cacao (Cacao) (Cocoa)	-
po11_olive_023813	140	140	24;65;134;150	1;2;144;174	24;59;63;69;80;143;155;164	Q8RWF4	Internal Sure	Probable magnesium transporter NIPA8 Arabidopsis thaliana (Mouse-ear cress)	AT3G26670.1
po11_olive_023814	2;157	2;3;157	135	-	28;69;135	Q2UVJ5	Internal Sure	Cation-chloride cotransporter 1 Arabidopsis thaliana (Mouse-ear cress)	AT1G30450.1
po11_olive_023817	79	79	-	-	-	M0VSP8	Complete Putative	Uncharacterized protein Hordeum vulgare var. distichum (Two-rowed barley)	AT5G59160.1
po11_olive_023818	14	4;14	-	-	37	Q9FXB9	Internal Sure	Pentatricopeptide repeat-containing protein At1g56690, mitochondrial Arabidopsis thaliana (Mouse-ear cress)	AT1G56690.1
po11_olive_023820	158	8;16;158	9	12	12;27;30;36;38;59;66	Q9FMS5	Internal Sure	PHD finger protein MALE STERILITY 1 Arabidopsis thaliana (Mouse-ear cress)	AT3G08020.1
po11_olive_023821	2;7;9	2;7;9	-	-	-	A8MRC7	C_terminal Sure	Probable beta-1,3-galactosyltransferase 2 Arabidopsis thaliana (Mouse-ear cress)	AT1G05170.2
po11_olive_023822	77	77	42	-	42	A0A022Q5F6	N_terminal Sure	Uncharacterized protein Erythranthe guttata (Yellow monkey flower) (Mimulus guttatus)	AT5G51040.3
po11_olive_023827	180	180	-	-	49;140	Q9FZK1	N_terminal Sure	F-box only protein 6 Arabidopsis thaliana (Mouse-ear cress)	AT1G27340.1
po11_olive_023828	157	157	57;82;119;128;143	82	57;128;143	Q682D3	N_terminal Putative	DNA repair protein XRCC2 homolog Arabidopsis thaliana (Mouse-ear cress)	AT5G64520.1
po11_olive_023829	2	2	24	-	24;153	A5AI88	Internal Sure	Putative uncharacterized protein Vitis vinifera (Grape)	-
po11_olive_023832	10	10;153	113	113	29;50;119	F6H1I1	Internal Sure	Putative uncharacterized protein Vitis vinifera (Grape)	-
po11_olive_023833	24	24	-	-	96	Q0WKY2-3	C_terminal Putative	3 of Carbon catabolite repressor protein 4 homolog 5 OS=Arabidopsis thaliana GN=CCR4-5	AT1G73875.1
po11_olive_023835	1;167	1;167	-	-	-	Q8S944	Internal Sure	Dynamin-related protein 3A Arabidopsis thaliana (Mouse-ear cress)	AT4G33650.2
po11_olive_023836	149	149;152	-	-	-	Q9ASX5	N_terminal Sure	Uncharacterized aarF domain-containing protein kinase At5g05200, chloroplastic Arabidopsis thaliana (Mouse-ear cress)	AT5G05200.1
po11_olive_023838	17;48	17;48	-	31;51	33;46;53;114	Q53NI2	Internal Sure	Probable NAD kinase 2, chloroplastic Oryza sativa subsp. japonica (Rice)	AT1G21640.2
po11_olive_023839	1;100	1;100	-	-	53	Q944A6	C_terminal Sure	Sucrose nonfermenting 4-like protein Arabidopsis thaliana (Mouse-ear cress)	AT1G09020.1
po11_olive_023841	29;55;146	29;55;146;166;171	-	-	-	P53492	Internal Sure	Actin-7 Arabidopsis thaliana (Mouse-ear cress)	AT5G09810.1
po11_olive_023843	8	8	85;94	-	48;94;99	P10978	Internal Sure	Retrovirus-related Pol polyprotein from transposon TNT 1-94 Nicotiana tabacum (Common tobacco)	-
po11_olive_023845	61	61;95	-	-	24;28;111	Q94B35	N_terminal Putative	4-hydroxy-3-methylbut-2-enyl diphosphate reductase, chloroplastic Arabidopsis thaliana (Mouse-ear cress)	AT4G34350.1
po11_olive_023847	160	160	-	-	120;141	Q05609	Internal Sure	Serine/threonine-protein kinase CTR1 Arabidopsis thaliana (Mouse-ear cress)	AT3G58640.1
po11_olive_023848	129	32;129	-	-	-	F4IVV0	N_terminal Sure	CRIB domain-containing protein RIC1 Arabidopsis thaliana (Mouse-ear cress)	AT2G33460.1
po11_olive_023850	17	17	-	-	-	M0ZU96	C_terminal Putative	Uncharacterized protein Solanum tuberosum (Potato)	-
po11_olive_023851	183	183	15	-	15;23;29	Q5ZA07	N_terminal Putative	E3 ubiquitin-protein ligase makorin Oryza sativa subsp. japonica (Rice)	AT2G33835.1
po11_olive_023852	147;148	147;148	22	39	22;23;39;45	Q8GSA7	Internal Sure	Calmodulin-binding transcription activator 3 Arabidopsis thaliana (Mouse-ear cress)	AT2G22300.1
po11_olive_023855	8;182	8;182	51	-	51	Q9C5V6	Internal Sure	DNA topoisomerase 6 subunit B Arabidopsis thaliana (Mouse-ear cress)	AT3G20780.1
po11_olive_023856	33	33	29	-	-	K4AVW4	Complete Putative	Uncharacterized protein Solanum lycopersicum (Tomato) (Lycopersicon esculentum)	-
po11_olive_023858	1	1	-	3;6;10;90	11;27;30;91	Q8W475	Internal Sure	SWI/SNF complex subunit SWI3A Arabidopsis thaliana (Mouse-ear cress)	AT2G47620.1
po11_olive_023860	114	114	52	-	20;35;45;58;94;95	Q6K7R2	Internal Sure	Plant intracellular Ras-group-related LRR protein 6 Oryza sativa subsp. japonica (Rice)	AT3G15410.2
po11_olive_023862	14	14	118	-	118	A0A022RWW3	Internal Sure	Uncharacterized protein Erythranthe guttata (Yellow monkey flower) (Mimulus guttatus)	AT5G38840.1
po11_olive_023866	2	2	-	-	25;29;58	Q9FMP0	N_terminal Sure	Mediator of RNA polymerase II transcription subunit 19a Arabidopsis thaliana (Mouse-ear cress)	AT5G12230.1
po11_olive_023867	76	76	175	14	14;79;87;176	O82132	Internal Sure	Dehydration-responsive element-binding protein 2A Arabidopsis thaliana (Mouse-ear cress)	AT5G05410.1
po11_olive_023870	24;112;153	24;103;153	37	-	39	A5AZG1	Internal Sure	Putative uncharacterized protein Vitis vinifera (Grape)	-
po11_olive_023873	1	51;171	45;124	-	45;124	Q8VYG3	Internal Sure	Endoglucanase 16 Arabidopsis thaliana (Mouse-ear cress)	AT3G43860.1
po11_olive_023877	91;140	70;91;140	15	3	60;164	Q9SZL7	Internal Sure	Protein FAR1-RELATED SEQUENCE 9 Arabidopsis thaliana (Mouse-ear cress)	AT4G38170.1
po11_olive_023878	14	14	-	-	-	O81742	N_terminal Sure	Beta-adaptin-like protein C Arabidopsis thaliana (Mouse-ear cress)	AT4G23460.1
po11_olive_023881	8	8	-	-	-	D1KF50	Internal Sure	ATP-dependent DNA helicase SRS2-like protein At4g25120 Arabidopsis thaliana (Mouse-ear cress)	AT4G25120.1
po11_olive_023892	3	3	59;75	-	59;75	Q9ZSS6	Internal Sure	Threonine dehydratase biosynthetic, chloroplastic Arabidopsis thaliana (Mouse-ear cress)	AT3G10050.1
po11_olive_023893	47;118	47;118	-	-	-	O82574	C_terminal Putative	60S ribosomal protein L21 Cyanophora paradoxa.	AT1G57860.1
po11_olive_023896	158	158	-	21	21;83	Q9C7G0	Internal Sure	65-kDa microtubule-associated protein 8 Arabidopsis thaliana (Mouse-ear cress)	AT1G27920.1
po11_olive_023897	32	32	-	-	70;71	Q9SM41	Complete Sure	Protein translation factor SUI1 homolog Sporobolus stapfianus (Ressurection grass)	AT5G54940.1
po11_olive_023902	130	130	98	98	38;113;128	Q8VYU3	Internal Sure	GTP cyclohydrolase 1 Solanum lycopersicum (Tomato) (Lycopersicon esculentum)	AT3G07270.1
po11_olive_023904	118	118	82	-	13;82	O49605	N_terminal Sure	Peptidyl-prolyl cis-trans isomerase CYP21-1 Arabidopsis thaliana (Mouse-ear cress)	AT4G34960.1
po11_olive_023909	57	57	32	-	32	Q8LAA6	N_terminal Putative	Probable aquaporin PIP1-5 Arabidopsis thaliana (Mouse-ear cress)	AT4G23400.1
po11_olive_023917	136;145	136;145	3;40	3	50;130	Q8W1K8	N_terminal Sure	Protein Mut11 Chlamydomonas reinhardtii (Chlamydomonas smithii)	AT3G15610.1
po11_olive_023921	172	172	-	-	-	Q9FGH9	N_terminal Putative	Exocyst complex component EXO70B1 Arabidopsis thaliana (Mouse-ear cress)	AT3G14090.1
po11_olive_023923	92;157	65;157;179	14	14;34	14	Q8VZH2	Internal Sure	Aminopeptidase M1 Arabidopsis thaliana (Mouse-ear cress)	AT4G33090.1
po11_olive_023924	1;10	1;10;46	-	3	19;74	P47192	Internal Sure	Vesicle-associated membrane protein 722 Arabidopsis thaliana (Mouse-ear cress)	AT1G04750.1
po11_olive_023927	175	175	92	92;134	58;71;92;134	Q564K3	Internal Sure	Condensin complex subunit 2 Arabidopsis thaliana (Mouse-ear cress)	AT2G32590.1
po11_olive_023929	91	91	102;172	-	78;102;111;173	Q8GY84	Internal Sure	DEAD-box ATP-dependent RNA helicase 10 Arabidopsis thaliana (Mouse-ear cress)	AT5G60990.1
po11_olive_023933	15;73	6;15;73	-	-	-	Q6PS57	Complete Sure	Cyclin-dependent kinases regulatory subunit 1 Oryza sativa subsp. japonica (Rice)	AT2G27970.1
po11_olive_023935	6;48	6;48	92	64;112	28;34;69;99	P42731	Internal Sure	Polyadenylate-binding protein 2 Arabidopsis thaliana (Mouse-ear cress)	AT2G15500.1
po11_olive_023936	5	5	157	-	83	A0A022R3Y6	Internal Sure	Uncharacterized protein Erythranthe guttata (Yellow monkey flower) (Mimulus guttatus)	AT4G12650.1
po11_olive_023937	2;16;182	2;16;156;182	49;135;169	-	49;135;169	Q5S2C4	Internal Sure	Protein NAP1 Arabidopsis thaliana (Mouse-ear cress)	AT2G35110.1
po11_olive_023939	174	174	-	-	58;143;157	Q40545	Internal Sure	Pyruvate kinase isozyme A, chloroplastic Nicotiana tabacum (Common tobacco)	AT3G22960.1
po11_olive_023954	40	40	-	-	53;80	A0A022R435	N_terminal Sure	Uncharacterized protein Erythranthe guttata (Yellow monkey flower) (Mimulus guttatus)	AT5G54540.1
po11_olive_023956	10	10;28	-	-	-	Q9SDN0	C_terminal Putative	Chaperone protein dnaJ 20, chloroplastic Arabidopsis thaliana (Mouse-ear cress)	AT4G13830.2
po11_olive_023958	57	57	41	9;41	41	Q93ZB7	N_terminal Putative	Transcription factor GTE11 Arabidopsis thaliana (Mouse-ear cress)	AT3G01770.1
po11_olive_023964	15	15	-	-	-	A0A061FL09	N_terminal Sure	Ubiquitin carboxyl-terminal hydrolase Theobroma cacao (Cacao) (Cocoa)	-
po11_olive_023966	14	14	-	-	30	P28186	N_terminal Sure	Ras-related protein RABE1c Arabidopsis thaliana (Mouse-ear cress)	AT3G46060.1
po11_olive_023970	107	107	-	-	-	Q9M0E2	Complete Putative	60S ribosomal protein L28-2 Arabidopsis thaliana (Mouse-ear cress)	AT4G29410.1
po11_olive_023972	25	25	-	-	-	Q9SH71	Internal Sure	Putative inactive receptor-like protein kinase At1g64210 Arabidopsis thaliana (Mouse-ear cress)	AT3G18240.1
po11_olive_023975	13;15	13;15	-	-	25;51;166	Q7G188	Internal Sure	Fimbrin-1 Arabidopsis thaliana (Mouse-ear cress)	AT4G26700.1
po11_olive_023977	132	42;132	127	-	93;96	O81767	C_terminal Putative	Pentatricopeptide repeat-containing protein At4g33990 Arabidopsis thaliana (Mouse-ear cress)	AT2G27229.1
po11_olive_023987	67;80;186	67;80;96;186	101	-	101	A0A022QK17	Internal Sure	Uncharacterized protein Erythranthe guttata (Yellow monkey flower) (Mimulus guttatus)	AT2G44200.1
po11_olive_023989	11	11	136	-	17;114;136	B9FFW2	Internal Sure	Putative uncharacterized protein Oryza sativa subsp. japonica (Rice)	-
po11_olive_023992	13	13	-	121	29;113;121	Q949Y0	N_terminal Sure	Ubiquitin carboxyl-terminal hydrolase 6 Arabidopsis thaliana (Mouse-ear cress)	AT1G51710.1
po11_olive_023994	73;145	73;143;145	-	-	-	P22778	N_terminal Putative	ATP synthase subunit O, mitochondrial Ipomoea batatas (Sweet potato) (Convolvulus batatas)	-
po11_olive_023999	144	93;144	-	-	125	Q9SLD2	N_terminal Sure	Diacylglycerol O-acyltransferase 1 Arabidopsis thaliana (Mouse-ear cress)	AT2G19450.1
po11_olive_023719_split_0	2;17;57	2;17	-	-	-	P92523	N_terminal Putative	Uncharacterized mitochondrial protein AtMg00860 Arabidopsis thaliana (Mouse-ear cress) Mitochondrion	ATMG00860.1
po11_olive_017102	49	49	-	6	-	Q8RWY4	Internal Sure	Protein NLP6 Arabidopsis thaliana (Mouse-ear cress)	AT1G64530.1
po11_olive_017105	197	197	131	6	36;63;80;134;146;167;185	F4I907	N_terminal Sure	Glyoxylate/succinic semialdehyde reductase 2, chloroplastic Arabidopsis thaliana (Mouse-ear cress)	AT1G17650.1
po11_olive_017106	125	125	28	-	28;57;61;84	O81027-2	Internal Sure	2 of Hydroxymethylglutaryl-CoA lyase, mitochondrial OS=Arabidopsis thaliana GN=HMGCL	AT2G26800.2
po11_olive_017108	36	36	-	-	-	Q8GX46	C_terminal Putative	Transcription factor bHLH91 Arabidopsis thaliana (Mouse-ear cress)	AT2G31210.1
po11_olive_017111	128	45;128;192;201	14;15;33;158	33	16;18;37;130;162	A0A067KXL1	Internal Sure	Uncharacterized protein Jatropha curcas (Barbados nut)	-
po11_olive_017112	3	3	-	-	-	A0A022RDN7	Internal Sure	Uncharacterized protein Erythranthe guttata (Yellow monkey flower) (Mimulus guttatus)	-
po11_olive_017116	1	1;108	65	11	11;66;96;103	A0A022RJQ0	Internal Sure	Uncharacterized protein Erythranthe guttata (Yellow monkey flower) (Mimulus guttatus)	AT2G42160.1
po11_olive_017118	121	121	-	3	32;35;56;91;103	Q6U740	N_terminal Putative	Allergen Fra e 1 Fraxinus excelsior (European ash)	-
po11_olive_017121	5	5	-	-	-	O64784	Internal Sure	G-type lectin S-receptor-like serine/threonine-protein kinase At1g61360 Arabidopsis thaliana (Mouse-ear cress)	AT1G61360.1
po11_olive_017124	117	117	-	-	-	A0A068TMN5	Internal Sure	Coffea canephora DH200=94 genomic scaffold, scaffold_1 Coffea canephora (Robusta coffee)	-
po11_olive_017125	86;128	86;128	-	58	58	A0A022RNI5	N_terminal Sure	Uncharacterized protein Erythranthe guttata (Yellow monkey flower) (Mimulus guttatus)	AT2G43190.1
po11_olive_017128	7	-	-	-	-	A0A022S280	Internal Sure	Pectinesterase Erythranthe guttata (Yellow monkey flower) (Mimulus guttatus)	-
po11_olive_017131	3;208	3;183;208	51	1;17	17;52	W2YJR7	Internal Sure	Uncharacterized protein Phytophthora parasitica P10297.	-
po11_olive_017137	7;9;21	7;9;21	80;148	-	76;80;138	A0A022RLF4	C_terminal Putative	Uncharacterized protein Erythranthe guttata (Yellow monkey flower) (Mimulus guttatus)	AT1G68390.1
po11_olive_017138	31;69	31;47;69	-	-	-	Q10DV7	Internal Sure	Actin-1 Oryza sativa subsp. japonica (Rice)	AT3G12110.1
po11_olive_017139	11	4;11	71;169	-	92;93;109;112;166;184;187	Q9LEW0	Internal Sure	Ubiquitin carboxyl-terminal hydrolase 22 Arabidopsis thaliana (Mouse-ear cress)	AT5G10790.1
po11_olive_017140	6;10	6;10	-	-	-	B9F6Z0	C_terminal Putative	CASP-like protein 4B3 Oryza sativa subsp. japonica (Rice)	-
po11_olive_017142	86;132	10;21;86;132	18;72	18	73;97	P51615	Internal Sure	NADP-dependent malic enzyme Vitis vinifera (Grape)	AT5G11670.1
po11_olive_017145	121	121	-	-	42;94;116	A0A068TMT8	Internal Sure	Coffea canephora DH200=94 genomic scaffold, scaffold_1 Coffea canephora (Robusta coffee)	-
po11_olive_017147	143	134;143	78	78	78;113	U5GFS7	Internal Sure	Uncharacterized protein Populus trichocarpa (Western balsam poplar) (Populus balsamifera subsp. trichocarpa)	-
po11_olive_017148	13;18	13;18	-	4	48	Q08891	C_terminal Putative	Fatty acyl-CoA reductase 2 Arabidopsis thaliana (Mouse-ear cress)	AT3G11980.1
po11_olive_017151	56	56	92	-	92	Q96282	C_terminal Putative	Chloride channel protein CLC-c Arabidopsis thaliana (Mouse-ear cress)	AT5G49890.1
po11_olive_017152	61	61	-	-	-	Q9FJR0	Internal Sure	Regulator of nonsense transcripts 1 homolog Arabidopsis thaliana (Mouse-ear cress)	AT5G47010.1
po11_olive_017153	93;139	93;139	-	151;155	151;155	Q42671	N_terminal Sure	Glyceraldehyde-3-phosphate dehydrogenase, cytosolic Craterostigma plantagineum (Blue gem) (Torenia plantagineum)	AT1G79530.1
po11_olive_017155	192;204	192;204	-	-	198	B4G018	Internal Sure	Uncharacterized protein Zea mays (Maize)	-
po11_olive_017157	51	51	15	-	17;24;27;79	A0A068VG75	Internal Sure	Coffea canephora DH200=94 genomic scaffold, scaffold_614 Coffea canephora (Robusta coffee)	AT1G09060.3
po11_olive_017161	11	11	46;70;177;193	90	46;70;90;177;193	B6SHC8	N_terminal Putative	Putative uncharacterized protein Zea mays (Maize)	AT1G80410.2
po11_olive_017165	15;135	15;135;145	-	-	92	M1AR47	C_terminal Putative	Uncharacterized protein Solanum tuberosum (Potato)	AT4G39670.1
po11_olive_017171	183;192	183;192	12;166	12;125	12;15;73;125	Q9SRH9	Internal Sure	Paired amphipathic helix protein Sin3-like 1 Arabidopsis thaliana (Mouse-ear cress)	AT3G01320.1
po11_olive_017173	1;204	1;204	-	175	67;97;103;175	Q9STN3	Internal Sure	Putative transcription elongation factor SPT5 homolog 1 Arabidopsis thaliana (Mouse-ear cress)	AT4G08350.1
po11_olive_017186	66	66	-	-	-	A0A022RPP0	Internal Sure	Uncharacterized protein Erythranthe guttata (Yellow monkey flower) (Mimulus guttatus)	-
po11_olive_017187	2	2;178;198	-	-	56	Q9ZQG9-2	Internal Sure	2 of Glucan endo-1,3-beta-glucosidase 14 OS=Arabidopsis thaliana GN=At2g27500	AT2G27500.1
po11_olive_017189	211	211	-	-	110	M1BQV7	Internal Sure	Uncharacterized protein Solanum tuberosum (Potato)	-
po11_olive_017190	12;92	12	-	-	-	Q43870-2	Internal Sure	2 of ATP sulfurylase 2 OS=Arabidopsis thaliana GN=APS2	AT1G19920.1
po11_olive_017199	65;81;157	31;65;81;157	-	-	162;171	O48713	N_terminal Putative	Suppressor of mec-8 and unc-52 protein homolog 2 Arabidopsis thaliana (Mouse-ear cress)	AT2G26460.1
po11_olive_017202	5	5	-	-	-	M1B8E5	C_terminal Putative	Uncharacterized protein Solanum tuberosum (Potato)	AT1G73380.1
po11_olive_017206	9;94	9;94;129	25;102	25	25	Q8LDU5	Internal Sure	Pentatricopeptide repeat-containing protein At4g01400, mitochondrial Arabidopsis thaliana (Mouse-ear cress)	AT4G01400.1
po11_olive_017207	211	211	41	2	41;54;134	Q94BT6	Internal Sure	Adagio protein 1 Arabidopsis thaliana (Mouse-ear cress)	AT5G57360.2
po11_olive_017210	2	2	78;99;113	65	21;33;46;68;90;111;113	E0CVP2	Internal Sure	Putative uncharacterized protein Vitis vinifera (Grape)	AT1G11940.1
po11_olive_017211	169;189	169;189	47	-	47;61;98	P51567	Internal Sure	Serine/threonine-protein kinase AFC2 Arabidopsis thaliana (Mouse-ear cress)	AT4G24740.1
po11_olive_017214	107	107	-	-	99	Q9FXH6	N_terminal Putative	Putative cyclic nucleotide-gated ion channel 8 Arabidopsis thaliana (Mouse-ear cress)	AT1G19780.1
po11_olive_017218	99	99	-	132	-	F6H9I2	Internal Sure	Putative uncharacterized protein Vitis vinifera (Grape)	AT4G31570.1
po11_olive_017219	10	10;113	-	-	80;106;135;178	A0A068UMZ5	Internal Sure	Coffea canephora DH200=94 genomic scaffold, scaffold_41 Coffea canephora (Robusta coffee)	AT1G33390.1
po11_olive_017220	11	11;125	-	-	85	Q9M9W7	Internal Sure	Putative pectinesterase/pectinesterase inhibitor 22 Arabidopsis thaliana (Mouse-ear cress)	AT3G05620.1
po11_olive_017221	104	104	116;145;161	-	116;145;159;161	Q9SRE4	N_terminal Sure	UDP-galactose transporter 2 Arabidopsis thaliana (Mouse-ear cress)	AT1G76670.1
po11_olive_017228	62	62	39;99	-	39	Q93Y35	Internal Sure	26S proteasome non-ATPase regulatory subunit 6 homolog Arabidopsis thaliana (Mouse-ear cress)	AT4G24820.1
po11_olive_017231	20	20	-	-	112;116;127;131	A0A022RD28	Internal Sure	Uncharacterized protein Erythranthe guttata (Yellow monkey flower) (Mimulus guttatus)	-
po11_olive_017235	115	115	-	-	-	A0A022RZH1	N_terminal Sure	Uncharacterized protein Erythranthe guttata (Yellow monkey flower) (Mimulus guttatus)	-
po11_olive_017236	133	21;133	-	-	16;32	Q9SDY5	Internal Sure	NEDD8-conjugating enzyme Ubc12 Arabidopsis thaliana (Mouse-ear cress)	AT4G36800.1
po11_olive_017239	196;199	196;199	134	-	134	Q42556	Internal Sure	ATPase 9, plasma membrane-type Arabidopsis thaliana (Mouse-ear cress)	AT1G80660.1
po11_olive_017240	13	13	22;41;103	-	23;31;43;51;70;78;83;97;105;111;120;129	Q3ED78	Internal Sure	Zinc finger CCCH domain-containing protein 7 Arabidopsis thaliana (Mouse-ear cress)	AT1G21580.1
po11_olive_017242	8	8	-	-	-	Q9SAR5	C_terminal Putative	Ankyrin repeat domain-containing protein 2 Arabidopsis thaliana (Mouse-ear cress)	AT4G35450.5
po11_olive_017248	7	7	44	-	50	Q944B6	Internal Sure	Arogenate dehydrogenase 1, chloroplastic Arabidopsis thaliana (Mouse-ear cress)	AT5G34930.1
po11_olive_017251	129	129	-	-	16;18;59;144	A0A068UBB9	C_terminal Sure	Coffea canephora DH200=94 genomic scaffold, scaffold_15 Coffea canephora (Robusta coffee)	-
po11_olive_017252	4;59;102	4;59;102	82	-	83	Q9MB46	Internal Sure	V-type proton ATPase subunit E Citrus unshiu (Satsuma mandarin) (Citrus nobilis var. unshiu)	AT4G11150.1
po11_olive_017253	2;182	2;182	136	-	76;81;90;92;95;105;107;120;125;132;136;148;165	Q84TI3-2	Internal Sure	2 of Protein OBERON 4 OS=Arabidopsis thaliana GN=OBE4	AT3G63500.2
po11_olive_017254	11;108	11;58;108	-	-	-	Q9LTC0	Internal Sure	Probable receptor-like protein kinase At5g47070 Arabidopsis thaliana (Mouse-ear cress)	AT5G47070.1
po11_olive_017255	178	178	110;122	-	69;110;122	Q8L7T3	Complete Sure	Ubiquitin-conjugating enzyme E2 20 Arabidopsis thaliana (Mouse-ear cress)	AT1G50490.1
po11_olive_017257	8;11	8;11	-	86	-	O22582	Complete Putative	Histone H2B Gossypium hirsutum (Upland cotton) (Gossypium mexicanum)	AT5G59910.1
po11_olive_017258	97	97	-	45	45;65	M1A6Y2	Internal Sure	Uncharacterized protein Solanum tuberosum (Potato)	AT3G08960.1
po11_olive_017266	1;94	1;94	-	-	-	Q9LXC0	N_terminal Putative	Guanosine nucleotide diphosphate dissociation inhibitor At5g09550 Arabidopsis thaliana (Mouse-ear cress)	AT5G09550.1
po11_olive_017267	5	5	125	-	125	O23596	C_terminal Putative	Putative glycerol-3-phosphate transporter 4 Arabidopsis thaliana (Mouse-ear cress)	AT4G17550.1
po11_olive_017271	3	3	142	-	55;75;82;142;180	Q5HZ60-2	Internal Sure	2 of mRNA cap guanine-N7 methyltransferase 2 OS=Arabidopsis thaliana GN=At3g52210	AT3G52210.3
po11_olive_017272	6	6	-	-	72;117	A0A068V8A4	Internal Sure	Coffea canephora DH200=94 genomic scaffold, scaffold_144 Coffea canephora (Robusta coffee)	AT4G01860.1
po11_olive_017275	11;146;196	11;196	75;88;151;181	88	75;88;93;152;182	K4AXQ9	Internal Sure	Uncharacterized protein Solanum lycopersicum (Tomato) (Lycopersicon esculentum)	AT5G19050.1
po11_olive_017280	60	60	-	-	17	A0A022Q999	Internal Sure	Uncharacterized protein Erythranthe guttata (Yellow monkey flower) (Mimulus guttatus)	AT1G77220.1
po11_olive_017281	2	2	138	-	56;58;112;151	Q9C5S2	Internal Sure	Serine/threonine-protein kinase/endoribonuclease IRE1a Arabidopsis thaliana (Mouse-ear cress)	AT2G17520.1
po11_olive_017288	17;106	17;106	64;90;104	-	64;67;82;90;101;104	P0CH30	Internal Sure	E3 ubiquitin-protein ligase RING1 Gossypium hirsutum (Upland cotton) (Gossypium mexicanum)	AT5G15820.1
po11_olive_017289	50;163	50;163	-	-	-	P37122	Internal Sure	Cytochrome P450 76A2 Solanum melongena (Eggplant) (Aubergine)	AT3G53290.1
po11_olive_017290	11	11	-	5	-	Q9LU86	C_terminal Putative	Peroxiredoxin Q, chloroplastic Arabidopsis thaliana (Mouse-ear cress)	AT3G26060.2
po11_olive_017291	9;11	9;11;160	38	-	38	Q39434	N_terminal Sure	Ras-related protein Rab2BV Beta vulgaris (Sugar beet)	AT1G07410.1
po11_olive_017293	163	163	-	-	42	Q8H6B1	Internal Sure	FACT complex subunit SPT16 Zea mays (Maize)	AT4G10710.1
po11_olive_017294	16	-	-	2	52;81	Q9SBA7	N_terminal Putative	Sugar transport protein 8 Arabidopsis thaliana (Mouse-ear cress)	AT5G26250.1
po11_olive_017295	99	99;149	-	-	-	Q01593	Internal Sure	B3 domain-containing transcription factor ABI3 Arabidopsis thaliana (Mouse-ear cress)	AT3G24650.1
po11_olive_017296	19;102;111	19;102;111	12	66	12;66	A0A068TS05	Internal Sure	Coffea canephora DH200=94 genomic scaffold, scaffold_2 Coffea canephora (Robusta coffee)	-
po11_olive_017299	13;210	13;210	-	6;9;158	112;158	A0A022RRZ0	Internal Sure	Uncharacterized protein Erythranthe guttata (Yellow monkey flower) (Mimulus guttatus)	AT2G37520.1
po11_olive_017307	15	15;72;113	13;81;99	-	13;81;99;112;116	Q9SUV1	C_terminal Putative	Adenine nucleotide transporter BT1, chloroplastic/mitochondrial Arabidopsis thaliana (Mouse-ear cress)	AT4G32400.1
po11_olive_017309	159	99;159	138	-	138	Q9LZK5	N_terminal Sure	DnaJ protein ERDJ3B Arabidopsis thaliana (Mouse-ear cress)	AT5G16650.1
po11_olive_017311	32	32;86	-	5;14	14;71;118	A0A022S280	N_terminal Putative	Pectinesterase Erythranthe guttata (Yellow monkey flower) (Mimulus guttatus)	AT3G05610.1
po11_olive_017312	19	19	-	5	55;102	A0A022PWI7	C_terminal Putative	Uncharacterized protein Erythranthe guttata (Yellow monkey flower) (Mimulus guttatus)	AT2G40820.1
po11_olive_017313	106	106	86	-	50;86	A0A022QUE7	C_terminal Putative	Uncharacterized protein Erythranthe guttata (Yellow monkey flower) (Mimulus guttatus)	-
po11_olive_017314	17	17	-	9	27	Q9LX30	C_terminal Putative	Probable serine/threonine-protein kinase GCN2 Arabidopsis thaliana (Mouse-ear cress)	AT3G59410.2
po11_olive_017315	188;206	188;206	-	91	91;124;157;196	P93736	Internal Sure	Valine--tRNA ligase Arabidopsis thaliana (Mouse-ear cress)	AT1G14610.1
po11_olive_017316	66;75	66;67;75	-	7	-	A0A022PZF1	Internal Sure	Uncharacterized protein Erythranthe guttata (Yellow monkey flower) (Mimulus guttatus)	AT3G03680.1
po11_olive_017317	4;187	4;111;187	-	-	183	B4FA74	Internal Sure	Uncharacterized protein Zea mays (Maize)	-
po11_olive_017319	1;17;47	1;17;47	97	52	26;46;50;53;181	Q9SDA8	Internal Sure	F-box/LRR-repeat protein 10 Arabidopsis thaliana (Mouse-ear cress)	AT2G17020.1
po11_olive_017323	2	2	-	-	23;162	Q56YP2	Internal Sure	Phosphatidylinositol 4-phosphate 5-kinase 1 Arabidopsis thaliana (Mouse-ear cress)	AT1G21980.1
po11_olive_017324	119	119	-	17;75	96	Q9LR09	N_terminal Sure	Putative HVA22-like protein g Arabidopsis thaliana (Mouse-ear cress)	AT1G75700.1
po11_olive_017326	11	11	-	1	-	Q93Z24-2	Internal Sure	2 of Beta-galactosidase 17 OS=Arabidopsis thaliana GN=BGAL17	AT1G72990.1
po11_olive_017329	2;12	2;12	-	4	-	A5BZU9	C_terminal Putative	Putative uncharacterized protein Vitis vinifera (Grape)	AT4G12590.1
po11_olive_017334	129	129	53	115	33;53	Q9LV03	Internal Sure	Glutamate synthase 1 [NADH], chloroplastic Arabidopsis thaliana (Mouse-ear cress)	AT5G53460.1
po11_olive_017335	8	8;135	173	-	173	O04834	Complete Sure	GTP-binding protein SAR1A Arabidopsis thaliana (Mouse-ear cress)	AT4G02080.1
po11_olive_017338	137	137	-	-	-	U5GFS7	Internal Sure	Uncharacterized protein Populus trichocarpa (Western balsam poplar) (Populus balsamifera subsp. trichocarpa)	-
po11_olive_017339	23	-	-	-	123	Q9MAT6	N_terminal Sure	High mobility group B protein 15 Arabidopsis thaliana (Mouse-ear cress)	AT1G04880.1
po11_olive_017341	153	153	46;78	-	46;78;114	A0A068U0K7	C_terminal Putative	Coffea canephora DH200=94 genomic scaffold, scaffold_6 Coffea canephora (Robusta coffee)	AT1G22730.1
po11_olive_017342	53	53	-	-	-	Q9LHH7	N_terminal Sure	Bifunctional protein FolD 2 Arabidopsis thaliana (Mouse-ear cress)	AT3G12290.1
po11_olive_017343	1;25	1;21;25	-	-	-	Q9SPK4	C_terminal Putative	Phosphoenolpyruvate carboxylase kinase 1 Arabidopsis thaliana (Mouse-ear cress)	AT2G20470.1
po11_olive_017345	28;147;157	22;28;86;157	109;157	-	111;156;160	A0A061E7M0	Internal Sure	Tetratricopeptide repeat-like superfamily protein Theobroma cacao (Cacao) (Cocoa)	AT3G26580.1
po11_olive_017348	75	75	-	16	16;36	A0A068UB33	N_terminal Sure	Coffea canephora DH200=94 genomic scaffold, scaffold_14 Coffea canephora (Robusta coffee)	-
po11_olive_017349	49;143	49;143	53;70;135	135	53;70	A0A061EMF1	Internal Sure	CCT motif family protein isoform 1 Theobroma cacao (Cacao) (Cocoa)	-
po11_olive_017353	31;165	23;31;68;165	36	-	36;78	P29162	Internal Sure	L-ascorbate oxidase homolog Nicotiana tabacum (Common tobacco)	AT1G55560.1
po11_olive_017355	90	90	45	-	45	P34788	Complete Sure	40S ribosomal protein S18 Arabidopsis thaliana (Mouse-ear cress)	AT4G09800.1
po11_olive_017357	16	16	177	-	64;76;81;153;177	O23969	N_terminal Sure	Pollen-specific protein SF21 Helianthus annuus (Common sunflower)	AT5G56750.1
po11_olive_017364	56;59	56;59;128	-	-	70;105	A0A068U386	Internal Sure	Coffea canephora DH200=94 genomic scaffold, scaffold_9 Coffea canephora (Robusta coffee)	AT1G73430.1
po11_olive_017366	7	7	12	12	-	Q5Z9S8-2	Internal Sure	2 of Pleiotropic drug resistance protein 12 OS=Oryza sativa subsp. japonica GN=PDR12	AT1G15210.1
po11_olive_017371	14;23	14;23	-	-	191	Q84L30	Internal Sure	Ubiquitin receptor RAD23d Arabidopsis thaliana (Mouse-ear cress)	AT5G38470.1
po11_olive_017372	19;53;124	19;53;107;124;127	27	-	27	O22141	C_terminal Sure	UDP-glucuronate 4-epimerase 4 Arabidopsis thaliana (Mouse-ear cress)	AT2G45310.1
po11_olive_017374	63;68	63;68	-	-	-	Q8LPQ9-2	N_terminal Sure	2 of Flowering time control protein FPA OS=Arabidopsis thaliana GN=FPA	AT4G12640.1
po11_olive_017375	63;163	34;63;125	-	-	87	Q84Y18	N_terminal Sure	CAX-interacting protein 4 Arabidopsis thaliana (Mouse-ear cress)	AT2G28910.1
po11_olive_017376	8	8	-	-	-	Q0WMN5	Internal Sure	Uncharacterized protein At3g49140 Arabidopsis thaliana (Mouse-ear cress)	AT3G49140.1
po11_olive_017377	208	208	183	-	84;195	O80722	Internal Sure	Pectinesterase 4 Arabidopsis thaliana (Mouse-ear cress)	AT2G47030.1
po11_olive_017378	14	14	-	-	61;87	O04514	C_terminal Putative	Oligopeptide transporter 2 Arabidopsis thaliana (Mouse-ear cress)	AT1G09930.1
po11_olive_017383	53;127	53;127;175	74	-	74;98	Q9SCP9	C_terminal Putative	Vacuolar protein-sorting-associated protein 37 homolog 1 Arabidopsis thaliana (Mouse-ear cress)	AT3G53120.1
po11_olive_017385	11;24	11;24;201	171	21	16;66;120;174	M5WNR6	Internal Sure	Uncharacterized protein Prunus persica (Peach) (Amygdalus persica)	-
po11_olive_017387	9;95	9;19;95	-	-	20;62	Q9M077	C_terminal Putative	Serine/threonine-protein kinase Aurora-1 Arabidopsis thaliana (Mouse-ear cress)	AT4G32830.1
po11_olive_017395	50	50	-	-	-	A0A059B0Y5	C_terminal Putative	Uncharacterized protein Eucalyptus grandis (Flooded gum)	AT1G60170.1
po11_olive_017397	183	183	-	-	161;168	P30707	Complete Sure	60S ribosomal protein L9 Pisum sativum (Garden pea)	AT1G33140.1
po11_olive_017226_split_1	60;67	60;67	-	-	50	Q8S397	Internal Sure	Sodium/hydrogen exchanger 4 Arabidopsis thaliana (Mouse-ear cress)	AT5G27150.1
po11_olive_017245_split_0	7	7	-	10	13;24	Q9FNG8	Internal Sure	Putative pentatricopeptide repeat-containing protein At5g06400, mitochondrial Arabidopsis thaliana (Mouse-ear cress)	AT5G06400.1
po11_olive_017700	23	23	-	-	-	M1CNZ5	C_terminal Putative	Uncharacterized protein Solanum tuberosum (Potato)	AT1G80930.1
po11_olive_017704	5;7	5;7	70	70	32;71	M1CBC0	Internal Sure	Uncharacterized protein Solanum tuberosum (Potato)	AT1G21480.1
po11_olive_017706	11;128	4;11;128	125	-	14;68;125	O80722	Internal Sure	Pectinesterase 4 Arabidopsis thaliana (Mouse-ear cress)	AT2G47030.1
[truncated: 8,838 more rows]
