# Supplementary material for: S-nitroso- and nitro- proteomes in the olive (Olea europaea L.) pollen. Predictive versus experimental data by nano-LC-MS
Source: Data Brief. 2017 Oct 6;15:474–7. doi: 10.1016/j.dib.2017.09.058 (PMC5647517; doi:10.1016/j.dib.2017.09.058)
Supplement: Supplementary file 7 — Supplementary material [file mmc7.xlsx]

## Sheet: final_table_SNITRO_peptids
MS IDENTIFICATION				in silico PREDICTION
BAND	PEPTIDS	UNIPROT ACCESSION NUMBER	HIT DEFINITION	PROTEIN ID	S-NITROSYLATION			Tyr-NITRATION
					iSNO-aapair	GPS-sno (high)	SNOSite (high)	GPS-yno2 (medium)	GPS-yno2 (high)
SP1	YGAGIGPGVYDIHSPR GMLTGPVTILNWSFVR KYAEVKPALQNMVAACK MLAVLETNILWVNPDCGLK IPSTEEIADRINK YAEVKPALQNMVAACK YNWSGDEIGFDTYFSMAR YLFAGVVDGR SSAEDLEKVAADLR EGVKYGAGIGPGVYDIHSPR AGITVIQIDEAALR DEAFFSANAAAQASRK FALESFWDGKSSAEDLEK KLNLPILPTTTIGSFPQTIELR MLAVLETNILWVNPDCGLK WFDTNYHFIVPELGPDVK LNLPILPTTTIGSFPQTIELR ALTGQKDEAFFSANAAAQASR FALESFWDGK YAEVKPALQNMVAACK DEAFFSANAAAQASR YIPSNTFAYYDQVLDTTAMLGAVPPR AI…	Q42699	5-methyltetrahydropteroyltriglutamate--homocysteine methyltransferase Catharanthus roseus (Madagascar periwinkle) (Vinca rosea)	po11_olive_000279	NO	YES	YES	YES	YES
SP1	LLILTDPR FAQYTGAHAIAGR	O80377	40S ribosomal protein SA Daucus carota (Wild carrot)	po11_olive_002412	NO	NO	NO	YES	YES
SP1	LCGSPGATVCKDPSK ACCGCGESGSPLNFNK	M1AQB3	Uncharacterized protein Solanum tuberosum (Potato)	po11_olive_026436	YES	YES	YES	NO	NO
SP1	YIPSNTFSYYDQVLDTTAMLGAVPXR YIPSNTFSYYDQVLDTTAMLGAVPXR FALESFWDGK YIPSNTFSYYDQVLDTTAMLGAVPXR YIPSNTFSYYDQVLDTTAMLGAVPXR AVDEYKEAK GNASVPAMEMTK GNASVPAMEMTK FALESFWDGKSSAQELQK	P93263	5-methyltetrahydropteroyltriglutamate--homocysteine methyltransferase Mesembryanthemum crystallinum (Common ice plant) (Cryophytum crystallinum)	po11_olive_023347	YES	NO	YES	YES	NO
SP1	TLADYNIQK	P51423	Ubiquitin-60S ribosomal protein L40 Brassica rapa subsp. pekinensis (Chinese cabbage) (Brassica pekinensis)	po11_olive_000726	NO	NO	NO	YES	YES
SP1	LSIYDPQVTEDQIQR QVSVVWDAYEATK NIINVDKLR DTGDTRETPAIDVCK	Q96558	UDP-glucose 6-dehydrogenase 1 Glycine max (Soybean) (Glycine hispida)	po11_olive_023968	NO	NO	YES	NO	NO
SP1	VVASMFNTVANK VVASMFNTVANKK FLNASVGFGGSCFQK LSIYDPQVTEDQIQR ISSVNAMSALCEATGADVSQVSYAVGTDSR QVSVVWDAYEATK NVVNAGQLR VAILGFAFK DTGDTRETPAIDVCK	Q9LF33	UDP-glucose 6-dehydrogenase 3 Arabidopsis thaliana (Mouse-ear cress)	po11_olive_004829	NO	NO	YES	YES	NO
SP1	TAVAVTHCK AFEPILLLGR EIKDILVR TLLVADPR ALVAFYQK	P46293	40S ribosomal protein S16 Gossypium hirsutum (Upland cotton) (Gossypium mexicanum)	po11_olive_014064	NO	YES	YES	YES	YES
SP1	GNCGACNYAGTFKETK SGACAAFLSNYDPTYSTK QCEPALVSSYPTVTWPGK LSGTTYGSLNNPK GNCGACNYAGTFK ATFNAPAGNDPLALDMLSMGK SKSGACAAFLSNYDPTYSTK CQSGCGQPSQR GEIWINGEGIGR ILISGSIHYPR WNTGVLGPVSLK STPQMWPDLIK VAMQGFVQK LAQKQPLTWYK TAAGLFVATSYDYDAPLDEYGLPSEPK TEVYNTAK ATFNAPAGNDPLALDMLSMGK STPQMWPDLIKK TAEWGGDQTK NQEVHVFR QEDVPANIIDSCNGFYCEGFRPK IVNIMK YVPGIEFR	P48981	Beta-galactosidase Malus domestica (Apple) (Pyrus malus)	po11_olive_000353	YES	YES	YES	YES	NO
SP1	RADIGIAVADATDAAR AGITEVHFLPFNPVEKR GGSLEEIKNENVDLER LLEGDPLKIDQSALTGESLPVTK TANTYIDSNGNWHR ADIGIAVADATDAAR LSQQGAITKR IDQSALTGESLPVTK IPVEQVFEQLQSSK GAPEQIVDLCGLSDDVKR IQIFGQNKLEEK ADGFAGVFPEHK NPGDEVFSGSTCK MITGDQLAIAK AAHLVDSTEQVGHFQK EGLTSAEADKR VENQDAIDACIVGMLADPK VKPSPLPDSWK EAQWAMAQR AGITEVHFLPFNPVEK DCDRDTVLLLGAR TLHGLQPPETSELLNDK LTVDKNLIEVFAK GLDIETIQQHYTV WSEQEAAILVPGDIISIK LLEGDPLK YEI…	Q03194	Plasma membrane ATPase 4 Nicotiana plumbaginifolia (Leadwort-leaved tobacco) (Tex-Mex tobacco)	po11_olive_000117	YES	YES	YES	YES	YES
SP1	NQVAMNPVNTVFDAK IINEPTAAAIAYGLDK IINEPTAAAIAYGLDKK NQVAMNPVNTVFDAK FEELNMDLFR NAVVTVPAYFNDSQR ATAGDTHLGGEDFDNR DAGVISGLNVMR NALENYAYNMR ITITNDKGR STVHDVVLVGGSTR VEIIANDQGNR YTDASVQSDIK EIAEAFLGSTVK MDKSTVHDVVLVGGSTR IASKLPADDKK TTPSYVAFTDSER MVNHFVQEFK	P27322	Heat shock cognate 70 kDa protein 2 Solanum lycopersicum (Tomato) (Lycopersicon esculentum)	po11_olive_000899	YES	YES	YES	YES	YES
SP1	AEYDESGPSIVHR SYELPDGQVITIGAER DAYVGDEAQSKR TTGIVLDSGDGVSHTVPIYEGYALPHAILR AGFAGDDAPR DAYVGDEAQSK HTGVMVGMGQK VAPEEHPVLLTEAPLNPK	P30171	Actin-97 Solanum tuberosum (Potato)	po11_olive_003339	YES	YES	YES	YES	YES
SP1	NYELPDGQVITIGAER AEYDESGPSIVHR DAYVGDEAQSKR TTGIVLDSGDGVSHTVPIYEGYALPHAILR AGFAGDDAPR DAYVGDEAQSK HTGVMVGMGQK GYSFTTTAER	Q05214	Actin Nicotiana tabacum (Common tobacco)	po11_olive_002717	YES	YES	YES	YES	YES
SP1	ELISNSSDALDKIR SDLVNNLGTIAR FESLTDKSK DVSGEPLGR LDSQPELFIR IRFESLTDK	P27323	Heat shock protein 90-1 Arabidopsis thaliana (Mouse-ear cress)	po11_olive_015951	NO	NO	NO	YES	YES
SP1	GILGYTEDDVVSTDFVGDSR LVSWYDNEWGYSSR TLLFGDNPVK SSIFDAK AAIKEESENKLK VVISAPSK	P25861	Glyceraldehyde-3-phosphate dehydrogenase, cytosolic Antirrhinum majus (Garden snapdragon)	po11_olive_008377	NO	YES	YES	YES	YES
SP1	VVASMFNTVANK VVASMFNTVANKK LSIYDPQVAEDQIQR ILTTNLWSAELSK FLNSSVGFGGSCFQK VAILGFAFK DTGDTRETPAIDVCK	Q9LIA8	UDP-glucose 6-dehydrogenase 2 Arabidopsis thaliana (Mouse-ear cress)	po11_olive_005569	NO	NO	YES	YES	NO
SP1	DLPGHLLR SDYLPPILTT	O04865	Phospholipase D alpha 1 Vigna unguiculata (Cowpea)	po11_olive_006120	NO	YES	NO	YES	YES
SP1	IINEPTAAAIAYGLDK IINEPTAAAIAYGLDKK VEIESLFDGVDFSEPLTR ITPSWVAFTDSER EAEEFAEEDKKVK SGGAPGGTSEDDDDDSHDEL MKETAEAFLGK DAGVIAGLNVAR NGHVEIIANDQGNR NSLETYVYNMK NTVIPTKK EAEEFAEEDKK DAVVTVPAYFNDAQR	Q03685	Luminal-binding protein 5 Nicotiana tabacum (Common tobacco)	po11_olive_000513	YES	YES	YES	YES	YES
SP1	ITCGPGHGISVGSLGR GATEEDVTGIYVK TGDDCISIGDGMK LDSPSLIQVSQMTVK GTFMLDQIK NFHVNVLGCK NDCGTNPDCVK	Q05967	Polygalacturonase Nicotiana tabacum (Common tobacco)	po11_olive_001397	YES	NO	YES	NO	NO
SP1	GILGYTEDDVVSTDFVGDSR VPTVDVSVVDLTAR TDINIVSNASCTTNCLAPLAK SSIFDAK VVISAPSK	P26519	Glyceraldehyde-3-phosphate dehydrogenase, cytosolic Petroselinum crispum (Parsley) (Petroselinum hortense)	po11_olive_005675	NO	YES	YES	YES	YES
SP1	LLEGDPLKIDQSALTGESLPVTK IDQSALTGESLPVTK LSEQGAITKR LTVDKNLIEVFAK LLEGDPLK	P20649	ATPase 1, plasma membrane-type Arabidopsis thaliana (Mouse-ear cress)	po11_olive_013885	YES	YES	YES	NO	NO
SP1	YYGGNEYIDQIENLTR NAVFGDSSALAPGGVR LIICGGSAYPR LCDLCDITVNK IGAPAMTSR ANAVALGNYLMSK ANAVALGNYLMSK ALQAYR	O23254	Serine hydroxymethyltransferase 4 Arabidopsis thaliana (Mouse-ear cress)	po11_olive_003517	YES	YES	YES	YES	YES
SP1	DVQEACAFDMYTLPK NIVEQAAVR	P49206	40S ribosomal protein S26-1 Arabidopsis thaliana (Mouse-ear cress)	po11_olive_022059	YES	NO	YES	NO	NO
SP1	GGETSTNSIASIFAWTR TIEAEAAHGTVTR LIDDMVAYALK SFAEASMNTAYQK	P50218	Isocitrate dehydrogenase [NADP] Nicotiana tabacum (Common tobacco)	po11_olive_007231	YES	YES	YES	YES	YES
SP1	SVDEYDYLPFFYSR GQVEEEKGGIK TSVPDVYAVGDVATFPLK AYLFPEGTAR LSDFGVQGADAK AIFASEQGK	Q43497	Monodehydroascorbate reductase Solanum lycopersicum (Tomato) (Lycopersicon esculentum)	po11_olive_002395	YES	NO	YES	YES	YES
SP1	LIDFSPGEK FLVTYSSHEPSNPR	P56821	Eukaryotic translation initiation factor 3 subunit B Nicotiana tabacum (Common tobacco)	po11_olive_016648	NO	NO	NO	NO	NO
SP1	SLIDHSVVESFGAK YDYYTLGTYDTEKDR QLLQWPVEELETLR TAFRDPTTAWLGK DLINWER YIPDKDMVDGWK LEPAIFPSKPFDK GISLLYK	P26792	Beta-fructofuranosidase, insoluble isoenzyme 1 Daucus carota (Wild carrot)	po11_olive_001283	YES	NO	YES	YES	YES
SP1	TYGFLTPDLWR ATFDCLLK	Q9SCM3	40S ribosomal protein S2-4 Arabidopsis thaliana (Mouse-ear cress)	po11_olive_022096	YES	YES	YES	NO	NO
SP1	LADLEAAPAAVAR LFSIDWYR	P29194	Phosphoenolpyruvate carboxylase 2 Sorghum bicolor (Sorghum) (Sorghum vulgare)	po11_olive_015218	NO	NO	YES	YES	NO
SP1	ILLESAIR IIDWENSSPK IDKLPYSIR	Q9SIB9	Aconitate hydratase 2, mitochondrial Arabidopsis thaliana (Mouse-ear cress)	po11_olive_026780	YES	YES	YES	NO	NO
SP1	EIVDADKLVEAIK LSDFGVQGADAK GISLIPNTEVVR	Q43497	Monodehydroascorbate reductase Solanum lycopersicum (Tomato) (Lycopersicon esculentum)	po11_olive_011377	NO	NO	YES	YES	YES
SP1	QYLGQQLYFSVLSPER LVNSAGTADGK NYNLLDAISR NTIQVYPK DYYFVVSTR LAEYFGVAGK NFVEIIFENHEK	P29162	L-ascorbate oxidase homolog Nicotiana tabacum (Common tobacco)	po11_olive_001459	YES	NO	YES	YES	YES
SP1	LVGEYGLR NLLTLDEKDPR IFEGEALLR	Q9FLF0	40S ribosomal protein S9-2 Arabidopsis thaliana (Mouse-ear cress)	po11_olive_012367	NO	NO	YES	YES	YES
SP1	SLALGTLEALGGNPTGR	Q6NLP7	GDSL esterase/lipase At3g62280 Arabidopsis thaliana (Mouse-ear cress)	po11_olive_014390	NO	NO	YES	YES	YES
SP1	LVGVSEETTTGVKR LVGVSEETTTGVK DSAAVFAWK VAVVCGYGDVGK GETLQEYWWCTER SKFDNLYGCR ITIKPQTDR	P35007	Adenosylhomocysteinase Catharanthus roseus (Madagascar periwinkle) (Vinca rosea)	po11_olive_001589	YES	YES	YES	YES	YES
SP1	LVGVSEETTTGVKR LVGVSEETTTGVK DSAAVFAWK VAVVAGYGDVGK GETLQEYWWCTER SKFDNLYGCR ITIKPQTDR	P35007	Adenosylhomocysteinase Catharanthus roseus (Madagascar periwinkle) (Vinca rosea)	po11_olive_001349	YES	YES	YES	YES	YES
SP1	FGVTEFVNPK SEESNMCSLLR GVMINDGQTR	P14673	Alcohol dehydrogenase 1 Solanum tuberosum (Potato)	po11_olive_014395	NO	YES	YES	NO	NO
SP1	SIFDFQSIQK LYVEQYEKDSSK SDVSNVVNADEFEYKDPVDGSISK YDYENVDTGGAK GATLVVSGDGR FFEVPTGWK	Q9M4G4	Phosphoglucomutase, cytoplasmic Solanum tuberosum (Potato)	po11_olive_001027	NO	NO	YES	YES	YES
SP1	GTFLLNQLTLAGPCK GTAANPVAVSLVCSK TGDDCISIGDGMK NFHVNVIGCK	Q05967	Polygalacturonase Nicotiana tabacum (Common tobacco)	po11_olive_003951	YES	NO	YES	NO	NO
SP1	LLEGDPLKIDQSALTGESLPVTK LSQQGAITKR IDQSALTGESLPVTK LQIFGQNKLEEK EGLTSSEADKR LLEGDPLK	Q03194	Plasma membrane ATPase 4 Nicotiana plumbaginifolia (Leadwort-leaved tobacco) (Tex-Mex tobacco)	po11_olive_003763	YES	YES	YES	YES	YES
SP1	VSEQFTAMFR INVYYNEASGGR LAVNLIPFPR NSSYFVEWIPNNVK EVDEQMINVQNK	Q6VAF7	Tubulin beta-5 chain Gossypium hirsutum (Upland cotton) (Gossypium mexicanum)	po11_olive_002043	YES	YES	YES	YES	YES
SP1	VICDHLGLGVK YVDAVLTIPK EGADFVR LGQIDPYFVK GYPFSLR	Q9SC19	Alpha-1,4-glucan-protein synthase [UDP-forming] 1 Solanum tuberosum (Potato)	po11_olive_004251	YES	NO	YES	YES	YES
SP1	ASGAIGGLQVHSR LAEYFEASDK AAEPLFTMESGK DQIGSFYYFPTTGLHK KLLDSGR NYNLLDAVSR	P29162	L-ascorbate oxidase homolog Nicotiana tabacum (Common tobacco)	po11_olive_000239	YES	YES	YES	YES	YES
SP1	GSTDSILDDLER	W9RAQ1	T-complex protein 1 subunit theta Morus notabilis.	po11_olive_010670	NO	NO	YES	YES	NO
SP1	DDLFNINAGIVR	Q42972	Malate dehydrogenase, glyoxysomal Oryza sativa subsp. japonica (Rice)	po11_olive_010806	NO	YES	YES	NO	NO
SP1	YVGVVDVVNQK EAGYTEPDPR	P49080	Bifunctional aspartokinase/homoserine dehydrogenase 2, chloroplastic Zea mays (Maize)	po11_olive_018455	NO	NO	NO	YES	YES
SP1	NDGGAMVPIR GIGFTSADVGLDADKCK FVIGGPHGDAGLTGR	P50301	S-adenosylmethionine synthase 1 Actinidia chinensis (Kiwi) (Yangtao)	po11_olive_002557	YES	YES	YES	YES	YES
SP1	LPDIGEPVER TDDNVLLFK LWATAPDGTQIPISIVYR	A0A022R1Q6	Uncharacterized protein Erythranthe guttata (Yellow monkey flower) (Mimulus guttatus)	po11_olive_005859	NO	NO	YES	YES	YES
SP1	MPISSDLNNPR SYGLPVITTR AGAEMLVMAYGR TGWIGGLLGK TNVAGTLTLADACR GQPLPIHGDGSNVR	Q9SYM5	Probable rhamnose biosynthetic enzyme 1 Arabidopsis thaliana (Mouse-ear cress)	po11_olive_000501	YES	NO	YES	YES	YES
SP1	QYSDPELQQDLK NTISQIKR GIDVVLNDESKR YLGEMR	Q9S7C0-2	2 of Heat shock 70 kDa protein 14 OS=Arabidopsis thaliana GN=HSP70-14	po11_olive_004885	NO	NO	YES	YES	YES
SP1	ADDATQFLEVIR	Q0WNJ6	Clathrin heavy chain 1 Arabidopsis thaliana (Mouse-ear cress)	po11_olive_012740	NO	NO	NO	YES	YES
SP1	ESSDWEGLSDAR	Q949P2	Probable cytosolic oligopeptidase A Arabidopsis thaliana (Mouse-ear cress)	po11_olive_012720	NO	NO	NO	YES	NO
SP1	KTDSEDTGYYFVNCR LKSDGSGDFK IVNSAPRPDGK	B2VPR8	Pectinesterase 2 Olea europaea (Common olive)	po11_olive_001877	YES	YES	YES	YES	NO
SP1	TAVVEGLAQR	Q6F2Y7	Chaperone protein ClpB1 Oryza sativa subsp. japonica (Rice)	po11_olive_010240	NO	NO	NO	YES	YES
SP1	HVESLATLPSGAGR	B9DGD6	Acetyl-coenzyme A synthetase, chloroplastic/glyoxysomal Arabidopsis thaliana (Mouse-ear cress)	po11_olive_020272	NO	YES	YES	YES	YES
SP1	GETEEDVTGIYVK TGDDCISIGDGMK NFHVNVIGCK	Q05967	Polygalacturonase Nicotiana tabacum (Common tobacco)	po11_olive_003197	YES	NO	YES	NO	NO
SP1	SQFVQVFNNSPDETAYFR IIALVGGPCTEGPGSIVSK LVVCDQHGSQAR	A0A022RGQ8	Uncharacterized protein Erythranthe guttata (Yellow monkey flower) (Mimulus guttatus)	po11_olive_001753	YES	YES	YES	YES	YES
SP1	AVFNEENDIGTYTIK ILIIGGTGYIGK	E1U332	Isoflavone reductase-like protein Olea europaea (Common olive)	po11_olive_004891	YES	NO	YES	YES	YES
SP1	ADIGIAVADATDAAR LSQQGAITKR IDQSALTGESLPVTK ADGFAGVFPEHK MITGDQLAIGK GLDIETIQQHYTV YEIVKK	Q9M2A0	ATPase 8, plasma membrane-type Arabidopsis thaliana (Mouse-ear cress)	po11_olive_000097	YES	YES	YES	YES	YES
SP1	TYLNLPSEIVPATLK	Q9LTF2	40S ribosomal protein S10-3 Arabidopsis thaliana (Mouse-ear cress)	po11_olive_011993	YES	NO	YES	YES	YES
SP1	LPANLVQAQR ICSYAQGMNLIR SGGFGDILTDQVVDKGK	Q94KU1	6-phosphogluconate dehydrogenase, decarboxylating 1 Spinacia oleracea (Spinach)	po11_olive_001401	YES	NO	YES	NO	NO
SP1	GLDVIQQAQSGTGK VLITTDLLAR ALGDYLGVK	P41379	Eukaryotic initiation factor 4A-2 Nicotiana plumbaginifolia (Leadwort-leaved tobacco) (Tex-Mex tobacco)	po11_olive_002889	YES	NO	YES	YES	YES
SP1	NISFTVWDVGGQDK	P51823	ADP-ribosylation factor 2 Oryza sativa subsp. japonica (Rice)	po11_olive_010961	NO	NO	YES	NO	NO
SP1	GILAADESTGTIGK GILAADESTGTIGKR VAPEVIAEHTVR	O65735	Fructose-bisphosphate aldolase, cytoplasmic isozyme Cicer arietinum (Chickpea) (Garbanzo)	po11_olive_002999	YES	NO	YES	YES	YES
SP1	AGLNIVEQSLWR MATIEDTAELLEK MSLEEALSLAR	Q8GVE8	Phosphoenolpyruvate carboxylase 4 Arabidopsis thaliana (Mouse-ear cress)	po11_olive_002799	YES	NO	YES	YES	YES
SP1	TIGTEAAHER AVGILQDNYPELVAR	Q94C59	Patellin-4 Arabidopsis thaliana (Mouse-ear cress)	po11_olive_003475	YES	NO	YES	YES	NO
SP1	LPEFLDVAAK	B9FDR3	Transportin-1 Oryza sativa subsp. japonica (Rice)	po11_olive_021712	NO	YES	YES	NO	NO
SP1	AEGLYSMLVER	Q6U740	Allergen Fra e 1 Fraxinus excelsior (European ash)	po11_olive_008573	NO	NO	YES	NO	NO
SP1	GAQANVSYGPR	Q9SR44	Lysine histidine transporter-like 2 Arabidopsis thaliana (Mouse-ear cress)	po11_olive_027960	NO	NO	YES	YES	YES
SP1	IDDLQWSPDGQR FITVGSDKK	A0A022RJP1	Uncharacterized protein Erythranthe guttata (Yellow monkey flower) (Mimulus guttatus)	po11_olive_006453	YES	YES	YES	YES	YES
SP1	QGGLYVLDNLR	Q710T7	Gag-pol polyprotein Populus deltoides (Eastern poplar) (Eastern cottonwood)	po11_olive_023183	YES	YES	YES	YES	YES
SP1	VQNTNVDGK	P34788	40S ribosomal protein S18 Arabidopsis thaliana (Mouse-ear cress)	po11_olive_017355	YES	NO	YES	YES	YES
SP1	AALNLAYQR	A0A022QUR3	Uncharacterized protein Erythranthe guttata (Yellow monkey flower) (Mimulus guttatus)	po11_olive_024808	YES	NO	YES	YES	YES
SP1	ALEYDDFDKFDR LVDLALASGK LDQLQLLLK	Q42908	2,3-bisphosphoglycerate-independent phosphoglycerate mutase Mesembryanthemum crystallinum (Common ice plant) (Cryophytum crystallinum)	po11_olive_001215	YES	YES	YES	YES	YES
SP1	NEEEAQEEASR	P93736	Valine--tRNA ligase Arabidopsis thaliana (Mouse-ear cress)	po11_olive_019359	NO	YES	YES	YES	YES
SP1	ATSSIYPLQNVYIR	P33444	40S ribosomal protein S3a Catharanthus roseus (Madagascar periwinkle) (Vinca rosea)	po11_olive_009463	NO	NO	YES	YES	YES
SP1	ENVSSEALEAAR	P93847	60S ribosomal protein L10 Solanum melongena (Eggplant) (Aubergine)	po11_olive_005481	YES	YES	YES	YES	YES
SP1	GAYTYVSELWK	O82528	60S ribosomal protein L15 Petunia hybrida (Petunia)	po11_olive_010779	YES	NO	YES	YES	YES
SP1	YLEDVLAHK	P51413	60S ribosomal protein L17-2 Arabidopsis thaliana (Mouse-ear cress)	po11_olive_011519	YES	YES	YES	YES	YES
SP1	VGCDVGSTKK DIIAMSFAPR ISSGSIPGVTVEK VGCDVGSTK	Q9C884	Probable methyltransferase PMT18 Arabidopsis thaliana (Mouse-ear cress)	po11_olive_000575	YES	YES	YES	YES	YES
SP1	DAAANNLKR LAAGEWFTAR LLRDNEAEVR	Q38950	Serine/threonine-protein phosphatase 2A 65 kDa regulatory subunit A beta isoform Arabidopsis thaliana (Mouse-ear cress)	po11_olive_000869	YES	YES	YES	YES	YES
SP1	LVVGDVFR	A0A022R3Y6	Uncharacterized protein Erythranthe guttata (Yellow monkey flower) (Mimulus guttatus)	po11_olive_023936	YES	NO	YES	YES	YES
SP1	APATIQFR	Q9SCU8	Beta-galactosidase 14 Arabidopsis thaliana (Mouse-ear cress)	po11_olive_024320	YES	NO	YES	YES	YES
SP1	SAVSYALNR	Q9M0Y8	Vesicle-fusing ATPase Arabidopsis thaliana (Mouse-ear cress)	po11_olive_020391	YES	NO	YES	YES	YES
SP1	IXPKIR	Q7Y223	Mannan endo-1,4-beta-mannosidase 2 Arabidopsis thaliana (Mouse-ear cress)	po11_olive_020888	NO	YES	YES	YES	YES
SP1	YDIPIVIR	Q9SA18	Bifunctional aspartokinase/homoserine dehydrogenase 1, chloroplastic Arabidopsis thaliana (Mouse-ear cress)	po11_olive_021365	NO	NO	YES	NO	NO
SP1	GTPNVDEEYSDLLEASEAAK	Q9LT15	Sugar transport protein 10 Arabidopsis thaliana (Mouse-ear cress)	po11_olive_000707	YES	NO	YES	YES	NO
SP1	RVVVDAR	Q9FKC0	60S ribosomal protein L13a-4 Arabidopsis thaliana (Mouse-ear cress)	po11_olive_014147	YES	YES	YES	YES	YES
SP1	SNLLSAGAEGPDPR	Q8L838	Conserved oligomeric Golgi complex subunit 4 Arabidopsis thaliana (Mouse-ear cress)	po11_olive_003545	YES	YES	YES	YES	YES
SP1	VEAFDAGHNELR	Q9LJ64	Pollen-specific leucine-rich repeat extensin-like protein 1 Arabidopsis thaliana (Mouse-ear cress)	po11_olive_004145	YES	YES	YES	YES	NO
SP1	LFSIDWYR SIVFKEPR FVEYFR	P27154	Phosphoenolpyruvate carboxylase Nicotiana tabacum (Common tobacco)	po11_olive_000333	NO	NO	YES	YES	YES
SP1	TFLMPIFEK	P54873-2	2 of Hydroxymethylglutaryl-CoA synthase OS=Arabidopsis thaliana GN=HMGS	po11_olive_005325	YES	YES	YES	YES	YES
SP1	STSAWGLEAR	O24661	Asparagine synthetase [glutamine-hydrolyzing] Triphysaria versicolor (Yellow owl's clover)	po11_olive_003011	YES	YES	YES	YES	YES
SP1	VLHELDNQPAR	Q07346	Glutamate decarboxylase Petunia hybrida (Petunia)	po11_olive_001893	YES	YES	YES	YES	YES
SP1	LSEEEIGGLR	Q39016	Calcium-dependent protein kinase 11 Arabidopsis thaliana (Mouse-ear cress)	po11_olive_003193	YES	YES	YES	YES	YES
SP1	VMDLLDANLDAK	A0A022QWX6	Uncharacterized protein Erythranthe guttata (Yellow monkey flower) (Mimulus guttatus)	po11_olive_001647	YES	NO	YES	YES	YES
SP1	YVVELAR	Q8RY24	Probable sucrose-phosphate synthase 3 Arabidopsis thaliana (Mouse-ear cress)	po11_olive_004561	NO	NO	YES	YES	YES
SP1	IVAVGTDAK	O49954	Glycine dehydrogenase (decarboxylating), mitochondrial Solanum tuberosum (Potato)	po11_olive_000083	YES	YES	YES	YES	YES
SP1	WXHLR	P46607	Homeobox-leucine zipper protein GLABRA 2 Arabidopsis thaliana (Mouse-ear cress)	po11_olive_000581	YES	YES	YES	YES	NO
SP2	LVLEVAQHLGENVVR VLNTGSPITVPVGR TVLIMELINNVAK IMNVIGEPIDEK CIAMDGTEGLVR EAPAFVEQATEQQILVTGIK IGLFGGAGVGK AHGGFSVFAGVGER TVLIMELINNVAK TDHYLPIHR	P19023	ATP synthase subunit beta, mitochondrial Zea mays (Maize)	po11_olive_022205	NO	NO	YES	YES	YES
SP2	WNGDANDKGIQTSEDYR FGGDTPYSIMFGPDICGYSTK FGGDTPYSIMFGPDICGYSTK KPEDWDDEEDGEWTAPTIPNPEYK YVGVELWQVK QSGSLYSDWDLLPPK SDSTEDEATSVDDDAHDEL FYAISAEFPEFSNK SGTLFDNVLVCDDPEYAK LKYVGVELWQVK DAEKAAFDEAEK FEDGWENR HEQKLDCGGGYMK KPEDWDDKEYIPDPEDK LDCGGGYMK HEQKLDCGGGYMK APMIDNPDFKDDPDLYVYPK AAFDEAEK TLVFQFSVK WNGDANDK GPWKPK	Q40401	Calreticulin Nicotiana plumbaginifolia (Leadwort-leaved tobacco) (Tex-Mex tobacco)	po11_olive_002533	YES	YES	YES	YES	YES
SP2	FYAISAEFPEFSNKDK KPEDWDDEEDGEWTAPTIPNPEYK YVGVELWQVK QSGSLYSDWDLLPPK SDSTEDEATSVDDDAHDEL FYAISAEFPEFSNK SGTLFDNVLVCDDPEYAK WSGNTNDKGIQTSEDHR DAEKAAFDEAEK FEDGWENR HEQKLDCGGGYMK KPEDWDDKEYIPDPEDK QSGSLYSDWDLLPPKK LLSGELDQKK APMIDNPDFKDDPDLYVYPNLK LDCGGGYMK HEQKLDCGGGYMK AAFDEAEK TLVFQFSVK GPWKPK	P93508	Calreticulin Ricinus communis (Castor bean)	po11_olive_002249	YES	NO	YES	YES	YES
SP2	DHSDVSNQLYANYAIGK IALTTAEYLAYECGK GYPGYMYTDLATIYER AVVQVFEGTSGIDNK FVAQGAYDTR VTLFLNLANDPTIER QIYPPINVLPSLSR TYPEEMIQTGISTIDVMNSIAR RGQVLEVDGEK KFVAQGAYDTR YTTVQFTGEVLK SAIGEGMTR GYPGYMYTDLATIYER TLDQYYSR TPVSLDMLGR IPLFSAAGLPHNEIAAQICR DFEENGSMER GQVLEVDGEK YQEIVNIR RDHSDVSNQLYANYAIGK	Q9SZN1	V-type proton ATPase subunit B2 Arabidopsis thaliana (Mouse-ear cress)	po11_olive_001331	NO	NO	YES	YES	YES
SP2	LDSQLGGSLSEASTEEDFTGK LSTASAIATGAVLGTHEDNR ELVNAPANVLTPAVLAEEAKR IASLYSDVLSAK LSGLGLKR AGQSIILR SLGEAVAAASK EIDLIEWK DVTKDENLK	Q42876	Leucine aminopeptidase 2, chloroplastic Solanum lycopersicum (Tomato) (Lycopersicon esculentum)	po11_olive_009331	YES	YES	YES	YES	YES
SP2	YYGGNEYIDQIENLTR ISATSIYFESLPYK NAVFGDSSALAPGGVR LCDLCDITVNK ANAVALGNYLMSK TGYIDYDRLEEK FSSSFDMPGFK FSSSFDMPGFK GLVNNKDIEELKADVEK ANAVALGNYLMSK ISATSIYFESLPYKVDSK IGAPAMTSR AVTLTLK KGQPEDAVYDFEDK LLKDFNK YSEGMPGNR DIEELKADVEK	O23254	Serine hydroxymethyltransferase 4 Arabidopsis thaliana (Mouse-ear cress)	po11_olive_003517	YES	YES	YES	YES	YES
SP2	AIFCSGSPFDPVEYDGK KISANIAANVAAK LLDDEFYIGLR VHDDLLLAASEALAAQVTEEYYAK DAHYLTGLLPPVVFTQELQENR ILGLGDLGCQGMGIPVGK ILGLGDLGCQGMGIPVGK HAESCMYTPVYR RPQGLYISLK HAESCMYTPVYR LLIDNVEELLPIVYTPTVGEACQK VWLVDSK ATGEEYAELLEEFMSAVK NIQVIVVTDGER GLIYPPFSNIR KVWLVDSK ISANIAANVAAK TDAPIEETRK GLAFTDKER	P51615	NADP-dependent malic enzyme Vitis vinifera (Grape)	po11_olive_001043	YES	NO	YES	YES	NO
SP2	VSCGPGHGISVGSLGK GTFLLNQLTLAGPCK SEGISVLDTVIK TGDDCISIGDGMK YGGKPNANIDQALSSAWK GTAANPVAVSLVCSK ELHIER EACAATTPSTVVVPK AAPCENVEVGDVDLAYSGNQGPISTK	Q05967	Polygalacturonase Nicotiana tabacum (Common tobacco)	po11_olive_003951	YES	NO	YES	NO	NO
SP2	MLSSETAVIAETGDSWFNCQK IQCNTTAYENYKR IYIPDGVPLKSEPNEPLR VNVLFQHIQK KIQCNTTAYENYKR	Q9M040	Pyruvate decarboxylase 4 Arabidopsis thaliana (Mouse-ear cress)	po11_olive_022313	NO	YES	YES	YES	YES
SP2	NTAESAHDKACDATNSTQAQAQQSK NTAESAHDKACDATNSTQAQAQQSKEEK ACDATNSTQAQAQQSKEEK	A0A022R1C4	Uncharacterized protein Erythranthe guttata (Yellow monkey flower) (Mimulus guttatus)	po11_olive_025892	NO	NO	YES	NO	NO
SP2	TGEVIAHVAEGDAEDINR YGLAAGVFTQNLDTANTLMR SNLKPVTLELGGK SGTEQGPQIDAEQFEK FKDLDEVIR EAFDVGPWPK SPFIVCEDADVDK SGTESGANLETGGDK TFTTLDPR SGTESGANLETGGDKLGTK EEIFGPVQSILK EKGEYSLK LAFTGSTETGK	Q8S528	Aldehyde dehydrogenase family 2 member B7, mitochondrial Arabidopsis thaliana (Mouse-ear cress)	po11_olive_002517	NO	YES	YES	YES	YES
SP2	VVGAFLESGTPEENK TSVPDVYAVGDVATFPLK LSDFGVQGADAK SVDEYDYLPFFYSR LPGFHVCVGSGGER TLASAAGETFK GQVEEEKGGIK AIFASEQGK AYLFPEGTAR VVGAFLESGTPEENKAIAK LLPEWYTEK	Q43497	Monodehydroascorbate reductase Solanum lycopersicum (Tomato) (Lycopersicon esculentum)	po11_olive_002395	YES	NO	YES	YES	YES
SP2	TPFTAGLGLDK EAAMATYDKPIHI FLSPSEVSVDTLEGGNTVVK ALGVDYR NIIIATGSDVK VGKFPFLANSR TCHAHPTMSEALK IVSSTGALALSDVPK	Q9M5K3	Dihydrolipoyl dehydrogenase 1, mitochondrial Arabidopsis thaliana (Mouse-ear cress)	po11_olive_004391	YES	YES	YES	YES	YES
SP2	ALGVDILTGTGTILGPQK GTVEVDAALIATGR KIDYHTGVFASK TAIIEGDVVGGTCVNR GFVPVDER VLINPR ALLAVSGR DGKPVIIELIDAK	F4JLP5	Dihydrolipoyl dehydrogenase 2, chloroplastic Arabidopsis thaliana (Mouse-ear cress)	po11_olive_005881	YES	NO	YES	NO	NO
SP2	QSISLGSIEASK IYGFQDTLCDDKGK VTGGGAFLGR GPGANMEKR LKSDGSGDFK KTDSEDTGYYFVNCR ISGDKASFYNVK IVNSAPRPDGK	B2VPR8	Pectinesterase 2 Olea europaea (Common olive)	po11_olive_001877	YES	YES	YES	YES	NO
SP2	ATAGDTHLGGEDFDNR IINEPTAAAIAYGLDK IINEPTAAAIAYGLDKK DAGVISGLNVMR NAVVTVPAYFNDSQR VQQLLQDFFNGK STVHDVVLVGGSTR TTPSYVAFTDSER ITITNDKGR IASKLPADDKK YTDASVQSDIK NQVAMNPVNTVFDAK VEIIANDQGNR LSKEEIEK	P27322	Heat shock cognate 70 kDa protein 2 Solanum lycopersicum (Tomato) (Lycopersicon esculentum)	po11_olive_000899	YES	YES	YES	YES	YES
SP2	VLPYGFTVAEFTDK GLVAGLLGVEAGQDAVIR TPEEILR AGLKDEGLIVPPALGAEGK	P22242	Desiccation-related protein PCC13-62 Craterostigma plantagineum (Blue gem) (Torenia plantagineum)	po11_olive_009623	NO	NO	NO	YES	YES
SP2	SEEGGNSVSTIVLR GSTDSILDDLER	W9RAQ1	T-complex protein 1 subunit theta Morus notabilis.	po11_olive_010670	NO	NO	YES	YES	NO
SP2	ITGELQSIAER NIANMVPAYDK GLMSTPDDGTTASEFIEDWVK YSGAGAAIEYAVLHLK FGDQCTK	P27141	Carbonic anhydrase, chloroplastic Nicotiana tabacum (Common tobacco)	po11_olive_003895	YES	YES	YES	YES	YES
SP2	LQIWDTAGQER	Q9LZD4-2	2 of Ras-related protein RABE1d OS=Arabidopsis thaliana GN=RABE1D	po11_olive_027248	NO	NO	NO	NO	NO
SP2	AEYDESGPSIVHR SYELPDGQVITIGAER VAPEEHPVLLTEAPLNPK DAYVGDEAQSKR GYSFTTSAER DAYVGDEAQSK EITALAPSSMK AEYDESGPSIVHRK	P30171	Actin-97 Solanum tuberosum (Potato)	po11_olive_003339	YES	YES	YES	YES	YES
SP2	QTLDLGNTGLLPLEIR LYVTNSLFSTWDR FLVLPSLVSGR TMISTSWGAPAAFTK IYAVDTQKDPK GGPQMIQLSLDGKR GTGTEKPDYLATVDVDPDSPTYSK	Q93WN0	Selenium-binding protein 2 Arabidopsis thaliana (Mouse-ear cress)	po11_olive_001879	YES	NO	YES	YES	YES
SP2	IFVEELGADESSLLNCVPK SIFDFQSIQK LSGTGSEGATIR YLENFVQSTFNALGADK YDYENVDTGGAK SMPTSAALDVVAK FFEVPTGWK GATLVVSGDGR SMPTSAALDVVAK YLFEDGSR LYVEQYER	Q9M4G4	Phosphoglucomutase, cytoplasmic Solanum tuberosum (Potato)	po11_olive_000959	NO	NO	YES	YES	YES
SP2	ALIESTSSEISLQDETGVR TVDVGAPQLSMHSIR AFYEEFSHLDAK	B9RAJ0	Probable aspartyl aminopeptidase Ricinus communis (Castor bean)	po11_olive_011003	YES	NO	YES	YES	NO
SP2	FLANVDPIDVAR TFTTAETMLNAR SGAXVGATGK NVVPDVWQVLDK AHVEDIEK	Q9FXM5	Glucose-6-phosphate isomerase, cytosolic Arabidopsis halleri subsp. gemmifera (Arabis gemmifera)	po11_olive_008937	NO	YES	YES	YES	NO
SP2	IGGIGTVPVGR GYVASDSKNDPAK STNLDWYK	Q41803	Elongation factor 1-alpha Zea mays (Maize)	po11_olive_023606	NO	YES	NO	YES	YES
SP2	TGDDCISIGDGMK GETEEDVTGIYVK FTVSAPGDSVNTDGIHIAK	Q05967	Polygalacturonase Nicotiana tabacum (Common tobacco)	po11_olive_009655	YES	YES	YES	NO	NO
SP2	GIGFTSPDVGLDADNCK VLVNIEQQSPDIAQGVHGHLTK ANVNYEK	Q96553	S-adenosylmethionine synthase 3 Catharanthus roseus (Madagascar periwinkle) (Vinca rosea)	po11_olive_012125	YES	YES	YES	YES	YES
SP2	LGPNYLQLPVNAPK HMEGSGVNTYTLINK TWPEDILPLQPVGR DEEVNYFPSR ENNFKQPGER SHIQENWR WVEALSDPR SIWISYWSQADK	P49317	Catalase isozyme 3 Nicotiana plumbaginifolia (Leadwort-leaved tobacco) (Tex-Mex tobacco)	po11_olive_002515	YES	NO	YES	NO	NO
SP2	NYELPDGQVITIGAER VAPEEHPVLLTEAPLNPK GEYDESGPSIVHR DAYVGDEAQSKR DAYVGDEAQSK EITALAPSSMK	P53492	Actin-7 Arabidopsis thaliana (Mouse-ear cress)	po11_olive_003283	YES	YES	YES	YES	YES
SP2	ELGPSSASYVHCDVTK GNIITTASTCSK VNCVSPHVVPTR HGVVGLTK	F1SWA0	Zerumbone synthase Zingiber zerumbet (Shampoo ginger) (Amomum zerumbet)	po11_olive_006405	YES	YES	YES	YES	YES
SP2	WLAEDKFEER YKPIIDNAIEENLK TIVSNSESFSIPDIPHK GVTVSLITTPLNAAR SQLPESMGEK SGGFVEGDQVK IQMISLK	Q9ZQ94	UDP-glycosyltransferase 73C5 Arabidopsis thaliana (Mouse-ear cress)	po11_olive_003085	YES	YES	YES	YES	YES
SP2	YYGGNEYIDMAEILCQK ALETFQLDPAK LIVAGASAYAR SATLFRPK	Q9SZJ5	Serine hydroxymethyltransferase 1, mitochondrial Arabidopsis thaliana (Mouse-ear cress)	po11_olive_011089	YES	YES	YES	YES	YES
SP2	LLILTDPR	O80377	40S ribosomal protein SA Daucus carota (Wild carrot)	po11_olive_002412	NO	NO	NO	YES	YES
SP2	ITGSGGVAYLGR VSDSEDTGYSILHSK LKSDGSGDFK ISGDKASFYNVK IVNSAPRPDGK	D8VPP5	Pectinesterase 1 Olea europaea (Common olive)	po11_olive_005093	YES	YES	YES	YES	YES
SP2	GGETSTNSIASIFAWTR TIEAEAAHGTVTR LIDDMVAYALK ATDTVIKGPGK	P50218	Isocitrate dehydrogenase [NADP] Nicotiana tabacum (Common tobacco)	po11_olive_007231	YES	YES	YES	YES	YES
SP2	FLGNSVDVYPVGR YEVDGYVYNADEEPK DGVVLDLVPPPTK LNSFDTAPK VNNLIFGR KLLASDSR	Q93Y40	Oxysterol-binding protein-related protein 3C Arabidopsis thaliana (Mouse-ear cress)	po11_olive_003241	NO	YES	YES	YES	NO
SP2	ELSSDSSQHVR DAAANNLKR LAAGEWFTAR ESDLVDYFIPLVK VLQSIIPIVDQSVVEK TIRPSLVELAEDPDVDVR AISLLAPVMGSEITCLK	Q38950	Serine/threonine-protein phosphatase 2A 65 kDa regulatory subunit A beta isoform Arabidopsis thaliana (Mouse-ear cress)	po11_olive_000869	YES	YES	YES	YES	YES
SP2	KGVFTSASSTCGR SPVGNSPSNNVVYFPFLK IAEDSVDYATGGQWALLQR VTVYAPSTK QFSYEFFPK SIVLDYVHNTIIK YPTDLSLEAFSPPYK	K4BWM7	Uncharacterized protein Solanum lycopersicum (Tomato) (Lycopersicon esculentum)	po11_olive_000979	YES	YES	YES	YES	YES
SP2	LSAVYGGTYMLNKPECK FAGGSPYIYPLYGLGELPQAFAR THEGMDLTR YLDEPALDTVKR VLHMDR	O24653	Guanosine nucleotide diphosphate dissociation inhibitor 2 Arabidopsis thaliana (Mouse-ear cress)	po11_olive_002089	YES	YES	YES	YES	YES
SP2	NVILLACDAFGVLPPVSK EVDYSDKSVTENTR TTLSTDHNR FGTVVENVVFDEHTR DGDVALFFGLSGTGK IPCVGPHPK VYVNDQFLNWDPEHR	Q9T074	Phosphoenolpyruvate carboxykinase [ATP] Arabidopsis thaliana (Mouse-ear cress)	po11_olive_000693	YES	YES	YES	YES	YES
SP2	ILGLGDLGCQGMGIPVGK ILGLGDLGCQGMGIPVGK QTGAPLEETR IQVIVVTDGER ISAQIAAR GLIYPPFSNIR LLIDNVEELLPVVYTPTVGEACQK LPQPENLVR	P36444	NADP-dependent malic enzyme, chloroplastic Flaveria pringlei.	po11_olive_000639	YES	YES	YES	YES	YES
SP2	GSSVGDAGGAADR YTQGFSGADITEICQR	Q96372	Cell division cycle protein 48 homolog Capsicum annuum (Bell pepper)	po11_olive_018089	YES	YES	YES	YES	YES
SP2	GIGFTSADVGLDADKCK FVIGGPHGDAGLTGR VLVNIEQQSPDIAQGVHGHLTK	P50301	S-adenosylmethionine synthase 1 Actinidia chinensis (Kiwi) (Yangtao)	po11_olive_002557	YES	YES	YES	YES	YES
SP2	LSDFGVQGADAK EIVDADKLVEAIK LLPEWYTEK	Q43497	Monodehydroascorbate reductase Solanum lycopersicum (Tomato) (Lycopersicon esculentum)	po11_olive_011377	NO	NO	YES	YES	YES
SP2	LGEAGLDLLR GGVIDEDALVR LVQHENVTVTPHLGASTK NKYVGVSLVGK	O04130	D-3-phosphoglycerate dehydrogenase 2, chloroplastic Arabidopsis thaliana (Mouse-ear cress)	po11_olive_004967	YES	NO	YES	YES	YES
SP2	IINEPTAAAIAYGLDK IINEPTAAAIAYGLDKK NQIDEIVLVGGSTR VEIESLFDGVDFSEPLTR DAGVIAGLNVAR ITPSWVAFTDSER EAEEFAEEDKKVK	Q03685	Luminal-binding protein 5 Nicotiana tabacum (Common tobacco)	po11_olive_000513	YES	YES	YES	YES	YES
SP2	YLFAGVVDGR FALESFWDGK GVTAFGFDLVR AVNEYKEAK AGITVIQIDEAALR ALTGQKDEAFFSANAAAQASR IPSTEEIADR KVSEEEYVK	Q42699	5-methyltetrahydropteroyltriglutamate--homocysteine methyltransferase Catharanthus roseus (Madagascar periwinkle) (Vinca rosea)	po11_olive_000279	NO	YES	YES	YES	YES
SP2	MSAEISEYSK MVLAASGVEHDELLK	P29677	Mitochondrial-processing peptidase subunit alpha Solanum tuberosum (Potato)	po11_olive_018661	NO	NO	YES	YES	YES
SP2	GILGYTEDDVVSTDFVGDSR AASFNIIPSSTGAAK	P25861	Glyceraldehyde-3-phosphate dehydrogenase, cytosolic Antirrhinum majus (Garden snapdragon)	po11_olive_008377	NO	YES	YES	YES	YES
SP2	LAVNLIPFPR YLTASAMFR EVDEQMINVQNK NSSYFVEWIPNNVK IREEYPDR	Q43697	Tubulin beta-5 chain Zea mays (Maize)	po11_olive_001959	YES	YES	YES	YES	YES
SP2	AVFNEENDIGTYTIK ILIIGGTGYIGK FIVEASAK	E1U332	Isoflavone reductase-like protein Olea europaea (Common olive)	po11_olive_004891	YES	NO	YES	YES	YES
SP2	IEAQQVVVEK	Q67ZM4	Actin-depolymerizing factor 7 Arabidopsis thaliana (Mouse-ear cress)	po11_olive_014129	YES	NO	NO	YES	YES
SP2	YYCTVIDAPGHR IGGIGTVPVGR STTTGHLIYK STNLDWYK	O64937	Elongation factor 1-alpha Oryza sativa subsp. japonica (Rice)	po11_olive_004787	YES	NO	YES	YES	YES
SP2	LSSEVGWNHYDTIR RGAAALAR	Q9FKC0	60S ribosomal protein L13a-4 Arabidopsis thaliana (Mouse-ear cress)	po11_olive_014147	YES	YES	YES	YES	YES
SP2	DQIGSYFYYPSTSIHR QYLGQQLYFSVLSPER LVNSAGTADGK NYNLLDAISR	P29162	L-ascorbate oxidase homolog Nicotiana tabacum (Common tobacco)	po11_olive_001459	YES	NO	YES	YES	YES
SP2	TSDSLEDAQLR LPTNLGWR EAAGLPLDCNDDVVSVPKR TLEDVEELFGTFFR	Q8VZ80	Polyol transporter 5 Arabidopsis thaliana (Mouse-ear cress)	po11_olive_000691	YES	YES	YES	YES	NO
SP2	SGACAAFLSNYDPTYSTK QCEPALVSSYPTVTWPGK SKSGACAAFLSNYDPTYSTK NQEVHVFR VAMQGFVQK STPQMWPDLIKK STPQMWPDLIK YNFEGR	P48981	Beta-galactosidase Malus domestica (Apple) (Pyrus malus)	po11_olive_000353	YES	YES	YES	YES	NO
SP2	FVTSPDFPLIDR	Q94JQ3	Serine hydroxymethyltransferase 3, chloroplastic Arabidopsis thaliana (Mouse-ear cress)	po11_olive_015344	NO	NO	NO	NO	NO
SP2	GILAADESTGTIGKR VAPEVIAEHTVR CADVTER	O65735	Fructose-bisphosphate aldolase, cytoplasmic isozyme Cicer arietinum (Chickpea) (Garbanzo)	po11_olive_002999	YES	NO	YES	YES	YES
SP2	ADQSSSFNTVPCSSEMCK CPSPGTPCAYEYR FEHLR QLLDRDIIR	A5BLS9	Putative uncharacterized protein Vitis vinifera (Grape)	po11_olive_001875	YES	YES	YES	NO	NO
SP2	VAIGQVLLSVR MLSCAGADR	P93847	60S ribosomal protein L10 Solanum melongena (Eggplant) (Aubergine)	po11_olive_005481	YES	YES	YES	YES	YES
SP2	VIENAEGAR IAGLDVQR	Q01899	Heat shock 70 kDa protein, mitochondrial Phaseolus vulgaris (Kidney bean) (French bean)	po11_olive_021773	NO	NO	NO	YES	YES
SP2	GLDVIQQAQSGTGK MFVLDEADEMLSR ALGDYLGVK	P41379	Eukaryotic initiation factor 4A-2 Nicotiana plumbaginifolia (Leadwort-leaved tobacco) (Tex-Mex tobacco)	po11_olive_002889	YES	NO	YES	YES	YES
SP2	ETDTENTDIQK	Q43348	Acid beta-fructofuranosidase 3, vacuolar Arabidopsis thaliana (Mouse-ear cress)	po11_olive_015157	NO	NO	NO	YES	YES
SP2	YDYYTLGTYDTEKDR YDYGNFYASK SLIDHSVVESFGAK IFQDKEDK	P26792	Beta-fructofuranosidase, insoluble isoenzyme 1 Daucus carota (Wild carrot)	po11_olive_001283	YES	NO	YES	YES	YES
SP2	NISFTVWDVGGQDK	P51823	ADP-ribosylation factor 2 Oryza sativa subsp. japonica (Rice)	po11_olive_010961	NO	NO	YES	NO	NO
SP2	FADLTNEEYR SGLCGIAIEPSYPTK	P25776	Oryzain alpha chain Oryza sativa subsp. japonica (Rice)	po11_olive_005373	YES	YES	YES	YES	YES
SP2	GTPNVDEEYSDLLEASEAAK NDSGNVNQYCK	Q9LT15	Sugar transport protein 10 Arabidopsis thaliana (Mouse-ear cress)	po11_olive_000707	YES	NO	YES	YES	NO
SP2	VQNTNVDGK	P34788	40S ribosomal protein S18 Arabidopsis thaliana (Mouse-ear cress)	po11_olive_017355	YES	NO	YES	YES	YES
SP2	YIFTIDDDCFVAK ASCISFK	Q9SC19	Alpha-1,4-glucan-protein synthase [UDP-forming] 1 Solanum tuberosum (Potato)	po11_olive_004251	YES	NO	YES	YES	YES
SP2	VENIEENVQSYFSK GQTQASPDVR	A0A022R0X2	Uncharacterized protein Erythranthe guttata (Yellow monkey flower) (Mimulus guttatus)	po11_olive_003641	NO	YES	YES	YES	YES
SP2	LINVAVPGTIDER YLPLDPATNVLFDLAK	Q9FKI0	Fimbrin-5 Arabidopsis thaliana (Mouse-ear cress)	po11_olive_002251	YES	YES	YES	YES	YES
SP2	SVLELGAGIGR SAGTPSAEFAEYIK	Q9FR44	Phosphoethanolamine N-methyltransferase 1 Arabidopsis thaliana (Mouse-ear cress)	po11_olive_002125	YES	NO	YES	YES	YES
SP2	TLSGPVNDPAKLPK	P32289	Glutamine synthetase nodule isozyme Vigna aconitifolia (Moth bean) (Phaseolus aconitifolius)	po11_olive_003959	YES	NO	YES	YES	NO
SP2	LLYELDISNNR AVQDLFVDDKNNCFPGK	Q9LJ64	Pollen-specific leucine-rich repeat extensin-like protein 1 Arabidopsis thaliana (Mouse-ear cress)	po11_olive_000825	YES	YES	YES	YES	NO
SP2	VSTHAVVYAR QTIVADASCALSR	O65202	Peroxisomal acyl-coenzyme A oxidase 1 Arabidopsis thaliana (Mouse-ear cress)	po11_olive_001803	YES	YES	YES	YES	YES
SP2	GWNLNLGELAR	Q9FFR3	6-phosphogluconate dehydrogenase, decarboxylating 2, chloroplastic Arabidopsis thaliana (Mouse-ear cress)	po11_olive_004127	YES	NO	YES	YES	YES
SP2	SQFVQVFNNSPDETAYFR LVVCDQHGSQAR	A0A022RGQ8	Uncharacterized protein Erythranthe guttata (Yellow monkey flower) (Mimulus guttatus)	po11_olive_000297	YES	YES	YES	YES	YES
SP2	TGWIGGLLGK GQPLPIHGDGSNVR	Q9SYM5	Probable rhamnose biosynthetic enzyme 1 Arabidopsis thaliana (Mouse-ear cress)	po11_olive_000501	YES	NO	YES	YES	YES
SP2	VVIDCATADPDGR	Q2QNG7	ATP-citrate synthase alpha chain protein 3 Oryza sativa subsp. japonica (Rice)	po11_olive_002191	YES	NO	YES	YES	YES
SP2	EIYDQYGEDALK	Q04960	DnaJ protein homolog Cucumis sativus (Cucumber)	po11_olive_002451	YES	NO	YES	YES	YES
SP2	LGWLIR	Q8GYH8	Probable sulfate transporter 4.2 Arabidopsis thaliana (Mouse-ear cress)	po11_olive_008451	YES	YES	YES	YES	NO
SP2	IIHATER	Q5IH13	Sucrose-phosphatase 2 Nicotiana tabacum (Common tobacco)	po11_olive_008337	YES	YES	YES	YES	YES
SP2	TLLLSDLLSR	Q40554	Eukaryotic translation initiation factor 3 subunit A Nicotiana tabacum (Common tobacco)	po11_olive_000451	YES	YES	YES	YES	YES
SP2	LGDIIPADAR	Q9M2A0	ATPase 8, plasma membrane-type Arabidopsis thaliana (Mouse-ear cress)	po11_olive_000027_split_1	YES	YES	YES	YES	YES
SP2	LXGLLR	Q8RY46	ABC transporter B family member 26, chloroplastic Arabidopsis thaliana (Mouse-ear cress)	po11_olive_001179	YES	YES	YES	YES	YES
SP3	YIFTIDDDCFVAKDPSGK KYIFTIDDDCFVAK DPSGKEINALSQHIK TIKVPDGFDYELYNR VPDGFDYELYNR VPDGFDYELYNRNDINK GTLFPMCGMNLAFDR NLLCPSTPNFFNTLYDPFR LADAMITWIEAWDELNPATDSGKK EKLGQIDPYFVK DELDIVIPTIR YIFTIDDDCFVAK EGVPTAVSHGLWMNIPDYDAPTQLVKPLER YVDAVLTIPK EGVPTAVSHGLWMNIPDYDAPTQLVKPLER ASNPFVNLK TIKVPDGFDYELYNRNDINK ASCISFKDSACR YDDMWAGWCVK	Q9SC19	Alpha-1,4-glucan-protein synthase [UDP-forming] 1 Solanum tuberosum (Potato)	po11_olive_004251	YES	NO	YES	YES	YES
SP3	GILGYTEDDVVSTDFVGDSR AAIKEESENKLK HELNIVSNASCTTNCLAPLAK VPTVDVSVVDLTVR LVSWYDNEWGYSSR LKGILGYTEDDVVSTDFVGDSR DAPMFVVGVNEK AAIKEESENK NPEEIPWAEAGAEFVVESTGVFTDKDK FGIVEGLMTTVHSITATQK TLLFGDNPVK FGIVEGLMTTVHSITATQK LEKEATYDEIK	P25861	Glyceraldehyde-3-phosphate dehydrogenase, cytosolic Antirrhinum majus (Garden snapdragon)	po11_olive_008377	NO	YES	YES	YES	YES
SP3	GILGYTEDDVVSTDFVGDSR TDINIVSNASCTTNCLAPLAK VPTVDVSVVDLTAR TILFGDKPVTVFGVR LKGILGYTEDDVVSTDFVGDSR NPEEIPWGEAGADYVIESTGVFTDKDK AGIALNGNFVK DAPMFVVGVNEK AAIKAESEGK TVDGPSMKDWR TVDGPSMKDWR FGIVEGLMTTVHSITATQK TVDGPSMK FGIVEGLMTTVHSITATQK DAPMFVVGVNEKDYK HELNVKDSK	P26519	Glyceraldehyde-3-phosphate dehydrogenase, cytosolic Petroselinum crispum (Parsley) (Petroselinum hortense)	po11_olive_005675	NO	YES	YES	YES	YES
SP3	KYIFTIDDDCFVAK YIFTIDDDCFVAKDPTGK DPTGKEINALEQHIK ELIGPAMYFGLMGDGQPIGR YDDMWAGWCTK ELIGPAMYFGLMGDGQPIGR TINVPEGFDYELYNR TINVPEGFDYELYNRNDINK SSTPLLKDELDIVIPTIR YDDMWAGWCTK ELIGPAMYFGLMGDGQPIGR GTLFPMCGMNLGFNR NLLSPSSPFFFNTLYDPYR DELDIVIPTIR YIFTIDDDCFVAK EGVPTAVSHGLWLNIPDYDAPTQLVKPR YVDAVMTIPK ASNPFVNLK ASCISFKDSACR	Q8H8T0	UDP-arabinopyranose mutase 1 Oryza sativa subsp. japonica (Rice)	po11_olive_003303	YES	NO	YES	YES	NO
SP3	GTVELAGTNGETTTQGLDGLAQR GKYADELIANAAYIGSPGK AVLNIGANEPSQLAINENANGLAR VDKGTVELAGTNGETTTQGLDGLAQR YADELIANAAYIGSPGK GILAADESTGTIGKR LASINVENVETNRR LASINVENVETNR YAIICQENGLVPIVEPEILVDGSHDINK VAPEVIAEHTVR TMPPAVPAVVFLSGGQSEEEATLNLNAMNK AWAGKDENIKK	O65735	Fructose-bisphosphate aldolase, cytoplasmic isozyme Cicer arietinum (Chickpea) (Garbanzo)	po11_olive_002999	YES	NO	YES	YES	YES
SP3	GKYADELIANAAYIGTPGK VDKGTVELAGTSGETTTQGLDGLAQR GTVELAGTSGETTTQGLDGLAQR CAEVTELVLAACYK GILAADESTGTIGKR TMPAAVPAVVFLSGGQSEEEATR YADELIANAAYIGTPGK LASINVENVEANRR LASINVENVEANR TMPAAVPAVVFLSGGQSEEEATR VAPEVIAEYTVR YAIICQENGLVPIVEPEILVDGPHDINK RLASINVENVEANRR ANSEATLGTYQGGAVSEGASESLHVK	P17784	Fructose-bisphosphate aldolase cytoplasmic isozyme Oryza sativa subsp. japonica (Rice)	po11_olive_004495	YES	YES	YES	YES	YES
SP3	GYGVESFGADRK SVETTPQELMTFFR NGPIILEMDTYR KLVLSHDVATEK NVDEAIAQAK GGTLLECFSELMGR LVLSHDVATEK RGDYVPGLK DSGFYGGHGIVGAQIPLGCGLAFAQK MEIAADSLYK ELKDIEKEVR ESPMPEPSELFTNVYVK	P52903	Pyruvate dehydrogenase E1 component subunit alpha, mitochondrial Solanum tuberosum (Potato)	po11_olive_005545	YES	YES	YES	YES	NO
SP3	NAEPYPNASFGWVNVK KTEHLLALDGAK DVATAHILAFENPSANGR FTSLEDTLKETVESLK GTLNVLESCAK VVLTSSIAAVAYNGEPLTPEVVVDETR ELYPTLPLPEK NFFAASSAK ATIRDPNDPKK FTSLEDTLKETVESLKEK LWYPLSK	Q500U8	Tetraketide alpha-pyrone reductase 1 Arabidopsis thaliana (Mouse-ear cress)	po11_olive_003769	YES	YES	YES	NO	NO
SP3	VVVENVENSSLTSHPR DDLKEITDAVPINEVVGSR FGVAGFDASGVIVK IDSTVPIEYTMR IKNLHSNIDSLK LQGENFDKNK DIEDEIIPLCR ITWEFVNTPLPE ELGIGIVPYSPLGR YIGLSEASPDTIRR	Q3L181	Perakine reductase Rauvolfia serpentina (Serpentwood) (Devilpepper)	po11_olive_003615	YES	YES	YES	YES	YES
SP3	SYELPDGQVITIGAER AEYDESGPSIVHR YPIEHGIVSNWDDMEK DAYVGDEAQSKR VAPEEHPVLLTEAPLNPK DAYVGDEAQSK GYSFTTSAER TTGIVLDSGDGVSHTVPIYEGYALPHAILR VVAPPER HTGVMVGMGQK EITALAPSSMK	P30171	Actin-97 Solanum tuberosum (Potato)	po11_olive_003339	YES	YES	YES	YES	YES
SP3	VHGWETENVEEIALK EAGVNVHYYEDDSPTGTCAVCVVGGER LVDTNGAGDAFVGGFLSQLVQEKPIEDCVK VFPYADIVFGNETEAR LNNAILAEEK ITVITQGGDPVVVAEDGKVK RPENWALVEK	Q9LZG0	Adenosine kinase 2 Arabidopsis thaliana (Mouse-ear cress)	po11_olive_004255	YES	NO	YES	YES	YES
SP3	YGGKPNANIDQALSSAWK GTFLLNQLTLAGPCK VSCGPGHGISVGSLGK NIKGTAANPVAVSLVCSK TGDDCISIGDGMK AAPCENVEVGDVDLAYSGNQGPISTK TGDDCISIGDGMK EACAATTPSTVVVPK CSNVKPTFVGK SEGISVLDTVIKTGDDCISIGDGMK	Q05967	Polygalacturonase Nicotiana tabacum (Common tobacco)	po11_olive_003951	YES	NO	YES	NO	NO
SP3	YTDGTVTYGGYSDK LGADSFLVSR IVADEHFVIR ECDQCANDLENYCSK DPSAHFSPFNFSR VGDKVGVGCMVGSCR VGDKVGVGCMVGSCR NEWGLTQFPVVPGHEITGIVTEVGSK SISGSGIGGLK FVIDVANSLK	Q6V4H0	8-hydroxygeraniol dehydrogenase Catharanthus roseus (Madagascar periwinkle) (Vinca rosea)	po11_olive_004691	YES	NO	YES	YES	YES
SP3	KATMDPALVTAEGQAK KTDSEDTGYYFVNCR KATMDPALVTAEGQAK SIFLNTELHAVPGDQPAIITAQAR IYGFQDTLCDDK FSEYNNKGPGANMEK ATMDPALVTAEGQAK FSEYNNKGPGANMEKR ATMDPALVTAEGQAK FSEYNNKGPGANMEK DCYIEGTVDFIFGSGK IVNSAPRPDGKR IVNSAPRPDGK WLLPPR RVGAQAAALR	B2VPR8	Pectinesterase 2 Olea europaea (Common olive)	po11_olive_001877	YES	YES	YES	YES	NO
SP3	FFYASSACIYPEFK SFTFIDECVEGVLR SEGHYIIASDWK GRGTDTSAYGSSK YGSYTYENLER LKSEGHYIIASDWK ESDAWPAEPQDAYGLEK NSDNTLIKEK TLPIHHIPGPEGVR YGSYTYENLEREPYWPTEK NSDNTLIK SEGHYIIASDWKK HYNKDFGIECR	Q2R1V8	GDP-mannose 3,5-epimerase 2 Oryza sativa subsp. japonica (Rice)	po11_olive_002751	YES	NO	YES	YES	YES
SP3	AEYDESGPSIVHR YPIEHGIVSNWDDMEK LAYIALDYEQELETAK DAYVGDEAQSKR DAYVGDEAQSK GYSFTTSAER TTGIVLDSGDGVSHTVPIYEGYALPHAILR VVAPPER HTGVMVGMGQK EITALAPSSMK	P30171	Actin-97 Solanum tuberosum (Potato)	po11_olive_002111	YES	YES	YES	YES	YES
SP3	NTAESAHDKACDATNSTQAQAQQSKEEK	A0A022R1C4	Uncharacterized protein Erythranthe guttata (Yellow monkey flower) (Mimulus guttatus)	po11_olive_025892	NO	NO	YES	NO	NO
SP3	YPIEHGIVSNWDDMEK DAYVGDEAQSKR VAPEEHPVLLTEAPLNPK DAYVGDEAQSK TTGIVLDSGDGVSHTVPIYEGYALPHAILR VVAPPER LAYVALDYEQELETAK HTGVMVGMGQK EITALAPSSMK	P53492	Actin-7 Arabidopsis thaliana (Mouse-ear cress)	po11_olive_002119	YES	YES	YES	YES	YES
SP3	LGADSFLVSR LGADSFLVSRDPEEMK LGADSFLVSRDPEEMK VGDKVGVGCLVGSCR HNILPDVEIIPIDYVNTAMDR ETQEMLDFAAK VTVISTSISK HNILPDVEIIPIDYVNTAMDR LVLVGAPDKPLELPVFPLISSR ETGERDVQLK	Q2KNL6	Geraniol dehydrogenase 1 Ocimum basilicum (Sweet basil)	po11_olive_005747	NO	NO	YES	NO	NO
SP3	NSGVTILSGDLYDHESLVK AVFNEENDIGTYTIK IEPSFGVEASELYPDVK NIYSFNELVALWEK FFPSDFGTDVDR GDLTNFKIEPSFGVEASELYPDVK ILIIGGTGYIGK	E1U332	Isoflavone reductase-like protein Olea europaea (Common olive)	po11_olive_004891	YES	NO	YES	YES	YES
SP3	AEYDESGPSIVHR YPIEHGIVSNWDDMEK DAYVGDEAQSKR DAYVGDEAQSK TTGIVLDSGDGVSHTVPIYEGYALPHAILR LSYIALDYEQELETSK VVAPPER HTGVMVGMGQK EITALAPSSMK	Q05214	Actin Nicotiana tabacum (Common tobacco)	po11_olive_002717	YES	YES	YES	YES	YES
SP3	FVIGGPHGDAGLTGR ISDKDILALIK VLVNIEQQSPDIAQGVHGHLTK GIGFTSADVGLDADKCK TNMVMVFGEITTK EHVIKPVIPAQYLDDR GIGFTSADVGLDADK VHTVLISTQHDETVTNDQIAK	P50301	S-adenosylmethionine synthase 1 Actinidia chinensis (Kiwi) (Yangtao)	po11_olive_002557	YES	YES	YES	YES	YES
SP3	VVGAFLEGGTPEENK GQVEEEKGGIKTDGFFK GQVEEEKGGIK VQPPAQSLDQLATEGLTFACK VVGAFLEGGTPEENKAIAK	Q43497	Monodehydroascorbate reductase Solanum lycopersicum (Tomato) (Lycopersicon esculentum)	po11_olive_009599	NO	NO	YES	NO	NO
SP3	TEDLQPYVLNVVK LNLGVGAYR VATVQGLSGTGSLR VPWSEYR KAENLMLER TVGLDFDGMISDIK	P46248	Aspartate aminotransferase, chloroplastic Arabidopsis thaliana (Mouse-ear cress)	po11_olive_011501	YES	NO	YES	YES	YES
SP3	LALYDIAGTPGVAADVSHINTR RTQDGGTEVVEAK QALEGSDVVIIPAGVPR TQDGGTEVVEAK VAILGAAGGIGQPLSLLMK DDLFNINAGIVK GLGVYDEKK	P83373	Malate dehydrogenase, mitochondrial Fragaria ananassa (Strawberry)	po11_olive_003129	YES	NO	YES	YES	YES
SP3	LPDEFTDDFEVVR VQDNIPICASIISQR GGEGAIYLWAK	A0A022QBP0	Uncharacterized protein Erythranthe guttata (Yellow monkey flower) (Mimulus guttatus)	po11_olive_021700	YES	NO	YES	NO	NO
SP3	VFLMGEEVGEYQGAYK VLAPYSSEDAR EGISAEVINLR SNYMSAGQISVPIVFR IAVPQVEDIVR EALNSALDEEMSADPK SNYMSAGQISVPIVFR ATINASVR	Q6Z1G7	Pyruvate dehydrogenase E1 component subunit beta-1, mitochondrial Oryza sativa subsp. japonica (Rice)	po11_olive_003747	NO	YES	YES	YES	YES
SP3	YVNIPSFGALEQTPEAK SDLIGNAQPDTPVMLDYK NVGPSGVTIVIIR FGLIYAGAQK ASIYNAMPLAGVEK GKEFLSIIQK VFNFAAGPAILPENVLLK	Q9SHP0	Phosphoserine aminotransferase 2, chloroplastic Arabidopsis thaliana (Mouse-ear cress)	po11_olive_002071	YES	YES	YES	YES	NO
SP3	ITCGPGHGISVGSLGR TGDDCISIGDGMK TGDDCISIGDGMK EACAATTPSTVVVPK GATEEDVTGIYVK LDSPSLIQVSQMTVK NDCGTNPDCVK GTFMLDQIK	Q05967	Polygalacturonase Nicotiana tabacum (Common tobacco)	po11_olive_001397	YES	NO	YES	NO	NO
SP3	KTSDSLEDAQLR EAAGLPLDCNDDVVSVPKR	Q9XIH7	Putative polyol transporter 1 Arabidopsis thaliana (Mouse-ear cress)	po11_olive_016614	NO	YES	YES	NO	NO
SP3	EAGVTVVESPAK IGTAMLEVFK LIGPNCPGIIKPGECK VKAALNQQSK GGTEHLGLPVFNSVAEAK KGGTEHLGLPVFNSVAEAK	Q8GTQ9	Succinyl-CoA ligase [ADP-forming] subunit alpha-1, mitochondrial Solanum lycopersicum (Tomato) (Lycopersicon esculentum)	po11_olive_007821	YES	YES	YES	YES	NO
SP3	GYESASAIANTDLPSTHPIR ICYDILSIIDK QKVEEELSK IAEQAER DSTLIMQLLR	Q9C5W6	14-3-3-like protein GF14 iota Arabidopsis thaliana (Mouse-ear cress)	po11_olive_006139	YES	YES	YES	YES	YES
SP3	FSPGGESYASGSEDGTIR SSVTSAEVSQDGR EVENSPGSVR YITTADGSTVK	Q38884	Eukaryotic translation initiation factor 3 subunit I Arabidopsis thaliana (Mouse-ear cress)	po11_olive_010527	YES	YES	YES	NO	NO
SP3	VALITGAATGIGESTAR IGGGSSHNYVSSK VLVADVNDELGEK GNIITTASTCSK	F1SWA0	Zerumbone synthase Zingiber zerumbet (Shampoo ginger) (Amomum zerumbet)	po11_olive_006405	YES	YES	YES	YES	YES
SP3	YFGLFKPDGSTTYDVGLLK SIDTYLFSLYDEDKK NTQNPTTPATPTPTPK VGTPLMPGK LFGAEPAVIK NQPTPDTLAFCLFQPNAGQVDSGNGHK	Q94G86	Glucan endo-1,3-beta-D-glucosidase Olea europaea (Common olive)	po11_olive_002121	YES	NO	YES	YES	YES
SP3	DSTEHIGIR TTSDGDAISVFGSNR ASTAITISNCK	P40973	Pectate lyase Lilium longiflorum (Trumpet lily)	po11_olive_025980	YES	NO	YES	YES	YES
SP3	LCGSPGATVCKDPSK	M1AQB3	Uncharacterized protein Solanum tuberosum (Potato)	po11_olive_026436	YES	YES	YES	NO	NO
SP3	TVGGGDDAFNTFFSETGAGK AVCMISNSTSVAEVFSR AVFVDLEPTVIDEVR EIVDLCLDR TIQFVDWCPTGFK LSVDYGKK	P46259	Tubulin alpha-1 chain Pisum sativum (Garden pea)	po11_olive_001961	YES	YES	YES	YES	YES
SP3	QIGMFSFTGLSK IGAINVVCASSDAAAR	P46248	Aspartate aminotransferase, chloroplastic Arabidopsis thaliana (Mouse-ear cress)	po11_olive_016281	YES	YES	YES	YES	NO
SP3	NDAGPDGHQAVALR KPNANQQNTITADGR YTPGQFLSGSQWLK IIPEKELFPLR QTNVFIYGDGPGK AGVYEEFITMDKK VLNAGEAAK FKVLNAGEAAK NTGVPFQLGL	A0A022S280	Pectinesterase Erythranthe guttata (Yellow monkey flower) (Mimulus guttatus)	po11_olive_000951	YES	YES	YES	YES	YES
SP3	GGETSTNSIASIFAWTR TIEAEAAHGTVTR LIDDMVAYALK SFAEASMNTAYQK	P50218	Isocitrate dehydrogenase [NADP] Nicotiana tabacum (Common tobacco)	po11_olive_007231	YES	YES	YES	YES	YES
SP3	LLILTDPR	O80377	40S ribosomal protein SA Daucus carota (Wild carrot)	po11_olive_002412	NO	NO	NO	YES	YES
SP3	AVFNYEEDVGTYTIK ILIIGGTGYIGK DKVIIPGDGNAK VIIPGDGNAK	E1U332	Isoflavone reductase-like protein Olea europaea (Common olive)	po11_olive_010167	NO	NO	NO	YES	YES
SP3	AGAEMLVMAYGR SYGLPVITTR GQPLPIHGDGSNVR NNIYGTHVLLEACK GEVGHVYNIGTTR VIDVAQDICNLFNTDPDK MPISSDLNNPR TGWIGGLLGK GNNVYGPNQFPEK	Q9SYM5	Probable rhamnose biosynthetic enzyme 1 Arabidopsis thaliana (Mouse-ear cress)	po11_olive_000501	YES	NO	YES	YES	YES
SP3	AGAEMLVMAYGR SYGLPVITTR GQPLPIHGDGSNVR NNIYGTHVLLEACK GEVGHVYNIGTKK MPISSDLNNPR TGWIGGLLGK NLGWFER GNNVYGPNQFPEK RVIDVAK	Q9SYM5	Probable rhamnose biosynthetic enzyme 1 Arabidopsis thaliana (Mouse-ear cress)	po11_olive_000541	YES	NO	YES	YES	YES
SP3	NIWANDLDASLITLK YLFAGVVDGR YGAGIGPGVYDIHSPR FALESFWDGK GVTAFGFDLVR AGITVIQIDEAALR AVNEYKEAK KVSEEEYVK ALTGQKDEAFFSANAAAQASR IPSTEEIADR	Q42699	5-methyltetrahydropteroyltriglutamate--homocysteine methyltransferase Catharanthus roseus (Madagascar periwinkle) (Vinca rosea)	po11_olive_000279	NO	YES	YES	YES	YES
SP3	VLITTDLLAR MFVLDEADEMLSR DHTVSATHGDMDQNTR KVDWLTDK ALGDYLGVK QSLRPDYIK	P41379	Eukaryotic initiation factor 4A-2 Nicotiana plumbaginifolia (Leadwort-leaved tobacco) (Tex-Mex tobacco)	po11_olive_002889	YES	NO	YES	YES	YES
SP3	ITSFLDPDGWK DPDGYLFELIQR GPTPEPLCQVMLR	Q948T6	Lactoylglutathione lyase Oryza sativa subsp. japonica (Rice)	po11_olive_013895	YES	NO	YES	YES	YES
SP3	VAGVLETNRPDAK VVDAPEILTVIGK	Q93Y35	26S proteasome non-ATPase regulatory subunit 6 homolog Arabidopsis thaliana (Mouse-ear cress)	po11_olive_025217	YES	NO	YES	NO	NO
SP3	IYVVTDPSDNDEINPKPGTLR LTQFAGSLSCIVQK FGGDPDMVSPKPGTFVNK LVDCALGFGR	P15722	Probable pectate lyase P59 Solanum lycopersicum (Tomato) (Lycopersicon esculentum)	po11_olive_002741	YES	YES	YES	YES	YES
SP3	DHTVSATHGDMDQNTR IFVLDEADEMLSR ALGDYLGVK QSLRPDYIK	P41379	Eukaryotic initiation factor 4A-2 Nicotiana plumbaginifolia (Leadwort-leaved tobacco) (Tex-Mex tobacco)	po11_olive_006393	YES	NO	YES	YES	YES
SP3	CDTDCSVKDVK	W8NXN2	Fra e 6.01 allergen Fraxinus excelsior (European ash)	po11_olive_025638	NO	YES	YES	NO	NO
SP3	SLALGTLEALGGNPTGR	Q6NLP7	GDSL esterase/lipase At3g62280 Arabidopsis thaliana (Mouse-ear cress)	po11_olive_014390	NO	NO	YES	YES	YES
SP3	NISFTVWDVGGQDK ILMVGLDAAGK	P51823	ADP-ribosylation factor 2 Oryza sativa subsp. japonica (Rice)	po11_olive_010961	NO	NO	YES	NO	NO
SP3	HETANINTFK EHISAYGEGNER	P51119	Glutamine synthetase cytosolic isozyme 2 Vitis vinifera (Grape)	po11_olive_012701	NO	NO	NO	YES	NO
SP3	GTSVLEMVAAFEK RPGDATEVYASTEK VSIIDNLGNAVEEAIHR	Q43070	UDP-glucose 4-epimerase Pisum sativum (Garden pea)	po11_olive_005861	YES	YES	YES	NO	NO
SP3	HVNLDPSNPK DTVYNQIVAFFK SLCAFPGLDCYDMLTALTGK DVATLLDILK	Q67ZU1	Triacylglycerol lipase 2 Arabidopsis thaliana (Mouse-ear cress)	po11_olive_003147	YES	YES	YES	NO	NO
SP3	MDFIPGIDGPSEGVPR QLLEPSGSGELSWADR VSGESSIETPTVDVSSK	Q9SGE0	UDP-D-apiose/UDP-D-xylose synthase 2 Arabidopsis thaliana (Mouse-ear cress)	po11_olive_002167	YES	NO	YES	YES	YES
SP3	DIGFENAAGPDKHQAVALR KMNNIVLVGEGPTK KPMDNQGCMVTAQGR DIGFENAAGPDK GIGAIVLQNCK AGIYKEYVQIPK	Q8GX86	Probable pectinesterase/pectinesterase inhibitor 21 Arabidopsis thaliana (Mouse-ear cress)	po11_olive_000963	YES	YES	YES	YES	YES
SP3	TGGSGSSQIENR	B0F9L4	Golgin candidate 6 Arabidopsis thaliana (Mouse-ear cress)	po11_olive_009136	NO	YES	YES	YES	YES
SP3	FITELSEFIPGAGVR	Q6U740	Allergen Fra e 1 Fraxinus excelsior (European ash)	po11_olive_026898	YES	YES	YES	NO	NO
SP3	IINEPTAAAIAYGLDKK NQAAVNPER	P49118	Luminal-binding protein Solanum lycopersicum (Tomato) (Lycopersicon esculentum)	po11_olive_014791	YES	NO	YES	YES	YES
SP3	TGDDCISIGDGMK TGDDCISIGDGMK GETEEDVTGIYVK	Q05967	Polygalacturonase Nicotiana tabacum (Common tobacco)	po11_olive_009655	YES	YES	YES	NO	NO
SP3	NMDDDEVFTFAK TKGEAGTGNIIEAVR VGLAQMLR	Q39963	Probable pyridoxal biosynthesis protein PDX1 Hevea brasiliensis (Para rubber tree) (Siphonia brasiliensis)	po11_olive_004603	YES	NO	YES	YES	YES
SP3	VQNTNVDGK IPDWFLNR	P34788	40S ribosomal protein S18 Arabidopsis thaliana (Mouse-ear cress)	po11_olive_017355	YES	NO	YES	YES	YES
SP3	STYGTGAFILLNTGEEVIK	Q9M8L4	Glycerol kinase Arabidopsis thaliana (Mouse-ear cress)	po11_olive_026905	YES	NO	YES	YES	YES
SP3	LLGVTMLDVVR ANTFVAEVLGLDPR DDLFNINAGIVR	P19446	Malate dehydrogenase, glyoxysomal Citrullus lanatus (Watermelon) (Citrullus vulgaris)	po11_olive_004083	YES	NO	YES	YES	YES
SP3	VLEESAPVLVSSR	A0A068UVF2	Coffea canephora DH200=94 genomic scaffold, scaffold_62 Coffea canephora (Robusta coffee)	po11_olive_016198	NO	NO	YES	NO	NO
SP3	ILDINGVPCYLTR	P54260	Aminomethyltransferase, mitochondrial Solanum tuberosum (Potato)	po11_olive_016696	NO	NO	YES	YES	YES
SP3	VGYPIATDALDALYEK	Q9SQI8	Dihydrolipoyllysine-residue acetyltransferase component 4 of pyruvate dehydrogenase complex, chloroplastic Arabidopsis thaliana (Mouse-ear cress)	po11_olive_027281	NO	NO	YES	YES	YES
SP3	GIVYGKPTNQGVTQLK	O82528	60S ribosomal protein L15 Petunia hybrida (Petunia)	po11_olive_010779	YES	NO	YES	YES	YES
SP3	IGGQAAPAETAPVKEAK	Q84WM9	Elongation factor 1-beta 1 Arabidopsis thaliana (Mouse-ear cress)	po11_olive_009805	YES	NO	NO	NO	NO
SP3	LGEAGLDLLR	Q9LT69	D-3-phosphoglycerate dehydrogenase 3, chloroplastic Arabidopsis thaliana (Mouse-ear cress)	po11_olive_016442	YES	NO	YES	NO	NO
SP3	LVGVSEETTTGVKR DSAAVFAWK LVGVSEETTTGVK	P35007	Adenosylhomocysteinase Catharanthus roseus (Madagascar periwinkle) (Vinca rosea)	po11_olive_006925	YES	NO	YES	YES	YES
SP3	DCGSALWDMIR LTLPLEK	A0A061EQL8	Late embryogenesis abundant protein, group 2 isoform 1 Theobroma cacao (Cacao) (Cocoa)	po11_olive_009579	YES	YES	YES	YES	NO
SP3	FSTFENIVEQIYK LGLWGLCTR	Q9FMU6	Mitochondrial phosphate carrier protein 3, mitochondrial Arabidopsis thaliana (Mouse-ear cress)	po11_olive_004157	YES	YES	YES	NO	NO
SP3	AYVGNLINHLR	Q94G86	Glucan endo-1,3-beta-D-glucosidase Olea europaea (Common olive)	po11_olive_026196	YES	NO	YES	YES	YES
SP3	GTPNVDEEYSDLLEASEAAK NDSGNVNQYCK	Q9LT15	Sugar transport protein 10 Arabidopsis thaliana (Mouse-ear cress)	po11_olive_000707	YES	NO	YES	YES	NO
SP3	APYDIVAQTK VGIAQMLR	Q9ZNR6	Probable pyridoxal biosynthesis protein PDX1.2 Arabidopsis thaliana (Mouse-ear cress)	po11_olive_003337	YES	NO	YES	YES	YES
SP3	LDESTGYIDYDQLEK	Q9SZJ5	Serine hydroxymethyltransferase 1, mitochondrial Arabidopsis thaliana (Mouse-ear cress)	po11_olive_011089	YES	YES	YES	YES	YES
SP3	AAIDKLGLX	P24099	Glutamine synthetase cytosolic isozyme 1 Glycine max (Soybean) (Glycine hispida)	po11_olive_023694	YES	NO	YES	NO	NO
SP3	ISVGFLNDNIETSR	A0A022PVM8	Uncharacterized protein Erythranthe guttata (Yellow monkey flower) (Mimulus guttatus)	po11_olive_003045	NO	NO	NO	YES	YES
SP3	YLGSTGHQSSDAEAK	Q8L518	Probable choline kinase 2 Arabidopsis thaliana (Mouse-ear cress)	po11_olive_003917	YES	NO	YES	YES	YES
SP3	LGDPIELR	Q9S7C0	Heat shock 70 kDa protein 14 Arabidopsis thaliana (Mouse-ear cress)	po11_olive_025233	YES	YES	YES	YES	YES
SP3	LASGGCDNTVK	O64740	Protein transport protein SEC13 homolog B Arabidopsis thaliana (Mouse-ear cress)	po11_olive_008783	YES	NO	YES	YES	NO
SP3	TSNAGQITSK	Q0WNJ6	Clathrin heavy chain 1 Arabidopsis thaliana (Mouse-ear cress)	po11_olive_006827	YES	NO	YES	NO	NO
SP3	IVVELYNDVVPK	Q9C566	Peptidyl-prolyl cis-trans isomerase CYP40 Arabidopsis thaliana (Mouse-ear cress)	po11_olive_005595	YES	NO	YES	YES	YES
SP3	XLTWLR	Q8GY23	E3 ubiquitin-protein ligase UPL1 Arabidopsis thaliana (Mouse-ear cress)	po11_olive_023513	NO	YES	YES	YES	YES
SP3	SEKPNTNYK	Q65CJ7	Hydroxyphenylpyruvate reductase Plectranthus scutellarioides (Coleus) (Solenostemon scutellarioides)	po11_olive_004533	YES	NO	YES	YES	YES
SP3	VVIDCATADPDGR	Q2QNG7	ATP-citrate synthase alpha chain protein 3 Oryza sativa subsp. japonica (Rice)	po11_olive_002191	YES	NO	YES	YES	YES
SP3	VWLVDSK	Q9XGZ0	NADP-dependent malic enzyme 3 Arabidopsis thaliana (Mouse-ear cress)	po11_olive_012521	NO	YES	YES	YES	YES
SP3	AFYEEEVKR	Q9LHA4	V-type proton ATPase subunit d2 Arabidopsis thaliana (Mouse-ear cress)	po11_olive_003461	YES	NO	YES	YES	YES
SP3	AADALHQEER	Q9M028	LIMR family protein At5g01460 Arabidopsis thaliana (Mouse-ear cress)	po11_olive_002363	YES	YES	YES	YES	YES
SP3	HSEFEVSDLLR	Q07346	Glutamate decarboxylase Petunia hybrida (Petunia)	po11_olive_001893	YES	YES	YES	YES	YES
SP3	NLAESTTDDDLKK	Q9FXA2	Polyadenylate-binding protein 8 Arabidopsis thaliana (Mouse-ear cress)	po11_olive_000245	YES	NO	YES	YES	YES
SP3	IIGRAXR	Q38997-2	2 of SNF1-related protein kinase catalytic subunit alpha KIN10 OS=Arabidopsis thaliana GN=KIN10	po11_olive_003537	YES	YES	YES	YES	YES
SP3	ELSSDSSQHVR	Q38950	Serine/threonine-protein phosphatase 2A 65 kDa regulatory subunit A beta isoform Arabidopsis thaliana (Mouse-ear cress)	po11_olive_000869	YES	YES	YES	YES	YES
SP3	LDQLQLLLK	Q42908	2,3-bisphosphoglycerate-independent phosphoglycerate mutase Mesembryanthemum crystallinum (Common ice plant) (Cryophytum crystallinum)	po11_olive_001215	YES	YES	YES	YES	YES
SP4	DHKNEFCEITLISSGR AGFITELSEFIPGASVR AEGLYSMLVER AEGLYSMLVER DKENGDVTFTEIGYTR KDCNEIPTEGWAKPSLK TVNPLGFYKK	Q6U740	Allergen Fra e 1 Fraxinus excelsior (European ash)	po11_olive_012037	NO	NO	YES	YES	YES
SP4	DHKNEFCEITLLSSSR FITELSEFIPGAGVR KDCDEIPVEGWVKPSLK NEFCEITLLSSSR DCDEIPVEGWVKPSLK AEGLYSMLIER GSVTFTEVGYTR AEGLYSMLIER LNTVNGTTR TINPLGFFKK	Q6U740	Allergen Fra e 1 Fraxinus excelsior (European ash)	po11_olive_011835	YES	NO	YES	NO	NO
SP4	DHKNEFCEITLISSGR AGFITELSEFIPGASVR AEGLYSMLVER AEGLYSMLVER IQGQVYCDTCR TVNPLGFFK TVNPLGFFKK	Q6U740	Allergen Fra e 1 Fraxinus excelsior (European ash)	po11_olive_017489	YES	YES	YES	YES	YES
SP4	DKENGDVTFTEVGYTR DHKNEFCEITLISSGR AGFITELSEFIPGASLR AEGLYSMLVER AEGLYSMLVER TVNPLGFFK TVNPLGFFKK KDCNEIPTEGWVK	Q6U740	Allergen Fra e 1 Fraxinus excelsior (European ash)	po11_olive_009121	YES	NO	YES	NO	YES
SP4	DKENGDVTFTEVGYTR DHKNEFCEITLLSSSR DHKNEFCEITLISSGR AGFITELSEFIPGASLR KDCDEIPVEGWVKPSLK NEFCEITLLSSSR DCDEIPVEGWVKPSLK GSITFTEVGYTR AEGLYSMLVER AEGLYSMLVER AEGLYSMLIER AEGLYSMLIER TVNPLGFFK TVNPLGFFKK LNTVNGTTR TINPLGFFKK DGEKGSITFTEVGYTR	Q6U740	Allergen Fra e 1 Fraxinus excelsior (European ash)	po11_olive_004191	YES	YES	YES	NO	NO
SP4	KNGDITFTEVGYTR DHKNEFCEITLISSGR NGDITFTEVGYTR FITELSEFIPGASVR AEGLYSMLVER AEGLYSMLVER KDCNEIPTEGWAKPSLK	Q6U740	Allergen Fra e 1 Fraxinus excelsior (European ash)	po11_olive_025656	NO	NO	YES	YES	NO
SP4	EDVNMSLIEFER NDQVDLVKDGNTLVLSNAK DGNTLVLSNAK	O49453	Uncharacterized protein At4g28440 Arabidopsis thaliana (Mouse-ear cress)	po11_olive_013008	NO	NO	NO	NO	NO
SP4	GDPIEFELGSGQVIK GWDQGIQGMCLGEK SGDVTELQIGVK GKLTDGTVFDSSFER GWDQGIQGMCLGEK YKPATCEVQAHKGDK YKPATCEVQAHK	Q41649	FK506-binding protein 2 Vicia faba (Broad bean) (Faba vulgaris)	po11_olive_011453	YES	NO	YES	YES	NO
SP4	LGNPGDTYDDFTASLPDNECR IEDQQVVVDKLGNPGDTYDDFTASLPDNECR YAVYDFDFTTDENVQK IEDQQVVVDK IFFIAWSPDSSK	Q67ZM4	Actin-depolymerizing factor 7 Arabidopsis thaliana (Mouse-ear cress)	po11_olive_008845	NO	NO	YES	YES	NO
SP4	KNGDITFTEVGYTR NGDITFTEVGYTR FITELSEFIPGASVR AEGLYSMLVER AEGLYSMLVER TVNPLGFYKK	Q6U740	Allergen Fra e 1 Fraxinus excelsior (European ash)	po11_olive_017696	YES	YES	YES	YES	YES
SP4	LISSTIKDCDEIPDEGWAK LFVEGDHEDEICEIK ESFYVEGQVYCDTCR FTQFMPGATVK DCDEIPDEGWAK FTQFMPGATVK	O49813	Olee1-like protein Betula pendula (European white birch) (Betula verrucosa)	po11_olive_027285	YES	NO	YES	YES	YES
SP4	AEGLYSMLVER AEGLYSMLVER DHKXNEFCEITLISSGR KDCNEIPTEGWAKPSLK TVNPLGFYKK	Q6U740	Allergen Fra e 1 Fraxinus excelsior (European ash)	po11_olive_021688	NO	YES	YES	YES	YES
SP4	DKENGDXTFTEVGYTR AEGLYSMLVER AEGLYSMLVER XTVNPLGFFK	Q6U740	Allergen Fra e 1 Fraxinus excelsior (European ash)	po11_olive_008134	NO	YES	YES	NO	NO
SP4	GFITELSEFIPGASVR	Q6U740	Allergen Fra e 1 Fraxinus excelsior (European ash)	po11_olive_002096	NO	NO	YES	NO	NO
SP4	VVEDDNAIGGGYQK AIIPTSLPDTVYDIK TFDTSDFPRPYLTAK	M1CIV9	Uncharacterized protein Solanum tuberosum (Potato)	po11_olive_016979	YES	NO	YES	NO	NO
SP4	GILGYTEDDVVSTDFVGDSR TDINIVSNASCTTNCLAPLAK VPTVDVSVVDLTAR TILFGDKPVTVFGVR VVSWYDNEWGYSNR DAPMFVVGVNEK AASFNIIPSSTGAAK	P26519	Glyceraldehyde-3-phosphate dehydrogenase, cytosolic Petroselinum crispum (Parsley) (Petroselinum hortense)	po11_olive_005675	NO	YES	YES	YES	YES
SP4	EILGTCVSVGCTVDGKDPK EILGTCVSVGCTVDGK DLQQEITDGDVEISQD VTVVPSAAALVIK KIGEDIAK	O50003	60S ribosomal protein L12 Prunus armeniaca (Apricot) (Armeniaca vulgaris)	po11_olive_024989	NO	NO	YES	NO	NO
SP4	RDPYDDLLQDPYIDTTASSSSSK	A0A068V0D2	Coffea canephora DH200=94 genomic scaffold, scaffold_74 Coffea canephora (Robusta coffee)	po11_olive_027832	YES	YES	NO	YES	YES
SP4	VFDKDQNGFISAAELR DTDSEEELKEAFR EAFSLFDKDGDGCITTK	P62201	Calmodulin Lilium longiflorum (Trumpet lily)	po11_olive_015625	NO	NO	YES	YES	YES
SP4	NIIHGSDGPETAKDEIK LIGATDPQKSEPGTIR KLIGATDPQKSEPGTIR LWFKPEELVSYTNNAEK NIIHGSDGPETAK ILVPSKDFAQK KLIGATDPQK GLISEIISR	Q8LAH8	Nucleoside diphosphate kinase IV, chloroplastic/mitochondrial Arabidopsis thaliana (Mouse-ear cress)	po11_olive_009839	NO	YES	YES	NO	NO
SP4	ESAGDDDDLDLFGDETEEEK ALNDFLSGK KLEEAVR LVAVGYGIK LAASFPGK SYVSGDQLTKDDIK	Q84WM9	Elongation factor 1-beta 1 Arabidopsis thaliana (Mouse-ear cress)	po11_olive_009805	YES	NO	NO	NO	NO
SP4	YAPTTSPLSIEK	Q06652	Probable phospholipid hydroperoxide glutathione peroxidase Citrus sinensis (Sweet orange) (Citrus aurantium var. sinensis)	po11_olive_008468	NO	NO	NO	NO	NO
SP4	GILGYTEDDVVSTDFVGDSR LVSWYDNEWGYSSR AAIKEESENKLK DAPMFVVGVNEK AAIKEESENK AASFNIIPSSTGAAK TLLFGDNPVK	P25861	Glyceraldehyde-3-phosphate dehydrogenase, cytosolic Antirrhinum majus (Garden snapdragon)	po11_olive_008377	NO	YES	YES	YES	YES
SP4	FITEFSEFIPGAGVR AEGLYSMLIER AEGLYSMLIER EFCEITLLSSSR TINPLGFFKK	Q6U740	Allergen Fra e 1 Fraxinus excelsior (European ash)	po11_olive_008949	YES	NO	YES	NO	NO
SP4	TNEAEAVETAKEWTR ICLDILKDK LLSEPAPGISASPSEDNMR ICLDILK	Q94A97	Ubiquitin-conjugating enzyme E2 35 Arabidopsis thaliana (Mouse-ear cress)	po11_olive_011345	YES	NO	YES	YES	YES
SP4	NTDDKAAQEALTNVFR YAAYLDAFGPEESYLK AAQEALTNVFR KKVENELGTK	Q9SX77	Uncharacterized protein At1g47420, mitochondrial Arabidopsis thaliana (Mouse-ear cress)	po11_olive_014209	NO	NO	YES	YES	YES
SP4	EISDAVPIDEVAGTK	Q3L181	Perakine reductase Rauvolfia serpentina (Serpentwood) (Devilpepper)	po11_olive_014936	NO	NO	NO	NO	NO
SP4	YAVYDFDFTTNENCQK LGNPQDNYDDFTASLPENECR	Q8LFH6	Actin-depolymerizing factor 12 Arabidopsis thaliana (Mouse-ear cress)	po11_olive_019065	YES	NO	YES	YES	NO
SP4	LVPEYSYSLDEEGINK QSNILEDLETLR IEGYLAAFPK QYCEMESHEER	Q0DJA0	Coatomer subunit delta-1 Oryza sativa subsp. japonica (Rice)	po11_olive_016871	NO	NO	YES	NO	NO
SP4	DRPYGHCLVAGLAK LVNYNHIMPTR DVVSLESLQSR LVNYNHIMPTR	P51419	60S ribosomal protein L27-3 Arabidopsis thaliana (Mouse-ear cress)	po11_olive_022939	YES	YES	YES	NO	NO
SP4	VESYWPSLFAK NEEPKEESDEDMGFGLFD	P52855	60S acidic ribosomal protein P1 Zea mays (Maize)	po11_olive_021873	YES	YES	YES	NO	NO
SP4	LVFLGDQSVGK LQLWDTAGQER DSSVAVIVYDVANR QVSIEEGDRK TSIITR	Q9LFT9	Ras-related protein RABH1e Arabidopsis thaliana (Mouse-ear cress)	po11_olive_007197	NO	NO	NO	YES	YES
SP4	LILISNNCPPLR VSCLSIVDPGDSDIIK	O49884	60S ribosomal protein L30 Lupinus luteus (European yellow lupin)	po11_olive_024991	YES	YES	YES	YES	YES
SP4	DGDITFTEVGYTR AEGLYSMLVER AEGLYSMLVER AEGLYSMLIER AEGLYSMLIER DHEHEFCEIK KDCDEIPIEGWVKPSLR	Q6U740	Allergen Fra e 1 Fraxinus excelsior (European ash)	po11_olive_012089	YES	NO	YES	NO	YES
SP4	EGLIQLATDK SGFEGPWTANPLIFDNSYFK YAADEDAFFADYAEAHLK ALLSDPIFRPLVEK	Q05431	L-ascorbate peroxidase 1, cytosolic Arabidopsis thaliana (Mouse-ear cress)	po11_olive_003931	YES	YES	YES	YES	YES
SP4	AATPNLNYVVPLDK GLDGEAHR ESTGTVSPGEGDITDPVAAAEEIAFCR	A0A022RLB8	Uncharacterized protein Erythranthe guttata (Yellow monkey flower) (Mimulus guttatus)	po11_olive_014449	NO	NO	YES	NO	NO
SP4	LGSPGDTYDDFTAALPANECR IFFIAWSPDTSK	Q8LFH6	Actin-depolymerizing factor 12 Arabidopsis thaliana (Mouse-ear cress)	po11_olive_014687	YES	NO	YES	YES	NO
SP4	TLIAAMEAADVK ASLNDFDRFK ALVDAPDMVR	Q9T043	60S ribosomal protein L14-2 Arabidopsis thaliana (Mouse-ear cress)	po11_olive_011485_split_1	NO	NO	NO	YES	NO
SP4	AVVVHADPDDLGR AVAIIAGDNNIK DHGAPIDDER	O49044	Superoxide dismutase [Cu-Zn] 2 Mesembryanthemum crystallinum (Common ice plant) (Cryophytum crystallinum)	po11_olive_018653	NO	NO	YES	NO	NO
SP4	GGWENDETDQQAAIR THQDECSPEGLCK LVAGCIPYR	Q9LHK1	Nudix hydrolase 16, mitochondrial Arabidopsis thaliana (Mouse-ear cress)	po11_olive_024199	YES	YES	YES	YES	YES
SP4	FVNAHNVAR	P11670	Basic form of pathogenesis-related protein 1 Nicotiana tabacum (Common tobacco)	po11_olive_005896_split_0	NO	NO	NO	NO	NO
SP4	GFVEELGLPDSK	Q9FIX2	AIG2-like protein Arabidopsis thaliana (Mouse-ear cress)	po11_olive_026368	NO	NO	NO	NO	NO
SP4	VSVSNPYSVPIPIGEINYSLK LPTFADMFR	P46519	Desiccation protectant protein Lea14 homolog Glycine max (Soybean) (Glycine hispida)	po11_olive_012473	NO	NO	NO	NO	NO
SP4	LDTGNYSWGSEAVTR ILDVVYNASNNELVR SAIVQVDAAPFK	P49199	40S ribosomal protein S8 Oryza sativa subsp. japonica (Rice)	po11_olive_007611	NO	NO	YES	YES	YES
SP4	LGEPAETYEDFTK IFFVAWSPDTSR	Q9FVI1	Actin-depolymerizing factor 2 Petunia hybrida (Petunia)	po11_olive_009221	NO	NO	YES	YES	YES
SP4	LGEPAETYEDFTK IFFIAWSPDTSR	Q9FVI1	Actin-depolymerizing factor 2 Petunia hybrida (Petunia)	po11_olive_015849	NO	NO	YES	YES	YES
SP4	LFNETSEALGGSR LGALFAK KLGALFAK	Q8L611	Protein transport protein SEC31 homolog B Arabidopsis thaliana (Mouse-ear cress)	po11_olive_021291	YES	NO	YES	NO	NO
SP4	QGPNLSGLFGR ADLIAYLK	Q0DI31	Cytochrome c Oryza sativa subsp. japonica (Rice)	po11_olive_020191	YES	NO	YES	YES	YES
SP4	LPEGPWSATSALADPK	A0A068TUP6	Coffea canephora DH200=94 genomic scaffold, scaffold_3 Coffea canephora (Robusta coffee)	po11_olive_011518	NO	NO	YES	NO	NO
SP4	SPNAYSNFVFQAAVPK	Q84K16	AP-1 complex subunit gamma-1 Arabidopsis thaliana (Mouse-ear cress)	po11_olive_015670	NO	NO	NO	YES	YES
SP4	ITDGTLLTQIER LLYLLNQGETFTK	Q0WW26	Coatomer subunit gamma Arabidopsis thaliana (Mouse-ear cress)	po11_olive_024349	NO	YES	YES	NO	NO
SP4	YISYAALR RGNSYYNCR YISYAALRK	Q9FZA0	Protein RALF-like 4 Arabidopsis thaliana (Mouse-ear cress)	po11_olive_011351	YES	NO	YES	NO	NO
SP4	AEYDESGPSIVHR SYELPDGQVITIGAER VAPEEHPVLLTEAPLNPK DAYVGDEAQSKR DAYVGDEAQSK	P30171	Actin-97 Solanum tuberosum (Potato)	po11_olive_003339	YES	YES	YES	YES	YES
SP4	AETNYSLTIR VKDEQGFPSFALINK	A0A068VFS3	Coffea canephora DH200=94 genomic scaffold, scaffold_471 Coffea canephora (Robusta coffee)	po11_olive_011197	NO	NO	NO	YES	YES
SP4	VETPIDENEIR TVTIVELIK ELDTTNIGYQLPLPADQVK	A5ALH8	Putative uncharacterized protein Vitis vinifera (Grape)	po11_olive_005989	NO	NO	NO	YES	YES
SP4	LPPLSIR	Q2QSA0	Retrotransposon protein, putative, unclassified Oryza sativa subsp. japonica (Rice)	po11_olive_013210	NO	NO	NO	YES	YES
SP4	AYGELPESTR DYQDDKADVILK	P56331	Eukaryotic translation initiation factor 1A Onobrychis viciifolia (Common sainfoin)	po11_olive_015949	YES	YES	YES	YES	YES
SP4	LLVAEFVDPQEVK	A0A068VJQ1	Coffea canephora DH200=94 genomic scaffold, scaffold_1773 Coffea canephora (Robusta coffee)	po11_olive_007066	NO	NO	YES	YES	YES
SP4	TVTIVELIK ELDTTNVGYQPPIPADQVK	A0A022PPE8	Uncharacterized protein Erythranthe guttata (Yellow monkey flower) (Mimulus guttatus)	po11_olive_016497	NO	NO	NO	YES	YES
SP4	VSCGPGHGISVGSLGK GTFLLNQLTLAGPCK EACAATTPSTVVVPK GATEEDVAGIYVK	Q05967	Polygalacturonase Nicotiana tabacum (Common tobacco)	po11_olive_003951	YES	NO	YES	NO	NO
SP4	YLFQEGVCYAK TYLNLPSEIVPATLK	Q9LTF2	40S ribosomal protein S10-3 Arabidopsis thaliana (Mouse-ear cress)	po11_olive_011993	YES	NO	YES	YES	YES
SP4	TPGPGAQSALR EENVTLGPATR	P19950	40S ribosomal protein S14 Zea mays (Maize)	po11_olive_017185	NO	NO	YES	NO	NO
SP4	QVHPDIGISSK YNKKPTITSR	O22582	Histone H2B Gossypium hirsutum (Upland cotton) (Gossypium mexicanum)	po11_olive_020365	NO	NO	NO	YES	YES
SP4	TIGGGDDAFNTFFSETGAGK AVFVDLEPTVIDEVR TIQFVDWCPTGFK LSVDYGK EIVDLCLDR	P33629	Tubulin alpha chain Prunus dulcis (Almond) (Amygdalus dulcis)	po11_olive_002895	YES	YES	YES	YES	YES
SP4	TVGGGDDAFNTFFSETGAGK AVFVDLEPTVIDEVR TIQFVDWCPTGFK LSVDYGK EIVDLCLDR	P46259	Tubulin alpha-1 chain Pisum sativum (Garden pea)	po11_olive_001961	YES	YES	YES	YES	YES
SP4	ISSIPIEIIPIK	F6HX44	Putative uncharacterized protein Vitis vinifera (Grape)	po11_olive_017074	YES	NO	YES	NO	NO
SP4	ALGSNTSKEEIAR ISGDELAGALK	Q9M7R0	Calcium-binding allergen Ole e 8 Olea europaea (Common olive)	po11_olive_006357	YES	YES	YES	YES	YES
SP4	PGLTLGDTLPNLEVETTQGK ALHIVGPDNK	Q6E2Z6	1-Cys peroxiredoxin Medicago truncatula (Barrel medic) (Medicago tribuloides)	po11_olive_010959	NO	YES	YES	YES	YES
SP4	TVNPLXGFFK	Q6U740	Allergen Fra e 1 Fraxinus excelsior (European ash)	po11_olive_004964	NO	NO	YES	NO	NO
SP4	VLEEVAIIPSK LQEEERER VLEEVAIIPSKR	P49215	40S ribosomal protein S17 Solanum lycopersicum (Tomato) (Lycopersicon esculentum)	po11_olive_023045	NO	NO	NO	YES	YES
SP4	GGWETDETAEQAATR LIAGCIPFK	Q9LHK1	Nudix hydrolase 16, mitochondrial Arabidopsis thaliana (Mouse-ear cress)	po11_olive_010539	NO	NO	YES	YES	YES
SP4	YYIVTDPSDDNVESPKPGTLR	P40973	Pectate lyase Lilium longiflorum (Trumpet lily)	po11_olive_027801	YES	NO	YES	YES	YES
SP4	SEEGGNSVSTIVLR	W9RAQ1	T-complex protein 1 subunit theta Morus notabilis.	po11_olive_010670	NO	NO	YES	YES	NO
SP4	LPTDENLLTQIK VVEVSTSK	P24922	Eukaryotic translation initiation factor 5A-2 Nicotiana plumbaginifolia (Leadwort-leaved tobacco) (Tex-Mex tobacco)	po11_olive_008671	YES	NO	YES	NO	NO
SP4	IDIPYAASEDELR ILFLGLDNAGK	O04834	GTP-binding protein SAR1A Arabidopsis thaliana (Mouse-ear cress)	po11_olive_009189	YES	NO	YES	YES	YES
SP4	ASEVIGADVER LLSPIIGQLSEK	O64764	Thioredoxin O1, mitochondrial Arabidopsis thaliana (Mouse-ear cress)	po11_olive_018473	NO	NO	NO	YES	YES
SP4	AFGYQVHR YAYTVVYVR	A0A022QNI6	Uncharacterized protein Erythranthe guttata (Yellow monkey flower) (Mimulus guttatus)	po11_olive_012257	YES	NO	YES	YES	YES
SP4	AGLQFPVGR HLQLAIR	Q8H7Y8	Probable histone H2A variant 1 Oryza sativa subsp. japonica (Rice)	po11_olive_016989	NO	NO	NO	YES	YES
SP4	LADCALGFGYK EPLWIIFER	P15722	Probable pectate lyase P59 Solanum lycopersicum (Tomato) (Lycopersicon esculentum)	po11_olive_004055_split_0	YES	NO	YES	NO	NO
SP4	AEYDESGPSIVHR DAYVGDEAQSKR DAYVGDEAQSK VAPEEHPILLTEAPLNPK	Q05214	Actin Nicotiana tabacum (Common tobacco)	po11_olive_002717	YES	YES	YES	YES	YES
SP4	HTDPTAHAEVTAIR	Q9S7I0	tRNA(adenine(34)) deaminase, chloroplastic Arabidopsis thaliana (Mouse-ear cress)	po11_olive_022869	YES	YES	YES	YES	NO
SP4	VEHVQPSR GPTPLSIYLR	Q9FDZ9	60S ribosomal protein L21-2 Arabidopsis thaliana (Mouse-ear cress)	po11_olive_019283	YES	YES	YES	YES	YES
SP4	GAFGKPQGVCAR ENVSSEALEAAR	P93847	60S ribosomal protein L10 Solanum melongena (Eggplant) (Aubergine)	po11_olive_005481	YES	YES	YES	YES	YES
SP4	GIGFTSADVGLDADKCK FVIGGPHGDAGLTGR GIGFTSADVGLDADK TIFHLNPSGR	P50301	S-adenosylmethionine synthase 1 Actinidia chinensis (Kiwi) (Yangtao)	po11_olive_002557	YES	YES	YES	YES	YES
SP4	IVPSEVTIK NQGREDDNIETIR	O04905-2	2 of UMP-CMP kinase 3 OS=Arabidopsis thaliana GN=UMK3	po11_olive_005499	YES	YES	YES	NO	NO
SP4	GNSGLLEELQK SRAEVLDLLDQVGK LIPDLLDR TGLLTHFVVPK	A0A068UUX2	Coffea canephora DH200=94 genomic scaffold, scaffold_62 Coffea canephora (Robusta coffee)	po11_olive_003677	YES	YES	YES	YES	YES
SP4	IGGGSSHNYVSSK VLVADVNDELGEK	F1SWA0	Zerumbone synthase Zingiber zerumbet (Shampoo ginger) (Amomum zerumbet)	po11_olive_006405	YES	YES	YES	YES	YES
SP4	IDGDSSESFSGR	A0A022PUQ4	Uncharacterized protein Erythranthe guttata (Yellow monkey flower) (Mimulus guttatus)	po11_olive_016224	NO	NO	NO	NO	NO
SP4	VTGGGAFLGR	B2VPR8	Pectinesterase 2 Olea europaea (Common olive)	po11_olive_013310	NO	NO	NO	NO	NO
SP4	LIICGGSAYPR TGYIDYDRLEEK YYGGNEYIDQIENLTR	O23254	Serine hydroxymethyltransferase 4 Arabidopsis thaliana (Mouse-ear cress)	po11_olive_003517	YES	YES	YES	YES	YES
SP4	ELGIGIVPYSPLGR ITWEFVNTPLPK	Q3L181	Perakine reductase Rauvolfia serpentina (Serpentwood) (Devilpepper)	po11_olive_005115	YES	YES	YES	YES	YES
SP4	IISSIEQKEESR LIVSASSGDSK	P46266	14-3-3-like protein Pisum sativum (Garden pea)	po11_olive_006115	NO	YES	YES	YES	YES
SP4	AVFNEENDIGTYTIK ILIIGGTGYIGK	E1U332	Isoflavone reductase-like protein Olea europaea (Common olive)	po11_olive_004891	YES	NO	YES	YES	YES
SP4	GGSTAVTAILINCEK	Q9LDA7	Probable protein phosphatase 2C 39 Arabidopsis thaliana (Mouse-ear cress)	po11_olive_019119	NO	NO	YES	YES	YES
SP4	ELTEWQVNPPTGFK	Q9FMM0	Probable ubiquitin-conjugating enzyme E2 18 Arabidopsis thaliana (Mouse-ear cress)	po11_olive_011687	YES	YES	YES	YES	YES
SP4	NVDNIETIDR	Q945M1	NADH dehydrogenase [ubiquinone] 1 beta subcomplex subunit 9 Arabidopsis thaliana (Mouse-ear cress)	po11_olive_014929	NO	NO	YES	YES	YES
SP4	FGVTEFVNPK INPLAPLDK	P14673	Alcohol dehydrogenase 1 Solanum tuberosum (Potato)	po11_olive_014395	NO	YES	YES	NO	NO
SP4	QLSTTFLGK	A0A022S4Q6	Uncharacterized protein Erythranthe guttata (Yellow monkey flower) (Mimulus guttatus)	po11_olive_010880	YES	NO	NO	YES	YES
SP4	KLXRAR	O04932	Probable sucrose-phosphate synthase 1 Craterostigma plantagineum (Blue gem) (Torenia plantagineum)	po11_olive_004934	NO	YES	NO	YES	YES
SP4	TQTADXR	A0A068VG75	Coffea canephora DH200=94 genomic scaffold, scaffold_614 Coffea canephora (Robusta coffee)	po11_olive_017157	YES	NO	YES	YES	YES
SP4	FVQTFFLAPQEK	A0A068U6J2	Coffea canephora DH200=94 genomic scaffold, scaffold_11 Coffea canephora (Robusta coffee)	po11_olive_023103	NO	NO	NO	YES	YES
SP4	GSGGITIKK	P0DKG1	Profilin-4 Olea europaea (Common olive)	po11_olive_013560	YES	YES	YES	NO	NO
SP4	ESADEWTAK	Q9SVZ6	60S acidic ribosomal protein P3-1 Arabidopsis thaliana (Mouse-ear cress)	po11_olive_015651	NO	YES	NO	YES	YES
SP4	FGFFQR QSVQHEEYK	Q9ZRD6	VAMP-like protein YKT61 Arabidopsis thaliana (Mouse-ear cress)	po11_olive_006871	YES	YES	YES	YES	NO
SP4	ICYDILSIIDK NLLSVGYK	Q9C5W6	14-3-3-like protein GF14 iota Arabidopsis thaliana (Mouse-ear cress)	po11_olive_006139	YES	YES	YES	YES	YES
SP4	NYNLLDAISR	Q00624	L-ascorbate oxidase homolog Brassica napus (Rape)	po11_olive_018452	NO	NO	YES	YES	YES
SP4	IINEPTAAAIAYGLDK IINEPTAAAIAYGLDKK LSQEEIER DAGVIAGLNVAR KFEDKEVQK	Q03685	Luminal-binding protein 5 Nicotiana tabacum (Common tobacco)	po11_olive_000659	YES	YES	YES	YES	YES
SP4	FDYFIDGETK NDLTGLAR	Q9XGM1	V-type proton ATPase subunit D Arabidopsis thaliana (Mouse-ear cress)	po11_olive_003815	NO	NO	YES	YES	YES
SP4	VSDTAQDAAGK	Q8LFD5	Uncharacterized protein At4g13230 Arabidopsis thaliana (Mouse-ear cress)	po11_olive_010669	NO	NO	NO	NO	NO
SP4	VLNSYWINEDSTYK	O82528	60S ribosomal protein L15 Petunia hybrida (Petunia)	po11_olive_010779	YES	NO	YES	YES	YES
SP4	LVVETTANQDPLVTK	P11796	Superoxide dismutase [Mn], mitochondrial Nicotiana plumbaginifolia (Leadwort-leaved tobacco) (Tex-Mex tobacco)	po11_olive_008559	NO	YES	NO	YES	YES
SP4	VLQQAFR	Q8LFT2	Dynamin-related protein 3B Arabidopsis thaliana (Mouse-ear cress)	po11_olive_019511	NO	NO	NO	YES	YES
SP4	YKPIIDNAIEENLK GVTVSLITTPLNAAR	Q9ZQ94	UDP-glycosyltransferase 73C5 Arabidopsis thaliana (Mouse-ear cress)	po11_olive_003085	YES	YES	YES	YES	YES
SP4	GLDVIQQAQSGTGK VHACVGGTSVR	P41379	Eukaryotic initiation factor 4A-2 Nicotiana plumbaginifolia (Leadwort-leaved tobacco) (Tex-Mex tobacco)	po11_olive_002889	YES	NO	YES	YES	YES
SP4	ILVLGLDNAGK	Q96361	ADP-ribosylation factor 1 Brassica rapa subsp. pekinensis (Chinese cabbage) (Brassica pekinensis)	po11_olive_010599	NO	NO	NO	NO	NO
SP4	VGALSIVCK	P46645	Aspartate aminotransferase, cytoplasmic isozyme 1 Arabidopsis thaliana (Mouse-ear cress)	po11_olive_020024	NO	NO	YES	NO	NO
SP4	AELALLR	Q9M5L0	60S ribosomal protein L35 Euphorbia esula (Leafy spurge)	po11_olive_013455	NO	NO	NO	YES	YES
SP4	YIDLITR	Q93Z24-2	2 of Beta-galactosidase 17 OS=Arabidopsis thaliana GN=BGAL17	po11_olive_017326	NO	YES	NO	YES	YES
SP4	LECSDPITR	P13447	Anther-specific protein LAT52 Solanum lycopersicum (Tomato) (Lycopersicon esculentum)	po11_olive_016865	YES	YES	YES	NO	NO
SP4	VVDIVDTFR	Q9ZSW9	Translationally-controlled tumor protein homolog Hevea brasiliensis (Para rubber tree) (Siphonia brasiliensis)	po11_olive_009591	NO	YES	NO	YES	YES
SP4	AVADYIKR	Q94C53	DDRGK domain-containing protein 1 Arabidopsis thaliana (Mouse-ear cress)	po11_olive_021632	YES	YES	YES	YES	YES
SP4	TAQNVEEAFIR	P92963	Ras-related protein RABB1c Arabidopsis thaliana (Mouse-ear cress)	po11_olive_006359	NO	NO	YES	YES	YES
SP4	IAIPGLIR	O48528	Outer envelope pore protein 16-3, chloroplastic/mitochondrial Arabidopsis thaliana (Mouse-ear cress)	po11_olive_009393	NO	NO	NO	YES	YES
SP4	LFSENKR	P25866	Ubiquitin-conjugating enzyme E2 2 Triticum aestivum (Wheat)	po11_olive_012303	NO	NO	YES	NO	NO
SP4	STNLDSWTPEQLK AQVFFK	Q8H100	Probable ADP-ribosylation factor GTPase-activating protein AGD8 Arabidopsis thaliana (Mouse-ear cress)	po11_olive_002233	YES	NO	YES	NO	NO
SP4	VSGSGICAK	Q9LRX8	60S ribosomal protein L13a-2 Arabidopsis thaliana (Mouse-ear cress)	po11_olive_009901	YES	YES	YES	YES	YES
SP4	AINEISTQAK	P22778	ATP synthase subunit O, mitochondrial Ipomoea batatas (Sweet potato) (Convolvulus batatas)	po11_olive_007089	NO	NO	NO	YES	YES
SP4	TVEEVFNDFK	Q40359	PHD finger protein Alfin1 Medicago sativa (Alfalfa)	po11_olive_007281	YES	NO	YES	YES	YES
SP4	GILAADESTGTIGK	O65735	Fructose-bisphosphate aldolase, cytoplasmic isozyme Cicer arietinum (Chickpea) (Garbanzo)	po11_olive_002999	YES	NO	YES	YES	YES
SP4	DLPAQPSEEEFR	O81635	Kinesin-4 Arabidopsis thaliana (Mouse-ear cress)	po11_olive_004325	YES	YES	YES	NO	NO
SP4	IPSTEEIADR YGAGIGPGVYDIHSPR	Q42699	5-methyltetrahydropteroyltriglutamate--homocysteine methyltransferase Catharanthus roseus (Madagascar periwinkle) (Vinca rosea)	po11_olive_000279	NO	YES	YES	YES	YES
SP4	YVDAVLTIPK	Q9SC19	Alpha-1,4-glucan-protein synthase [UDP-forming] 1 Solanum tuberosum (Potato)	po11_olive_004251	YES	NO	YES	YES	YES
SP4	LEELQVLDIK	Q6QNU4	DNA damage-binding protein 1 Solanum lycopersicum (Tomato) (Lycopersicon esculentum)	po11_olive_005743	YES	YES	YES	YES	YES
SP4	FGDQCTK	P27141	Carbonic anhydrase, chloroplastic Nicotiana tabacum (Common tobacco)	po11_olive_003895	YES	YES	YES	YES	YES
SP4	TLEPAFQGAGQR TVELDAILGGR	O81645	Villin-3 Arabidopsis thaliana (Mouse-ear cress)	po11_olive_000091	YES	YES	YES	NO	YES
SP4	EKLELLK	A0A022QWR5	Uncharacterized protein Erythranthe guttata (Yellow monkey flower) (Mimulus guttatus)	po11_olive_005707	NO	YES	YES	YES	YES
SP4	IGLIAHIK	Q9SN43	CBL-interacting serine/threonine-protein kinase 12 Arabidopsis thaliana (Mouse-ear cress)	po11_olive_001621	YES	YES	YES	YES	YES
SP4	QGIPYEYGK	Q9SYM5	Probable rhamnose biosynthetic enzyme 1 Arabidopsis thaliana (Mouse-ear cress)	po11_olive_000501	YES	NO	YES	YES	YES
SPG1	WFGTSVAAX	M1BLA9	Uncharacterized protein Solanum tuberosum (Potato)	po11_olive_001414	NO	NO	NO	NO	NO
SPG1	FALESFWDGKSSAQELQK YIPSNTFSYYDQVLDTTAMLGAVPXR GNASVPAMEMTK YIPSNTFSYYDQVLDTTAMLGAVPXR YIPSNTFSYYDQVLDTTAMLGAVPXR FALESFWDGK YNWTGGEIGFDTYFSMAR AVDEYKEAK GNASVPAMEMTK YIPSNTFSYYDQVLDTTAMLGAVPXR	P93263	5-methyltetrahydropteroyltriglutamate--homocysteine methyltransferase Mesembryanthemum crystallinum (Common ice plant) (Cryophytum crystallinum)	po11_olive_023347	YES	NO	YES	YES	NO
SPG1	YGAGIGPGVYDIHSPR GMLTGPVTILNWSFVR ALTGQKDEAFFSANAAAQASR DEAFFSANAAAQASR EGVKYGAGIGPGVYDIHSPR YLFAGVVDGR YAEVKPALQNMVAACK YNWSGDEIGFDTYFSMAR MLAVLETNILWVNPDCGLK GMLTGPVTILNWSFVR WFDTNYHFIVPELGPDVK FALESFWDGKSSAEDLEK NIWANDLDASLITLK GNASVPAMEMTK YNWSGDEIGFDTYFSMAR LNLPILPTTTIGSFPQTIELR SDEKLLSVFR DEAFFSANAAAQASRK MLAVLETNILWVNPDCGLK AVNEYKEAK KYAEVKPALQNMVAACK YIPSNTFAYYDQVLDTTAMLGAVPPR YAEVKPALQNM…	Q42699	5-methyltetrahydropteroyltriglutamate--homocysteine methyltransferase Catharanthus roseus (Madagascar periwinkle) (Vinca rosea)	po11_olive_000279	NO	YES	YES	YES	YES
SPG1	SGACAAFLSNYDPTYSTK SKSGACAAFLSNYDPTYSTK GNCGACNYAGTFKETK LSGTTYGSLNNPK GNCGACNYAGTFK DSSDYLWYMTDVTVASNEGFLK ILISGSIHYPR ATFNAPAGNDPLALDMLSMGK LAQKQPLTWYK QCEPALVSSYPTVTWPGK GEIWINGEGIGR TAAGLFVATSYDYDAPLDEYGLPSEPK WNTGVLGPVSLK ATFNAPAGNDPLALDMLSMGK LFEPQGGPIIMSQIENEYGPVEWEIGAPGK STPQMWPDLIK YVPGIEFR STPQMWPDLIKK NQEVHVFR LFEPQGGPIIMSQIENEYGPVEWEIGAPGK DGGLDVIQTYVFWNGHEPSPGK VAMQGFVQK LTFSDNVNLR I…	P48981	Beta-galactosidase Malus domestica (Apple) (Pyrus malus)	po11_olive_000353	YES	YES	YES	YES	NO
SPG1	AGLVSGKDNIIDR SIDGGAAFGFPDSPEEAVR SIQDAYIHAIR SIQDAYIHAIRR VEDIGALHLIPK	P86387	Phospholipase D alpha 1 Carica papaya (Papaya)	po11_olive_016656	NO	NO	YES	NO	NO
SPG1	IINEPTAAAIAYGLDKK NQVAMNPVNTVFDAK NQVAMNPVNTVFDAK DAGVISGLNVMR IINEPTAAAIAYGLDK EIAEAFLGSTVK NALENYAYNMR NAVVTVPAYFNDSQR NALENYAYNMR STVHDVVLVGGSTR FEELNMDLFR ATAGDTHLGGEDFDNR VQQLLQDFFNGK DAGVISGLNVMR MDKSTVHDVVLVGGSTR IASKLPADDKK MVNHFVQEFK ITITNDKGR LIGDAAK VEIIANDQGNR YTDASVQSDIK QFAAEEISSMVLIK DITGNPR SINPDEAVAYGAAVQAAILSGEGNEK TTPSYVAFTDSER MVNHFVQEFK	P27322	Heat shock cognate 70 kDa protein 2 Solanum lycopersicum (Tomato) (Lycopersicon esculentum)	po11_olive_000899	YES	YES	YES	YES	YES
SPG1	TLADYNIQK	P51423	Ubiquitin-60S ribosomal protein L40 Brassica rapa subsp. pekinensis (Chinese cabbage) (Brassica pekinensis)	po11_olive_000726	NO	NO	NO	YES	YES
SPG1	IINEPTAAAIAYGLDKK IINEPTAAAIAYGLDK EAEEFAEEDKKVK VEIESLFDGVDFSEPLTR FEELNNDLFR MKETAEAFLGK ALSSQHQVR SGGAPGGTSEDDDDDSHDEL NGHVEIIANDQGNR ITPSWVAFTDSER EAEEFAEEDKK DAGVIAGLNVAR LLGNFDLSGIPPAPR NSLETYVYNMK TIFDVKR VFSPEEVSAMILTK DAVVTVPAYFNDAQR ITITNEK NQAAVNPER NTVIPTKK IKDAVVTVPAYFNDAQR GRLSQEEIDR	Q03685	Luminal-binding protein 5 Nicotiana tabacum (Common tobacco)	po11_olive_000513	YES	YES	YES	YES	YES
SPG1	AAHLVDSTEQVGHFQK RADIGIAVADATDAAR IPVEQVFEQLQSSK GGSLEEIKNENVDLER IDQSALTGESLPVTK GAPEQIVDLCGLSDDVK EGLTSAEADKR MITGDQLAIAK TANTYIDSNGNWHR GAPEQIVDLCGLSDDVKR LLEGDPLKIDQSALTGESLPVTK AGITEVHFLPFNPVEKR ADIGIAVADATDAAR NPGDEVFSGSTCK VENQDAIDACIVGMLADPK LSQQGAITKR IQIFGQNKLEEK DCDRDTVLLLGAR MTAIEEMAGMDVLCSDK MITGDQLAIAK EAQWAMAQR ALNLGVNVK AGITEVHFLPFNPVEK LTVDKNLIEVFAK GLDIETIQQHYTV VKPSPLPDSWK HICG…	Q03194	Plasma membrane ATPase 4 Nicotiana plumbaginifolia (Leadwort-leaved tobacco) (Tex-Mex tobacco)	po11_olive_000117	YES	YES	YES	YES	YES
SPG1	AEYDESGPSIVHR NYELPDGQVITIGAER DAYVGDEAQSKR LAYIALDYEQELETAK VAPEEHPILLTEAPLNPK EITALAPSSMK GYSFTTSAER HTGVMVGMGQK	P30171	Actin-97 Solanum tuberosum (Potato)	po11_olive_002111	YES	YES	YES	YES	YES
SPG1	ELISNSSDALDKIR TLTIIDSGVGMTK SDLVNNLGTIAR FESLTDKSK DVSGEPLGR	P27323	Heat shock protein 90-1 Arabidopsis thaliana (Mouse-ear cress)	po11_olive_015951	NO	NO	NO	YES	YES
SPG1	NYELPDGQVITIGAER DAYVGDEAQSKR LAYVALDYEQELETAK EITALAPSSMK GYMFTTSAER HTGVMVGMGQK VAPEEHPVLLTEAPLNPK	P53492	Actin-7 Arabidopsis thaliana (Mouse-ear cress)	po11_olive_002119	YES	YES	YES	YES	YES
SPG1	YDYYTLGTYDTEKDR SLIDHSVVESFGAK QLLQWPVEELETLR TGYHFQPTK LEPAIFPSKPFDK TAFRDPTTAWLGK ISLDATR YIPDKDMVDGWK DLINWER KGWAGIQLIPR VYPTIAK IFQDKEDK SFFDPAK	P26792	Beta-fructofuranosidase, insoluble isoenzyme 1 Daucus carota (Wild carrot)	po11_olive_001283	YES	NO	YES	YES	YES
SPG1	GILGYTEDDVVSTDFVGDSR LVSWYDNEWGYSSR KVVISAPSK TLLFGDNPVK AASFNIIPSSTGAAK	P25861	Glyceraldehyde-3-phosphate dehydrogenase, cytosolic Antirrhinum majus (Garden snapdragon)	po11_olive_008377	NO	YES	YES	YES	YES
SPG1	GILGYTEDDVVSTDFVGDSR VPTVDVSVVDLTAR KVVISAPSK AASFNIIPSSTGAAK TILFGDKPVTVFGVR	P26519	Glyceraldehyde-3-phosphate dehydrogenase, cytosolic Petroselinum crispum (Parsley) (Petroselinum hortense)	po11_olive_005675	NO	YES	YES	YES	YES
SPG1	ASGAIGGLQVHSR ASEPLYTMESGK DQIGSFYYFPTTGLHK LAEYFGASDK YDIIKDEPPQDNTK GIAWSINQFR NYNLLDAVSR YRVCNVGMR FAQHPLSSLAIIR VCNVGMR DYYFVVSSR SEMWER	P29162	L-ascorbate oxidase homolog Nicotiana tabacum (Common tobacco)	po11_olive_000861	YES	YES	YES	YES	YES
SPG1	ITCGPGHGISVGSLGR TGDDCISIGDGMK TGDDCISIGDGMK GATEEDVTGIYVK LDSPSLIQVSQMTVK NDCGTNPDCVK GTFMLDQIK	Q05967	Polygalacturonase Nicotiana tabacum (Common tobacco)	po11_olive_001397	YES	NO	YES	NO	NO
SPG1	DQIGSYFYYPSTSIHR LVNSAGTADGK SLRDEYNIPDNTPLCGIVK TLGRPDGVIINGK LAEYFGVAGK TVLSTTATIR NFVEIIFENHEK DYYFVVSTR	P29162	L-ascorbate oxidase homolog Nicotiana tabacum (Common tobacco)	po11_olive_001459	YES	NO	YES	YES	YES
SPG1	ASGAIGGLQVHSR AAEPLFTMESGK DQIGSFYYFPTTGLHK FAQHQLSSVAIIR LAEYFEASDK NYNLLDAVSR YRVCNVGMR AAEPLFTMESGK KLLDSGR VCNVGMR TSINFR SEMWER	P29162	L-ascorbate oxidase homolog Nicotiana tabacum (Common tobacco)	po11_olive_000239	YES	YES	YES	YES	YES
SPG1	AVCMISNSTSVAEVFSR TIGGGDDAFNTFFSETGAGK TIQFVDWCPTGFK EIVDLCLDR SLDIERPTYTNLNR YMACCLMYR	P33629	Tubulin alpha chain Prunus dulcis (Almond) (Amygdalus dulcis)	po11_olive_002895	YES	YES	YES	YES	YES
SPG1	TGDDCISIGDGMK TGDDCISIGDGMK GETEEDVTGIYVK VTCGPGHGISVGSLGR	Q05967	Polygalacturonase Nicotiana tabacum (Common tobacco)	po11_olive_009655	YES	YES	YES	NO	NO
SPG1	AVCMISNSTSVAEVFSR TVGGGDDAFNTFFSETGAGK TIQFVDWCPTGFK EIVDLCLDR SLDIERPTYTNLNR YMACCLMYR	P46259	Tubulin alpha-1 chain Pisum sativum (Garden pea)	po11_olive_001961	YES	YES	YES	YES	YES
SPG1	AGCYASNVIIQR ALPYTDFVFGNETEAR SLVANLSAANCYK ITVITQGADPVVVAEDGKVK	Q9LZG0	Adenosine kinase 2 Arabidopsis thaliana (Mouse-ear cress)	po11_olive_004267	YES	NO	YES	YES	NO
SPG1	YYGGNEYIDQIENLTR LIICGGSAYPR ANAVALGNYLMSK LCDLCDITVNK IGAPAMTSR AGMIFYR LLKDFNK	O23254	Serine hydroxymethyltransferase 4 Arabidopsis thaliana (Mouse-ear cress)	po11_olive_003517	YES	YES	YES	YES	YES
SPG1	LAVNLIPFPR YLTASAMFR INVYYNEASGGR NSSYFVEWIPNNVK AVLMDLEPGTMDSIR IREEYPDR	P12411	Tubulin beta-1 chain Arabidopsis thaliana (Mouse-ear cress)	po11_olive_004817	YES	YES	YES	YES	YES
SPG1	LYVEQYEKDSSK LQSSLDEVNK GATLVVSGDGR YDYENVDTGGAK SIFDFQSIQK FFEVPTGWK SDVSNVVNADEFEYKDPVDGSISK DSQEALAPLVEVAR	Q9M4G4	Phosphoglucomutase, cytoplasmic Solanum tuberosum (Potato)	po11_olive_001027	NO	NO	YES	YES	YES
SPG1	KTDSEDTGYYFVNCR LKSDGSGDFK ATMDPALVTAEGQAK IVNSAPRPDGK ISGDKASFYNVK	B2VPR8	Pectinesterase 2 Olea europaea (Common olive)	po11_olive_001877	YES	YES	YES	YES	NO
SPG1	TSVPDVYAVGDVATFPLK SVDEYDYLPFFYSR AIFASEQGK GQVEEEKGGIK LSDFGVQGADAK AYLFPEGTAR	Q43497	Monodehydroascorbate reductase Solanum lycopersicum (Tomato) (Lycopersicon esculentum)	po11_olive_002395	YES	NO	YES	YES	YES
SPG1	LCGSPGATVCKDPSK NIENLR	Q9STM6	GDSL esterase/lipase At3g48460 Arabidopsis thaliana (Mouse-ear cress)	po11_olive_014216	YES	YES	YES	YES	YES
SPG1	GISLIPNTEVVR EIVDADKLVEAIK LSDFGVQGADAK	Q43497	Monodehydroascorbate reductase Solanum lycopersicum (Tomato) (Lycopersicon esculentum)	po11_olive_011377	NO	NO	YES	YES	YES
SPG1	GYVASDSKNDPAK IGGIGTVPVGR	Q41803	Elongation factor 1-alpha Zea mays (Maize)	po11_olive_023606	NO	YES	NO	YES	YES
SPG1	AFEPILLLGR ALVAFYQK	P46293	40S ribosomal protein S16 Gossypium hirsutum (Upland cotton) (Gossypium mexicanum)	po11_olive_014064	NO	YES	YES	YES	YES
SPG1	NISFTVWDVGGQDK ILMVGLDAAGK	P51823	ADP-ribosylation factor 2 Oryza sativa subsp. japonica (Rice)	po11_olive_010961	NO	NO	YES	NO	NO
SPG1	SAFSKPESISEATLR SLFSQISGTVR	A0A022RQE0	Uncharacterized protein Erythranthe guttata (Yellow monkey flower) (Mimulus guttatus)	po11_olive_010337	NO	YES	NO	NO	NO
SPG1	IEPSFGVEASELYPDVK YTTVEEYLDQFV VIILGDGNAK	E1U332	Isoflavone reductase-like protein Olea europaea (Common olive)	po11_olive_004891	YES	NO	YES	YES	YES
SPG1	LVGVSEETTTGVKR LVGVSEETTTGVK VAVVAGYGDVGK GETLQEYWWCTER HSLPDGLMR ITIKPQTDR	P35007	Adenosylhomocysteinase Catharanthus roseus (Madagascar periwinkle) (Vinca rosea)	po11_olive_001349	YES	YES	YES	YES	YES
SPG1	GSTDSILDDLER	W9RAQ1	T-complex protein 1 subunit theta Morus notabilis.	po11_olive_010670	NO	NO	YES	YES	NO
SPG1	IYFIAWSPDSSK	Q67ZM4	Actin-depolymerizing factor 7 Arabidopsis thaliana (Mouse-ear cress)	po11_olive_018055	NO	NO	NO	YES	YES
SPG1	GVTTIIGGGDSVAAVEK	Q42962	Phosphoglycerate kinase, cytosolic Nicotiana tabacum (Common tobacco)	po11_olive_015847	NO	NO	NO	NO	NO
SPG1	ADDATQFLEVIR	Q0WNJ6	Clathrin heavy chain 1 Arabidopsis thaliana (Mouse-ear cress)	po11_olive_012740	NO	NO	NO	YES	YES
SPG1	SGTLFDNVLVCDDPEYAK FYAISAEFPEFSNK LLSGEVDQK	Q40401	Calreticulin Nicotiana plumbaginifolia (Leadwort-leaved tobacco) (Tex-Mex tobacco)	po11_olive_002533	YES	YES	YES	YES	YES
SPG1	TAVVEGLAQR	Q6F2Y7	Chaperone protein ClpB1 Oryza sativa subsp. japonica (Rice)	po11_olive_010240	NO	NO	NO	YES	YES
SPG1	GILAADESTGTIGK VAPEVIAEHTVR GILAADESTGTIGKR VLAVVYK	O65735	Fructose-bisphosphate aldolase, cytoplasmic isozyme Cicer arietinum (Chickpea) (Garbanzo)	po11_olive_002999	YES	NO	YES	YES	YES
SPG1	YVGIELWQVK FYAISAEFPEFSNK LLSGEVDQK	Q40401	Calreticulin Nicotiana plumbaginifolia (Leadwort-leaved tobacco) (Tex-Mex tobacco)	po11_olive_005099	YES	NO	YES	YES	YES
SPG1	TYGFLTPDLWR	Q9SCM3	40S ribosomal protein S2-4 Arabidopsis thaliana (Mouse-ear cress)	po11_olive_022096	YES	YES	YES	NO	NO
SPG1	VAIGQVLLSVR MLSCAGADR	P93847	60S ribosomal protein L10 Solanum melongena (Eggplant) (Aubergine)	po11_olive_005481	YES	YES	YES	YES	YES
SPG1	IANXIR	Q9FIM2	ATP-dependent zinc metalloprotease FTSH 9, chloroplastic Arabidopsis thaliana (Mouse-ear cress)	po11_olive_004384	NO	NO	NO	YES	YES
SPG1	AGDLTNSSSLKK SGDVIAAPIR	Q8L831	Nudix hydrolase 3 Arabidopsis thaliana (Mouse-ear cress)	po11_olive_011873	YES	NO	YES	YES	YES
SPG1	GIDVVLNDESKR NTISQIKR QYSDPELQQDLK	Q9S7C0-2	2 of Heat shock 70 kDa protein 14 OS=Arabidopsis thaliana GN=HSP70-14	po11_olive_004885	NO	NO	YES	YES	YES
SPG1	GIGFTSADVGLDADKCK FVIGGPHGDAGLTGR	P50301	S-adenosylmethionine synthase 1 Actinidia chinensis (Kiwi) (Yangtao)	po11_olive_002557	YES	YES	YES	YES	YES
SPG1	LPANLVQAQR TTSKVDETVER SGGFGDILTDQVVDKGK	Q94KU1	6-phosphogluconate dehydrogenase, decarboxylating 1 Spinacia oleracea (Spinach)	po11_olive_001401	YES	NO	YES	NO	NO
SPG1	LAIVDEQLTR TSEEDITVIEAPR TVAIESALR	Q9LTB2	Methionine S-methyltransferase Arabidopsis thaliana (Mouse-ear cress)	po11_olive_004001	NO	NO	YES	NO	NO
SPG1	IENQQVVVEK	Q8LFH6	Actin-depolymerizing factor 12 Arabidopsis thaliana (Mouse-ear cress)	po11_olive_019065	YES	NO	YES	YES	NO
SPG1	YIDPTYMIR	Q9M0F9	ATP-dependent 6-phosphofructokinase 1 Arabidopsis thaliana (Mouse-ear cress)	po11_olive_016092	NO	NO	YES	YES	YES
SPG1	AVGILQDNYPELVAR TIGTEAAHER	Q94C59	Patellin-4 Arabidopsis thaliana (Mouse-ear cress)	po11_olive_003475	YES	NO	YES	YES	NO
SPG1	LPEFLDVAAK	B9FDR3	Transportin-1 Oryza sativa subsp. japonica (Rice)	po11_olive_021712	NO	YES	YES	NO	NO
SPG1	AEGLYSMLVER	Q6U740	Allergen Fra e 1 Fraxinus excelsior (European ash)	po11_olive_008573	NO	NO	YES	NO	NO
SPG1	GQPLPIHGDGSNVR FILLAMR TGWIGGLLGK AGAEMLVMAYGR	Q9SYM5	Probable rhamnose biosynthetic enzyme 1 Arabidopsis thaliana (Mouse-ear cress)	po11_olive_000501	YES	NO	YES	YES	YES
SPG1	GAQANVSYGPR	Q9SR44	Lysine histidine transporter-like 2 Arabidopsis thaliana (Mouse-ear cress)	po11_olive_027960	NO	NO	YES	YES	YES
SPG1	LATPELEYGR LADLEAAPAAVAR FVEYFR	P27154	Phosphoenolpyruvate carboxylase Nicotiana tabacum (Common tobacco)	po11_olive_002685	YES	NO	YES	YES	YES
SPG1	AALNLAYQR	A0A022QUR3	Uncharacterized protein Erythranthe guttata (Yellow monkey flower) (Mimulus guttatus)	po11_olive_024808	YES	NO	YES	YES	YES
SPG1	FALLVEDLK	Q9XEX2	Peroxiredoxin-2B Arabidopsis thaliana (Mouse-ear cress)	po11_olive_027110	YES	NO	YES	YES	NO
SPG1	LLLIGDSGVGK	P28188	Ras-related protein RABD2a Arabidopsis thaliana (Mouse-ear cress)	po11_olive_007447	NO	NO	YES	YES	YES
SPG1	VFGQGFVSTGGIDTTR FTGELAQR	Q9FR44	Phosphoethanolamine N-methyltransferase 1 Arabidopsis thaliana (Mouse-ear cress)	po11_olive_002125	YES	NO	YES	YES	YES
SPG1	VLITTDLLAR ALGDYLGVK	P41379	Eukaryotic initiation factor 4A-2 Nicotiana plumbaginifolia (Leadwort-leaved tobacco) (Tex-Mex tobacco)	po11_olive_002889	YES	NO	YES	YES	YES
SPG1	GTPNVDEEYSDLLEASEAAK	Q9LT15	Sugar transport protein 10 Arabidopsis thaliana (Mouse-ear cress)	po11_olive_000707	YES	NO	YES	YES	NO
SPG1	SQFVQVFNNSPDETAYFR LVVCDQHGSQAR	A0A022RGQ8	Uncharacterized protein Erythranthe guttata (Yellow monkey flower) (Mimulus guttatus)	po11_olive_000297	YES	YES	YES	YES	YES
SPG1	VLHELDNQPAR LNDLLTEK	Q07346	Glutamate decarboxylase Petunia hybrida (Petunia)	po11_olive_001893	YES	YES	YES	YES	YES
SPG1	SLIANLSAANCYK	Q9LZG0	Adenosine kinase 2 Arabidopsis thaliana (Mouse-ear cress)	po11_olive_004255	YES	NO	YES	YES	YES
SPG1	VVPAIYSDVLR QLEWEDLQR	O04933	Probable sucrose-phosphate synthase 2 Craterostigma plantagineum (Blue gem) (Torenia plantagineum)	po11_olive_001905	NO	NO	YES	YES	YES
SPG1	SQLLENVFADPR	O24457	Pyruvate dehydrogenase E1 component subunit alpha-3, chloroplastic Arabidopsis thaliana (Mouse-ear cress)	po11_olive_004643	YES	YES	YES	YES	YES
SPG1	VMDLLDANLDAK HSIDDVQK	A0A022QWX6	Uncharacterized protein Erythranthe guttata (Yellow monkey flower) (Mimulus guttatus)	po11_olive_001647	YES	NO	YES	YES	YES
SPG1	ELSSDSSQHVR DAAANNLKR	Q38950	Serine/threonine-protein phosphatase 2A 65 kDa regulatory subunit A beta isoform Arabidopsis thaliana (Mouse-ear cress)	po11_olive_000869	YES	YES	YES	YES	YES
SPG1	RVVVDAR	Q9FKC0	60S ribosomal protein L13a-4 Arabidopsis thaliana (Mouse-ear cress)	po11_olive_014147	YES	YES	YES	YES	YES
SPG1	VVLIADTGSDLTWVK	A5BLS9	Putative uncharacterized protein Vitis vinifera (Grape)	po11_olive_001875	YES	YES	YES	NO	NO
SPG1	YVVELAR	Q8RY24	Probable sucrose-phosphate synthase 3 Arabidopsis thaliana (Mouse-ear cress)	po11_olive_004561	NO	NO	YES	YES	YES
SPG1	AFEDAVTKR	O24661	Asparagine synthetase [glutamine-hydrolyzing] Triphysaria versicolor (Yellow owl's clover)	po11_olive_001041	YES	YES	YES	YES	YES
SPG1	WXHLR	P46607	Homeobox-leucine zipper protein GLABRA 2 Arabidopsis thaliana (Mouse-ear cress)	po11_olive_000581	YES	YES	YES	YES	NO
SPG2	FGGDTPYSIMFGPDICGYSTK QSGSLYSDWDLLPPK KPEDWDDEEDGEWTAPTIPNPEYK FGGDTPYSIMFGPDICGYSTK WNGDANDKGIQTSEDYR FYAISAEFPEFSNK SGTLFDNVLVCDDPEYAK SDSTEDEATSVDDDAHDEL LLSGEVDQKK HEQKLDCGGGYMK APMIDNPDFKDDPDLYVYPK FEDGWENR HEQKLDCGGGYMK YVGVELWQVK APMIDNPDFKDDPDLYVYPK KPEDWDDKEYIPDPEDK KFGGDTPYSIMFGPDICGYSTK	Q40401	Calreticulin Nicotiana plumbaginifolia (Leadwort-leaved tobacco) (Tex-Mex tobacco)	po11_olive_002533	YES	YES	YES	YES	YES
SPG2	FGGDSSYSIMFGPDICGYSTK WSGNTNDKGIQTSEDHR QSGSLYSDWDLLPPK KPEDWDDEEDGEWTAPTIPNPEYK FYAISAEFPEFSNKDK FYAISAEFPEFSNK SGTLFDNVLVCDDPEYAK SDSTEDEATSVDDDAHDEL QSGSLYSDWDLLPPKK HEQKLDCGGGYMK FEDGWENR HEQKLDCGGGYMK YVGVELWQVK APMIDNPDFKDDPDLYVYPNLK KPEDWDDKEYIPDPEDK	P93508	Calreticulin Ricinus communis (Castor bean)	po11_olive_002249	YES	NO	YES	YES	YES
SPG2	LSAVYGGTYMLNKPECK DDCYLDEPALDTVKR FAGGSPYIYPLYGLGELPQAFAR LYAESVAR MKLYAESVAR	O24653	Guanosine nucleotide diphosphate dissociation inhibitor 2 Arabidopsis thaliana (Mouse-ear cress)	po11_olive_017086	YES	NO	YES	YES	YES
SPG2	WCSCNIFSTQDHAAAAIAR LVGVSEETTTGVKR LYQMQANGTLLFPAINVNDSVTK VKDMSQADFGR WVFPETNSGIIVLAEGR LYQMQANGTLLFPAINVNDSVTK VAVVCGYGDVGK LVGVSEETTTGVK TEFGPSQPFKGAR VAVVCGYGDVGKGCAAALK ERLVGVSEETTTGVKR NNAIVCNIGHFDNEIDMQGLETYPGVK TEFGPSQPFK ERLVGVSEETTTGVK DQADYISVPIEGPYKPPHYR ATDVMIAGK RITIKPQTDR NNAIVCNIGHFDNEIDMQGLETYPGVK SKFDNLYGCR HSLPDGLMR GETLQEYWWCTER	P35007	Adenosylhomocysteinase Catharanthus roseus (Madagascar periwinkle) (Vinca rosea)	po11_olive_001589	YES	YES	YES	YES	YES
SPG2	WNGDPNDKGIQTSEDYR KPEDWDDEEDGEWTAPTIPNPEYK FGGDTPYSIMFGPDICGYTTK FYAISAEFPEFSNKEK FGGDTPYSIMFGPDICGYTTK FYAISAEFPEFSNK YVGIELWQVK LLSGEVDQKK HEQKLDCGGGYMK HEQKLDCGGGYMK KPEDWDDKEYIPDPEDK SGTLFDNILICDDPEYAKK TIKDPEAK	Q40401	Calreticulin Nicotiana plumbaginifolia (Leadwort-leaved tobacco) (Tex-Mex tobacco)	po11_olive_005099	YES	NO	YES	YES	YES
SPG2	IQCNTTAYENYKR VISCIGDGSFQVTAQDVSTMIR IYIPDGVPLKSEPNEPLR VNVLFQHIQK MLSSETAVIAETGDSWFNCQK IYIPDGVPLK	Q9M040	Pyruvate decarboxylase 4 Arabidopsis thaliana (Mouse-ear cress)	po11_olive_022313	NO	YES	YES	YES	YES
SPG2	VVGAFLESGTPEENK TSVPDVYAVGDVATFPLK YVIVGGGVAAGYAAR TLASAAGETFK LSDFGVQGADAK VVGAFLESGTPEENKAIAK GQVEEEKGGIK EIDDADKLVEAIK SVDEYDYLPFFYSR EAVAPYERPALSK AIFASEQGK LPGFHVCVGSGGER FGSYWIKDGK LLPEWYTEK AYLFPEGTAR LYGELR	Q43497	Monodehydroascorbate reductase Solanum lycopersicum (Tomato) (Lycopersicon esculentum)	po11_olive_002395	YES	NO	YES	YES	YES
SPG2	LSTASAIATGAVLGTHEDNRFK LSTASAIATGAVLGTHEDNR LDSQLGGSLSEASTEEDFTGK IASLYSDVLSAK RVGLVGLGSATNPTTSYR ELVNAPANVLTPAVLAEEAKR SVDILGLGTGSK ELVNAPANVLTPAVLAEEAK GDILAVGVTEK	Q42876	Leucine aminopeptidase 2, chloroplastic Solanum lycopersicum (Tomato) (Lycopersicon esculentum)	po11_olive_009331	YES	YES	YES	YES	YES
SPG2	GIQGATSHCLGQNFAK FAGGLYTTTVEAFIPNTGR AMVWQNSWAYTTR WEFSNPTPFIR IYEEFLAVPVIK LNQWCNVVR MFEINFENDKGEK	A0A022R6H7	Uncharacterized protein Erythranthe guttata (Yellow monkey flower) (Mimulus guttatus)	po11_olive_012685	NO	NO	YES	YES	NO
SPG2	GYPGYMYTDLATIYER DHSDVSNQLYANYAIGK IALTTAEYLAYECGK AVVQVFEGTSGIDNK KFVAQGAYDTR TVSGVAGPLVILEK DFEENGSMER TYPEEMIQTGISTIDVMNSIAR TYPEEMIQTGISTIDVMNSIAR SAIGEGMTR YQEIVNIR QIYPPINVLPSLSR GQVLEVDGEK TPVSLDMLGR RGQVLEVDGEK EVSAAREEVPGR	Q9SZN1	V-type proton ATPase subunit B2 Arabidopsis thaliana (Mouse-ear cress)	po11_olive_001331	NO	NO	YES	YES	YES
SPG2	ILGLGDLGCQGMGIPVGK AIFCSGSPFDPVEYDGK KISANIAANVAAK ATGEEYAELLEEFMSAVK DAHYLTGLLPPVVFTQELQENR HAESCMYTPVYR HAESCMYTPVYR GLIYPPFSNIR NIQVIVVTDGER LLDDEFYIGLR RPQGLYISLK KTDAPIEETRK GLVVSSR VHDDLLLAASEALAAQVTEEYYAK GLAFTDKER ISANIAANVAAK KESLQHFK LMHNLR TDAPIEETRK LMHNLR	P51615	NADP-dependent malic enzyme Vitis vinifera (Grape)	po11_olive_001043	YES	NO	YES	YES	NO
SPG2	TGDDCISIGDGMK VSCGPGHGISVGSLGK GTFLLNQLTLAGPCK TGDDCISIGDGMK SEGISVLDTVIK YGGKPNANIDQALSSAWK GTAANPVAVSLVCSK AAPCENVEVGDVDLAYSGNQGPISTK EACAATTPSTVVVPK ELHIER	Q05967	Polygalacturonase Nicotiana tabacum (Common tobacco)	po11_olive_003951	YES	NO	YES	NO	NO
SPG2	YYGGNEYIDQIENLTR NAVFGDSSALAPGGVR FSSSFDMPGFK ISATSIYFESLPYKVDSK ANAVALGNYLMSK TGYIDYDRLEEK FSSSFDMPGFK ANAVALGNYLMSK GLVNNKDIEELKADVEK IGAPAMTSR AVTLTLK	O23254	Serine hydroxymethyltransferase 4 Arabidopsis thaliana (Mouse-ear cress)	po11_olive_003517	YES	YES	YES	YES	YES
SPG2	NDAGPDGHQAVALR	O81320	Putative pectinesterase/pectinesterase inhibitor 38 Arabidopsis thaliana (Mouse-ear cress)	po11_olive_002638	NO	NO	YES	YES	YES
SPG2	FGSYWINEGK VVGAFLEGGTPEENK GQVEEEKGGIK VQPPAQSLDQLATEGLTFACK	Q43497	Monodehydroascorbate reductase Solanum lycopersicum (Tomato) (Lycopersicon esculentum)	po11_olive_009599	NO	NO	YES	NO	NO
SPG2	NCDPDGPLMLYVSK LWGENFFDPATK YRVENLYEGPMDDVYATAIR GFVQFCYEPIK VIENANVIMATYEDPLLGDVQVYPEK SDEKDLMGKPLMK	O23755	Elongation factor 2 Beta vulgaris (Sugar beet)	po11_olive_005845	YES	YES	YES	YES	YES
SPG2	FLSPSEVSVDTLEGGNTVVK AEEDGVACVEYIAGK EAAMATYDKPIHI TCHAHPTMSEALK VGKFPFLANSR IVSSTGALALSDVPK NIIIATGSDVK	Q9M5K3	Dihydrolipoyl dehydrogenase 1, mitochondrial Arabidopsis thaliana (Mouse-ear cress)	po11_olive_004391	YES	YES	YES	YES	YES
SPG2	YGLAAGVFTQNLDTANTLMR TGEVIAHVAEGDAEDINR SNLKPVTLELGGK SGTEQGPQIDAEQFEK EAFDVGPWPK SGTESGANLETGGDKLGTK TFTTLDPR SGTESGANLETGGDK VGPALACGNTIVLK AVVTHLK	Q8S528	Aldehyde dehydrogenase family 2 member B7, mitochondrial Arabidopsis thaliana (Mouse-ear cress)	po11_olive_002517	NO	YES	YES	YES	YES
SPG2	QSISLGSIEASK IYGFQDTLCDDKGK LKSDGSGDFK GPGANMEKR RVGAQAAALR KATMDPALVTAEGQAK IVNSAPRPDGK FSEYNNK	B2VPR8	Pectinesterase 2 Olea europaea (Common olive)	po11_olive_001877	YES	YES	YES	YES	NO
SPG2	QGFQDLGASSLESGHDLLR VASVASQSGVPVIADGGISNSGHIVK	Q9SA34	Inosine-5'-monophosphate dehydrogenase 2 Arabidopsis thaliana (Mouse-ear cress)	po11_olive_008983	NO	NO	NO	YES	YES
SPG2	ITCGPGHGISVGSLGR TGDDCISIGDGMK TGDDCISIGDGMK GATEEDVTGIYVK NDCGTNPDCVK EACAATTPSTVVVPK GTFMLDQIK VKTWPSAPAELK	Q05967	Polygalacturonase Nicotiana tabacum (Common tobacco)	po11_olive_001397	YES	NO	YES	NO	NO
SPG2	LCGSPGATVCKDPSK	M1AQB3	Uncharacterized protein Solanum tuberosum (Potato)	po11_olive_026436	YES	YES	YES	NO	NO
SPG2	LGPNYLQLPVNAPK HMEGSGVNTYTLINK TWPEDILPLQPVGR EGNFDLVGNNFPVFFVR HMEGSGVNTYTLINKDGK SIWISYWSQADK ENNFKQPGER WVEALSDPR	P49317	Catalase isozyme 3 Nicotiana plumbaginifolia (Leadwort-leaved tobacco) (Tex-Mex tobacco)	po11_olive_002515	YES	NO	YES	NO	NO
SPG2	LSGTGSEGATIR IFVEELGADESSLLNCVPK SIFDFQSIQK YDYENVDTGGAK FFEVPTGWK DSQEALAPLVEVAR GATLVVSGDGR SDVSNVVNADEFEYKDPVDGSISK	Q9M4G4	Phosphoglucomutase, cytoplasmic Solanum tuberosum (Potato)	po11_olive_001027	NO	NO	YES	YES	YES
SPG2	IINEPTAAAIAYGLDKK ITPSWVAFTDTER DAGVIAGLNVAR	P49118	Luminal-binding protein Solanum lycopersicum (Tomato) (Lycopersicon esculentum)	po11_olive_014791	YES	NO	YES	YES	YES
SPG2	LRQDVEEYAK NTVPGDVSAMVPGGIR VLESVHIAANK QFPTIGFEK LIVAGASAYSR NTVPGDVSAMVPGGIR VAEFFDASVK NKGIDGSRVEK GAMIFFR EVLYDYEEK	P50433	Serine hydroxymethyltransferase, mitochondrial Solanum tuberosum (Potato)	po11_olive_001529	YES	YES	YES	YES	YES
SPG2	AEYDESGPSIVHR SYELPDGQVITIGAER GYSFTTSAER VAPEEHPVLLTEAPLNPK EITALAPSSMK	P30171	Actin-97 Solanum tuberosum (Potato)	po11_olive_003339	YES	YES	YES	YES	YES
SPG2	GLDVIQQAQSGTGK MFVLDEADEMLSR VLITTDLLAR ALGDYLGVK DHTVSATHGDMDQNTR RDELTLEGIK	P41379	Eukaryotic initiation factor 4A-2 Nicotiana plumbaginifolia (Leadwort-leaved tobacco) (Tex-Mex tobacco)	po11_olive_002889	YES	NO	YES	YES	YES
SPG2	LLILTDPR	O80377	40S ribosomal protein SA Daucus carota (Wild carrot)	po11_olive_002412	NO	NO	NO	YES	YES
SPG2	EVDYSDKSVTENTR TTLSTDHNR GSFITASGALATLSGAK VYVNDQFLNWDPEHR VVKDETTEEELWWGK FGTVVENVVFDEHTR IPCVGPHPK GSPNIEMDEHTFLVNR	Q9T074	Phosphoenolpyruvate carboxykinase [ATP] Arabidopsis thaliana (Mouse-ear cress)	po11_olive_000693	YES	YES	YES	YES	YES
SPG2	IAEDSVDYATGGQWALLQR KGVFTSASSTCGR WYASDQILPDGR VTVYAPSTK GSAGWECADQPVLNPLLYSPNEPDLK QFSYEFFPK SIVLDYVHNTIIK GVFTSASSTCGR	K4BWM7	Uncharacterized protein Solanum lycopersicum (Tomato) (Lycopersicon esculentum)	po11_olive_000979	YES	YES	YES	YES	YES
SPG2	AVFNEENDIGTYTIK ESTISDPVKGK FFPSDFGTDVDR ILIIGGTGYIGK	E1U332	Isoflavone reductase-like protein Olea europaea (Common olive)	po11_olive_004891	YES	NO	YES	YES	YES
SPG2	IYFIAWSPDSSK IEAQQVVVEK	Q8LFH6	Actin-depolymerizing factor 12 Arabidopsis thaliana (Mouse-ear cress)	po11_olive_009429	YES	NO	NO	YES	YES
SPG2	SGACAAFLSNYDPTYSTK QCEPALVSSYPTVTWPGK SKSGACAAFLSNYDPTYSTK TAAGLFVATSYDYDAPLDEYGLPSEPK NQEVHVFR VAMQGFVQK STPQMWPDLIKK QEDVPANIIDSCNGFYCEGFRPK	P48981	Beta-galactosidase Malus domestica (Apple) (Pyrus malus)	po11_olive_000353	YES	YES	YES	YES	NO
SPG2	GLMSTPDDGTTASEFIEDWVK VQEIVVIGHSCCGGIK FGDQCTK	P27141	Carbonic anhydrase, chloroplastic Nicotiana tabacum (Common tobacco)	po11_olive_003895	YES	YES	YES	YES	YES
SPG2	NYELPDGQVITIGAER GEYDESGPSIVHR VAPEEHPVLLTEAPLNPK EITALAPSSMK	P53492	Actin-7 Arabidopsis thaliana (Mouse-ear cress)	po11_olive_003283	YES	YES	YES	YES	YES
SPG2	IGGIGTVPVGR GYVASDSKNDPAK	Q41803	Elongation factor 1-alpha Zea mays (Maize)	po11_olive_023606	NO	YES	NO	YES	YES
SPG2	YLDEPALDTVKR LSAVYGGTYMLNKPECK FAGGSPYIYPLYGLGELPQAFAR VVCDPSYLHNK	O24653	Guanosine nucleotide diphosphate dissociation inhibitor 2 Arabidopsis thaliana (Mouse-ear cress)	po11_olive_002089	YES	YES	YES	YES	YES
SPG2	IPSTEEIADR FALESFWDGK YLFAGVVDGR GVTAFGFDLVR AGITVIQIDEAALR AVNEYKEAK ALTGQKDEAFFSANAAAQASR KVSEEEYVK FSYASHK	Q42699	5-methyltetrahydropteroyltriglutamate--homocysteine methyltransferase Catharanthus roseus (Madagascar periwinkle) (Vinca rosea)	po11_olive_000279	NO	YES	YES	YES	YES
SPG2	GILAADESTGTIGKR VAPEVIAEHTVR TAAGKPFVDVLK GILAADESTGTIGK CADVTER	O65735	Fructose-bisphosphate aldolase, cytoplasmic isozyme Cicer arietinum (Chickpea) (Garbanzo)	po11_olive_002999	YES	NO	YES	YES	YES
SPG2	ILGLGDLGCQGMGIPVGK QTGAPLEETR GLIYPPFSNIR LLIDNVEELLPVVYTPTVGEACQK IQVIVVTDGER LPQPENLVR	P36444	NADP-dependent malic enzyme, chloroplastic Flaveria pringlei.	po11_olive_000639	YES	YES	YES	YES	YES
SPG2	ALEYEDFDIFDR GIDAQIASGGGR GWDAQVLGEAPHK ANDQYLPAFVIIDDSGK	Q42908	2,3-bisphosphoglycerate-independent phosphoglycerate mutase Mesembryanthemum crystallinum (Common ice plant) (Cryophytum crystallinum)	po11_olive_002753	YES	YES	YES	NO	NO
SPG2	YEVDGYVYNADEEPK FLGNSVDVYPVGR DGVVLDLVPPPTK VNNLIFGR	Q93Y40	Oxysterol-binding protein-related protein 3C Arabidopsis thaliana (Mouse-ear cress)	po11_olive_003241	NO	YES	YES	YES	NO
SPG2	ELSSDSSQHVR ESDLVDYFIPLVK DAAANNLKR VLQSIIPIVDQSVVEK LLAVEGCAALGK FAATVEAAHLK	Q38950	Serine/threonine-protein phosphatase 2A 65 kDa regulatory subunit A beta isoform Arabidopsis thaliana (Mouse-ear cress)	po11_olive_000869	YES	YES	YES	YES	YES
SPG2	GNIITTASTCSK HGVVGLTK VNCVSPHVVPTR	F1SWA0	Zerumbone synthase Zingiber zerumbet (Shampoo ginger) (Amomum zerumbet)	po11_olive_006405	YES	YES	YES	YES	YES
SPG2	FITELSEFIPGAGVR	Q6U740	Allergen Fra e 1 Fraxinus excelsior (European ash)	po11_olive_026898	YES	YES	YES	NO	NO
SPG2	VFGQGFVSTGGIDTTR VSSEDDKGFQR STSGEQTWGLFIAK SAGTPSAEFAEYIK	Q9FR44	Phosphoethanolamine N-methyltransferase 1 Arabidopsis thaliana (Mouse-ear cress)	po11_olive_002125	YES	NO	YES	YES	YES
SPG2	GSTDSILDDLER	W9RAQ1	T-complex protein 1 subunit theta Morus notabilis.	po11_olive_010670	NO	NO	YES	YES	NO
SPG2	ATAGDTHLGGEDFDNR IINEPTAAAIAYGLDKK NAVVTVPAYFNDSQR STVHDVVLVGGSTR ITITNDKGR	P27322	Heat shock cognate 70 kDa protein 2 Solanum lycopersicum (Tomato) (Lycopersicon esculentum)	po11_olive_000899	YES	YES	YES	YES	YES
SPG2	SIDTYLFSLYDEDKK NTQNPTTPATPTPTPK VGTPLMPGK LFGAEPAVIK	Q94G86	Glucan endo-1,3-beta-D-glucosidase Olea europaea (Common olive)	po11_olive_002121	YES	NO	YES	YES	YES
SPG2	YYGGNEYIDMAEILCQK LIVAGASAYAR	Q9SZJ5	Serine hydroxymethyltransferase 1, mitochondrial Arabidopsis thaliana (Mouse-ear cress)	po11_olive_011089	YES	YES	YES	YES	YES
SPG2	LGLSVLSAVK	A0A067DT17	Uncharacterized protein Citrus sinensis (Sweet orange) (Citrus aurantium var. sinensis)	po11_olive_024219	NO	NO	NO	NO	NO
SPG2	GIGFTSADVGLDADKCK FVIGGPHGDAGLTGR TQVTVEYK	P50301	S-adenosylmethionine synthase 1 Actinidia chinensis (Kiwi) (Yangtao)	po11_olive_002557	YES	YES	YES	YES	YES
SPG2	YLPLDPATNVLFDLAK LINVAVPGTIDER NENHTLCLNSAK VENCNQVISIGK	Q9FKI0	Fimbrin-5 Arabidopsis thaliana (Mouse-ear cress)	po11_olive_002251	YES	YES	YES	YES	YES
SPG2	LAVNLIPFPR EVDEQMINVQNK NSSYFVEWIPNNVK YLTASAMFR	Q43697	Tubulin beta-5 chain Zea mays (Maize)	po11_olive_001959	YES	YES	YES	YES	YES
SPG2	IILSAWNPSDLK	Q05762	Bifunctional dihydrofolate reductase-thymidylate synthase 1 Arabidopsis thaliana (Mouse-ear cress)	po11_olive_017408	YES	NO	YES	YES	NO
SPG2	LGDLNQTQIFAK	Q42806	Pyruvate kinase, cytosolic isozyme Glycine max (Soybean) (Glycine hispida)	po11_olive_019708	YES	NO	NO	NO	YES
SPG2	APNKEEFHQETCR ASTPMFLISR LAIIDPASGDQPLYNEDKK	O24661	Asparagine synthetase [glutamine-hydrolyzing] Triphysaria versicolor (Yellow owl's clover)	po11_olive_001041	YES	YES	YES	YES	YES
SPG2	FADLTNEEYR SGLCGIAIEPSYPTK	P25776	Oryzain alpha chain Oryza sativa subsp. japonica (Rice)	po11_olive_005373	YES	YES	YES	YES	YES
SPG2	ADVPTANDGPSK	Q67ZE1-3	3 of 3beta-hydroxysteroid-dehydrogenase/decarboxylase isoform 2 OS=Arabidopsis thaliana GN=3BETAHSD/D2	po11_olive_024297	NO	NO	YES	NO	NO
SPG2	WLAEDKFEER SGGFVEGDQVKR SGGFVEGDQVK IQMISLK	Q9ZQ94	UDP-glycosyltransferase 73C5 Arabidopsis thaliana (Mouse-ear cress)	po11_olive_003085	YES	YES	YES	YES	YES
SPG2	YLFQEGVCYAK	Q9LTF2	40S ribosomal protein S10-3 Arabidopsis thaliana (Mouse-ear cress)	po11_olive_011993	YES	NO	YES	YES	YES
SPG2	LLSELLTEK	Q42521	Glutamate decarboxylase 1 Arabidopsis thaliana (Mouse-ear cress)	po11_olive_019928	NO	YES	NO	YES	YES
SPG2	VQNTNVDGK	P34788	40S ribosomal protein S18 Arabidopsis thaliana (Mouse-ear cress)	po11_olive_017355	YES	NO	YES	YES	YES
SPG2	IDDIVSGIK	Q9LKI7	T-complex protein 1 subunit gamma Thalassiosira weissflogii (Marine diatom)	po11_olive_018887	NO	NO	YES	NO	NO
SPG2	VLPYGFTVAEFTDK	P22242	Desiccation-related protein PCC13-62 Craterostigma plantagineum (Blue gem) (Torenia plantagineum)	po11_olive_009623	NO	NO	NO	YES	YES
SPG2	IWGLLR	Q9MA15-2	2 of Uncharacterized aarF domain-containing protein kinase At1g79600, chloroplastic OS=Arabidopsis thaliana GN=At1g79600	po11_olive_026014	NO	NO	NO	YES	YES
SPG2	VENIEENVQSYFSK GQTQASPDVR	A0A022R0X2	Uncharacterized protein Erythranthe guttata (Yellow monkey flower) (Mimulus guttatus)	po11_olive_003641	NO	YES	YES	YES	YES
SPG2	LADCALGFGYK GAFFVQSGDPNWSK	P15722	Probable pectate lyase P59 Solanum lycopersicum (Tomato) (Lycopersicon esculentum)	po11_olive_001871	YES	NO	YES	YES	NO
SPG2	TAFILEQVR	Q9FIB6	26S proteasome non-ATPase regulatory subunit 12 homolog A Arabidopsis thaliana (Mouse-ear cress)	po11_olive_024092	NO	YES	YES	YES	YES
SPG2	LLLIGDSGVGK	P28188	Ras-related protein RABD2a Arabidopsis thaliana (Mouse-ear cress)	po11_olive_007447	NO	NO	YES	YES	YES
SPG2	LVELGSR	Q058N4	Magnesium transporter MRS2-11, chloroplastic Arabidopsis thaliana (Mouse-ear cress)	po11_olive_017578	YES	YES	YES	NO	NO
SPG2	FFTNAGGLGK	A0A022RIM5	Uncharacterized protein Erythranthe guttata (Yellow monkey flower) (Mimulus guttatus)	po11_olive_014137	NO	NO	YES	YES	YES
SPG2	VLACFSNNLLR	Q9SGE0	UDP-D-apiose/UDP-D-xylose synthase 2 Arabidopsis thaliana (Mouse-ear cress)	po11_olive_013351	NO	YES	YES	YES	YES
SPG2	YLNDLQVLDLR	Q9MA55-2	2 of Acyl-CoA-binding domain-containing protein 4 OS=Arabidopsis thaliana GN=ACBP4	po11_olive_012027	NO	YES	NO	YES	YES
SPG2	LLYELDISNNR AVQDLFVDDKNNCFPGK	Q9LJ64	Pollen-specific leucine-rich repeat extensin-like protein 1 Arabidopsis thaliana (Mouse-ear cress)	po11_olive_000825	YES	YES	YES	YES	NO
SPG2	ELGIGIVPYSPLGR	Q3L181	Perakine reductase Rauvolfia serpentina (Serpentwood) (Devilpepper)	po11_olive_003615	YES	YES	YES	YES	YES
SPG2	GTPNVDEEYSDLLEASEAAK	Q9LT15	Sugar transport protein 10 Arabidopsis thaliana (Mouse-ear cress)	po11_olive_000707	YES	NO	YES	YES	NO
SPG2	RGAAALAR	Q9FKC0	60S ribosomal protein L13a-4 Arabidopsis thaliana (Mouse-ear cress)	po11_olive_014147	YES	YES	YES	YES	YES
SPG2	SQFVQVFNNSPDETAYFR LVVCDQHGSQAR	A0A022RGQ8	Uncharacterized protein Erythranthe guttata (Yellow monkey flower) (Mimulus guttatus)	po11_olive_000297	YES	YES	YES	YES	YES
SPG2	MPISSDLNNPR GQPLPIHGDGSNVR	Q9SYM5	Probable rhamnose biosynthetic enzyme 1 Arabidopsis thaliana (Mouse-ear cress)	po11_olive_000501	YES	NO	YES	YES	YES
SPG2	LLGTEELSPEVAILR GAVAQCITANR	Q8L611	Protein transport protein SEC31 homolog B Arabidopsis thaliana (Mouse-ear cress)	po11_olive_000627	YES	YES	YES	YES	YES
SPG2	REGVLKR	A0A022R8W1	Uncharacterized protein Erythranthe guttata (Yellow monkey flower) (Mimulus guttatus)	po11_olive_014607	NO	NO	YES	YES	YES
SPG2	LGDLLTLLR	M1AE45	Uncharacterized protein Solanum tuberosum (Potato)	po11_olive_007777	YES	YES	YES	YES	YES
SPG2	SGHPVLR	Q9LVJ3	Probable GTP diphosphokinase RSH2, chloroplastic Arabidopsis thaliana (Mouse-ear cress)	po11_olive_010589	YES	YES	YES	YES	YES
SPG2	IIHATER	Q5IH13	Sucrose-phosphatase 2 Nicotiana tabacum (Common tobacco)	po11_olive_008337	YES	YES	YES	YES	YES
SPG2	LGDIIPADAR LSQQGAITKR	Q9M2A0	ATPase 8, plasma membrane-type Arabidopsis thaliana (Mouse-ear cress)	po11_olive_000027_split_1	YES	YES	YES	YES	YES
SPG2	LPANLVQAQR	Q94KU1	6-phosphogluconate dehydrogenase, decarboxylating 1 Spinacia oleracea (Spinach)	po11_olive_001401	YES	NO	YES	NO	NO
SPG2	LRSALKR	Q2QYH7	Cytochrome P450 714C2 Oryza sativa subsp. japonica (Rice)	po11_olive_001749	YES	YES	YES	YES	NO
SPG2	HQAVALR	Q8GX86	Probable pectinesterase/pectinesterase inhibitor 21 Arabidopsis thaliana (Mouse-ear cress)	po11_olive_000963	YES	YES	YES	YES	YES
SPG2	WXHLR	P46607	Homeobox-leucine zipper protein GLABRA 2 Arabidopsis thaliana (Mouse-ear cress)	po11_olive_000581	YES	YES	YES	YES	NO
SPG3	VSDSEDTGYSILHSK KATLDPALVTAESEPK TVFFGEYNNKGPGANMDK ITGSGGVAYLGR FHGYQDTLCDDKGK ATLDPALVTAESEPK LTDADAKPFISLAFIEGSK LKSDGSGDFK LKSDGSGDFKTINDAIK EYNTVECATLIVESDYFNAVNLK VEGAQAAALR VVYAFTEMSDVVNPVGWSLVAPGHEK IVNSAPRPDGKVEGAQAAALR DCYIEGTVDFIFGSGK GPGANMDKR KLTDADAKPFISLAFIEGSK IVNSAPRPDGK FHGYQDTLCDDK TVFFGEYNNK IGMNQPFITIYGEDPDNMPVLVFGGTAK GPGANMDK TIPDGNAKR TVFFGEYNNKGPGANMDK WILPPTKV	D8VPP5	Pectinesterase 1 Olea europaea (Common olive)	po11_olive_005093	YES	YES	YES	YES	YES
SPG3	GKYADELIANAAYIGTPGK GTVELAGTSGETTTQGLDGLAQR VDKGTVELAGTSGETTTQGLDGLAQR CAEVTELVLAACYK GILAADESTGTIGKR GILAADESTGTIGK TMPAAVPAVVFLSGGQSEEEATR LASINVENVEANR IGPNEPSQLAINENANGLAR TMPAAVPAVVFLSGGQSEEEATR LASINVENVEANRR YADELIANAAYIGTPGK VAPEVIAEYTVR AWAGKDENIGK YAIICQENGLVPIVEPEILVDGPHDINK EGGVLPGIK	P17784	Fructose-bisphosphate aldolase cytoplasmic isozyme Oryza sativa subsp. japonica (Rice)	po11_olive_004495	YES	YES	YES	YES	YES
SPG3	GTVELAGTNGETTTQGLDGLAQR GKYADELIANAAYIGSPGK VDKGTVELAGTNGETTTQGLDGLAQR YADELIANAAYIGSPGK AVLNIGANEPSQLAINENANGLAR GILAADESTGTIGKR GILAADESTGTIGK LASINVENVETNR TAAGKPFVDVLK LASINVENVETNRR TMPPAVPAVVFLSGGQSEEEATLNLNAMNK AWAGKDENIKK VLAVVYK RLASINVENVETNRR VAPEVIAEHTVR CADVTER EGGVLPGIK	O65735	Fructose-bisphosphate aldolase, cytoplasmic isozyme Cicer arietinum (Chickpea) (Garbanzo)	po11_olive_002999	YES	NO	YES	YES	YES
SPG3	GQVEEEKGGIKTDAFFK YVIVGGGVAAGYAAR GTVAVGFGTNENGEVTDVK VVGAFLESGTPEENK LSDFGVQGADAK LPGFHVCVGSGGER SVDEYDYLPFFYSR TSVPDVYAVGDVATFPLK EIDDADKLVEAIK EAVAPYERPALSK VVGAFLESGTPEENKAIAK FGSYWIKDGK VNNIDATMVYPEPWCMPR QGVKPGELAVISK VNNIDATMVYPEPWCMPR AYLFPEGTAR GQVEEEKGGIK TLASAAGETFK DGKVVGAFLESGTPEENKAIAK	Q43497	Monodehydroascorbate reductase Solanum lycopersicum (Tomato) (Lycopersicon esculentum)	po11_olive_002395	YES	NO	YES	YES	YES
SPG3	GILGYTEDDVVSTDFVGDSR TDINIVSNASCTTNCLAPLAK TILFGDKPVTVFGVR DAPMFVVGVNEK TVDGPSMKDWR TVDGPSMKDWR NPEEIPWGEAGADYVIESTGVFTDKDK AGIALNGNFVK AAIKAESEGK FGIVEGLMTTVHSITATQK HELNVKDSK	P26519	Glyceraldehyde-3-phosphate dehydrogenase, cytosolic Petroselinum crispum (Parsley) (Petroselinum hortense)	po11_olive_005675	NO	YES	YES	YES	YES
SPG3	VHGWETENVEEIALK AGCYAANVIIQR EAGVNVHYYEDDSPTGTCAVCVVGGER VFPYADIVFGNETEAR ITVITQGGDPVVVAEDGKVK LNNAILAEEK RPENWALVEK SGCTYPEKPDFK LVDTNGAGDAFVGGFLSQLVQEKPIEDCVK	Q9LZG0	Adenosine kinase 2 Arabidopsis thaliana (Mouse-ear cress)	po11_olive_004255	YES	NO	YES	YES	YES
SPG3	KYIFTIDDDCFVAK YIFTIDDDCFVAKDPTGK SSTPLLKDELDIVIPTIR VICDHLGLGIK YDDMWAGWCTK YIFTIDDDCFVAK ELIGPAMYFGLMGDGQPIGR GTLFPMCGMNLGFNR YDDMWAGWCTK DPTGKEINALEQHIK ASNPFVNLK ASCISFKDSACR DELDIVIPTIR ELIGPAMYFGLMGDGQPIGR TINVPEGFDYELYNR ELIGPAMYFGLMGDGQPIGR VDEYFNK	Q8H8T0	UDP-arabinopyranose mutase 1 Oryza sativa subsp. japonica (Rice)	po11_olive_003303	YES	NO	YES	YES	NO
SPG3	KTSDSLEDAQLR	Q8VZ80	Polyol transporter 5 Arabidopsis thaliana (Mouse-ear cress)	po11_olive_002496	NO	NO	NO	NO	NO
SPG3	YGGKPNANIDQALSSAWK GTFLLNQLTLAGPCK NIKGTAANPVAVSLVCSK TGDDCISIGDGMK SEGISVLDTVIK CSNVKPTFVGK TGDDCISIGDGMK GTAANPVAVSLVCSK AAPCENVEVGDVDLAYSGNQGPISTK EACAATTPSTVVVPK QNPPICANAAQSS TGDDCISIGDGMKELHIER	Q05967	Polygalacturonase Nicotiana tabacum (Common tobacco)	po11_olive_003951	YES	NO	YES	NO	NO
SPG3	KATMDPALVTAEGQAK KTDSEDTGYYFVNCR KATMDPALVTAEGQAK TDSEDTGYYFVNCR FSEYNNKGPGANMEK IYGFQDTLCDDKGK ATMDPALVTAEGQAK IYGFQDTLCDDK SIFLNTELHAVPGDQPAIITAQAR LKSDGSGDFK ATMDPALVTAEGQAK GPGANMEKR FSEYNNKGPGANMEKR DCYIEGTVDFIFGSGK FSEYNNKGPGANMEK IVNSAPRPDGK FSEYNNK SIPDDNTKR IVNSAPRPDGKR	B2VPR8	Pectinesterase 2 Olea europaea (Common olive)	po11_olive_001877	YES	YES	YES	YES	NO
SPG3	MEIAADSLYK KLVLSHDVATEK GYGVESFGADRK GGTLLECFSELMGR SVETTPQELMTFFR ESPMPEPSELFTNVYVK SVETTPQELMTFFR RGDYVPGLK ESPMPEPSELFTNVYVK NVDEAIAQAK DSGFYGGHGIVGAQIPLGCGLAFAQK LVLSHDVATEK	P52903	Pyruvate dehydrogenase E1 component subunit alpha, mitochondrial Solanum tuberosum (Potato)	po11_olive_005545	YES	YES	YES	YES	NO
SPG3	GILGYTEDDVVSTDFVGDSR VPTVDVSVVDLTVR AAIKEESENKLK LVSWYDNEWGYSSR DAPMFVVGVNEK FGIVEGLMTTVHSITATQK LEKEATYDEIK	P25861	Glyceraldehyde-3-phosphate dehydrogenase, cytosolic Antirrhinum majus (Garden snapdragon)	po11_olive_008377	NO	YES	YES	YES	YES
SPG3	VVVENVENSSLTSHPR FGVAGFDASGVIVK DDLKEITDAVPINEVVGSR IDSTVPIEYTMR LQGENFDKNK DIEDEIIPLCR LGTQGLEVSK ITWEFVNTPLPE YIGLSEASPDTIRR	Q3L181	Perakine reductase Rauvolfia serpentina (Serpentwood) (Devilpepper)	po11_olive_003615	YES	YES	YES	YES	YES
SPG3	FFYASSACIYPEFK SFTFIDECVEGVLR NSDNTLIKEK SEGHYIIASDWK GRGTDTSAYGSSK ESDAWPAEPQDAYGLEK YGSYTYENLER GTDTSAYGSSK NSDNTLIK SEGHYIIASDWKK LATEELCK LKSEGHYIIASDWK LKDGLR YGSYTYENLEREPYWPTEK TLPIHHIPGPEGVR	Q2R1V8	GDP-mannose 3,5-epimerase 2 Oryza sativa subsp. japonica (Rice)	po11_olive_002751	YES	NO	YES	YES	YES
SPG3	IEPSFGVEASELYPDVK AVFNEENDIGTYTIK NSGVTILSGDLYDHESLVK YTTVEEYLDQFV GDLTNFKIEPSFGVEASELYPDVK DKVIILGDGNAK ILIIGGTGYIGK	E1U332	Isoflavone reductase-like protein Olea europaea (Common olive)	po11_olive_004891	YES	NO	YES	YES	YES
SPG3	TALELQCPGIVSCSDILAEATR QLASPTTAAGALR IIQQVVTDKQLASPTTAAGALR GLGLLASDQAMASDPR TSQIDPSMNPQYAER SLPGDAFDLVIR DLVTMVGGPFYPIR	O48677	Peroxidase 6 Arabidopsis thaliana (Mouse-ear cress)	po11_olive_002551	NO	YES	YES	YES	NO
SPG3	ETQEMLDFAAK VGVGCLVGSCR LGADSFLVSRDPEEMK LGADSFLVSRDPEEMK ETQEMLDFAAK LGADSFLVSR VGDKVGVGCLVGSCR VTVISTSISK KIIAGSGIGGMK ETGERDVQLK LVLVGAPDKPLELPVFPLISSR	Q2KNL6	Geraniol dehydrogenase 1 Ocimum basilicum (Sweet basil)	po11_olive_005747	NO	NO	YES	NO	NO
SPG3	SGAYIVR TNMVMVFGEITTK VLVNIEQQSPDIAQGVHGHLTK TQVTVEYKNDGGAMVPIR VHTVLISTQHDETVTNDQIAK ISDKDILALIK EHVIKPVIPAQYLDDR TQVTVEYKNDGGAMVPIR	P50301	S-adenosylmethionine synthase 1 Actinidia chinensis (Kiwi) (Yangtao)	po11_olive_002557	YES	YES	YES	YES	YES
SPG3	VALITGAATGIGESTAR VLVADVNDELGEK GNIITTASTCSK IGGGSSHNYVSSK VNCVSPHVVPTR	F1SWA0	Zerumbone synthase Zingiber zerumbet (Shampoo ginger) (Amomum zerumbet)	po11_olive_006405	YES	YES	YES	YES	YES
SPG3	DAYVGDEAQSKR NYELPDGQVITIGAER LAYVALDYEQELETAK VAPEEHPVLLTEAPLNPK HTGVMVGMGQK DAYVGDEAQSK YPIEHGIVSNWDDMEK RGILTLK	P53492	Actin-7 Arabidopsis thaliana (Mouse-ear cress)	po11_olive_002119	YES	YES	YES	YES	YES
SPG3	ITCGPGHGISVGSLGR LDSPSLIQVSQMTVK TGDDCISIGDGMK NDCGTNPDCVK TGDDCISIGDGMK GATEEDVTGIYVK EACAATTPSTVVVPK TGDDCISIGDGMKELHIEK GTFMLDQIK	Q05967	Polygalacturonase Nicotiana tabacum (Common tobacco)	po11_olive_001397	YES	NO	YES	NO	NO
SPG3	EALNSALDEEMSADPK EGISAEVINLR VFLMGEEVGEYQGAYK IAVPQVEDIVR ATINASVR AGKDVTITAFSK SNYMSAGQISVPIVFR SNYMSAGQISVPIVFR	Q6Z1G7	Pyruvate dehydrogenase E1 component subunit beta-1, mitochondrial Oryza sativa subsp. japonica (Rice)	po11_olive_003747	NO	YES	YES	YES	YES
SPG3	QIGMFSFTGLSK IGAINVVCASSDAAAR TQTENMTTK	P46248	Aspartate aminotransferase, chloroplastic Arabidopsis thaliana (Mouse-ear cress)	po11_olive_016281	YES	YES	YES	YES	NO
SPG3	AEYDESGPSIVHR DAYVGDEAQSKR NYELPDGQVITIGAER HTGVMVGMGQK DAYVGDEAQSK LSYIALDYEQELETSK YPIEHGIVSNWDDMEK RGILTLK	Q05214	Actin Nicotiana tabacum (Common tobacco)	po11_olive_002717	YES	YES	YES	YES	YES
SPG3	TAVAVTHCK ALVAFYQK AFEPILLLGR	P46293	40S ribosomal protein S16 Gossypium hirsutum (Upland cotton) (Gossypium mexicanum)	po11_olive_014064	NO	YES	YES	YES	YES
SPG3	TGEVIAHVAEGDAEDINR SGTEQGPQIDAEQFEK LAFTGSTETGK SNLKPVTLELGGK EAFDVGPWPK TAEQTPLSALLVSK VGPALACGNTIVLK TFTTLDPR	Q8S528	Aldehyde dehydrogenase family 2 member B7, mitochondrial Arabidopsis thaliana (Mouse-ear cress)	po11_olive_002517	NO	YES	YES	YES	YES
SPG3	LCGSPGATVCKDPSK	M1AQB3	Uncharacterized protein Solanum tuberosum (Potato)	po11_olive_026436	YES	YES	YES	NO	NO
SPG3	MGHAGAIVSGGK LIGPNCPGIIKPGECK VKAALNQQSK VICQGITGK IGTAMLEVFK	Q8GTQ9	Succinyl-CoA ligase [ADP-forming] subunit alpha-1, mitochondrial Solanum lycopersicum (Tomato) (Lycopersicon esculentum)	po11_olive_007821	YES	YES	YES	YES	NO
SPG3	NDAGPDGHQAVALR KPNANQQNTITADGR YTPGQFLSGSQWLK QTNVFIYGDGPGK IIPEKELFPLR TVAAALAAYPK VLNAGEAAK GGVAPNAVVAK NTGVPFQLGL	A0A022S280	Pectinesterase Erythranthe guttata (Yellow monkey flower) (Mimulus guttatus)	po11_olive_000951	YES	YES	YES	YES	YES
SPG3	KPMDNQGCMVTAQGR DIGFENAAGPDKHQAVALR KMNNIVLVGEGPTK MNNIVLVGEGPTK LLATNVASLKPNAVVAQDGSGK KMNNIVLVGEGPTK GIGAIVLQNCK AGIYKEYVQIPK DIGFENAAGPDK TITDAIR	Q8GX86	Probable pectinesterase/pectinesterase inhibitor 21 Arabidopsis thaliana (Mouse-ear cress)	po11_olive_000963	YES	YES	YES	YES	YES
SPG3	LVSVEDIVR YDYENVDTGGAK GATLVVSGDGR LSGTGSEGATIR LYVEQYEKDSSK FFEVPTGWK DSQEALAPLVEVAR MQEFTGR SIFDFQSIQK	Q9M4G4	Phosphoglucomutase, cytoplasmic Solanum tuberosum (Potato)	po11_olive_001027	NO	NO	YES	YES	YES
SPG3	DWLSSYEGLTSYVVPR NAFDTPLYR SNNFIEGVSHK IEDDLKVR QAGSLAVR VFTESILR	Q9SDS7	V-type proton ATPase subunit C Arabidopsis thaliana (Mouse-ear cress)	po11_olive_003305	YES	NO	YES	NO	NO
SPG3	SAEGVTHVAPSDEK EGDTVEPGTK	Q9FLQ4	Dihydrolipoyllysine-residue succinyltransferase component of 2-oxoglutarate dehydrogenase complex 1, mitochondrial Arabidopsis thaliana (Mouse-ear cress)	po11_olive_019682	NO	NO	NO	NO	NO
SPG3	YGVSGYPTIQWFPK TAEALTEFVNSEAGINVK SVLIGKVDCDEHK AGIVEALDSLVK	P38661	Probable protein disulfide-isomerase A6 Medicago sativa (Alfalfa)	po11_olive_002607	YES	YES	YES	YES	YES
SPG3	ICYDILSIIDK GYESASAIANTDLPSTHPIR QKVEEELSK	Q9C5W6	14-3-3-like protein GF14 iota Arabidopsis thaliana (Mouse-ear cress)	po11_olive_006139	YES	YES	YES	YES	YES
SPG3	QDIXLR	Q96287	Shaggy-related protein kinase theta Arabidopsis thaliana (Mouse-ear cress)	po11_olive_001828	NO	NO	NO	NO	NO
SPG3	LSDFGVQGADAK EIVDADKLVEAIK GISLIPNTEVVR	Q43497	Monodehydroascorbate reductase Solanum lycopersicum (Tomato) (Lycopersicon esculentum)	po11_olive_011377	NO	NO	YES	YES	YES
SPG3	LALYDIAGTPGVAADVSHINTR RTQDGGTEVVEAK QALEGSDVVIIPAGVPR TQDGGTEVVEAK	P83373	Malate dehydrogenase, mitochondrial Fragaria ananassa (Strawberry)	po11_olive_003129	YES	NO	YES	YES	YES
SPG3	GTLNVLESCAK NAEPYPNASFGWVNVK ELYPTLPLPEK NFFAASSAK	Q500U8	Tetraketide alpha-pyrone reductase 1 Arabidopsis thaliana (Mouse-ear cress)	po11_olive_003769	YES	YES	YES	NO	NO
SPG3	SLALGTLEALGGNPTGR	Q6NLP7	GDSL esterase/lipase At3g62280 Arabidopsis thaliana (Mouse-ear cress)	po11_olive_014390	NO	NO	YES	YES	YES
SPG3	VIDGAIGAEWLK	Q8RWN9	Dihydrolipoyllysine-residue acetyltransferase component 2 of pyruvate dehydrogenase complex, mitochondrial Arabidopsis thaliana (Mouse-ear cress)	po11_olive_025455	YES	YES	YES	YES	YES
SPG3	IYVVTDPSDNDEINPKPGTLR DSIDHYGYR FGGDPDMVSPKPGTFVNK EYTPDSVWK	P15722	Probable pectate lyase P59 Solanum lycopersicum (Tomato) (Lycopersicon esculentum)	po11_olive_002741	YES	YES	YES	YES	YES
SPG3	SIDTYLFSLYDEDKK NTQNPTTPATPTPTPK YFGLFKPDGSTTYDVGLLK SKVGTPLMPGK	Q94G86	Glucan endo-1,3-beta-D-glucosidase Olea europaea (Common olive)	po11_olive_002121	YES	NO	YES	YES	YES
SPG3	GAYTYVSELWK GIVYGKPTNQGVTQLK	O82528	60S ribosomal protein L15 Petunia hybrida (Petunia)	po11_olive_010779	YES	NO	YES	YES	YES
SPG3	YLFAGVVDGR GVTAFGFDLVR ALTGQKDEAFFSANAAAQASR FALESFWDGK AVNEYKEAK AGITVIQIDEAALR YGAGIGPGVYDIHSPR VVEVNALAK	Q42699	5-methyltetrahydropteroyltriglutamate--homocysteine methyltransferase Catharanthus roseus (Madagascar periwinkle) (Vinca rosea)	po11_olive_000279	NO	YES	YES	YES	YES
SPG3	SYGLPVITTR NNIYGTHVLLEACK AGAEMLVMAYGR GQPLPIHGDGSNVR GNNVYGPNQFPEK TTWDEGLRK NLGWFER RVIDVAK	Q9SYM5	Probable rhamnose biosynthetic enzyme 1 Arabidopsis thaliana (Mouse-ear cress)	po11_olive_000541	YES	NO	YES	YES	YES
SPG3	YIAPPQNIFAK GAFFVQSGDPNWSK DSVEHYGYR FYVVTDSSDDEMVNPKPGTLR	P15722	Probable pectate lyase P59 Solanum lycopersicum (Tomato) (Lycopersicon esculentum)	po11_olive_001871	YES	NO	YES	YES	NO
SPG3	AVFNYEEDVGTYTIK ILIIGGTGYIGK	E1U332	Isoflavone reductase-like protein Olea europaea (Common olive)	po11_olive_010167	NO	NO	NO	YES	YES
SPG3	AMEALYDSGK LGDLLDVAR LWCTDHAPEDVPVALDK	Q0PGJ6	Aldo-keto reductase family 4 member C9 Arabidopsis thaliana (Mouse-ear cress)	po11_olive_005773	YES	NO	YES	YES	YES
SPG3	IVLIGEGPTK	Q43043	Pectinesterase Petunia integrifolia (Violet-flowered petunia) (Petunia inflata)	po11_olive_027803	YES	NO	YES	YES	YES
SPG3	NCDPDGPLMLYVSK AYLPVIESFGFSSTLR ILSEEFGWDKELAK NATLTNEKEVDAHPIR LYMEARPLEEGLAEAIDDGR LWGENFFDPATK	O23755	Elongation factor 2 Beta vulgaris (Sugar beet)	po11_olive_000259	YES	YES	YES	YES	YES
SPG3	SYGLPVITTR NNIYGTHVLLEACK AGAEMLVMAYGR GQPLPIHGDGSNVR GNNVYGPNQFPEK TTWNEGLRK	Q9SYM5	Probable rhamnose biosynthetic enzyme 1 Arabidopsis thaliana (Mouse-ear cress)	po11_olive_000501	YES	NO	YES	YES	YES
SPG3	TVGGGDDAFNTFFSETGAGK AVFVDLEPTVIDEVR TIQFVDWCPTGFK	P46259	Tubulin alpha-1 chain Pisum sativum (Garden pea)	po11_olive_001961	YES	YES	YES	YES	YES
SPG3	STYGTGAFILLNTGEEVIK	Q9M8L4	Glycerol kinase Arabidopsis thaliana (Mouse-ear cress)	po11_olive_026905	YES	NO	YES	YES	YES
SPG3	VSGSGICAK CEEICLSGGLVR	Q9FKC0	60S ribosomal protein L13a-4 Arabidopsis thaliana (Mouse-ear cress)	po11_olive_014147	YES	YES	YES	YES	YES
SPG3	VLEESAPVLVSSR	A0A068UVF2	Coffea canephora DH200=94 genomic scaffold, scaffold_62 Coffea canephora (Robusta coffee)	po11_olive_016198	NO	NO	YES	NO	NO
SPG3	ILMVGLDAAGK	O48920	ADP-ribosylation factor Vigna unguiculata (Cowpea)	po11_olive_016978	NO	NO	NO	NO	NO
SPG3	TTSDGDAISVFGSNR	P40973	Pectate lyase Lilium longiflorum (Trumpet lily)	po11_olive_022226	NO	NO	YES	YES	YES
SPG3	VGYPIATDALDALYEK	Q9SQI8	Dihydrolipoyllysine-residue acetyltransferase component 4 of pyruvate dehydrogenase complex, chloroplastic Arabidopsis thaliana (Mouse-ear cress)	po11_olive_027281	NO	NO	YES	YES	YES
SPG3	IFVLDEADEMLSR DHTVSATHGDMDQNTR	P41379	Eukaryotic initiation factor 4A-2 Nicotiana plumbaginifolia (Leadwort-leaved tobacco) (Tex-Mex tobacco)	po11_olive_006393	YES	NO	YES	YES	YES
SPG3	LASGGCDNTVK VATASSDATIK	O64740	Protein transport protein SEC13 homolog B Arabidopsis thaliana (Mouse-ear cress)	po11_olive_008783	YES	NO	YES	YES	NO
SPG3	FITELSEFIPGAGVR AEGLYSMLVER	Q6U740	Allergen Fra e 1 Fraxinus excelsior (European ash)	po11_olive_005443	YES	NO	YES	NO	NO
SPG3	KSIAETEELKR	Q8LF21	Dynamin-related protein 1C Arabidopsis thaliana (Mouse-ear cress)	po11_olive_017572	NO	NO	NO	YES	YES
SPG3	DTVYNQIVAFFK HVNLDPSNPK DVATLLDILK	Q67ZU1	Triacylglycerol lipase 2 Arabidopsis thaliana (Mouse-ear cress)	po11_olive_003147	YES	YES	YES	NO	NO
SPG3	MFVLDEADEMLSR DHTVSATHGDMDQNTR	P41379	Eukaryotic initiation factor 4A-2 Nicotiana plumbaginifolia (Leadwort-leaved tobacco) (Tex-Mex tobacco)	po11_olive_002889	YES	NO	YES	YES	YES
SPG3	NLAESTTDDDLKK GSGFVAFSTPEEASR AMEVLNFTPLNNR	P42731	Polyadenylate-binding protein 2 Arabidopsis thaliana (Mouse-ear cress)	po11_olive_000865	YES	NO	YES	YES	YES
SPG3	YFLQQAMIR	Q42891	Lactoylglutathione lyase Solanum lycopersicum (Tomato) (Lycopersicon esculentum)	po11_olive_019306	NO	NO	NO	YES	YES
SPG3	LGENVVADPDLENAVR	P52425	Glycerol-3-phosphate dehydrogenase [NAD(+)] Cuphea lanceolata (Cigar flower)	po11_olive_009289	YES	NO	YES	YES	YES
SPG3	LGDLSQTQIFAK GLYPIETISIVGK	Q5N863	Beta-glucosidase 4 Oryza sativa subsp. japonica (Rice)	po11_olive_003103	YES	YES	YES	NO	YES
SPG3	GTPNVDEEYSDLLEASEAAK EVEHPWR	Q9LT15	Sugar transport protein 10 Arabidopsis thaliana (Mouse-ear cress)	po11_olive_000707	YES	NO	YES	YES	NO
SPG3	YFNVIGSDPEGR	O64749-2	2 of Putative UDP-arabinose 4-epimerase 2 OS=Arabidopsis thaliana GN=At2g34850	po11_olive_002641	YES	YES	YES	YES	YES
SPG3	SVAVDSQELPEK	M1CG23	Uncharacterized protein Solanum tuberosum (Potato)	po11_olive_007715	NO	YES	YES	YES	YES
SPG3	VSSEDDKGFQR SAGTPSAEFAEYIK	Q9FR44	Phosphoethanolamine N-methyltransferase 1 Arabidopsis thaliana (Mouse-ear cress)	po11_olive_002125	YES	NO	YES	YES	YES
SPG3	LTGYVSR	P27818	Acetolactate synthase 1, chloroplastic Brassica napus (Rape)	po11_olive_017852	NO	NO	YES	YES	YES
SPG3	ISVGFLNDNIETSR	A0A022PVM8	Uncharacterized protein Erythranthe guttata (Yellow monkey flower) (Mimulus guttatus)	po11_olive_003045	NO	NO	NO	YES	YES
SPG3	ELQEASQR	B0F9L4	Golgin candidate 6 Arabidopsis thaliana (Mouse-ear cress)	po11_olive_024501	NO	YES	YES	YES	YES
SPG3	DCGSALWDMIR	A0A061EQL8	Late embryogenesis abundant protein, group 2 isoform 1 Theobroma cacao (Cacao) (Cocoa)	po11_olive_009579	YES	YES	YES	YES	NO
SPG3	ATAGDTHLGGEDFDNR LSKEEIEK	P27322	Heat shock cognate 70 kDa protein 2 Solanum lycopersicum (Tomato) (Lycopersicon esculentum)	po11_olive_000899	YES	YES	YES	YES	YES
SPG3	GSYGVVGSAVDTHSGER	Q9LV37	Mitogen-activated protein kinase 9 Arabidopsis thaliana (Mouse-ear cress)	po11_olive_000881	YES	YES	YES	YES	YES
SPG3	VVIDCATADPDGR	Q2QNG7	ATP-citrate synthase alpha chain protein 3 Oryza sativa subsp. japonica (Rice)	po11_olive_002191	YES	NO	YES	YES	YES
SPG3	VQPLAIDLIEK	Q07176	Mitogen-activated protein kinase homolog MMK1 Medicago sativa (Alfalfa)	po11_olive_003527	YES	NO	YES	YES	YES
SPG3	IIDGHATGK	Q9SV68	Putative quinone-oxidoreductase homolog, chloroplastic Arabidopsis thaliana (Mouse-ear cress)	po11_olive_004647	NO	NO	YES	YES	NO
SPG3	INVYYNEASGGR	Q6VAF7	Tubulin beta-5 chain Gossypium hirsutum (Upland cotton) (Gossypium mexicanum)	po11_olive_002043	YES	YES	YES	YES	YES
SPG3	LSQEEIDR NQAAVNPER	Q03685	Luminal-binding protein 5 Nicotiana tabacum (Common tobacco)	po11_olive_000513	YES	YES	YES	YES	YES
SPG3	TFLMPIFEK	P54873-2	2 of Hydroxymethylglutaryl-CoA synthase OS=Arabidopsis thaliana GN=HMGS	po11_olive_005325	YES	YES	YES	YES	YES
SPG3	HSEFEVSDLLR	Q07346	Glutamate decarboxylase Petunia hybrida (Petunia)	po11_olive_001893	YES	YES	YES	YES	YES
SPG3	GQESSAEVEK	Q9ZQ94	UDP-glycosyltransferase 73C5 Arabidopsis thaliana (Mouse-ear cress)	po11_olive_003085	YES	YES	YES	YES	YES
SPG3	IFDVNPDILR	P52409	Glucan endo-1,3-beta-glucosidase Triticum aestivum (Wheat)	po11_olive_002181	YES	NO	YES	YES	YES
SPG4	IINEQLGNINLK AYLEFFCSPQK SFPLLTYMAVNK SDSPTVGWGGPGGYVYQK SFPLLTYMAVNK SSPWSELDGLQPETK EIIQPTIVDPASFIVWK GFLTINSQPAVNGAK DEAFETWSK	Q9SE60	Methylenetetrahydrofolate reductase 1 Arabidopsis thaliana (Mouse-ear cress)	po11_olive_025019	YES	YES	YES	YES	YES
SPG4	LQNPFVENESGLPER	Q6NMR9	GDSL esterase/lipase At5g45920 Arabidopsis thaliana (Mouse-ear cress)	po11_olive_000788	NO	NO	NO	NO	NO
SPG4	KGAESVEGVEAK GGSPYGAGTFAGDGSR SDVPVITPNELTEADGIIFGFPTR QPTELELGQAFHQGK FGMMAAQFK AFIDSTGGLWR FGMMAAQFK LWQVPETLSDEILAK	A0A022QN11	Uncharacterized protein Erythranthe guttata (Yellow monkey flower) (Mimulus guttatus)	po11_olive_008909	NO	YES	NO	NO	NO
SPG4	TGGPFGTMR VKSYPNVSEEYQK EGLIQLATDK SGFEGPWTANPLIFDNSYFK IAWHSAGTFDVQSK YAADEDAFFADYAEAHLK NCAPIMLR SYPNVSEEYQK TGGPFGTMR ALLSDPIFRPLVEK	Q05431	L-ascorbate peroxidase 1, cytosolic Arabidopsis thaliana (Mouse-ear cress)	po11_olive_003931	YES	YES	YES	YES	YES
SPG4	ITQPDQTAGAAQAAQK NIEQHASDNVNK LQIWDTAGQER LLLIGDSGVGK FFETSAK GQALADEYGIK TIELDGKR LAETDSKAEPQTIR	P28186	Ras-related protein RABE1c Arabidopsis thaliana (Mouse-ear cress)	po11_olive_008541	NO	NO	YES	YES	YES
SPG4	TGLIKVDR VKYELDKK VLYSSVVYPHNYGFIPR HYTDISQLPPHR ILSSLSR AIGLMPMIDQGEKDDK IIAVCADDPEVR	Q43187	Soluble inorganic pyrophosphatase Solanum tuberosum (Potato)	po11_olive_011379	YES	NO	YES	YES	YES
SPG4	ITQADQTAGGAQAAQK NIEQHASDNVNK LQIWDTAGQER LLLIGDSGVGK FFETSAK GQALADEYGIK TIELDGKR	Q9LZD4	Ras-related protein RABE1d Arabidopsis thaliana (Mouse-ear cress)	po11_olive_008459	NO	NO	YES	YES	YES
SPG4	GAVGALLVYDVTR KALDVGDDPAALPK AQIWDTAGQER ADEDYDYLFK STIGVEFATR NVTFENVER ALDVGDDPAALPK NEFSQQSK	Q9FJH0	Ras-related protein RABA1f Arabidopsis thaliana (Mouse-ear cress)	po11_olive_008231	NO	NO	NO	YES	YES
SPG4	GILGYTEDDVVSTDFVGDSR VPTVDVSVVDLTVR VVISAPSK AASFNIIPSSTGAAK DAPMFVVGVNEK VIDLIR TLLFGDNPVK LTGMAFR	P25861	Glyceraldehyde-3-phosphate dehydrogenase, cytosolic Antirrhinum majus (Garden snapdragon)	po11_olive_008377	NO	YES	YES	YES	YES
SPG4	AADLTYWESAAR INAWNSDQLPIYEPGLEDVVK GNNLFFSTDVEK	Q9LF33	UDP-glucose 6-dehydrogenase 3 Arabidopsis thaliana (Mouse-ear cress)	po11_olive_022814	YES	YES	YES	YES	YES
SPG4	AIGSGSEGADSSLQEQYNK EAETIALSILK VTPNNVDIASVAPR AIGSGSEGADSSLQEQYNKDLTLK	Q9M4T8	Proteasome subunit alpha type-5 Glycine max (Soybean) (Glycine hispida)	po11_olive_025040	YES	NO	YES	YES	YES
SPG4	LISGELQPSSGTVFR	Q8H0V6	ABC transporter F family member 3 Arabidopsis thaliana (Mouse-ear cress)	po11_olive_002878	NO	YES	NO	YES	NO
SPG4	GILGYTEDDVVSTDFVGDSR VPTVDVSVVDLTAR VVSWYDNEWGYSNR VVISAPSK AASFNIIPSSTGAAK DAPMFVVGVNEK LTGMAFR	P26519	Glyceraldehyde-3-phosphate dehydrogenase, cytosolic Petroselinum crispum (Parsley) (Petroselinum hortense)	po11_olive_005675	NO	YES	YES	YES	YES
SPG4	AFADEIGIPFMETSAK LQIWDTAGQER LLLIGDSGVGK TITSSYYR YASESVNK	P28188	Ras-related protein RABD2a Arabidopsis thaliana (Mouse-ear cress)	po11_olive_007447	NO	NO	YES	YES	YES
SPG4	VLVADVNDELGEK VALITGAATGIGESTAR ESDVETAVDTAVSK GNIITTASTCSK VNCVSPHVVPTR	F1SWA0	Zerumbone synthase Zingiber zerumbet (Shampoo ginger) (Amomum zerumbet)	po11_olive_006405	YES	YES	YES	YES	YES
SPG4	EQGYVLR GSIIDLSR YGALSTTELK TTIDGVEVGSIESK TGMSFPAVLK	Q9M1X2	Fatty-acid-binding protein 1 Arabidopsis thaliana (Mouse-ear cress)	po11_olive_011165	NO	NO	YES	YES	YES
SPG4	IVLIGDSGVGK AVSDQDGQTLAEK AQIWDTAGQER STIGVEFATR TLQIEGK	Q40523	Ras-related protein Rab11A Nicotiana tabacum (Common tobacco)	po11_olive_008249	YES	NO	YES	YES	YES
SPG4	ELGIGIVPYSPLGR IDSTVPIEYTMR FGVAGFDASGVIVK DIEDEIIPLCR YIGLSEASPDTIRR VKLGTQGLEVSK	Q3L181	Perakine reductase Rauvolfia serpentina (Serpentwood) (Devilpepper)	po11_olive_003615	YES	YES	YES	YES	YES
SPG4	IVLIGDSGVGK SLSSDEPAPTSIR AQIWDTAGQER STIGVEFATR	O04486	Ras-related protein RABA2a Arabidopsis thaliana (Mouse-ear cress)	po11_olive_015119	YES	NO	YES	YES	YES
SPG4	FITELSEFIPGAGVR AEGLYSMLIER GSVTFTEVGYTR	Q6U740	Allergen Fra e 1 Fraxinus excelsior (European ash)	po11_olive_011835	YES	NO	YES	NO	NO
SPG4	FDEDGSGAIDPQELK SESPNASIPETK SESPNASIPETKLEAK	Q52K82-2	2 of Probable calcium-binding protein CML21 OS=Arabidopsis thaliana GN=CML21	po11_olive_027069	YES	NO	YES	YES	NO
SPG4	TIAECLADELINAAK VNQAVYLLTTGAR QAVDISPLR	P51427	40S ribosomal protein S5-2 Arabidopsis thaliana (Mouse-ear cress)	po11_olive_025533	YES	NO	YES	YES	YES
SPG4	IVLIGDSGVGK AQIWDTAGQER STIGVEFATR TLQVEGK QTFENVQR	Q39434	Ras-related protein Rab2BV Beta vulgaris (Sugar beet)	po11_olive_006331	YES	NO	YES	YES	YES
SPG4	DSSVAVIVYDVANR LVFLGDQSVGK LQLWDTAGQER QSFLNTSK	Q9LFT9	Ras-related protein RABH1e Arabidopsis thaliana (Mouse-ear cress)	po11_olive_006935	NO	NO	NO	YES	YES
SPG4	AGFITELSEFIPGAGVR DGDITFTEVGYTR AEGLYSMLVER AEGLYSMLIER	Q6U740	Allergen Fra e 1 Fraxinus excelsior (European ash)	po11_olive_012089	YES	NO	YES	NO	YES
SPG4	YPNPSLSAPPEVSSVGSK AAAGAPDILGDCPFCQR VLMTLEEK	Q9FRL8	Glutathione S-transferase DHAR2 Arabidopsis thaliana (Mouse-ear cress)	po11_olive_008137	YES	YES	YES	NO	NO
SPG4	LVVETTANQDPLVTK ALEQLDDAVAKGDAPAVVK YAGEVFDKECP	P11796	Superoxide dismutase [Mn], mitochondrial Nicotiana plumbaginifolia (Leadwort-leaved tobacco) (Tex-Mex tobacco)	po11_olive_008559	NO	YES	NO	YES	YES
SPG4	IQDGAFDVSNESFGIK YIIIGDTGVGK AVSTEEGEQFAK	P92963	Ras-related protein RABB1c Arabidopsis thaliana (Mouse-ear cress)	po11_olive_006359	NO	NO	YES	YES	YES
SPG4	DAYVGDEAQSKR SYELPDGQVITIGAER VAPEEHPVLLTEAPLNPK AEYDESGPSIVHR GYSFTTSAER DAYVGDEAQSK	P30171	Actin-97 Solanum tuberosum (Potato)	po11_olive_003339	YES	YES	YES	YES	YES
SPG4	IVLIGDSGVGK AQIWDTAGQER QTFDNIQR TLQIEGK	Q39434	Ras-related protein Rab2BV Beta vulgaris (Sugar beet)	po11_olive_017291	YES	NO	YES	YES	YES
SPG4	GQNYSPEYAEVNPMK EVPALVHGDFK VNGIDFEEVK ILIASLAK GQNYSPEYAEVNPMK	Q9ZRT5	Glutathione S-transferase T1 Arabidopsis thaliana (Mouse-ear cress)	po11_olive_006809	NO	NO	YES	YES	YES
SPG4	VAPEVIAEYTVR GTVELAGTSGETTTQGLDGLAQR TMPAAVPAVVFLSGGQSEEEATR TMPAAVPAVVFLSGGQSEEEATR	P17784	Fructose-bisphosphate aldolase cytoplasmic isozyme Oryza sativa subsp. japonica (Rice)	po11_olive_004495	YES	YES	YES	YES	YES
SPG4	IYFIAWSPDSSK IEAQQVVVEK	Q8LFH6	Actin-depolymerizing factor 12 Arabidopsis thaliana (Mouse-ear cress)	po11_olive_009429	YES	NO	NO	YES	YES
SPG4	SNNELDASK MPISSDLSNPR TNVVGTLTLADVCR IEYVYGSGR	Q9SYM5	Probable rhamnose biosynthetic enzyme 1 Arabidopsis thaliana (Mouse-ear cress)	po11_olive_010049	YES	YES	YES	YES	YES
SPG4	AVFNEENDIGTYTIK FFPSDFGTDVDR ILIIGGTGYIGK CHAVEPAK	E1U332	Isoflavone reductase-like protein Olea europaea (Common olive)	po11_olive_004891	YES	NO	YES	YES	YES
SPG4	QLTVLTLAETNK VLPYDVLIQELDVK LPPLVPDQVLK	Q94JU3-2	2 of COP9 signalosome complex subunit 7 OS=Arabidopsis thaliana GN=CSN7	po11_olive_008093	NO	NO	YES	YES	NO
SPG4	ILLSAVVSQAAK	Q9ZV06	Probable acetyltransferase NATA1-like Arabidopsis thaliana (Mouse-ear cress)	po11_olive_010598	NO	YES	YES	YES	YES
SPG4	VSCLSIVDPGDSDIIK	O49884	60S ribosomal protein L30 Lupinus luteus (European yellow lupin)	po11_olive_024991	YES	YES	YES	YES	YES
SPG4	NQDFLQCAVYDSDDSDGR LIGVEYIISDR	K4B8F2	Uncharacterized protein Solanum lycopersicum (Tomato) (Lycopersicon esculentum)	po11_olive_018365	YES	NO	YES	NO	NO
SPG4	GGSTVNDFQSQSGAR SLIEDSQAGIK	A0A022RIU8	Uncharacterized protein Erythranthe guttata (Yellow monkey flower) (Mimulus guttatus)	po11_olive_023581	YES	NO	YES	YES	YES
SPG4	FAQYTGAHAIAGR YVDIGIPANNK LLILTDPR NCDFQMER	O80377	40S ribosomal protein SA Daucus carota (Wild carrot)	po11_olive_006435	YES	YES	YES	YES	YES
SPG4	LIFLTCPPVNEAK TTVNISGVLSR	Q9SRM5	GDSL esterase/lipase CPRD49 Arabidopsis thaliana (Mouse-ear cress)	po11_olive_018965	NO	NO	YES	YES	YES
SPG4	LDADNYETDEELKK LAELGVLSWR	Q8W108	1,2-dihydroxy-3-keto-5-methylthiopentene dioxygenase 3 Arabidopsis thaliana (Mouse-ear cress)	po11_olive_013067	YES	NO	YES	YES	YES
SPG4	AILGNSIPFR AAAALLQPVTFVTGNAK	F6HS55	Inosine triphosphate pyrophosphatase Vitis vinifera (Grape)	po11_olive_011413	NO	YES	YES	NO	NO
SPG4	ESDAWPAEPQDAYGLEK	Q2R1V8	GDP-mannose 3,5-epimerase 2 Oryza sativa subsp. japonica (Rice)	po11_olive_027267	YES	YES	YES	YES	YES
SPG4	TGDDCISIGDGMK GATEEDVTGIYVK EACAATTPSTVVVPK GTFMLDQIK	Q05967	Polygalacturonase Nicotiana tabacum (Common tobacco)	po11_olive_001397	YES	NO	YES	NO	NO
SPG4	SPEALQSPHIAK DRGPYPADQVVR SFAPFPK GPYPADQVVR	A0A022RN28	Uncharacterized protein Erythranthe guttata (Yellow monkey flower) (Mimulus guttatus)	po11_olive_009427	YES	NO	YES	YES	YES
SPG4	IEDQQVVVDK	Q67ZM4	Actin-depolymerizing factor 7 Arabidopsis thaliana (Mouse-ear cress)	po11_olive_027670	NO	NO	YES	YES	YES
SPG4	AESGDSKFGDQCTK GLMSTPDDGTTASEFIEDWVK GLMSTPDDGTTASEFIEDWVK FGDQCTK	P27141	Carbonic anhydrase, chloroplastic Nicotiana tabacum (Common tobacco)	po11_olive_003895	YES	YES	YES	YES	YES
SPG4	DAYVGDEAQSKR LAYVALDYEQELETAK VAPEEHPVLLTEAPLNPK DAYVGDEAQSK	P53492	Actin-7 Arabidopsis thaliana (Mouse-ear cress)	po11_olive_002119	YES	YES	YES	YES	YES
SPG4	AVFVDLEPTVIDEVR TVGGGDDAFNTFFSETGAGK EIVDLCLDR LSVDYGKK	P46259	Tubulin alpha-1 chain Pisum sativum (Garden pea)	po11_olive_001961	YES	YES	YES	YES	YES
SPG4	LFDTGIIAITQLK LGLDPNPVANCYNSGR	A0A022PX44	Uncharacterized protein Erythranthe guttata (Yellow monkey flower) (Mimulus guttatus)	po11_olive_009267	YES	YES	YES	YES	YES
SPG4	IGFNGGIPIDEEFYSK ALEILNISK	Q9ZVJ5	Haloacid dehalogenase-like hydrolase domain-containing protein Sgpp Arabidopsis thaliana (Mouse-ear cress)	po11_olive_014843	YES	NO	YES	YES	YES
SPG4	SDIIVSPSILSANFSK GVNPWIEVDGGVGPK	Q43157	Ribulose-phosphate 3-epimerase, chloroplastic Spinacia oleracea (Spinach)	po11_olive_006593	NO	NO	YES	NO	NO
SPG4	GLDVIQQAQSGTGK MFVLDEADEMLSR VLITTDLLAR ELAQQIEK	P41379	Eukaryotic initiation factor 4A-2 Nicotiana plumbaginifolia (Leadwort-leaved tobacco) (Tex-Mex tobacco)	po11_olive_002889	YES	NO	YES	YES	YES
SPG4	VEGAQAAALR VSDSEDTGYSILHSK ITGSGGVAYLGR	D8VPP5	Pectinesterase 1 Olea europaea (Common olive)	po11_olive_005093	YES	YES	YES	YES	YES
SPG4	TAQNVEEAFIK YIIIGDTGVGK	P92963	Ras-related protein RABB1c Arabidopsis thaliana (Mouse-ear cress)	po11_olive_008113	NO	NO	YES	YES	YES
SPG4	VAIGQVLLSVR ENVSSEALEAAR	P93847	60S ribosomal protein L10 Solanum melongena (Eggplant) (Aubergine)	po11_olive_005481	YES	YES	YES	YES	YES
SPG4	SGGAPGGTSEDDDDDSHDEL IINEPTAAAIAYGLDKK DAGVIAGLNVAR NSLETYVYNMK NQAAVNPER	Q03685	Luminal-binding protein 5 Nicotiana tabacum (Common tobacco)	po11_olive_000513	YES	YES	YES	YES	YES
SPG4	VLDVYENR VYGPPNSAAVSR	P46423	Glutathione S-transferase Hyoscyamus muticus (Egyptian henbane)	po11_olive_021657	NO	NO	YES	YES	YES
SPG4	IIDATLPIEDVEK	K4CF05	Uncharacterized protein Solanum lycopersicum (Tomato) (Lycopersicon esculentum)	po11_olive_019270	NO	YES	YES	NO	NO
SPG4	LSTIGYDVCDLCGAK	A0A022RWN5	Uncharacterized protein Erythranthe guttata (Yellow monkey flower) (Mimulus guttatus)	po11_olive_021898	YES	YES	YES	NO	NO
SPG4	VIILGDSGVGK IDVDGGNSR	O24461	Ras-related protein Rab7 Prunus armeniaca (Apricot) (Armeniaca vulgaris)	po11_olive_009501	NO	NO	YES	YES	YES
SPG4	DLVGVAYTEEETK	P25076	Cytochrome c1-1, heme protein, mitochondrial Solanum tuberosum (Potato)	po11_olive_016554	NO	YES	YES	YES	YES
SPG4	YDYENVDTGGAK SIFDFQSIQK LYVEQYEKDSSK LSGTGSEGATIR LQSSLDEVNK	Q9M4G4	Phosphoglucomutase, cytoplasmic Solanum tuberosum (Potato)	po11_olive_001027	NO	NO	YES	YES	YES
SPG4	TTSDGDAISVFGSNR	P40973	Pectate lyase Lilium longiflorum (Trumpet lily)	po11_olive_022226	NO	NO	YES	YES	YES
SPG4	IDGDSSESFSGR	A0A022PUQ4	Uncharacterized protein Erythranthe guttata (Yellow monkey flower) (Mimulus guttatus)	po11_olive_016224	NO	NO	NO	NO	NO
SPG4	SEESNMCSLLR FGVTEFVNPK	P14673	Alcohol dehydrogenase 1 Solanum tuberosum (Potato)	po11_olive_014395	NO	YES	YES	NO	NO
SPG4	ELMLVPTVPQDSLAR LMEYQNKR	Q8H1T3	Ferritin-2, chloroplastic Nicotiana tabacum (Common tobacco)	po11_olive_006983	YES	YES	YES	YES	YES
SPG4	NTQNPTTPATPTPTPK	Q94G86	Glucan endo-1,3-beta-D-glucosidase Olea europaea (Common olive)	po11_olive_026797	YES	NO	YES	YES	YES
SPG4	IYVGNVPFEISSER	Q9LKA4	UBP1-associated protein 2C Arabidopsis thaliana (Mouse-ear cress)	po11_olive_022140	NO	NO	NO	NO	NO
SPG4	TNSLISGDNK GELLDAGVNR	Q304B9	Neutral ceramidase Arabidopsis thaliana (Mouse-ear cress)	po11_olive_014419	YES	YES	NO	YES	YES
SPG4	NVDNIETIDR	Q945M1	NADH dehydrogenase [ubiquinone] 1 beta subcomplex subunit 9 Arabidopsis thaliana (Mouse-ear cress)	po11_olive_014929	NO	NO	YES	YES	YES
SPG4	AAAAVQGGSGEIR	Q8L9J9	Probable carbohydrate esterase At4g34215 Arabidopsis thaliana (Mouse-ear cress)	po11_olive_021110	YES	YES	YES	YES	YES
SPG4	TTSKVDETLDR	Q9SH69	6-phosphogluconate dehydrogenase, decarboxylating 1, chloroplastic Arabidopsis thaliana (Mouse-ear cress)	po11_olive_020442	NO	NO	NO	YES	YES
SPG4	EDVDKINSK SSQYCTDVAK	A0A022RSF1	Uncharacterized protein Erythranthe guttata (Yellow monkey flower) (Mimulus guttatus)	po11_olive_014015	NO	NO	YES	YES	YES
SPG4	KDDSDSAEVVLVK	Q9LHJ8	Zinc finger A20 and AN1 domain-containing stress-associated protein 5 Arabidopsis thaliana (Mouse-ear cress)	po11_olive_010677	YES	YES	YES	NO	NO
SPG4	LVPTVPQDSLAR LMEYQNKR	Q8H1T3	Ferritin-2, chloroplastic Nicotiana tabacum (Common tobacco)	po11_olive_008495	YES	YES	YES	YES	YES
SPG4	NISFTVWDVGGQDK	P51823	ADP-ribosylation factor 2 Oryza sativa subsp. japonica (Rice)	po11_olive_010961	NO	NO	YES	NO	NO
SPG4	VGSSEAALLAK	P50346	60S acidic ribosomal protein P0 Glycine max (Soybean) (Glycine hispida)	po11_olive_018248	NO	NO	NO	YES	YES
SPG4	FDYFIDGETK SSSFALTEAK	Q9XGM1	V-type proton ATPase subunit D Arabidopsis thaliana (Mouse-ear cress)	po11_olive_003815	NO	NO	YES	YES	YES
SPG4	LIGLAGETNVQGEEQK IYSVNEGNAK	P46276	Fructose-1,6-bisphosphatase, cytosolic Solanum tuberosum (Potato)	po11_olive_002485	YES	NO	YES	NO	NO
SPG4	QSISLGSIEASK VTGGGAFLGR	D8VPP5	Pectinesterase 1 Olea europaea (Common olive)	po11_olive_008143	YES	NO	YES	YES	YES
SPG4	TVSGVAGPLVILEK AVVQVFEGTSGIDNK YQEIVNIR	Q9SZN1	V-type proton ATPase subunit B2 Arabidopsis thaliana (Mouse-ear cress)	po11_olive_001331	NO	NO	YES	YES	YES
SPG4	DVGMSPAIVGSFPR	M1BBC1	Uncharacterized protein Solanum tuberosum (Potato)	po11_olive_006751	NO	YES	YES	NO	NO
SPG4	IENQQVVVEK	Q8LFH6	Actin-depolymerizing factor 12 Arabidopsis thaliana (Mouse-ear cress)	po11_olive_019065	YES	NO	YES	YES	NO
SPG4	SSGGLSESEIDNMVR	Q01899	Heat shock 70 kDa protein, mitochondrial Phaseolus vulgaris (Kidney bean) (French bean)	po11_olive_015821	NO	NO	NO	YES	YES
SPG4	LLVPSDQIGCVIGK	A0A068TVP3	Coffea canephora DH200=94 genomic scaffold, scaffold_5 Coffea canephora (Robusta coffee)	po11_olive_011761	YES	YES	YES	NO	NO
SPG4	ISGISSSIR	Q9SU38	Adenine phosphoribosyltransferase 4 Arabidopsis thaliana (Mouse-ear cress)	po11_olive_016437	NO	NO	NO	NO	NO
SPG4	FVQAHR	P52416	Glucose-1-phosphate adenylyltransferase small subunit 1, chloroplastic Vicia faba (Broad bean) (Faba vulgaris)	po11_olive_007690	NO	NO	NO	YES	YES
SPG4	AQVNATVNQYK LLVPLVSSYR	Q9SYT0	Annexin D1 Arabidopsis thaliana (Mouse-ear cress)	po11_olive_004535	YES	YES	YES	YES	YES
SPG4	YIFTIDDDCFVAK YVDAVLTIPK	Q9SC19	Alpha-1,4-glucan-protein synthase [UDP-forming] 1 Solanum tuberosum (Potato)	po11_olive_004251	YES	NO	YES	YES	YES
SPG4	VSEDXNAYK	Q9MB46	V-type proton ATPase subunit E Citrus unshiu (Satsuma mandarin) (Citrus nobilis var. unshiu)	po11_olive_017252	YES	NO	YES	YES	YES
SPG4	IVEEAFSVQK ANALTEGK ILVEYR VLEVSR	O65902	Cyclase-associated protein 1 Arabidopsis thaliana (Mouse-ear cress)	po11_olive_003211	YES	YES	YES	YES	YES
SPG4	MPISSDLNNPR GNNVYGPNQFPEK MPISSDLNNPR SNNELDASK SYGLPVITTR	Q9SYM5	Probable rhamnose biosynthetic enzyme 1 Arabidopsis thaliana (Mouse-ear cress)	po11_olive_000501	YES	NO	YES	YES	YES
SPG4	VFLPAGGSQK	B9S149	Beta-glucosidase, putative Ricinus communis (Castor bean)	po11_olive_020067	YES	NO	YES	YES	NO
SPG4	YLFQEGVCYAK	Q9LTF2	40S ribosomal protein S10-3 Arabidopsis thaliana (Mouse-ear cress)	po11_olive_011993	YES	NO	YES	YES	YES
SPG4	VQNTNVDGK	P34788	40S ribosomal protein S18 Arabidopsis thaliana (Mouse-ear cress)	po11_olive_017355	YES	NO	YES	YES	YES
SPG4	VLPYGFTVAEFTDK	P22242	Desiccation-related protein PCC13-62 Craterostigma plantagineum (Blue gem) (Torenia plantagineum)	po11_olive_009623	NO	NO	NO	YES	YES
SPG4	YSPPETEEIAAR	Q9FIJ7	Adenylate kinase 2, chloroplastic Arabidopsis thaliana (Mouse-ear cress)	po11_olive_010613	NO	NO	NO	YES	YES
SPG4	FALLVEDLK	Q9XEX2	Peroxiredoxin-2B Arabidopsis thaliana (Mouse-ear cress)	po11_olive_027110	YES	NO	YES	YES	NO
SPG4	GAFELITDETK	I3SLF6	Uncharacterized protein Medicago truncatula (Barrel medic) (Medicago tribuloides)	po11_olive_019789	NO	YES	YES	YES	YES
SPG4	GELDDTAAFK VVIDCATADPDGR	Q2QNG7	ATP-citrate synthase alpha chain protein 3 Oryza sativa subsp. japonica (Rice)	po11_olive_002191	YES	NO	YES	YES	YES
SPG4	QISELGIYPAVDPLDSTSR	Q01859	ATP synthase subunit beta, mitochondrial Oryza sativa subsp. japonica (Rice)	po11_olive_005887	NO	NO	YES	YES	YES
SPG4	VVDIVDTFR	Q9ZSW9	Translationally-controlled tumor protein homolog Hevea brasiliensis (Para rubber tree) (Siphonia brasiliensis)	po11_olive_009591	NO	YES	NO	YES	YES
SPG4	VAEQSAGVVPILFR	Q4PNY1	Expansin-A11 Oryza sativa subsp. japonica (Rice)	po11_olive_005759	YES	NO	YES	NO	NO
SPG4	VIGDIAVTR	Q03460	Glutamate synthase [NADH], amyloplastic Medicago sativa (Alfalfa)	po11_olive_026510	NO	NO	NO	NO	NO
SPG4	NAESNAEVK	P51413	60S ribosomal protein L17-2 Arabidopsis thaliana (Mouse-ear cress)	po11_olive_011519	YES	YES	YES	YES	YES
SPG4	LSFLYPASTGR	Q6E2Z6	1-Cys peroxiredoxin Medicago truncatula (Barrel medic) (Medicago tribuloides)	po11_olive_010959	NO	YES	YES	YES	YES
SPG4	EAISVIVTDSK	P59231	60S ribosomal protein L10a-3 Arabidopsis thaliana (Mouse-ear cress)	po11_olive_008521	YES	YES	YES	YES	NO
SPG4	LEVGSETVLDK NASSIDEAAKEK	P54873	Hydroxymethylglutaryl-CoA synthase Arabidopsis thaliana (Mouse-ear cress)	po11_olive_002157	YES	YES	YES	YES	YES
SPG4	IEDYDSSDSPVK LSEQDSASFLDSLNR	A0A022QWX6	Uncharacterized protein Erythranthe guttata (Yellow monkey flower) (Mimulus guttatus)	po11_olive_001647	YES	NO	YES	YES	YES
SPG4	LAVQLVAGGSGVK	O49485	D-3-phosphoglycerate dehydrogenase 1, chloroplastic Arabidopsis thaliana (Mouse-ear cress)	po11_olive_009303	NO	NO	NO	YES	YES
SPG4	LGDPIELR	Q9S7C0	Heat shock 70 kDa protein 14 Arabidopsis thaliana (Mouse-ear cress)	po11_olive_025233	YES	YES	YES	YES	YES
SPG4	VSGSGICAK	Q9LRX8	60S ribosomal protein L13a-2 Arabidopsis thaliana (Mouse-ear cress)	po11_olive_009901	YES	YES	YES	YES	YES
SPG4	NLAESTTDDDLKK GSGFVAFSTPEEASR	P42731	Polyadenylate-binding protein 2 Arabidopsis thaliana (Mouse-ear cress)	po11_olive_000865	YES	NO	YES	YES	YES
SPG4	GGDSGSSSGDSSSGGGEISSSTK	Q8GX86	Probable pectinesterase/pectinesterase inhibitor 21 Arabidopsis thaliana (Mouse-ear cress)	po11_olive_000963	YES	YES	YES	YES	YES
SPG4	RYPTGEER	P80269	NADH dehydrogenase [ubiquinone] iron-sulfur protein 8, mitochondrial Solanum tuberosum (Potato)	po11_olive_008037	NO	NO	YES	YES	YES
SPG4	ITEDEIAFIR	A0A022RXF9	Uncharacterized protein Erythranthe guttata (Yellow monkey flower) (Mimulus guttatus)	po11_olive_008001	YES	NO	YES	YES	YES
SPG4	LNXRR	Q42954	Pyruvate kinase, cytosolic isozyme Nicotiana tabacum (Common tobacco)	po11_olive_025750	YES	NO	YES	YES	NO
SPG4	QVQLSEAEIR	Q9M9W3	Serine/threonine-protein phosphatase PP1 isozyme 9 Arabidopsis thaliana (Mouse-ear cress)	po11_olive_002675	YES	YES	YES	YES	YES
SPG4	GFGFITYDSEDAVDR	Q8W034	Heterogeneous nuclear ribonucleoprotein 1 Arabidopsis thaliana (Mouse-ear cress)	po11_olive_000953	NO	NO	NO	YES	YES
SPG4	FALESFWDGK AGITVIQIDEAALR	Q42699	5-methyltetrahydropteroyltriglutamate--homocysteine methyltransferase Catharanthus roseus (Madagascar periwinkle) (Vinca rosea)	po11_olive_000279	NO	YES	YES	YES	YES
SPG4	SEKPNTNYK	Q65CJ7	Hydroxyphenylpyruvate reductase Plectranthus scutellarioides (Coleus) (Solenostemon scutellarioides)	po11_olive_004533	YES	NO	YES	YES	YES
SPG4	AVTTICAPTTYK AVTTICAPTTYKDACVR	A0A022S280	Pectinesterase Erythranthe guttata (Yellow monkey flower) (Mimulus guttatus)	po11_olive_000951	YES	YES	YES	YES	YES
SPG4	AVTTICAPTSYKDACVR	Q94CB1-2	2 of Probable pectinesterase/pectinesterase inhibitor 25 OS=Arabidopsis thaliana GN=PME25	po11_olive_001185	YES	YES	YES	YES	YES
SPG4	SAGTPSAEFAEYIK	Q9FR44	Phosphoethanolamine N-methyltransferase 1 Arabidopsis thaliana (Mouse-ear cress)	po11_olive_002125	YES	NO	YES	YES	YES
SPG4	DFLDISNPK	B9HRF2	Ubiquitin fusion degradation UFD1 family protein Populus trichocarpa (Western balsam poplar) (Populus balsamifera subsp. trichocarpa)	po11_olive_004765	YES	NO	YES	YES	YES
SPG4	TLAEDAAWK	Q500U8	Tetraketide alpha-pyrone reductase 1 Arabidopsis thaliana (Mouse-ear cress)	po11_olive_003769	YES	YES	YES	NO	NO
SPG4	LSETTFGGPCK	A0A068TR96	Coffea canephora DH200=94 genomic scaffold, scaffold_3 Coffea canephora (Robusta coffee)	po11_olive_000909	YES	NO	YES	YES	NO
SPG4	LGDLSQTQIFAK	Q5N863	Beta-glucosidase 4 Oryza sativa subsp. japonica (Rice)	po11_olive_003103	YES	YES	YES	NO	YES
SPG4	GQESSAEVEK	Q9ZQ94	UDP-glycosyltransferase 73C5 Arabidopsis thaliana (Mouse-ear cress)	po11_olive_003085	YES	YES	YES	YES	YES
SPG4	AFGYNLR	Q8VYR9	K(+) efflux antiporter 5 Arabidopsis thaliana (Mouse-ear cress)	po11_olive_005827	NO	YES	YES	NO	NO
