# Supplementary material for: S-nitroso- and nitro- proteomes in the olive (Olea europaea L.) pollen. Predictive versus experimental data by nano-LC-MS
Source: Data Brief. 2017 Oct 6;15:474–7. doi: 10.1016/j.dib.2017.09.058 (PMC5647517; doi:10.1016/j.dib.2017.09.058)
Supplement: Supplementary file 8 — Supplementary material [file mmc8.xlsx]

## Sheet: final_table_SNITRO_peptids
MS IDENTIFICATION				in silico PREDICTION
BAND	PEPTIDS	UNIPROT ACCESSION NUMBER	HIT DEFINITION	PROTEIN ID	S-NITROSYLATION			Tyr-NITRATION
					iSNO-aapair	GPS-sno (high)	SNOSite (high)	GPS-yno2 (medium)	GPS-yno2 (high)
3NP2	GAPEQIVDLCGLSDDVKR RADIGIAVADATDAAR IDQSALTGESLPVTK DCDRDTVLLLGAR TANTYIDSNGNWHR AAHLVDSTEQVGHFQK NPGDEVFSGSTCK GGSLEEIKNENVDLER IPVEQVFEQLQSSK LTVDKNLIEVFAK EGLTSAEADKR LSQQGAITKR LLEGDPLKIDQSALTGESLPVTK IQIFGQNKLEEK MITGDQLAIAK AGITEVHFLPFNPVEK ADIGIAVADATDAAR EAQWAMAQR LKGLDIETIQQHYTV ALNLGVNVK GLDIETIQQHYTV VKPSPLPDSWK ADGFAGVFPEHK VENQDAIDACIVGMLADPK ASRVENQDAIDACIVGMLADPK LGDIIPADAR LSQQGAI…	Q03194	Plasma membrane ATPase 4 Nicotiana plumbaginifolia (Leadwort-leaved tobacco) (Tex-Mex tobacco)	po11_olive_000117	YES	YES	YES	YES	YES
3NP2	ALAEQLFDDDNLMIR YGAIEEVEAAIAR DELLYALQEAER ALAEQLFDDDNLMIR IDMSEYMEQHSVAR DELLYALQEAERR IDMSEYMEQHSVAR	P42730	Chaperone protein ClpB1 Arabidopsis thaliana (Mouse-ear cress)	po11_olive_024427	NO	NO	NO	YES	YES
3NP2	IDQSALTGESLPVTK LTVDKNLIEVFAK LLEGDPLKIDQSALTGESLPVTK LGDIIPADAR LSEQGAITKR LSEQGAITK	P20649	ATPase 1, plasma membrane-type Arabidopsis thaliana (Mouse-ear cress)	po11_olive_013885	YES	YES	YES	NO	NO
3NP2	NATLTNEKEVDAHPIR NMSVIAHVDHGK NCDPDGPLMLYVSK NCDPDGPLMLYVSK GFVQFCYEPIK RQETVEDVPCGNTVAMVGLDQYITK ILSEEFGWDKELAK VKFTADELR VIYASHLTAKPR ILSEEFGWDK LWGENFFDPATK FSVSPVVR NMSVIAHVDHGK SDEKDLMGK EGPLAEENMR GGGQVIPTAR VKFTADELRR MIPASDKGR EGPLAEENMR MTDTRADEAER	O23755	Elongation factor 2 Beta vulgaris (Sugar beet)	po11_olive_000259	YES	YES	YES	YES	YES
3NP2	VALITGAATGIGESTAR VLVADVNDELGEK IGGGSSHNYVSSK ESDVETAVDTAVSK	F1SWA0	Zerumbone synthase Zingiber zerumbet (Shampoo ginger) (Amomum zerumbet)	po11_olive_006405	YES	YES	YES	YES	YES
3NP2	CFPCWDEPACK EYFGVPYSLPK XNMAVTQFEPADAR	Q8VZH2	Aminopeptidase M1 Arabidopsis thaliana (Mouse-ear cress)	po11_olive_023339	NO	NO	YES	YES	YES
3NP2	VTAVTTDYAFK IAEENIQNAVK AFALLSEEGIAK RVTAVTTDYAFK	P36428-2	Cytoplasmic of Alanine--tRNA ligase OS=Arabidopsis thaliana GN=ALATS	po11_olive_023377	NO	YES	YES	NO	NO
3NP2	VIPLPFTDSVEQR TTEALDIFLR DLNEAVHTQAK	A0A022RNC5	Uncharacterized protein Erythranthe guttata (Yellow monkey flower) (Mimulus guttatus)	po11_olive_025265	YES	NO	YES	YES	YES
3NP2	YYGGNEYIDQIENLTR NAVFGDSSALAPGGVR LIICGGSAYPR TGYIDYDRLEEK LCDLCNITVNK YSEGMPGNR	O23254	Serine hydroxymethyltransferase 4 Arabidopsis thaliana (Mouse-ear cress)	po11_olive_001713	YES	YES	YES	YES	YES
3NP2	IDQSALTGESLPVTK EGLTSSEADKR LSQQGAITKR LLEGDPLKIDQSALTGESLPVTK LQIFGQNKLEEK LGDIIPADAR LSQQGAITK LQIFGQNK	Q03194	Plasma membrane ATPase 4 Nicotiana plumbaginifolia (Leadwort-leaved tobacco) (Tex-Mex tobacco)	po11_olive_003763	YES	YES	YES	YES	YES
3NP2	IVLGDLQTSFVR QGNAGIVEYAYQR FNLALESGNIEK CTLHETIR	Q94A40	Coatomer subunit alpha-1 Arabidopsis thaliana (Mouse-ear cress)	po11_olive_008347	YES	YES	YES	NO	NO
3NP2	YLFAGVVDGR YGAGIGPGVYDIHSPR NIWANDLDASLITLK FALESFWDGK AGITVIQIDEAALR AVNEYKEAK IPSTEEIADRINK KVSEEEYVK GVTAFGFDLVR	Q42699	5-methyltetrahydropteroyltriglutamate--homocysteine methyltransferase Catharanthus roseus (Madagascar periwinkle) (Vinca rosea)	po11_olive_000279	NO	YES	YES	YES	YES
3NP2	SEGISVLDTVIK GTAANPVAVSLVCSK EACAATTPSTVVVPK GATEEDVAGIYVK	Q05967	Polygalacturonase Nicotiana tabacum (Common tobacco)	po11_olive_003951	YES	NO	YES	NO	NO
3NP2	VVVSDVNEIDYK NTAGIEPEDVAKR IAILNANYMAK VIADAAYKNEINLR LGNVEIQGLPFFDTVK HNSATPEEQTR IIGVSIDATGK EYAAFPAPWLR ADIVVGSAQR GNINIEELRK TFVIASNCHPQTIDICK	O49954	Glycine dehydrogenase (decarboxylating), mitochondrial Solanum tuberosum (Potato)	po11_olive_000083	YES	YES	YES	YES	YES
3NP2	TGGSGSSQIENR	B0F9L4	Golgin candidate 6 Arabidopsis thaliana (Mouse-ear cress)	po11_olive_009136	NO	YES	YES	YES	YES
3NP2	AVGILQDNYPELVAR ENDPDFSTK KISWQDDSIR ISWQDDSIR KENDPDFSTK DAASEISVK	Q94C59	Patellin-4 Arabidopsis thaliana (Mouse-ear cress)	po11_olive_003475	YES	NO	YES	YES	NO
3NP2	ALLDEIAVVSTEEYR SIVFKEPR LADLEAAPAAVAR VVPLFEK FVEYFR	P27154	Phosphoenolpyruvate carboxylase Nicotiana tabacum (Common tobacco)	po11_olive_002685	YES	NO	YES	YES	YES
3NP2	SIVFKEPR ALLDEIAVASTEEYR DITPDDKQELDEALQR EIQAAFR LSAAWQLYK VVPLFEK LFSIDWYR FVEYFR NIGINER	P27154	Phosphoenolpyruvate carboxylase Nicotiana tabacum (Common tobacco)	po11_olive_000333	NO	NO	YES	YES	YES
3NP2	LPANLVQAQR FLSGLKEER VDETVER DYFGAHTYER TTSKVDETVER YIEDILLK	Q94KU1	6-phosphogluconate dehydrogenase, decarboxylating 1 Spinacia oleracea (Spinach)	po11_olive_001401	YES	NO	YES	NO	NO
3NP2	ASGGFGPFVITNR	Q9SU40	Monocopper oxidase-like protein SKU5 Arabidopsis thaliana (Mouse-ear cress)	po11_olive_020943	NO	NO	YES	YES	YES
3NP2	IINEPTAAAIAYGLDKK ATAGDTHLGGEDFDNR ITITNDKGR NTTIPTKK	P27322	Heat shock cognate 70 kDa protein 2 Solanum lycopersicum (Tomato) (Lycopersicon esculentum)	po11_olive_000899	YES	YES	YES	YES	YES
3NP2	NYELPDGQVITIGAER DAYVGDEAQSKR	P53492	Actin-7 Arabidopsis thaliana (Mouse-ear cress)	po11_olive_003283	YES	YES	YES	YES	YES
3NP2	LLVEVIR	Q02917	Early nodulin-55-2 Glycine max (Soybean) (Glycine hispida)	po11_olive_021572	NO	NO	YES	NO	NO
3NP2	NQGGYDLLGR	P21342	Pyrophosphate--fructose 6-phosphate 1-phosphotransferase subunit alpha Solanum tuberosum (Potato)	po11_olive_019142	NO	NO	YES	YES	YES
3NP2	NAVYEDSNQAK	Q8VZ80	Polyol transporter 5 Arabidopsis thaliana (Mouse-ear cress)	po11_olive_014507	NO	NO	YES	YES	YES
3NP2	GETEEDVTGIYVK	Q05967	Polygalacturonase Nicotiana tabacum (Common tobacco)	po11_olive_009655	YES	YES	YES	NO	NO
3NP2	SHYLSYDVSPDETR ESFAEAKR KLEALDEKDAER LPLEIVEK	F4JMJ1	Heat shock 70 kDa protein 17 Arabidopsis thaliana (Mouse-ear cress)	po11_olive_000347	YES	NO	YES	YES	YES
3NP2	FLGADVVEPTTK AIDDGADIIDCSVQLSK FKDIPTYQR	Q9LVN0	Glycerophosphodiester phosphodiesterase GDPDL7 Arabidopsis thaliana (Mouse-ear cress)	po11_olive_000419	YES	NO	YES	YES	YES
3NP2	GSFLDPLAK	Q9FHN6	Monocopper oxidase-like protein SKS2 Arabidopsis thaliana (Mouse-ear cress)	po11_olive_024905	NO	NO	YES	NO	NO
3NP2	FVIGGPHGDAGLTGR	P50301	S-adenosylmethionine synthase 1 Actinidia chinensis (Kiwi) (Yangtao)	po11_olive_002557	YES	YES	YES	YES	YES
3NP2	GTVEFVATK	Q9M081	Protein transport protein Sec24-like At4g32640 Arabidopsis thaliana (Mouse-ear cress)	po11_olive_013665	YES	NO	YES	YES	YES
3NP2	APTSQSELYSR ISSGSIPGVTVEK	Q9C884	Probable methyltransferase PMT18 Arabidopsis thaliana (Mouse-ear cress)	po11_olive_000575	YES	YES	YES	YES	YES
3NP2	VVPAIYSDVLR QLEWEDLQR	O04933	Probable sucrose-phosphate synthase 2 Craterostigma plantagineum (Blue gem) (Torenia plantagineum)	po11_olive_001905	NO	NO	YES	YES	YES
3NP2	ELSSDSSQHVR DAAANNLKR	Q38950	Serine/threonine-protein phosphatase 2A 65 kDa regulatory subunit A beta isoform Arabidopsis thaliana (Mouse-ear cress)	po11_olive_000869	YES	YES	YES	YES	YES
3NP2	MPISSDLNNPR SYGLPVITTR	Q9SYM5	Probable rhamnose biosynthetic enzyme 1 Arabidopsis thaliana (Mouse-ear cress)	po11_olive_000501	YES	NO	YES	YES	YES
3NP2	LGDLSQTQIFAK	Q5N863	Beta-glucosidase 4 Oryza sativa subsp. japonica (Rice)	po11_olive_003103	YES	YES	YES	NO	YES
3NP2	LVNSAGTADGK	P29162	L-ascorbate oxidase homolog Nicotiana tabacum (Common tobacco)	po11_olive_001459	YES	NO	YES	YES	YES
3NP2	LSVDYGKK	P46259	Tubulin alpha-1 chain Pisum sativum (Garden pea)	po11_olive_001961	YES	YES	YES	YES	YES
3NP3	YGAGIGPGVYDIHSPR ALTGQKDEAFFSANAAAQASR EGVKYGAGIGPGVYDIHSPR GMLTGPVTILNWSFVR LVVSTSCSLLHTAVDLVNEPK DEAFFSANAAAQASRK MLAVLETNILWVNPDCGLK FALESFWDGKSSAEDLEK LNLPILPTTTIGSFPQTIELR MLAVLETNILWVNPDCGLK YNWSGDEIGFDTYFSMAR SSAEDLEKVAADLR GMLTGPVTILNWSFVR LDTEIKSWLAFAAQK IPSTEEIADR YAEVKPALQNMVAACK KYAEVKPALQNMVAACK KYAEVKPALQNMVAACK YNWSGDEIGFDTYFSMAR NIWANDLDASLITLK YLFAGVVDGR KLNLPILPTTTIGSFPQTIELR YA…	Q42699	5-methyltetrahydropteroyltriglutamate--homocysteine methyltransferase Catharanthus roseus (Madagascar periwinkle) (Vinca rosea)	po11_olive_000279	NO	YES	YES	YES	YES
3NP3	AGFITELSEFIPGASVR	P33050	Pollen-specific protein C13 Zea mays (Maize)	po11_olive_001326	NO	YES	NO	NO	NO
3NP3	ALAGQKDEAFFSANAAAQASR FALESFWDGKSSAEELQK GMLTGPVTILNWSFVR DEAFFSANAAAQASRK MLAVLETNILWVNPDCGLK LNLPILPTTTIGSFPQTIELR MLAVLETNILWVNPDCGLK GMLTGPVTILNWSFVR LDTEIKSWLAFAAQK IPSTEEIADR KYAEVKPALQNMVAAAK YAEVKPALQNMVAAAK NIWANDLDASLITLK KYAEVKPALQNMVAAAK YLFAGVVDGR KLNLPILPTTTIGSFPQTIELR YIPSNTFSYYDQVLDTTAMLGAVPTR SLGVDTVPVLIGPVTYLLLSKPAK DEAFFSANAAAQASR FALESFWDGK LVVSTSCSLLHTAVDLVNETK AGITVIQIDEAALR…	Q42699	5-methyltetrahydropteroyltriglutamate--homocysteine methyltransferase Catharanthus roseus (Madagascar periwinkle) (Vinca rosea)	po11_olive_000475	NO	NO	YES	YES	YES
3NP3	AGLVSGKDNIIDR SIDGGAAFGFPDSPEEAVR SIQDAYIHAIRR SIQDAYIHAIR VEDIGALHLIPK	P86387	Phospholipase D alpha 1 Carica papaya (Papaya)	po11_olive_016656	NO	NO	YES	NO	NO
3NP3	GADAYIDDINELIPLSDGTIR TAVDTGCGVASWGAYLLK APTSQSELYSR TAVDTGCGVASWGAYLLKR GFIGTYQDWCEAFSTYPR TKEDLKQEQDSIEDVAK DTHEAQVWFALER DYAWYANIPHK ISSGSIPGVTVEK TYDLIHAGGVFSIYQDR IMDHESGPFNPEK VGCDVGSTKK SDNADAAWYK AFDMAHCSR ANQNWIQVEGDRFR KSYWTGEAK AFDMAHCSR DIIAMSFAPR ILRPEGTVIFR VGCDVGSTK HVVSQLHQGQYR APFKWPQSR IMDHESGPFNPEK FQQDNEMWK	Q9C884	Probable methyltransferase PMT18 Arabidopsis thaliana (Mouse-ear cress)	po11_olive_000575	YES	YES	YES	YES	YES
3NP3	GAPEQIVDLCGLSDDVKR GGSLEEIKNENVDLER AAHLVDSTEQVGHFQK MITGDQLAIAK EGLTSAEADKR TANTYIDSNGNWHR ADIGIAVADATDAAR ADGFAGVFPEHK IDQSALTGESLPVTK IPVEQVFEQLQSSK LSQQGAITKR NPGDEVFSGSTCK AGITEVHFLPFNPVEKR DCDRDTVLLLGAR LLEGDPLKIDQSALTGESLPVTK VHSIIDK VENQDAIDACIVGMLADPK EAQWAMAQR AWNTLTDNR IQIFGQNKLEEK TLHGLQPPETSELLNDKNNYQELSEIAEQAK WSEQEAAILVPGDIISIK AGITEVHFLPFNPVEK	Q03194	Plasma membrane ATPase 4 Nicotiana plumbaginifolia (Leadwort-leaved tobacco) (Tex-Mex tobacco)	po11_olive_000117	YES	YES	YES	YES	YES
3NP3	SGACAAFLSNYDPTYSTK LSGTTYGSLNNPK GEIWINGEGIGR ILISGSIHYPR QCEPALVSSYPTVTWPGK GNCGACNYAGTFK SKSGACAAFLSNYDPTYSTK YVPGIEFR WNTGVLGPVSLK STPQMWPDLIK DGGLDVIQTYVFWNGHEPSPGK TAAGLFVATSYDYDAPLDEYGLPSEPK GNCGACNYAGTFKETK VAMQGFVQK VAMQGFVQK QEDVPANIIDSCNGFYCEGFRPK	P48981	Beta-galactosidase Malus domestica (Apple) (Pyrus malus)	po11_olive_000353	YES	YES	YES	YES	NO
3NP3	IYGNTIFCLDR QGNAGIVEYAYQR IVLGDLQTSFVR GFPQVALYFVKDER GFPQVALYFVK FNLALESGNIEK HSIVIADK	Q94A40	Coatomer subunit alpha-1 Arabidopsis thaliana (Mouse-ear cress)	po11_olive_008347	YES	YES	YES	NO	NO
3NP3	SLIDHSVVESFGAK YDYYTLGTYDTEKDR QLLQWPVEELETLR KGWAGIQLIPR SLDKAEPFDPSWDRYDAEK VYPTIAK TGYHFQPTK LEPAIFPSKPFDK YDYGNFYASK	P26792	Beta-fructofuranosidase, insoluble isoenzyme 1 Daucus carota (Wild carrot)	po11_olive_001283	YES	NO	YES	YES	YES
3NP3	SAEDLAFSVAR TVVYNTETVVAQHSAR DLEIITFENPK APATIQFR IEIQTVNR MQLYTEEGSQK YYDEAPLDEFGLLREPK GVDYYLPQR	Q9SCU9	Beta-galactosidase 13 Arabidopsis thaliana (Mouse-ear cress)	po11_olive_001489	YES	NO	YES	YES	YES
3NP3	SQFVQVFNNSPDETAYFR GPAVANTVIGQGNTTAWK AGTGVQKPGGQLSPTTGAVNTGINR LVVCDQHGSQAR IQGILGPCTSLEK KGPAVANTVIGQGNTTAWK ELSKDQVLEQLGLSSAGGR DLSDPVR	A0A022RGQ8	Uncharacterized protein Erythranthe guttata (Yellow monkey flower) (Mimulus guttatus)	po11_olive_000297	YES	YES	YES	YES	YES
3NP3	TDDNVLLFK AQNYPAILITAGLHDTR LWATAPDGTQIPISIVYR	A0A022R1Q6	Uncharacterized protein Erythranthe guttata (Yellow monkey flower) (Mimulus guttatus)	po11_olive_005859	NO	NO	YES	YES	YES
3NP3	LVNSAGTADGK NYNLLDAISR NFVEIIFENHEK TVLSTTATIR DQIGSYFYYPSTSIHR NTIQVYPK	P29162	L-ascorbate oxidase homolog Nicotiana tabacum (Common tobacco)	po11_olive_001459	YES	NO	YES	YES	YES
3NP3	SVDEYDYLPFFYSR LSDFGVQGADAK AYLFPEGTAR TSVPDVYAVGDVATFPLK	Q43497	Monodehydroascorbate reductase Solanum lycopersicum (Tomato) (Lycopersicon esculentum)	po11_olive_002395	YES	NO	YES	YES	YES
3NP3	YYGGNEYIDQIENLTR NAVFGDSSALAPGGVR LLKDFNK LIICGGSAYPR	O23254	Serine hydroxymethyltransferase 4 Arabidopsis thaliana (Mouse-ear cress)	po11_olive_003517	YES	YES	YES	YES	YES
3NP3	IINEPTAAAIAYGLDKK IINEPTAAAIAYGLDK ITPSWVAFTDTER EAEEFAEEDKKVK SGGAPGESSSEDDDSHDEL EAEEFAEEDKK NGHVEIIANDQGNR	Q03685	Luminal-binding protein 5 Nicotiana tabacum (Common tobacco)	po11_olive_000659	YES	YES	YES	YES	YES
3NP3	EGLVSDAIESFIR	Q0WNJ6	Clathrin heavy chain 1 Arabidopsis thaliana (Mouse-ear cress)	po11_olive_012740	NO	NO	NO	YES	YES
3NP3	LVGVSEETTTGVKR GETLQEYWWCTER DSAAVFAWK LVGVSEETTTGVK	P35007	Adenosylhomocysteinase Catharanthus roseus (Madagascar periwinkle) (Vinca rosea)	po11_olive_006925	YES	NO	YES	YES	YES
3NP3	AAEGNDESVVVDPR AIDEYANFK	O48844	26S proteasome non-ATPase regulatory subunit 1 homolog A Arabidopsis thaliana (Mouse-ear cress)	po11_olive_015679	YES	YES	YES	NO	NO
3NP3	GILGYTEDDVVSTDFVGDSR TLLFGDNPVK	P25861	Glyceraldehyde-3-phosphate dehydrogenase, cytosolic Antirrhinum majus (Garden snapdragon)	po11_olive_008377	NO	YES	YES	YES	YES
3NP3	LSIYDPQVTEDQIQR VAILGFAFK NVVNAGQLR	Q9LF33	UDP-glucose 6-dehydrogenase 3 Arabidopsis thaliana (Mouse-ear cress)	po11_olive_004829	NO	NO	YES	YES	NO
3NP3	YVGVVDVVNQK KVIILAR	P49080	Bifunctional aspartokinase/homoserine dehydrogenase 2, chloroplastic Zea mays (Maize)	po11_olive_018455	NO	NO	NO	YES	YES
3NP3	IANXIR	Q9FIM2	ATP-dependent zinc metalloprotease FTSH 9, chloroplastic Arabidopsis thaliana (Mouse-ear cress)	po11_olive_004384	NO	NO	NO	YES	YES
3NP3	IAGLDVQR VIENAEGAR	Q01899	Heat shock 70 kDa protein, mitochondrial Phaseolus vulgaris (Kidney bean) (French bean)	po11_olive_021773	NO	NO	NO	YES	YES
3NP3	TVSSTDVFEFNSK LSDEAIEETLEK QHVTAEGTALVK	Q94AH6	Cullin-1 Arabidopsis thaliana (Mouse-ear cress)	po11_olive_003985	YES	YES	YES	YES	YES
3NP3	IINEPTAAAIAYGLDKK IINEPTAAAIAYGLDK LSQEEIDR EAEEFAEEDKKVK EAEEFAEEDKK NGHVEIIANDQGNR	Q03685	Luminal-binding protein 5 Nicotiana tabacum (Common tobacco)	po11_olive_000513	YES	YES	YES	YES	YES
3NP3	ITDGTLLTQIER	Q0WW26	Coatomer subunit gamma Arabidopsis thaliana (Mouse-ear cress)	po11_olive_024349	NO	YES	YES	NO	NO
3NP3	NYELPDGQVITIGAER DAYVGDEAQSKR	P53492	Actin-7 Arabidopsis thaliana (Mouse-ear cress)	po11_olive_003283	YES	YES	YES	YES	YES
3NP3	ILGSVGEPINPSAWR VSIFYTAPTLVR DTWWQDVVTK	B9DGD6	Acetyl-coenzyme A synthetase, chloroplastic/glyoxysomal Arabidopsis thaliana (Mouse-ear cress)	po11_olive_001265	YES	YES	YES	YES	YES
3NP3	GQPLPIHGDGSNVR FILLAMR GNNVYGPNQFPEK TGWIGGLLGK	Q9SYM5	Probable rhamnose biosynthetic enzyme 1 Arabidopsis thaliana (Mouse-ear cress)	po11_olive_000501	YES	NO	YES	YES	YES
3NP3	GILAADESTGTIGKR AQAAFLAR GILAADESTGTIGK	P17784	Fructose-bisphosphate aldolase cytoplasmic isozyme Oryza sativa subsp. japonica (Rice)	po11_olive_004495	YES	YES	YES	YES	YES
3NP3	QYLVSTGEGK	K4AWN4	Uncharacterized protein Solanum lycopersicum (Tomato) (Lycopersicon esculentum)	po11_olive_025057	YES	YES	YES	YES	YES
3NP3	KGLLPR	F9W301-2	2 of Kinesin-1-like protein PSS1 OS=Oryza sativa subsp. japonica GN=PSS1	po11_olive_022947_split_0	YES	NO	YES	NO	NO
3NP3	LAIVDEQLTR TVAIESALR	Q9LTB2	Methionine S-methyltransferase Arabidopsis thaliana (Mouse-ear cress)	po11_olive_004001	NO	NO	YES	NO	NO
3NP3	TSDSLEDAQLR NAVYEDSNQAK	Q8VZ80	Polyol transporter 5 Arabidopsis thaliana (Mouse-ear cress)	po11_olive_000691	YES	YES	YES	YES	NO
3NP3	YDIPIVIR	Q9SA18	Bifunctional aspartokinase/homoserine dehydrogenase 1, chloroplastic Arabidopsis thaliana (Mouse-ear cress)	po11_olive_021365	NO	NO	YES	NO	NO
3NP3	LWIGTPPQR	Q8W4I7	Calcium-dependent protein kinase 13 Arabidopsis thaliana (Mouse-ear cress)	po11_olive_014597	YES	YES	YES	YES	NO
3NP3	GTPNVDEEYSDLLEASEAAK	Q9LT15	Sugar transport protein 10 Arabidopsis thaliana (Mouse-ear cress)	po11_olive_000707	YES	NO	YES	YES	NO
3NP3	ELSSDSSQHVR DAAANNLKR	Q38950	Serine/threonine-protein phosphatase 2A 65 kDa regulatory subunit A beta isoform Arabidopsis thaliana (Mouse-ear cress)	po11_olive_000869	YES	YES	YES	YES	YES
3NP3	SGHPVLR	Q9LVJ3	Probable GTP diphosphokinase RSH2, chloroplastic Arabidopsis thaliana (Mouse-ear cress)	po11_olive_010589	YES	YES	YES	YES	YES
3NP3	LGDLSQTQIFAK	Q5N863	Beta-glucosidase 4 Oryza sativa subsp. japonica (Rice)	po11_olive_003103	YES	YES	YES	NO	YES
3NP3	VVVSDVNEIDYK	O49954	Glycine dehydrogenase (decarboxylating), mitochondrial Solanum tuberosum (Potato)	po11_olive_000083	YES	YES	YES	YES	YES
3NP4	ATAGDTHLGGEDFDNR MDKSTVHDVVLVGGSTR EQVFSTYSDNQPGVLIQVYEGER NQVAMNPVNTVFDAKR NQVAMNPVNTVFDAK IINEPTAAAIAYGLDKK IINEPTAAAIAYGLDK NQVAMNPVNTVFDAKR FEELNMDLFR MYQGAGGDMGGAAMDDDGPAPSGTSGPGPK MKELEGICNPIIAK MDKSTVHDVVLVGGSTR SINPDEAVAYGAAVQAAILSGEGNEK NAVVTVPAYFNDSQR NQVAMNPVNTVFDAK FEELNMDLFR DAGVISGLNVMR FEELNMDLFRK YTDASVQSDIKLWPFK QFAAEEISSMVLIK VISGAGDKPMIVVNYKGEEK ITITNDKGR MYQGAGGDMGGAAMDDDGPAPS…	P27322	Heat shock cognate 70 kDa protein 2 Solanum lycopersicum (Tomato) (Lycopersicon esculentum)	po11_olive_000899	YES	YES	YES	YES	YES
3NP4	VEIESLFDGVDFSEPLTR SGGAPGGTSEDDDDDSHDEL IINEPTAAAIAYGLDKK IINEPTAAAIAYGLDK EVEAVCNPIITAVYQR QATKDAGVIAGLNVAR LLGNFDLSGIPPAPR LKEVEAVCNPIITAVYQR EALEWLDDNQTAEKEDYEEK MKETAEAFLGK NGHVEIIANDQGNR FEELNNDLFR NQIDEIVLVGGSTR EAEEFAEEDKKVK VFSPEEVSAMILTK ALSSQHQVR MKETAEAFLGKK GRLSQEEIDR IVNKDGKPYIQVK ITPSWVAFTDSER FEELNNDLFRK ITITNEKGR VFSPEEVSAMILTK IKDAVVTVPAYFNDAQR NSLETYVYNMK ETAEAFLGKK NQAAVNPER LA…	Q03685	Luminal-binding protein 5 Nicotiana tabacum (Common tobacco)	po11_olive_000513	YES	YES	YES	YES	YES
3NP4	AGFITELSEFIPGASVR	P33050	Pollen-specific protein C13 Zea mays (Maize)	po11_olive_001326	NO	YES	NO	NO	NO
3NP4	SGGAPGESSSEDDDSHDEL IINEPTAAAIAYGLDKK IINEPTAAAIAYGLDK EVEAVCNPIITAVYQR QATKDAGVIAGLNVAR LKEVEAVCNPIITAVYQR VEIESLFDGIDFSEPLTR EALEWLDDNQNAEKEDYEEK MKETAEAFLGK VFSPEEISAMILGK NGHVEIIANDQGNR FEELNNDLFR VFSPEEISAMILGK NQIDEIVLVGGSTR LLGKFDLTGIPPAPR EAEEFAEEDKKVK ALSSQHQVR ITPSWVAFTDTER FDLTGIPPAPR FEELNNDLFRK ITITNEKGR NSLETYVYNMK KFEDKEVQK NQAAVNPER NSLETYVYNMK IVNKDGKPYIEVK EAEEFAEEDKK MKETAEAFLG…	Q03685	Luminal-binding protein 5 Nicotiana tabacum (Common tobacco)	po11_olive_000659	YES	YES	YES	YES	YES
3NP4	AVVTVPAYFNDAQR QAVTNPTNTVFGTK TTPSVVAFNQK VIENAEGAR IINEPTAAALSYGMNNK RFDDPQTQK QAVTNPTNTVFGTKR	Q01899	Heat shock 70 kDa protein, mitochondrial Phaseolus vulgaris (Kidney bean) (French bean)	po11_olive_021773	NO	NO	NO	YES	YES
3NP4	SLIDHSVVESFGAK ELDTSVIEGDIK YDYYTLGTYDTEK YDYYTLGTYDTEKDR ISLDATRYDYYTLGTYDTEKDR AEPFDPSWDRYDAEK HGTKELDTSVIEGDIK GAVWGNIVWAHSVSK IFQDKEDKYVVLMCSDASK LEPAIFPSKPFDK YIPDKDMVDGWK QLLQWPVEELETLR YVVLMCSDASK VYVHLQSISAETVK WNKPDNNPLIVADK TGYHFQPTK YDYGNFYASK SLDKAEPFDPSWDRYDAEK GKKVEWSDK TAFRDPTTAWLGK NPQLMNQ YDAEKLCGQK	P26792	Beta-fructofuranosidase, insoluble isoenzyme 1 Daucus carota (Wild carrot)	po11_olive_001283	YES	NO	YES	YES	YES
3NP4	YGAGIGPGVYDIHSPR ALTGQKDEAFFSANAAAQASR GMLTGPVTILNWSFVR GMLTGPVTILNWSFVR IPSTEEIADR NIWANDLDASLITLK YNWSGDEIGFDTYFSMAR LNLPILPTTTIGSFPQTIELR DEAFFSANAAAQASR MLAVLETNILWVNPDCGLK WFDTNYHFIVPELGPDVK FALESFWDGK SLEGIVGTDK KVSEEEYVK AVNEYKEAK IPSTEEIADRINK GVTAFGFDLVR AGITVIQIDEAALR KLNLPILPTTTIGSFPQTIELR EGVKYGAGIGPGVYDIHSPR AIGVDTIPVLIGPVTYLLLSKPAK FALESFWDGKSSAEDLEK QMADAGIK AFPILSLLDK	Q42699	5-methyltetrahydropteroyltriglutamate--homocysteine methyltransferase Catharanthus roseus (Madagascar periwinkle) (Vinca rosea)	po11_olive_000279	NO	YES	YES	YES	YES
3NP4	GMLTGPVTILNWSFVR GMLTGPVTILNWSFVR IPSTEEIADR NIWANDLDASLITLK LNLPILPTTTIGSFPQTIELR DEAFFSANAAAQASR MLAVLETNILWVNPDCGLK FALESFWDGKSSAEELQK WFDTNYHFIVPELGPDVK FALESFWDGK YAEVKPALQNMVAAAK IPSTEEIADRINK GVTAFGFDLIR AGITVIQIDEAALR LLRTELASAK ALAGQKDEAFFSANAAAQASR KLNLPILPTTTIGSFPQTIELR QMADAGIK KYAEVKPALQNMVAAAK YAEVKPALQNMVAAAK SLGVDTVPVLIGPVTYLLLSKPAK	Q42699	5-methyltetrahydropteroyltriglutamate--homocysteine methyltransferase Catharanthus roseus (Madagascar periwinkle) (Vinca rosea)	po11_olive_000475	NO	NO	YES	YES	YES
3NP4	NNIYGTHVLLEACK GNNVYGPNQFPEK TNVAGTLTLADACR SYGLPVITTR GQPLPIHGDGSNVR WVNFTLEEQAK NNTSQKPPLK FILLAMR GEVGHVYNIGTTR QGIPYEYGK MPISSDLNNPR EEDTPNFIGSFYSK TGWIGGLLGK TTWNEGLRK NLLPSSASPNFK	Q9SYM5	Probable rhamnose biosynthetic enzyme 1 Arabidopsis thaliana (Mouse-ear cress)	po11_olive_000501	YES	NO	YES	YES	YES
3NP4	ADGGSGLAGQTVR	Q9SW96	Asparagine--tRNA ligase, cytoplasmic 1 Arabidopsis thaliana (Mouse-ear cress)	po11_olive_005072	NO	NO	NO	NO	NO
3NP4	VAAAADAVVLIMGSDQSIETESK HYTAYDVDNWK TPEETAALAIK DVCTSENQEFAR TMIGNYEGVPCK YTFNAVVTQQDLDDTYQPPFK LGFFDGDPSK GQETPGEDPVLSSK TMIGNYEGVPCK QLYGNLGPKDVCTSENQEFAR AISNNFAMLMR LNGYISSDCDSLK QLYGNLGPK	A5JTQ3	Beta-xylosidase/alpha-L-arabinofuranosidase 2 Medicago sativa subsp. varia (Alfalfa) (Medicago varia)	po11_olive_000943	YES	YES	YES	YES	YES
3NP4	NNIYGTHVLLEACK TNVAGTLTLADVCR GNNVYGPNQFPEK SYGLPVITTR GQPLPIHGDGSNVR WVNFTLEEQAK FILLAMR MPISSDLNNPR EEDTPNFIGSFYSK TGWIGGLLGK TTWDEGLRK NLGWFER YIDPEFK	Q9SYM5	Probable rhamnose biosynthetic enzyme 1 Arabidopsis thaliana (Mouse-ear cress)	po11_olive_000541	YES	NO	YES	YES	YES
3NP4	IVLGDLQTSFVR QGNAGIVEYAYQR FNLALESGNIEK GFPQVALYFVKDER LGXEALR	Q94A40	Coatomer subunit alpha-1 Arabidopsis thaliana (Mouse-ear cress)	po11_olive_008347	YES	YES	YES	NO	NO
3NP4	LYDINAELVEDR LQHANSAVVLSAVK ITEYLCDPLQR	O81742	Beta-adaptin-like protein C Arabidopsis thaliana (Mouse-ear cress)	po11_olive_017539	NO	YES	YES	YES	YES
3NP4	IPVEQVFEQLQSSK NPGDEVFSGSTCK EGLTSAEADKR LSQQGAITKR LLEGDPLKIDQSALTGESLPVTK LGDIIPADAR ADIGIAVADATDAAR TGTLTLNK EAQWAMAQR AAHLVDSTEQVGHFQK AGITEVHFLPFNPVEK AWNTLTDNR LSQQGAITK	Q03194	Plasma membrane ATPase 4 Nicotiana plumbaginifolia (Leadwort-leaved tobacco) (Tex-Mex tobacco)	po11_olive_000117	YES	YES	YES	YES	YES
3NP4	QCEPALVSSYPTVTWPGK SGACAAFLSNYDPTYSTK GNCGACNYAGTFK STPQMWPDLIK WNTGVLGPVSLK NQEVHVFR TEVYNTAK GNCGACNYAGTFKETK VAMQGFVQK TAEWGGDQTK	P48981	Beta-galactosidase Malus domestica (Apple) (Pyrus malus)	po11_olive_000353	YES	YES	YES	YES	NO
3NP4	VSSVETTPFDGQKPGTSGLR FFEVPTGWK LYVEQYEKDSSK GATLVVSGDGR SIFDFQSIQK SDVSNVVNADEFEYKDPVDGSISK	Q9M4G4	Phosphoglucomutase, cytoplasmic Solanum tuberosum (Potato)	po11_olive_001027	NO	NO	YES	YES	YES
3NP4	EIDEIFDAISYTK	Q0J5V5	Aminopeptidase M1-B Oryza sativa subsp. japonica (Rice)	po11_olive_008188	NO	NO	NO	YES	YES
3NP4	ALEYDDFDKFDR SAVEAIKK LDQLQLLLK GVDAQIASGGGR GWDAQVLGEAPHK LVDLALASGK IYEGEGFNYIK	Q42908	2,3-bisphosphoglycerate-independent phosphoglycerate mutase Mesembryanthemum crystallinum (Common ice plant) (Cryophytum crystallinum)	po11_olive_001215	YES	YES	YES	YES	YES
3NP4	VVPIFNENDAVSTR GPVGVEGLLTTR TELSQGFILEK VLLNIADALEASEK EANEWVPLTEVGAR GVTIYGGSR FCDGFR	O04015	Delta-1-pyrroline-5-carboxylate synthase Actinidia deliciosa (Kiwi)	po11_olive_000673	NO	YES	YES	YES	YES
3NP4	SVDEYDYLPFFYSR TSVPDVYAVGDVATFPLK VVGAFLESGTPEENK VVGAFLESGTPEENKAIAK	Q43497	Monodehydroascorbate reductase Solanum lycopersicum (Tomato) (Lycopersicon esculentum)	po11_olive_002395	YES	NO	YES	YES	YES
3NP4	GETLQEYWWCTER LVGVSEETTTGVKR LVGVSEETTTGVK SKFDNLYGCR	P35007	Adenosylhomocysteinase Catharanthus roseus (Madagascar periwinkle) (Vinca rosea)	po11_olive_006925	YES	NO	YES	YES	YES
3NP4	SLDPDGAAVSR	F4HWY6	Myosin-11 Arabidopsis thaliana (Mouse-ear cress)	po11_olive_008946	NO	NO	NO	NO	NO
3NP4	DSHEAQVQFALER AFDMAHCSR ASYVNNVWYQK NVIAMSFAPR GVPAVIGVLGTIK VVDHEEGPR	B9DFI7	Probable methyltransferase PMT2 Arabidopsis thaliana (Mouse-ear cress)	po11_olive_001213	YES	YES	YES	YES	YES
3NP4	VAADGGAQLIVPPGK FASLITGTK IRDSYIVSGDDCIAVK SGWDEYGIR	A7PZL3	Probable polygalacturonase Vitis vinifera (Grape)	po11_olive_002407	YES	YES	YES	YES	NO
3NP4	STYGTGAFILLNTGEEVIK	Q9M8L4	Glycerol kinase Arabidopsis thaliana (Mouse-ear cress)	po11_olive_026905	YES	NO	YES	YES	YES
3NP4	GILGYTEDDVVSTDFVGDSR VPTVDVSVVDLTAR	P26519	Glyceraldehyde-3-phosphate dehydrogenase, cytosolic Petroselinum crispum (Parsley) (Petroselinum hortense)	po11_olive_005675	NO	YES	YES	YES	YES
3NP4	NYELPDGQVITIGAER GYSFTTSAER DAYVGDEAQSKR	P30171	Actin-97 Solanum tuberosum (Potato)	po11_olive_002111	YES	YES	YES	YES	YES
3NP4	SEGISVLDTVIK EACAATTPSTVVVPK GATEEDVAGIYVK	Q05967	Polygalacturonase Nicotiana tabacum (Common tobacco)	po11_olive_003951	YES	NO	YES	NO	NO
3NP4	QTGAPLEETR GLAFTEKER LLIDNVEELLPVVYTPTVGEACQK GLIYPPFSNIR KISAQIAAR	P36444	NADP-dependent malic enzyme, chloroplastic Flaveria pringlei.	po11_olive_000639	YES	YES	YES	YES	YES
3NP4	VLVADVNDELGEK VNCVSPHVVPTR	F1SWA0	Zerumbone synthase Zingiber zerumbet (Shampoo ginger) (Amomum zerumbet)	po11_olive_006405	YES	YES	YES	YES	YES
3NP4	IANXIR	Q9FIM2	ATP-dependent zinc metalloprotease FTSH 9, chloroplastic Arabidopsis thaliana (Mouse-ear cress)	po11_olive_004384	NO	NO	NO	YES	YES
3NP4	VVLIADTGSDLTWVK TQQTELVLR IPDEVWDVK	A5BLS9	Putative uncharacterized protein Vitis vinifera (Grape)	po11_olive_001875	YES	YES	YES	NO	NO
3NP4	TLLLSDLLSR LASASSVPEVQLSK VASLIAFDVEPK VATELELWQEAFR	Q40554	Eukaryotic translation initiation factor 3 subunit A Nicotiana tabacum (Common tobacco)	po11_olive_000451	YES	YES	YES	YES	YES
3NP4	NAVYEDSNQAK	Q8VZ80	Polyol transporter 5 Arabidopsis thaliana (Mouse-ear cress)	po11_olive_014507	NO	NO	YES	YES	YES
3NP4	IEDYDSSDSPVK YAYTINR FLDIYEVLR VVKPVLK	A0A022QWX6	Uncharacterized protein Erythranthe guttata (Yellow monkey flower) (Mimulus guttatus)	po11_olive_001647	YES	NO	YES	YES	YES
3NP4	LVDTYDLYGQVAFPK YVVELAR	Q8RY24	Probable sucrose-phosphate synthase 3 Arabidopsis thaliana (Mouse-ear cress)	po11_olive_004561	NO	NO	YES	YES	YES
3NP4	STELLIR	Q71H73	Histone H3.3 Vitis vinifera (Grape)	po11_olive_016255	NO	NO	YES	YES	YES
3NP4	ESTISDPVKGK	E1U332	Isoflavone reductase-like protein Olea europaea (Common olive)	po11_olive_010167	NO	NO	NO	YES	YES
3NP4	LGDLSQTQIFAK GLFPLLADPR	Q5N863	Beta-glucosidase 4 Oryza sativa subsp. japonica (Rice)	po11_olive_003103	YES	YES	YES	NO	YES
3NP4	SAVSYALNR	Q9M0Y8	Vesicle-fusing ATPase Arabidopsis thaliana (Mouse-ear cress)	po11_olive_020391	YES	NO	YES	YES	YES
3NP4	SNVLAFWR	O23627-2	Cytoplasmic of Glycine--tRNA ligase 1, mitochondrial OS=Arabidopsis thaliana GN=GLYRS-1	po11_olive_027441	YES	YES	YES	YES	YES
3NP4	LSSKNSR	A0A022RNV0	Uncharacterized protein Erythranthe guttata (Yellow monkey flower) (Mimulus guttatus)	po11_olive_021604	YES	NO	YES	YES	YES
3NP4	GTPNVDEEYSDLLEASEAAK	Q9LT15	Sugar transport protein 10 Arabidopsis thaliana (Mouse-ear cress)	po11_olive_000707	YES	NO	YES	YES	NO
3NP4	FVIGGPHGDAGLTGR	P50301	S-adenosylmethionine synthase 1 Actinidia chinensis (Kiwi) (Yangtao)	po11_olive_002557	YES	YES	YES	YES	YES
3NP4	SQFVQVFNNSPDETAYFR LVVCDQHGSQAR	A0A022RGQ8	Uncharacterized protein Erythranthe guttata (Yellow monkey flower) (Mimulus guttatus)	po11_olive_000297	YES	YES	YES	YES	YES
3NP4	ELSSDSSQHVR DAAANNLKR	Q38950	Serine/threonine-protein phosphatase 2A 65 kDa regulatory subunit A beta isoform Arabidopsis thaliana (Mouse-ear cress)	po11_olive_000869	YES	YES	YES	YES	YES
3NP4	NATLTNEKEVDAHPIR GGGQVIPTAR	O23755	Elongation factor 2 Beta vulgaris (Sugar beet)	po11_olive_000259	YES	YES	YES	YES	YES
3NP4	LKSDGSGDFK	D8VPP5	Pectinesterase 1 Olea europaea (Common olive)	po11_olive_005093	YES	YES	YES	YES	YES
3NP4	VLITTDLLAR	P41379	Eukaryotic initiation factor 4A-2 Nicotiana plumbaginifolia (Leadwort-leaved tobacco) (Tex-Mex tobacco)	po11_olive_002889	YES	NO	YES	YES	YES
3NP4	KAIDSKGK	Q9STL8	Probable Ufm1-specific protease Arabidopsis thaliana (Mouse-ear cress)	po11_olive_000787	YES	YES	YES	YES	YES
3NP4	AIISRER	M5X3K1	Uncharacterized protein Prunus persica (Peach) (Amygdalus persica)	po11_olive_001149	NO	NO	YES	YES	NO
3NP4	LDGHLETTR	Q9FFR9	Cation/H(+) antiporter 18 Arabidopsis thaliana (Mouse-ear cress)	po11_olive_000309	YES	YES	YES	YES	YES
3NP4	IVAVGTDAK	O49954	Glycine dehydrogenase (decarboxylating), mitochondrial Solanum tuberosum (Potato)	po11_olive_000083	YES	YES	YES	YES	YES
3NP5	INAWNSDQLPIYEPGLDEVVK AADLTYWESAAR MIADVSKSDK CPMIEVAVVDISVPR SDKIVVEK HVSEADIVFVSVNTPTK TAEAIEK	Q9LF33	UDP-glucose 6-dehydrogenase 3 Arabidopsis thaliana (Mouse-ear cress)	po11_olive_021096	YES	NO	YES	YES	YES
3NP5	QSGSLYSDWDLLPPK FGGDTPYSIMFGPDICGYSTK KPEDWDDEEDGEWTAPTIPNPEYK SDSTEDEATSVDDDAHDEL SGTLFDNVLVCDDPEYAK FGGDTPYSIMFGPDICGYSTK HEQKLDCGGGYMK DAEKAAFDEAEK FEDGWENR WNGDANDKGIQTSEDYR LLSGEVDQKK LKYVGVELWQVK KPEDWDDKEYIPDPEDK YVGVELWQVK TLVFQFSVK FYAISAEFPEFSNK HEQKLDCGGGYMK APMIDNPDFKDDPDLYVYPK SGTLFDNVLVCDDPEYAKQLAEETWGK KIKNPNYK	Q40401	Calreticulin Nicotiana plumbaginifolia (Leadwort-leaved tobacco) (Tex-Mex tobacco)	po11_olive_002533	YES	YES	YES	YES	YES
3NP5	DHSDVSNQLYANYAIGK GYPGYMYTDLATIYER VTLFLNLANDPTIER AVVQVFEGTSGIDNK FVAQGAYDTR GYPGYMYTDLATIYER TYPEEMIQTGISTIDVMNSIAR IPLFSAAGLPHNEIAAQICR IALTTAEYLAYECGK KFVAQGAYDTR TVSGVAGPLVILEK YTTVQFTGEVLK TPVSLDMLGR RGQVLEVDGEK QIYPPINVLPSLSR IFNGSGKPIDNGPPILPEAYLDISGSSINPSER DFEENGSMER GQVLEVDGEK TPVSLDMLGR SAIGEGMTR	Q9SZN1	V-type proton ATPase subunit B2 Arabidopsis thaliana (Mouse-ear cress)	po11_olive_001331	NO	NO	YES	YES	YES
3NP5	AGFITELSEFIPGASVR	P33050	Pollen-specific protein C13 Zea mays (Maize)	po11_olive_001326	NO	YES	NO	NO	NO
3NP5	FYAISAEFPEFSNKDK QSGSLYSDWDLLPPK KPEDWDDEEDGEWTAPTIPNPEYK QSGSLYSDWDLLPPKK SDSTEDEATSVDDDAHDEL SGTLFDNVLVCDDPEYAK HEQKLDCGGGYMK DAEKAAFDEAEK FEDGWENR KPEDWDDKEYIPDPEDK YVGVELWQVK TLVFQFSVK FYAISAEFPEFSNK WSGNTNDKGIQTSEDHR HEQKLDCGGGYMK SGTLFDNVLVCDDPEYAKQLAEETWGK KIKNPNYK	P93508	Calreticulin Ricinus communis (Castor bean)	po11_olive_002249	YES	NO	YES	YES	YES
3NP5	VLNTGSPITVPVGR AHGGFSVFAGVGER IMNVIGEPIDEK VVDLLAPYQR CIAMDGTEGLVR TVLIMELINNVAK TVLIMELINNVAK TDHYLPIHR	P19023	ATP synthase subunit beta, mitochondrial Zea mays (Maize)	po11_olive_022205	NO	NO	YES	YES	YES
3NP5	LDSQLGGSLSEASTEEDFTGK LSTASAIATGAVLGTHEDNR VGLVGLGSATNPTTSYR LSTASAIATGAVLGTHEDNRFK ELVNAPANVLTPAVLAEEAKR RVGLVGLGSATNPTTSYR ELVNAPANVLTPAVLAEEAK EIDLIEWK FKNSTLQK GDILAVGVTEKDVTKDENLK	Q42876	Leucine aminopeptidase 2, chloroplastic Solanum lycopersicum (Tomato) (Lycopersicon esculentum)	po11_olive_009331	YES	YES	YES	YES	YES
3NP5	ISATSIYFESLPYKVDSK KGQPEDAVYDFEDK ISATSIYFESLPYK NAVFGDSSALAPGGVR KISATSIYFESLPYKVDSK GLVEKDFEQIAEFLHR LCDLCDITVNK ANAVALGNYLMSK TGYIDYDRLEEK GLVNNKDIEELKADVEK GLVNNKDIEELK ANAVALGNYLMSK FSSSFDMPGFK IGAPAMTSR IMGLDLPSGGHLTHGYYTSGGK DIEELKADVEK LLKDFNK DFEQIAEFLHR GQPEDAVYDFEDK	O23254	Serine hydroxymethyltransferase 4 Arabidopsis thaliana (Mouse-ear cress)	po11_olive_003517	YES	YES	YES	YES	YES
3NP5	IPSAVGYQPTLATDLGGLQER QISELGIYPAVDPLDSTSR DAEGQDVLLFIDNIFR CALVYGQMNEPPGAR VGLTGLTVAEHFR AHGGFSVFAGVGER VVLEVAQHLGENVVR VCQVIGAVVDVR IMNVIGEPIDEK VVDLLAPYQR CIAMDGTEGLVR TVLIMELINNVAK TVLIMELINNVAK ITDEFTGK TDHYLPIHR	P17614	ATP synthase subunit beta, mitochondrial Nicotiana plumbaginifolia (Leadwort-leaved tobacco) (Tex-Mex tobacco)	po11_olive_001639	YES	NO	YES	YES	YES
3NP5	ISATSIYFESLPYKVDSK KGQPEDAVYDFEDK ISATSIYFESLPYK NAVFGDSSALAPGGVR KISATSIYFESLPYKVDSK GLVEKDFEQIAEFLHR TGYIDYDRLEEK GLVNNKDIEELKADVEK GLVNNKDIEELK LCDLCNITVNK IGAPAMTSR ANAVALGNYLMTK IMGLDLPSGGHLTHGYYTSGGK DIEELKADVEK AVTITLNIQK LLKDFNK DFEQIAEFLHR GQPEDAVYDFEDK	O23254	Serine hydroxymethyltransferase 4 Arabidopsis thaliana (Mouse-ear cress)	po11_olive_001713	YES	YES	YES	YES	YES
3NP5	AHASYAMNSWYQSK AHASYAMNSWYQSK GRNDFDCDFSGTGAITSSDPSNGSCSFLS	Q84V39	Major pollen allergen Ole e 10 Olea europaea (Common olive)	po11_olive_002069	YES	NO	YES	NO	NO
3NP5	IPSAVGYQPTLATDLGGLQER QISELGIYPAVDPLDSTSR DAEGQDVLLFIDNIFR VLNTGSPITVPVGR CALVYGQMNEPPGAR VGLTGLTVAEHFR ESINSFQGVLDGK VCQVIGAVVDVR IMNVIGEPIDEK VVDLLAPYQR CIAMDGTEGLVR TVLIMELINNVAK TVLIMELINNVAK ITDEFTGK TDHYLPIHR	P17614	ATP synthase subunit beta, mitochondrial Nicotiana plumbaginifolia (Leadwort-leaved tobacco) (Tex-Mex tobacco)	po11_olive_001485	YES	NO	YES	YES	YES
3NP5	TGEVIAHVAEGDAEDINR YGLAAGVFTQNLDTANTLMR SGTEQGPQIDAEQFEK LLINGQFVDAASGK SNLKPVTLELGGK SGTESGANLETGGDKLGTK SGTESGANLETGGDK SPFIVCEDADVDK EAFDVGPWPK TFTTLDPR EKGEYSLK AVVTHLK	Q8S528	Aldehyde dehydrogenase family 2 member B7, mitochondrial Arabidopsis thaliana (Mouse-ear cress)	po11_olive_002517	NO	YES	YES	YES	YES
3NP5	YLDEPALDTVKR VEFNDEGMVIGVTSEGETAK VVCDPSYLHNK ECILSGLLSVDR FAGGSPYIYPLYGLGELPQAFAR LSAVYGGTYMLNKPECK LSAVYGGTYMLNKPECK VLIHTNVTK KSDMYLFCCSYSHNVAPK	O24653	Guanosine nucleotide diphosphate dissociation inhibitor 2 Arabidopsis thaliana (Mouse-ear cress)	po11_olive_002089	YES	YES	YES	YES	YES
3NP5	SEGISVLDTVIK GTFLLNQLTLAGPCK VSCGPGHGISVGSLGK GTAANPVAVSLVCSK QNPPICANAAQSS TGDDCISIGDGMK EACAATTPSTVVVPK NFHVNVIGCK	Q05967	Polygalacturonase Nicotiana tabacum (Common tobacco)	po11_olive_003951	YES	NO	YES	NO	NO
3NP5	FATTALDITDVAR	Q9SQT8	Bifunctional 3-dehydroquinate dehydratase/shikimate dehydrogenase, chloroplastic Arabidopsis thaliana (Mouse-ear cress)	po11_olive_002632	NO	NO	NO	NO	NO
3NP5	ITCGPGHGISVGSLGR LDSPSLIQVSQMTVK GATEEDVTGIYVK NDCGTNPDCVK TGDDCISIGDGMK EACAATTPSTVVVPK LDSPSLIQVSQMTVK NFHVNVLGCK	Q05967	Polygalacturonase Nicotiana tabacum (Common tobacco)	po11_olive_001397	YES	NO	YES	NO	NO
3NP5	AGLKDEGLIVPPALGAEGK GLVAGLLGVEAGQDAVIR VLPYGFTVAEFTDK	P22242	Desiccation-related protein PCC13-62 Craterostigma plantagineum (Blue gem) (Torenia plantagineum)	po11_olive_009623	NO	NO	NO	YES	YES
3NP5	LGPNYLQLPVNAPK EGNFDLVGNNFPVFFVR TWPEDILPLQPVGR FDPCHHAER SIWISYWSQADK ENNFKQPGER WVEALSDPR HMEGSGVNTYTLINKDGK	P49317	Catalase isozyme 3 Nicotiana plumbaginifolia (Leadwort-leaved tobacco) (Tex-Mex tobacco)	po11_olive_002515	YES	NO	YES	NO	NO
3NP5	VVGAFLESGTPEENK SVDEYDYLPFFYSR YVIVGGGVAAGYAAR EIDDADKLVEAIK TLASAAGETFK LSDFGVQGADAK	Q43497	Monodehydroascorbate reductase Solanum lycopersicum (Tomato) (Lycopersicon esculentum)	po11_olive_002395	YES	NO	YES	YES	YES
3NP5	NIQVIVVTDGER AIFCSGSPFDPVEYDGK ATGEEYAELLEEFMSAVK LLIDNVEELLPIVYTPTVGEACQK SYELGLASR GLAFTDKER QFTVPLQR GLIYPPFSNIR	P51615	NADP-dependent malic enzyme Vitis vinifera (Grape)	po11_olive_001043	YES	NO	YES	YES	NO
3NP5	FTVSAPGDSVNTDGIHIAK TGDDCISIGDGMK VTCGPGHGISVGSLGR GETEEDVTGIYVK NFHVNVIGCK	Q05967	Polygalacturonase Nicotiana tabacum (Common tobacco)	po11_olive_003197	YES	NO	YES	NO	NO
3NP5	SIDTYLFSLYDEDKK NTQNPTTPATPTPTPK AYVGNLINHLK LFGAEPAVIK YFGLFKPDGSTTYDVGLLK	Q94G86	Glucan endo-1,3-beta-D-glucosidase Olea europaea (Common olive)	po11_olive_002121	YES	NO	YES	YES	YES
3NP5	IDDLQWSPDGQR IILTSSYDGLIVK VYGEHAYPATVAR NINSLAVLTSDPK	A0A022RJP1	Uncharacterized protein Erythranthe guttata (Yellow monkey flower) (Mimulus guttatus)	po11_olive_006453	YES	YES	YES	YES	YES
3NP5	SLALGTLEALGGNPTGR	Q6NLP7	GDSL esterase/lipase At3g62280 Arabidopsis thaliana (Mouse-ear cress)	po11_olive_014390	NO	NO	YES	YES	YES
3NP5	WLAEDKFEER SGGFVEGDQVKR EIGSGLEASNFPFIWIIR YKPIIDNAIEENLK SDNYKGLVEK SGGFVEGDQVK	Q9ZQ94	UDP-glycosyltransferase 73C5 Arabidopsis thaliana (Mouse-ear cress)	po11_olive_003085	YES	YES	YES	YES	YES
3NP5	ISLCDALIVR LGEAGLDLLR TLAVMGFGK NKYVGVSLVGK GGVIDEDALVR YVGVSLVGK	O04130	D-3-phosphoglycerate dehydrogenase 2, chloroplastic Arabidopsis thaliana (Mouse-ear cress)	po11_olive_004967	YES	NO	YES	YES	YES
3NP5	GGETSTNSIASIFAWTR TIEAEAAHGTVTR ATDTVIKGPGK	P50218	Isocitrate dehydrogenase [NADP] Nicotiana tabacum (Common tobacco)	po11_olive_007231	YES	YES	YES	YES	YES
3NP5	SAGQDTIVIAGAEYGSGSSR	Q9SIB9	Aconitate hydratase 2, mitochondrial Arabidopsis thaliana (Mouse-ear cress)	po11_olive_019809	NO	NO	YES	YES	YES
3NP5	ELSSDSSQHVR DAAANNLKR FASTVESSHLK ENDLVDWFIPLVK LLRDNEAEVR	Q38950	Serine/threonine-protein phosphatase 2A 65 kDa regulatory subunit A beta isoform Arabidopsis thaliana (Mouse-ear cress)	po11_olive_004275	YES	YES	YES	YES	YES
3NP5	IQCNTTAYENYKR VNVLFQHIQK	Q9M040	Pyruvate decarboxylase 4 Arabidopsis thaliana (Mouse-ear cress)	po11_olive_022313	NO	YES	YES	YES	YES
3NP5	ADILSFLEEENIAALR IYLEEDHEETKD LNTHPGGLR VENIEENVQSYFSK	A0A022R0X2	Uncharacterized protein Erythranthe guttata (Yellow monkey flower) (Mimulus guttatus)	po11_olive_003641	NO	YES	YES	YES	YES
3NP5	ELSSDSSQHVR DAAANNLKR LAAGEWFTAR ESDLVDYFIPLVK VLQSIIPIVDQSVVEK LLRDNEAEVR	Q38950	Serine/threonine-protein phosphatase 2A 65 kDa regulatory subunit A beta isoform Arabidopsis thaliana (Mouse-ear cress)	po11_olive_000869	YES	YES	YES	YES	YES
3NP5	YNELETQEEAQEETGWK IVGFEVVPFSVK LVHADVFR RPTIEDPVK ENLGEVLR	A0A022Q466	Uncharacterized protein Erythranthe guttata (Yellow monkey flower) (Mimulus guttatus)	po11_olive_002967	NO	NO	YES	YES	NO
3NP5	GSTDSILDDLER	W9RAQ1	T-complex protein 1 subunit theta Morus notabilis.	po11_olive_010670	NO	NO	YES	YES	NO
3NP5	YLFAGVVDGR FALESFWDGK IPSTEEIADR GVTAFGFDLVR ALTGQKDEAFFSANAAAQASR AGITVIQIDEAALR	Q42699	5-methyltetrahydropteroyltriglutamate--homocysteine methyltransferase Catharanthus roseus (Madagascar periwinkle) (Vinca rosea)	po11_olive_000279	NO	YES	YES	YES	YES
3NP5	ALEYEDFDIFDR GIDAQIASGGGR ANDQYLPAFVIIDDSGK	Q42908	2,3-bisphosphoglycerate-independent phosphoglycerate mutase Mesembryanthemum crystallinum (Common ice plant) (Cryophytum crystallinum)	po11_olive_002753	YES	YES	YES	NO	NO
3NP5	QSISLGSIEASK LKSDGSGDFK IVNSAPRPDGK	B2VPR8	Pectinesterase 2 Olea europaea (Common olive)	po11_olive_001877	YES	YES	YES	YES	NO
3NP5	KGSDLVNVR ATDSESTEEILEAALK STPLPMSPLESLASSAVR	P22200	Pyruvate kinase, cytosolic isozyme Solanum tuberosum (Potato)	po11_olive_001787	YES	YES	YES	YES	YES
3NP5	IINEPTAAAIAYGLDKK ATAGDTHLGGEDFDNR TTPSYVAFTDSER ITITNDKGR	P27322	Heat shock cognate 70 kDa protein 2 Solanum lycopersicum (Tomato) (Lycopersicon esculentum)	po11_olive_000899	YES	YES	YES	YES	YES
3NP5	FHSNIPESFGNSPASVIVIANNK QAYIGLQAWK FTGCIPTSIGK LLYELDISNNR	Q9LJ64	Pollen-specific leucine-rich repeat extensin-like protein 1 Arabidopsis thaliana (Mouse-ear cress)	po11_olive_000825	YES	YES	YES	YES	NO
3NP5	VYGLDINPR	Q9LTB2	Methionine S-methyltransferase Arabidopsis thaliana (Mouse-ear cress)	po11_olive_011192	NO	NO	YES	YES	YES
3NP5	TTIDAPESSLNTDGIHIGR GTSATQLAVK	P49063	Exopolygalacturonase clone GBGA483 Arabidopsis thaliana (Mouse-ear cress)	po11_olive_002757	YES	YES	YES	YES	NO
3NP5	KMIFMR	O04195	Uncharacterized protein At2g39920 Arabidopsis thaliana (Mouse-ear cress)	po11_olive_006596	YES	NO	YES	YES	NO
3NP5	HGVVGLTK GNIITTASTCSK	F1SWA0	Zerumbone synthase Zingiber zerumbet (Shampoo ginger) (Amomum zerumbet)	po11_olive_006405	YES	YES	YES	YES	YES
3NP5	YNELETQEEAQEETGWK IVGFEVVPFSVK HEYEGQWSEDTR ENLGEVLR	A0A022Q466	Uncharacterized protein Erythranthe guttata (Yellow monkey flower) (Mimulus guttatus)	po11_olive_000735	NO	NO	YES	YES	NO
3NP5	LAVNLIPFPR EVDEQMINVQNK YLTASAMFR	Q43697	Tubulin beta-5 chain Zea mays (Maize)	po11_olive_001959	YES	YES	YES	YES	YES
3NP5	DAESGKVIER VLDVSGNK	Q7XK44	Plant intracellular Ras-group-related LRR protein 3 Oryza sativa subsp. japonica (Rice)	po11_olive_010113	NO	NO	NO	YES	YES
3NP5	LLNQYPDFSSFNDYLTR	Q9LTW9	Fasciclin-like arabinogalactan protein 14 Arabidopsis thaliana (Mouse-ear cress)	po11_olive_007497	NO	YES	YES	YES	NO
3NP5	YPLFGGWK	Q9ZUA0	Dolichyl-diphosphooligosaccharide--protein glycosyltransferase subunit 1B Arabidopsis thaliana (Mouse-ear cress)	po11_olive_015984	YES	NO	YES	YES	NO
3NP5	YEVDGYVYNADEEPK KLLASDSR	Q93Y40	Oxysterol-binding protein-related protein 3C Arabidopsis thaliana (Mouse-ear cress)	po11_olive_003241	NO	YES	YES	YES	NO
3NP5	YLPLDPATNVLFDLAK LINVAVPGTIDER	Q9FKI0	Fimbrin-5 Arabidopsis thaliana (Mouse-ear cress)	po11_olive_002251	YES	YES	YES	YES	YES
3NP5	TTSQIDETLYSTFASR VLHELDNQPAR	Q07346	Glutamate decarboxylase Petunia hybrida (Petunia)	po11_olive_001893	YES	YES	YES	YES	YES
3NP5	QCEPALVSSYPTVTWPGK NQEVHVFR TNNQPFK	P48981	Beta-galactosidase Malus domestica (Apple) (Pyrus malus)	po11_olive_000353	YES	YES	YES	YES	NO
3NP5	NYELPDGQVITIGAER	P53492	Actin-7 Arabidopsis thaliana (Mouse-ear cress)	po11_olive_003283	YES	YES	YES	YES	YES
3NP5	TTLSTDHNR GSFITASGALATLSGAK	Q9T074	Phosphoenolpyruvate carboxykinase [ATP] Arabidopsis thaliana (Mouse-ear cress)	po11_olive_000693	YES	YES	YES	YES	YES
3NP5	GTPNVDEEYSDLLEASEAAK	Q9LT15	Sugar transport protein 10 Arabidopsis thaliana (Mouse-ear cress)	po11_olive_000707	YES	NO	YES	YES	NO
3NP5	YMXGFLR	H3JU07	Peptidyl serine alpha-galactosyltransferase Nicotiana tabacum (Common tobacco)	po11_olive_026333	YES	YES	YES	NO	NO
3NP5	IQVIVVTDGER GLIYPPFSNIR	P36444	NADP-dependent malic enzyme, chloroplastic Flaveria pringlei.	po11_olive_000639	YES	YES	YES	YES	YES
3NP5	VAPEVIAEHTVR	O65735	Fructose-bisphosphate aldolase, cytoplasmic isozyme Cicer arietinum (Chickpea) (Garbanzo)	po11_olive_002999	YES	NO	YES	YES	YES
3NP5	LGDLLTLLR	M1AE45	Uncharacterized protein Solanum tuberosum (Potato)	po11_olive_007777	YES	YES	YES	YES	YES
3NP5	ITGDYTLQER	Q67XD9-2	2 of Alkaline/neutral invertase CINV2 OS=Arabidopsis thaliana GN=CINV2	po11_olive_003437	YES	YES	YES	YES	YES
3NP5	ALGDYLGVK	P41379	Eukaryotic initiation factor 4A-2 Nicotiana plumbaginifolia (Leadwort-leaved tobacco) (Tex-Mex tobacco)	po11_olive_002087	YES	NO	YES	YES	YES
3NP5	GQPLPIHGDGSNVR	Q9SYM5	Probable rhamnose biosynthetic enzyme 1 Arabidopsis thaliana (Mouse-ear cress)	po11_olive_000501	YES	NO	YES	YES	YES
3NP5	FLDIYEVLR	A0A022QWX6	Uncharacterized protein Erythranthe guttata (Yellow monkey flower) (Mimulus guttatus)	po11_olive_001647	YES	NO	YES	YES	YES
3NP5	LGDIIPADAR	Q9M2A0	ATPase 8, plasma membrane-type Arabidopsis thaliana (Mouse-ear cress)	po11_olive_000027_split_1	YES	YES	YES	YES	YES
3NP6	WFGTSVAAX	M1BLA9	Uncharacterized protein Solanum tuberosum (Potato)	po11_olive_001414	NO	NO	NO	NO	NO
3NP6	VLNTGSPITVPVGR LVLEVAQHLGENVVR EAPAFVEQATEQQILVTGIK TVLIMELINNVAK AHGGFSVFAGVGER VVDLLAPYQR TVLIMELINNVAK EGNDLYR TDHYLPIHR	P19023	ATP synthase subunit beta, mitochondrial Zea mays (Maize)	po11_olive_022205	NO	NO	YES	YES	YES
3NP6	YNDENTVSFVTLNK VNQMIEDAEPFEGEALLDAK VNQMIEDAEPFEGEALLDAK VDLNDEAQKER EVAAEEEEAPKPKPK NPLDLLPPSK MLIIGSEPPYK MILDEWKR MILDEWKR GLWLFR	Q9ZRI7	Elongation factor 1-gamma 1 Oryza sativa subsp. japonica (Rice)	po11_olive_011951	YES	NO	YES	NO	NO
3NP6	VSCGPGHGISVGSLGK TGDDCISIGDGMK TGDDCISIGDGMK SEGISVLDTVIK LDSPSLIQVSQMTVK CANIKPTLVGK LDSPSLIQVSQMTVK TPVAMTFACSEAKPCENVEIGDIDLACSGTEGPLTTK TPVAMTFACSEAKPCENVEIGDIDLACSGTEGPLTTK VKTWPSAPAK	Q05967	Polygalacturonase Nicotiana tabacum (Common tobacco)	po11_olive_004789_split_0	YES	YES	YES	NO	NO
3NP6	AGFITELSEFIPGASVR	P33050	Pollen-specific protein C13 Zea mays (Maize)	po11_olive_001326	NO	YES	NO	NO	NO
3NP6	KPEDWDDEEDGEWTAPTIPNPEYK FGGDTPYSIMFGPDICGYTTK FGGDTPYSIMFGPDICGYTTK FYAISAEFPEFSNKEK SGTLFDNILICDDPEYAK FYAISAEFPEFSNK KPEDWDDKEYIPDPEDK APMIDNPDFKDDPDLYVFPNLK WNGDPNDKGIQTSEDYR SGTLFDNILICDDPEYAKK HEQKLDCGGGYMK LLSGEVDQKK LDCGGGYMK	Q40401	Calreticulin Nicotiana plumbaginifolia (Leadwort-leaved tobacco) (Tex-Mex tobacco)	po11_olive_005099	YES	NO	YES	YES	YES
3NP6	VSCGPGHGISVGSLGK TGDDCISIGDGMK TGDDCISIGDGMK GTAANPVAVSLVCSK SEGISVLDTVIK GTFLLNQLTLAGPCK NFHVNVIGCK YGGKPNANIDQALSSAWK AAPCENVEVGDVDLAYSGNQGPISTK EACAATTPSTVVVPK CSNVKPTFVGK VKTWPSAPAK	Q05967	Polygalacturonase Nicotiana tabacum (Common tobacco)	po11_olive_003951	YES	NO	YES	NO	NO
3NP6	VGLTGLTVAEHFR VLNTGSPITVPVGR QISELGIYPAVDPLDSTSR CALVYGQMNEPPGAR LVLEVAQHLGENVVR VCQVIGAVVDVR EAPAFVEQATEQQILVTGIK TVLIMELINNVAK IPSAVGYQPTLATDLGGLQER DAEGQDVLLFIDNIFR FTQANSEVSALLGR VVDLLAPYQR ITDEFTGK TVLIMELINNVAK CALVYGQMNEPPGAR MLSPHILGEEHYNTAR EGNDLYR MLSPHILGEEHYNTAR TDHYLPIHR	P17614	ATP synthase subunit beta, mitochondrial Nicotiana plumbaginifolia (Leadwort-leaved tobacco) (Tex-Mex tobacco)	po11_olive_001485	YES	NO	YES	YES	YES
3NP6	VTCGPGHGISVGSLGR TGDDCISIGDGMK NVEIGDIDLAYSGTEGPITTK TGDDCISIGDGMK TPVAMQFSCSK FTVSAPGDSVNTDGIHIAK NFHVNVIGCK GETEEDVTGIYVK LVGPCKAPIELR TGDDCISIGDGMKELHIEK LGSPSLIQVNQMTVK VKTWPSAPAK	Q05967	Polygalacturonase Nicotiana tabacum (Common tobacco)	po11_olive_003197	YES	NO	YES	NO	NO
3NP6	YYGGNEYIDQIENLTR ISATSIYFESLPYK NAVFGDSSALAPGGVR GLVNNKDIEELKADVEK KISATSIYFESLPYKVDSK ANAVALGNYLMSK ANAVALGNYLMSK ISATSIYFESLPYKVDSK LCDLCDITVNK DFEQIAEFLHR KGQPEDAVYDFEDK IMGLDLPSGGHLTHGYYTSGGK DIEELKADVEK	O23254	Serine hydroxymethyltransferase 4 Arabidopsis thaliana (Mouse-ear cress)	po11_olive_003517	YES	YES	YES	YES	YES
3NP6	TIVSNSESFSIPDIPHK SGGFVEGDQVKR EIGSGLEASNFPFIWIIR WLAEDKFEER YKPIIDNAIEENLK SQLPESMGEKSDNYK SVIYVCFGSLCR SGGFVEGDQVK GVTVSLITTPLNAAR SDNYKGLVEK TIVSNSESFSIPDIPHKIEFTK GQESSAEVEKWLAEDKFEER LMNEGEVEERR SQLPESMGEK GQESSAEVEK	Q9ZQ94	UDP-glycosyltransferase 73C5 Arabidopsis thaliana (Mouse-ear cress)	po11_olive_003085	YES	YES	YES	YES	YES
3NP6	IALTTAEYLAYECGK DHSDVSNQLYANYAIGK AVVQVFEGTSGIDNK RGQVLEVDGEK KFVAQGAYDTR IPLFSAAGLPHNEIAAQICR FVAQGAYDTR YTTVQFTGEVLK TVSGVAGPLVILEK GYPGYMYTDLATIYER GYPGYMYTDLATIYER QIYPPINVLPSLSR	Q9SZN1	V-type proton ATPase subunit B2 Arabidopsis thaliana (Mouse-ear cress)	po11_olive_001331	NO	NO	YES	YES	YES
3NP6	YYGGNEYIDQIENLTR ISATSIYFESLPYK NAVFGDSSALAPGGVR GLVNNKDIEELKADVEK KISATSIYFESLPYKVDSK LCDLCNITVNK ISATSIYFESLPYKVDSK DFEQIAEFLHR KGQPEDAVYDFEDK IMGLDLPSGGHLTHGYYTSGGK ANAVALGNYLMTK DIEELKADVEK	O23254	Serine hydroxymethyltransferase 4 Arabidopsis thaliana (Mouse-ear cress)	po11_olive_001713	YES	YES	YES	YES	YES
3NP6	APFTQGLGLENINVQTQR ALGVDILTGTGTILGPQK KIDYHTGVFASK GFVPVDER TAIIEGDVVGGTCVNR ALLAVSGR DGKPVIIELIDAK	F4JLP5	Dihydrolipoyl dehydrogenase 2, chloroplastic Arabidopsis thaliana (Mouse-ear cress)	po11_olive_005881	YES	NO	YES	NO	NO
3NP6	LGPNYLQLPVNAPK APGVQTPVIVR GPILLEDYHLVEK TWPEDILPLQPVGR HMEGSGVNTYTLINK HMEGSGVNTYTLINKDGK HPIPPAVLSGKR DEEVNYFPSR FDPCHHAER ENNFKQPGER SIWISYWSQADK HMEGSGVNTYTLINKDGK ERIPER	P49317	Catalase isozyme 3 Nicotiana plumbaginifolia (Leadwort-leaved tobacco) (Tex-Mex tobacco)	po11_olive_002515	YES	NO	YES	NO	NO
3NP6	FAGGLYTTTVEAFIPNTGR GIQGATSHCLGQNFAK WEFSNPTPFIR EKDHIEGFAPEVAWVTK	A0A022R6H7	Uncharacterized protein Erythranthe guttata (Yellow monkey flower) (Mimulus guttatus)	po11_olive_012685	NO	NO	YES	YES	NO
3NP6	EAGEIENVHAAIR	Q8VYG3	Endoglucanase 16 Arabidopsis thaliana (Mouse-ear cress)	po11_olive_012836	NO	NO	NO	NO	NO
3NP6	KVVCDPSYLHNK VEFNDEGMVIGVTSEGETAK ECILSGLLSVDR VVCDPSYLHNK VLIHTNVTK FAGGSPYIYPLYGLGELPQAFAR THEGMDLTR NDYYGGESTSLNLVQLWK	O24653	Guanosine nucleotide diphosphate dissociation inhibitor 2 Arabidopsis thaliana (Mouse-ear cress)	po11_olive_002089	YES	YES	YES	YES	YES
3NP6	VNSQLISNVCTDALSAEK NQFVETNVGFDTICK TLEVTDDVLATYK NQGGYDLLGR YYYFIR	Q41140	Pyrophosphate--fructose 6-phosphate 1-phosphotransferase subunit alpha Ricinus communis (Castor bean)	po11_olive_009559	YES	YES	YES	NO	NO
3NP6	LGPNYLQLPVNAPK APGVQTPVIVR GPILLEDYHLVEK TWPEDILPLQPVGR HMEGSGVNTYTLINK DEEVNYFPSR YPIPTVALSGK WVDALSDLR ERIPER	P49317	Catalase isozyme 3 Nicotiana plumbaginifolia (Leadwort-leaved tobacco) (Tex-Mex tobacco)	po11_olive_001405	YES	NO	YES	YES	NO
3NP6	VFGQGFVSTGGIDTTR STSGEQTWGLFIAK DAGFHDVVAEDR VSSEDDKGFQR EFVDKLDLQPGQK VGGYIFFR ASQVVALDFIESVIK FLDTVQYK	Q9FR44	Phosphoethanolamine N-methyltransferase 1 Arabidopsis thaliana (Mouse-ear cress)	po11_olive_002125	YES	NO	YES	YES	YES
3NP6	GQVEEEKGGIK SVDEYDYLPFFYSR YVIVGGGVAAGYAAR LSDFGVQGADAK AIFASEQGK AYLFPEGTAR VVGAFLESGTPEENK	Q43497	Monodehydroascorbate reductase Solanum lycopersicum (Tomato) (Lycopersicon esculentum)	po11_olive_002395	YES	NO	YES	YES	YES
3NP6	GYVASDSKNDPAK IGGIGTVPVGR STNLDWYK	Q41803	Elongation factor 1-alpha Zea mays (Maize)	po11_olive_023606	NO	YES	NO	YES	YES
3NP6	TTSQIDETLYSTFASR EAAYQIITDELMLDGNPR HSEFEVSDLLR GSSQVIAQYYQLIR VLHELDNQPAR HSEFEVSDLLRR RLNDLLTEK GVPLVAFSLK	Q07346	Glutamate decarboxylase Petunia hybrida (Petunia)	po11_olive_001893	YES	YES	YES	YES	YES
3NP6	NPGLANLLVDPEFAR LPANLVQAQR QALYASK GWNLNLGELAR IKQAYQR	Q9FFR3	6-phosphogluconate dehydrogenase, decarboxylating 2, chloroplastic Arabidopsis thaliana (Mouse-ear cress)	po11_olive_004127	YES	NO	YES	YES	YES
3NP6	YSGDSELQLER LAVNLIPFPR EVDEQMINVQNK FPGQLNSDLR INVYYNEASGGR NSSYFVEWIPNNVK EVDEQMINVQNK	Q6VAF7	Tubulin beta-5 chain Gossypium hirsutum (Upland cotton) (Gossypium mexicanum)	po11_olive_002043	YES	YES	YES	YES	YES
3NP6	NGGIDTEEDYPYTGR FADLTNEEYR SGLCGIAIEPSYPTK SYNALGEKEK FEIFKDNLR	P25776	Oryzain alpha chain Oryza sativa subsp. japonica (Rice)	po11_olive_002305	YES	YES	YES	YES	YES
3NP6	GGETSTNSIASIFAWTR TIEAEAAHGTVTR ATDTVIKGPGK	P50218	Isocitrate dehydrogenase [NADP] Nicotiana tabacum (Common tobacco)	po11_olive_007231	YES	YES	YES	YES	YES
3NP6	ELSSDSSQHVR FASTVESSHLK ENDLVDWFIPLVK DAAANNLKR LLRDNEAEVR	Q38950	Serine/threonine-protein phosphatase 2A 65 kDa regulatory subunit A beta isoform Arabidopsis thaliana (Mouse-ear cress)	po11_olive_004275	YES	YES	YES	YES	YES
3NP6	TLESYEPNPEK LADCALGFGYK	P15722	Probable pectate lyase P59 Solanum lycopersicum (Tomato) (Lycopersicon esculentum)	po11_olive_004055_split_0	YES	NO	YES	NO	NO
3NP6	SAPIYITVGDGGNQEGLAQR YYYEIGDVNSAR EASYGHSTLEIK KFWFQTPPK YTPQWR	Q949Y3	Bifunctional purple acid phosphatase 26 Arabidopsis thaliana (Mouse-ear cress)	po11_olive_001321	YES	NO	YES	YES	YES
3NP6	YYCTVIDAPGHR IGGIGTVPVGR STNLDWYK GYVASNSKDDPAK	O64937	Elongation factor 1-alpha Oryza sativa subsp. japonica (Rice)	po11_olive_004787	YES	NO	YES	YES	YES
3NP6	ALEYEDFDIFDR LDQLQLLLR GIDAQIASGGGR ANDQYLPAFVIIDDSGK	Q42908	2,3-bisphosphoglycerate-independent phosphoglycerate mutase Mesembryanthemum crystallinum (Common ice plant) (Cryophytum crystallinum)	po11_olive_002753	YES	YES	YES	NO	NO
3NP6	TTSKVDETVER LPANLVQAQR SGGFGDILTDQVVDKGK YIEDILLK VIIMLVK	Q94KU1	6-phosphogluconate dehydrogenase, decarboxylating 1 Spinacia oleracea (Spinach)	po11_olive_001401	YES	NO	YES	NO	NO
3NP6	APDDLDTR ILNAENFAK LAVQLVAGGSGVK	O49485	D-3-phosphoglycerate dehydrogenase 1, chloroplastic Arabidopsis thaliana (Mouse-ear cress)	po11_olive_009303	NO	NO	NO	YES	YES
3NP6	SGTEQGPQIDAEQFEK EAFDVGPWPK SNLKPVTLELGGK VGPALACGNTIVLK	Q8S528	Aldehyde dehydrogenase family 2 member B7, mitochondrial Arabidopsis thaliana (Mouse-ear cress)	po11_olive_002517	NO	YES	YES	YES	YES
3NP6	LGDLSQTQIFAK AEATDVANAVLDGCDAILLGAETLR GLFPLLADPR	Q5N863	Beta-glucosidase 4 Oryza sativa subsp. japonica (Rice)	po11_olive_003103	YES	YES	YES	NO	YES
3NP6	EVAAFAQFGSDLDAATQALLNR	P05493	ATP synthase subunit alpha, mitochondrial Pisum sativum (Garden pea) Mitochondrion	po11_olive_013353	YES	NO	YES	YES	YES
3NP6	FVTSPDFPLIDR	Q94JQ3	Serine hydroxymethyltransferase 3, chloroplastic Arabidopsis thaliana (Mouse-ear cress)	po11_olive_015344	NO	NO	NO	NO	NO
3NP6	VLSPASLLSELNAVGGR	Q9SZX3	Argininosuccinate synthase, chloroplastic Arabidopsis thaliana (Mouse-ear cress)	po11_olive_017177	NO	NO	NO	YES	NO
3NP6	AAIVTCGGLCPGLNDVIR YQQDFEAR TPIIPDFAER SKYQQDFEAR	Q8VYN6	ATP-dependent 6-phosphofructokinase 5, chloroplastic Arabidopsis thaliana (Mouse-ear cress)	po11_olive_001977	YES	YES	YES	NO	NO
3NP6	ELSSDSSQHVR ESDLVDYFIPLVK DAAANNLKR LLRDNEAEVR	Q38950	Serine/threonine-protein phosphatase 2A 65 kDa regulatory subunit A beta isoform Arabidopsis thaliana (Mouse-ear cress)	po11_olive_000869	YES	YES	YES	YES	YES
3NP6	DLNFIDHTSNIGWK	A0A068U128	Coffea canephora DH200=94 genomic scaffold, scaffold_8 Coffea canephora (Robusta coffee)	po11_olive_021943	NO	NO	NO	YES	YES
3NP6	TNLNVVPDESVNPR	M5VJ40	Uncharacterized protein Prunus persica (Peach) (Amygdalus persica)	po11_olive_017115	NO	YES	YES	YES	NO
3NP6	LVEPLER	Q949P2	Probable cytosolic oligopeptidase A Arabidopsis thaliana (Mouse-ear cress)	po11_olive_012720	NO	NO	NO	YES	NO
3NP6	VLITTDLLAR GLDVIQQAQSGTGK	P41379	Eukaryotic initiation factor 4A-2 Nicotiana plumbaginifolia (Leadwort-leaved tobacco) (Tex-Mex tobacco)	po11_olive_002889	YES	NO	YES	YES	YES
3NP6	NIIIATGSDVK AIDDAEGXVK	Q9M5K3	Dihydrolipoyl dehydrogenase 1, mitochondrial Arabidopsis thaliana (Mouse-ear cress)	po11_olive_004391	YES	YES	YES	YES	YES
3NP6	IVTGCDPK	Q67XD9-2	2 of Alkaline/neutral invertase CINV2 OS=Arabidopsis thaliana GN=CINV2	po11_olive_027866	YES	YES	YES	YES	YES
3NP6	NATLTNEKEVDAHPIR LWGENFFDPATK NCDPDGPLMLYVSK LWGENFFDPATKK EVDAHPIR NCDPDGPLMLYVSK	O23755	Elongation factor 2 Beta vulgaris (Sugar beet)	po11_olive_000259	YES	YES	YES	YES	YES
3NP6	GNIITTASTCSK	F1SWA0	Zerumbone synthase Zingiber zerumbet (Shampoo ginger) (Amomum zerumbet)	po11_olive_006405	YES	YES	YES	YES	YES
3NP6	LGDPIELR	Q9S7C0	Heat shock 70 kDa protein 14 Arabidopsis thaliana (Mouse-ear cress)	po11_olive_025233	YES	YES	YES	YES	YES
3NP6	GTPNVDEEYSDLLEASEAAK	Q9LT15	Sugar transport protein 10 Arabidopsis thaliana (Mouse-ear cress)	po11_olive_000707	YES	NO	YES	YES	NO
3NP6	LGDLLTLLR	M1AE45	Uncharacterized protein Solanum tuberosum (Potato)	po11_olive_007777	YES	YES	YES	YES	YES
3NP6	GAVAQCITANR TIVFALATGQK	Q8L611	Protein transport protein SEC31 homolog B Arabidopsis thaliana (Mouse-ear cress)	po11_olive_000627	YES	YES	YES	YES	YES
3NP6	ELTDDEIASR	A0A068V4R0	Coffea canephora DH200=94 genomic scaffold, scaffold_102 Coffea canephora (Robusta coffee)	po11_olive_001471	YES	NO	YES	YES	YES
3NP6	LGDIIPADAR EGLTSAEADKR	Q03194	Plasma membrane ATPase 4 Nicotiana plumbaginifolia (Leadwort-leaved tobacco) (Tex-Mex tobacco)	po11_olive_000117	YES	YES	YES	YES	YES
3NP6	YXKLLR	U5DAI0	Uncharacterized protein Amborella trichopoda.	po11_olive_007393	YES	YES	YES	NO	NO
3NP6	LVNSAGTADGK	P29162	L-ascorbate oxidase homolog Nicotiana tabacum (Common tobacco)	po11_olive_001459	YES	NO	YES	YES	YES
3NP6	HSIDDVQK	A0A022QWX6	Uncharacterized protein Erythranthe guttata (Yellow monkey flower) (Mimulus guttatus)	po11_olive_001647	YES	NO	YES	YES	YES
3NP6	FALESFWDGK	Q42699	5-methyltetrahydropteroyltriglutamate--homocysteine methyltransferase Catharanthus roseus (Madagascar periwinkle) (Vinca rosea)	po11_olive_000279	NO	YES	YES	YES	YES
3NP6	FILLAMR	Q9SYM5	Probable rhamnose biosynthetic enzyme 1 Arabidopsis thaliana (Mouse-ear cress)	po11_olive_000501	YES	NO	YES	YES	YES
3NP7	YFGLFKPDGSTTYDVGLLK YTNMFDAQVDAVHSALNAMGFK ALLQFQSANDAPFMISPYPYFAYK NTQNPTTPATPTPTPK SIDTYLFSLYDEDKK SIDTYLFSLYDEDK NQPTPDTLAFCLFQPNAGQVDSGNGHK AHAAYVMNLYYQSAGR ALLQFQSANDAPFMISPYPYFAYK VSTVHAMAVLSQSYPPSSGVFNPGLGDTMK AYVGNLINHLK VSTVHAMAVLSQSYPPSSGVFNPGLGDTMK NSWNCDFSQTATLTNTNPSYGACNFPSGSN YTNMFDAQVDAVHSALNAMGFK VSTVHAMAVLSQSYPPSSGVFNPGLGDTMK LFGAEPAVIK AHAAYVMNLYYQSAGR TGASSEKYFGLFKPDGSTTYDVGLLK…	Q94G86	Glucan endo-1,3-beta-D-glucosidase Olea europaea (Common olive)	po11_olive_002121	YES	NO	YES	YES	YES
3NP7	NIKGTAANPVAVSLVCSK YGGKPNANIDQALSSAWK TGDDCISIGDGMK AAPCENVEVGDVDLAYSGNQGPISTK GTAANPVAVSLVCSK APIELQVQGTIR SEGISVLDTVIK GTFLLNQLTLAGPCK TGDDCISIGDGMKELHIER SEGISVLDTVIKTGDDCISIGDGMK CSNVKPTFVGK LPLNLSFNFITNSIVR TGDDCISIGDGMKELHIER DVTSQDSKNFHVNVIGCK TGDDCISIGDGMK NFHVNVIGCK EACAATTPSTVVVPK VSCGPGHGISVGSLGK VKTWPSAPAK QNPPICANAAQSS GATEEDVAGIYVK	Q05967	Polygalacturonase Nicotiana tabacum (Common tobacco)	po11_olive_003951	YES	NO	YES	NO	NO
3NP7	TGDDCISIGDGMK LDSPSLIQVSQMTVK TPVAMTFACSEAKPCENVEIGDIDLACSGTEGPLTTK SEGISVLDTVIK TGDDCISIGDGMKELHIER SEGISVLDTVIKTGDDCISIGDGMK TGDDCISIGDGMKELHIER TGDDCISIGDGMK VSCGPGHGISVGSLGK VKTWPSAPAK GATEEDVAGIYVK	Q05967	Polygalacturonase Nicotiana tabacum (Common tobacco)	po11_olive_004789_split_0	YES	YES	YES	NO	NO
3NP7	DHTVSATHGDMDQNTR GVAINFVTKDDER GLDVIQQAQSGTGK KGVAINFVTK MFVLDEADEMLSR VLITTDLLAR ILSSGVHVVVGTPGR DHTVSATHGDMDQNTR IQVGVFSATMPPEALEITR MFVLDEADEMLSR TATFCSGILQQLDYGTVECQALVLAPTR ALGDYLGVK FYNVIVEELPANVADLL RDELTLEGIK RKVDWLTDK VHACVGGTSVR GVAINFVTK DELTLEGIK KFMNKPVR KGVAINFVTKDDER VFDMLR VFDMLR	P41379	Eukaryotic initiation factor 4A-2 Nicotiana plumbaginifolia (Leadwort-leaved tobacco) (Tex-Mex tobacco)	po11_olive_002087	YES	NO	YES	YES	YES
3NP7	SEEGGNSVSTIVLR IVPGAAAAEIELAR GSTDSILDDLER ETGLDQYAIAK	W9RAQ1	T-complex protein 1 subunit theta Morus notabilis.	po11_olive_010670	NO	NO	YES	YES	NO
3NP7	INAWNSDQLPIYEPGLEDVVK GNNLFFSTDVEK ICCIGAGYVGGPTMAVIALK TAEAIEK MIADVSK	Q9LF33	UDP-glucose 6-dehydrogenase 3 Arabidopsis thaliana (Mouse-ear cress)	po11_olive_022814	YES	YES	YES	YES	YES
3NP7	VTCGPGHGISVGSLGR NVEIGDIDLAYSGTEGPITTK TGDDCISIGDGMK LGSPSLIQVNQMTVK FTVSAPGDSVNTDGIHIAK VQGTIEAPSDYTNLPDK LVGPCKAPIELR GETEEDVTGIYVK TGDDCISIGDGMK NFHVNVIGCK TPVAMQFSCSK YGGKPDANIAK VKTWPSAPAK LGSPSLIQVNQMTVK TGDDCISIGDGMKELHIEK	Q05967	Polygalacturonase Nicotiana tabacum (Common tobacco)	po11_olive_003197	YES	NO	YES	NO	NO
3NP7	TIEAEAAHGTVTR GGETSTNSIASIFAWTR LEAACIGVVESGK SFAEASMNTAYQK SFAEASMNTAYQK ATDTVIKGPGK LIDDMVAYALK DIFQEVYESNWK SEGEYVWACK LVPGWTKPICIGR LIDDMVAYALK LVFVPEGKDEK LVFVPEGK DLALIIHGSK	P50218	Isocitrate dehydrogenase [NADP] Nicotiana tabacum (Common tobacco)	po11_olive_007231	YES	YES	YES	YES	YES
3NP7	ITCGPGHGISVGSLGR TGDDCISIGDGMK LDSPSLIQVSQMTVK TPVAMTFACSEAKPCENVEIGDIDLACSGTEGPLTTK LPTNLSFNFITNSIIR TGDDCISIGDGMK NFHVNVLGCK EACAATTPSTVVVPK VKTWPSAPAELK TGDDCISIGDGMKELHIEK ITDLHYEDIIMDNVENPIIIDQAYCPYNQCK	Q05967	Polygalacturonase Nicotiana tabacum (Common tobacco)	po11_olive_001397	YES	NO	YES	NO	NO
3NP7	GDCIIDGGNEWYENTER AMAELGLQYLGMGVSGGEEGAR SGGFGDILTDQVVDKGK IGLAGLAVMGQNLALNIAEK NPDLANLLVDPEFAK ERLPANLVQAQR ICSYAQGMNLIR DSGPCVTYIGK IGLAGLAVMGQNLALNIAEK TTSKVDETVER SGGFGDILTDQVVDK LPANLVQAQR LSNEELQNVFAEWNK ICSYAQGMNLIR VDVPGSFHTEWFK NGPSLMPGGSFGAYK AYDRNPDLANLLVDPEFAK NGPSLMPGGSFGAYK TLSAYMEK LIDDVR VIIMLVK VIIMLVK	Q94KU1	6-phosphogluconate dehydrogenase, decarboxylating 1 Spinacia oleracea (Spinach)	po11_olive_001401	YES	NO	YES	NO	NO
3NP7	WVFPDTNSGIIVLAEGR LVGVSEETTTGVKR VAVVAGYGDVGK LVGVSEETTTGVK VAVVAGYGDVGKGCAAALK DSAAVFAWK GETLQEYWWCTER VKDMSQADFGR WCSCNIFSTQDHAAAAIAR DQADYISIPVEGPYKPPHYR TEFGPSQPFKGAK ATDVMIAGK SKFDNLYGCR LYQMQANGTLLFPAINVNDSVTK VAALHLGK HSLPDGLMR GCAAALK	P35007	Adenosylhomocysteinase Catharanthus roseus (Madagascar periwinkle) (Vinca rosea)	po11_olive_001349	YES	YES	YES	YES	YES
3NP7	LVGVSEETTTGVKR VAVVCGYGDVGK LVGVSEETTTGVK DSAAVFAWK GETLQEYWWCTER VKDMSQADFGR WCSCNIFSTQDHAAAAIAR ATDVMIAGK SKFDNLYGCR LYQMQANGTLLFPAINVNDSVTK DQADYISVPIEGPYKPPHYR VAALHLGK HSLPDGLMR GCAAALK	P35007	Adenosylhomocysteinase Catharanthus roseus (Madagascar periwinkle) (Vinca rosea)	po11_olive_001589	YES	YES	YES	YES	YES
3NP7	YYGGNEYIDQIENLTR NAVFGDSSALAPGGVR LIICGGSAYPR FSSSFDMPGFK IGAPAMTSR TGYIDYDRLEEK ISATSIYFESLPYKVDSK ANAVALGNYLMSK DFEQIAEFLHR ISATSIYFESLPYK IGAPAMTSR LLKDFNK YSEGMPGNR YSEGMPGNR ALDFRPK	O23254	Serine hydroxymethyltransferase 4 Arabidopsis thaliana (Mouse-ear cress)	po11_olive_003517	YES	YES	YES	YES	YES
3NP7	NPGLANLLVDPEFAR ICSYAQGMNLLR EGLKEDINNVGVVDK LPANLVQAQR ICSYAQGMNLLR RVVGLAIQK IKQAYQR GWNLNLGELAR LIDDVR	Q9FFR3	6-phosphogluconate dehydrogenase, decarboxylating 2, chloroplastic Arabidopsis thaliana (Mouse-ear cress)	po11_olive_004127	YES	NO	YES	YES	YES
3NP7	FYAISAEFPEFSNK SGTLFDNVLVCDDPEYAK LLSGEVDQKK LLSGEVDQK KPEDWDDEEDGEWTAPTIPNPEYK FEDGWENR QSGSLYSDWDLLPPK YVGVELWQVK QLAEETWGK AAFDEAEK IKNPNYK	Q40401	Calreticulin Nicotiana plumbaginifolia (Leadwort-leaved tobacco) (Tex-Mex tobacco)	po11_olive_002533	YES	YES	YES	YES	YES
3NP7	TVGGGDDAFNTFFSETGAGK AVCMISNSTSVAEVFSR CGINYQPPTVVPGGDLAK AVFVDLEPTVIDEVR FDGALNVDVNEFQTNLVPYPR SLDIERPTYTNLNR TIQFVDWCPTGFK EIVDLCLDR	P33629	Tubulin alpha chain Prunus dulcis (Almond) (Amygdalus dulcis)	po11_olive_002283	YES	YES	YES	YES	YES
3NP7	IINEPTAAAIAYGLDKK VEIESLFDGIDFSEPLTR IINEPTAAAIAYGLDK NQIDEIVLVGGSTR NGHVEIIANDQGNR MKETAEAFLGK VFSPEEISAMILGK ALSSQHQVR DAGVIAGLNVAR ITPSWVAFTDTER DAVVTVPAYFNDAQR NQAAVNPER TIFDVKR ARFEELNNDLFR IVNKDGKPYIEVK KFEDKEVQK	Q03685	Luminal-binding protein 5 Nicotiana tabacum (Common tobacco)	po11_olive_000659	YES	YES	YES	YES	YES
3NP7	EIDDADKLVEAIK SVDEYDYLPFFYSR VVGAFLESGTPEENK TSVPDVYAVGDVATFPLK TLASAAGETFK GQVEEEKGGIK LSDFGVQGADAK FGSYWIKDGK FGSYWIK EAVAPYERPALSK	Q43497	Monodehydroascorbate reductase Solanum lycopersicum (Tomato) (Lycopersicon esculentum)	po11_olive_002395	YES	NO	YES	YES	YES
3NP7	NYVDMDEYPVTTELQNR EAAYQIITDELMLDGNPR TTSQIDETLYSTFASR EAAYQIITDELMLDGNPR HSEFEVSDLLR NYVDMDEYPVTTELQNR GSSQVIAQYYQLIR VLHELDNQPAR SINVSGHK RLNDLLTEK FNIVSK GVPLVAFSLK SIMENCQGNAMVLK	Q07346	Glutamate decarboxylase Petunia hybrida (Petunia)	po11_olive_001893	YES	YES	YES	YES	YES
3NP7	GIGFTSADVGLDADKCK FVIGGPHGDAGLTGR NDGGAMVPIR VLVNIEQQSPDIAQGVHGHLTK ISDKDILALIK EDTDFTWETAK TIFHLNPSGR TQVTVEYK	P50301	S-adenosylmethionine synthase 1 Actinidia chinensis (Kiwi) (Yangtao)	po11_olive_002557	YES	YES	YES	YES	YES
3NP7	KTDSEDTGYYFVNCR VGAQAAALR ISGDKASFYNVK ATMDPALVTAEGQAK IYGFQDTLCDDKGK LKSDGSGDFK SIPDDNTKR IVNSAPRPDGK RVGAQAAALR	B2VPR8	Pectinesterase 2 Olea europaea (Common olive)	po11_olive_001877	YES	YES	YES	YES	NO
3NP7	SADLDTQFACVLK LLPLYTLALLK	Q9M081	Protein transport protein Sec24-like At4g32640 Arabidopsis thaliana (Mouse-ear cress)	po11_olive_008758	YES	NO	YES	YES	YES
3NP7	TAFILEQVR TLNSVSAGK TLTDQIVLLSK VFEAETSK VFEAETSKEK	Q9FIB6	26S proteasome non-ATPase regulatory subunit 12 homolog A Arabidopsis thaliana (Mouse-ear cress)	po11_olive_024092	NO	YES	YES	YES	YES
3NP7	FYAISAEFPEFSNK SGTLFDNILICDDPEYAK YVGIELWQVK LLSGEVDQKK LLSGEVDQK KPEDWDDEEDGEWTAPTIPNPEYK LKNPNYK	Q40401	Calreticulin Nicotiana plumbaginifolia (Leadwort-leaved tobacco) (Tex-Mex tobacco)	po11_olive_005099	YES	NO	YES	YES	YES
3NP7	VFGQGFVSTGGIDTTR DAGFHDVVAEDR VSSEDDKGFQR EFVDKLDLQPGQK STSGEQTWGLFIAK ASQVVALDFIESVIK FTGELAQR SVLELGAGIGR NQNQICWIWQK	Q9FR44	Phosphoethanolamine N-methyltransferase 1 Arabidopsis thaliana (Mouse-ear cress)	po11_olive_002125	YES	NO	YES	YES	YES
3NP7	IIYSGGMDLDILPQGAGK GQALAYLLK NNSLLVFSTGR IIYSGGMDLDILPQGAGK FYXFYER FNALWESNYR NVVSEETKK IIHATER GQALAYLLKK	Q5IH13	Sucrose-phosphatase 2 Nicotiana tabacum (Common tobacco)	po11_olive_003821	YES	YES	YES	YES	YES
3NP7	VVASMFNTVANKK ILTTNLWSAELSK VVASMFNTVANK LSIYDPQVAEDQIQR VAILGFAFK VVASMFNTVANKK LAANAFLAQR DVYAHWVPEDR	Q9LIA8	UDP-glucose 6-dehydrogenase 2 Arabidopsis thaliana (Mouse-ear cress)	po11_olive_005569	NO	NO	YES	YES	NO
3NP7	ISGDKASFYNVK VEGAQAAALR VSDSEDTGYSILHSK LKSDGSGDFK KATLDPALVTAESEPK IVNSAPRPDGK	D8VPP5	Pectinesterase 1 Olea europaea (Common olive)	po11_olive_005093	YES	YES	YES	YES	YES
3NP7	YKPIIDNAIEENLK LMNEGEVEER WLAEDKFEER GVTVSLITTPLNAAR TIVSNSESFSIPDIPHK SGGFVEGDQVK SGGFVEGDQVKR GQESSAEVEK SQLPESMGEK	Q9ZQ94	UDP-glycosyltransferase 73C5 Arabidopsis thaliana (Mouse-ear cress)	po11_olive_003085	YES	YES	YES	YES	YES
3NP7	VLITILDTSTNPR LITGTGLQLLR ENITNFEENDFQILR LFHDTSLANEDTYEPFLR VVVLTLR IIVTDLK VLVSILR SSFVQSDGVK	Q9LX65	V-type proton ATPase subunit H Arabidopsis thaliana (Mouse-ear cress)	po11_olive_002421	NO	YES	YES	YES	YES
3NP7	YLFAGVVDGR FALESFWDGK YGAGIGPGVYDIHSPR AGITVIQIDEAALR NIWANDLDASLITLK KLNLPILPTTTIGSFPQTIELR IPSTEEIADR TLDLIK SWLAFAAQK SLEGIVGTDK AVNEYKEAK AFPILSLLDK	Q42699	5-methyltetrahydropteroyltriglutamate--homocysteine methyltransferase Catharanthus roseus (Madagascar periwinkle) (Vinca rosea)	po11_olive_000279	NO	YES	YES	YES	YES
3NP7	YKTEEYSHTAVNK TEEYSHTAVNK STGDLSLAETPECQK GGYFIGNVSPAR VLHDPVR	Q67XD9-2	2 of Alkaline/neutral invertase CINV2 OS=Arabidopsis thaliana GN=CINV2	po11_olive_010697	YES	YES	YES	YES	NO
3NP7	ALEYEDFDIFDR GWDAQVLGEAPHK LDQLQLLLR GIDAQIASGGGR YAGMLQYDGELK EKGIDAQIASGGGR ANDQYLPAFVIIDDSGK	Q42908	2,3-bisphosphoglycerate-independent phosphoglycerate mutase Mesembryanthemum crystallinum (Common ice plant) (Cryophytum crystallinum)	po11_olive_002753	YES	YES	YES	NO	NO
3NP7	FQEIAAAYEILGDEEKR	Q9LYW9	DnaJ protein P58IPK homolog Arabidopsis thaliana (Mouse-ear cress)	po11_olive_023645	NO	NO	NO	YES	YES
3NP7	GTGETINDKDR EIYDQYGEDALK VSLEDLYLGTTK	Q04960	DnaJ protein homolog Cucumis sativus (Cucumber)	po11_olive_014213	YES	NO	YES	YES	YES
3NP7	VAPEEHPVLLTEAPLNPK GYSFTTSAER DAYVGDEAQSKR SYELPDGQVITIGAER	P30171	Actin-97 Solanum tuberosum (Potato)	po11_olive_003339	YES	YES	YES	YES	YES
3NP7	SLALGTLEALGGNPTGR	Q6NLP7	GDSL esterase/lipase At3g62280 Arabidopsis thaliana (Mouse-ear cress)	po11_olive_014390	NO	NO	YES	YES	YES
3NP7	ETAALLLQR GPVLLTDESQALLDPK	V9PEM0	Mevalonate decarboxylase Platycodon grandiflorus.	po11_olive_020757	YES	NO	YES	NO	NO
3NP7	VASVASQSGVPVIADGGISNSGHIVK	Q9SA34	Inosine-5'-monophosphate dehydrogenase 2 Arabidopsis thaliana (Mouse-ear cress)	po11_olive_008983	NO	NO	NO	YES	YES
3NP7	MGTPALTSR AYQEQVLSNCSK FADTLLEK	Q94C74	Serine hydroxymethyltransferase 2, mitochondrial Arabidopsis thaliana (Mouse-ear cress)	po11_olive_011623	YES	NO	YES	YES	YES
3NP7	VVIDCATADPDGR GELDDTAAFK VLSPTENFIHSLDEK RGGPNYQTGLAK FTVLNPK	Q2QNG7	ATP-citrate synthase alpha chain protein 3 Oryza sativa subsp. japonica (Rice)	po11_olive_002191	YES	NO	YES	YES	YES
3NP7	GILAADESTGTIGKR GILAADESTGTIGK TAAGKPFVDVLK AQDALLTR LASINVENVETNR	O65735	Fructose-bisphosphate aldolase, cytoplasmic isozyme Cicer arietinum (Chickpea) (Garbanzo)	po11_olive_002999	YES	NO	YES	YES	YES
3NP7	VLVADVNDELGEK HGVVGLTK GNIITTASTCSK	F1SWA0	Zerumbone synthase Zingiber zerumbet (Shampoo ginger) (Amomum zerumbet)	po11_olive_006405	YES	YES	YES	YES	YES
3NP7	FADLTNEEYR SGLCGIAIEPSYPTK VVSIDGYEDVPTYNEEALKK	P25776	Oryzain alpha chain Oryza sativa subsp. japonica (Rice)	po11_olive_005373	YES	YES	YES	YES	YES
3NP7	NYELPDGQVITIGAER VAPEEHPVLLTEAPLNPK DAYVGDEAQSKR	P53492	Actin-7 Arabidopsis thaliana (Mouse-ear cress)	po11_olive_003283	YES	YES	YES	YES	YES
3NP7	AVVQVFEGTSGIDNK KFVAQGAYDTR TPVSLDMLGR YQEIVNIR VTLFLNLANDPTIER FVAQGAYDTR	Q9SZN1	V-type proton ATPase subunit B2 Arabidopsis thaliana (Mouse-ear cress)	po11_olive_001331	NO	NO	YES	YES	YES
3NP7	NATLTNEKEVDAHPIR NCDPDGPLMLYVSK LWGENFFDPATK GFVQFCYEPIK EVDAHPIR VIENANVIMATYEDPLLGDVQVYPEK MTDTRADEAER IRPVLTVNK	O23755	Elongation factor 2 Beta vulgaris (Sugar beet)	po11_olive_000259	YES	YES	YES	YES	YES
3NP7	SIGVSDILTDQDVDK SIGVSDILTDQDVDKKR LIDDVR	Q94KU1	6-phosphogluconate dehydrogenase, decarboxylating 1 Spinacia oleracea (Spinach)	po11_olive_020731	NO	NO	YES	YES	YES
3NP7	IGINLCER SIHHQITSTAK YTTISDGLPLK DSGEDIFAAAR TLEQAVAADGSSEK	Q9SJL0	UDP-glycosyltransferase 86A1 Arabidopsis thaliana (Mouse-ear cress)	po11_olive_001855	YES	NO	YES	YES	YES
3NP7	LSGTGSEGATIR LVSVEDIVR LYVEQYEKDSSK LQSSLDEVNK YLFEDGSR DSQEALAPLVEVAR	Q9M4G4	Phosphoglucomutase, cytoplasmic Solanum tuberosum (Potato)	po11_olive_001027	NO	NO	YES	YES	YES
3NP7	GILGYTEDDVVSTDFVGDSR VPTVDVSVVDLTAR	P26519	Glyceraldehyde-3-phosphate dehydrogenase, cytosolic Petroselinum crispum (Parsley) (Petroselinum hortense)	po11_olive_005675	NO	YES	YES	YES	YES
3NP7	GTDTSAYGSSK LATEELCK ESDAWPAEPQDAYGLEK	Q2R1V8	GDP-mannose 3,5-epimerase 2 Oryza sativa subsp. japonica (Rice)	po11_olive_002751	YES	NO	YES	YES	YES
3NP7	SPLMGIFEK ECILSGLLSVDR THEGMDLTR MKLYAESLAR MKLYAESLAR	O24653	Guanosine nucleotide diphosphate dissociation inhibitor 2 Arabidopsis thaliana (Mouse-ear cress)	po11_olive_002089	YES	YES	YES	YES	YES
3NP7	VPNLEDDYGQEAAFR TNVAVTLLEAGLAK	A0A068TSG2	Coffea canephora DH200=94 genomic scaffold, scaffold_2 Coffea canephora (Robusta coffee)	po11_olive_006581	NO	NO	YES	YES	YES
3NP7	IINEPTAAAIAYGLDKK IINEPTAAAIAYGLDK ATAGDTHLGGEDFDNR ITITNDKGR TTPSYVAFTDSER	P27322	Heat shock cognate 70 kDa protein 2 Solanum lycopersicum (Tomato) (Lycopersicon esculentum)	po11_olive_000899	YES	YES	YES	YES	YES
3NP7	GLFPLLADPR AEATDVANAVLDGCDAILLGAETLR	Q5N863	Beta-glucosidase 4 Oryza sativa subsp. japonica (Rice)	po11_olive_003103	YES	YES	YES	NO	YES
3NP7	ILSYVNELCER	O04057	Aspartic proteinase Cucurbita pepo (Vegetable marrow) (Summer squash)	po11_olive_025948	NO	NO	YES	NO	NO
3NP7	FSYCLTPIDAK GPLSLVSQLDEPK ETLSFIPTK	Q766C3	Aspartic proteinase nepenthesin-1 Nepenthes gracilis (Slender pitcher plant)	po11_olive_002811	NO	NO	YES	NO	NO
3NP7	GNLIVEYPGSQPGK	Q9C5C4	Acetylornithine deacetylase Arabidopsis thaliana (Mouse-ear cress)	po11_olive_023353	NO	YES	YES	NO	NO
3NP7	YAETVIYR	Q5QIT3-2	2 of Serine/threonine protein phosphatase 2A regulatory subunit B''beta OS=Arabidopsis thaliana GN=B''BETA	po11_olive_018244	NO	NO	NO	YES	YES
3NP7	ECDQCTNDLENYCSK LGADSFLVSR	Q6V4H0	8-hydroxygeraniol dehydrogenase Catharanthus roseus (Madagascar periwinkle) (Vinca rosea)	po11_olive_004037	YES	NO	YES	NO	NO
3NP7	SQAESIFNLLK	A0A022QYP1	Uncharacterized protein Erythranthe guttata (Yellow monkey flower) (Mimulus guttatus)	po11_olive_014757	NO	YES	YES	YES	YES
3NP7	IDDIVSGIK	Q9LKI7	T-complex protein 1 subunit gamma Thalassiosira weissflogii (Marine diatom)	po11_olive_018887	NO	NO	YES	NO	NO
3NP7	DSTEHIGIR	P40973	Pectate lyase Lilium longiflorum (Trumpet lily)	po11_olive_025980	YES	NO	YES	YES	YES
3NP7	FCQDILSPLIHVK TGGNAGAEFDGTDLIGNTK	Q9SL48	SEC1 family transport protein SLY1 Arabidopsis thaliana (Mouse-ear cress)	po11_olive_000773	YES	NO	YES	YES	YES
3NP7	LNLGVGAYR	P46644	Aspartate aminotransferase 3, chloroplastic Arabidopsis thaliana (Mouse-ear cress)	po11_olive_021433	NO	YES	YES	YES	YES
3NP7	VAIGQVLLSVR	P93847	60S ribosomal protein L10 Solanum melongena (Eggplant) (Aubergine)	po11_olive_005481	YES	YES	YES	YES	YES
3NP7	LVVGDVFR	A0A022R3Y6	Uncharacterized protein Erythranthe guttata (Yellow monkey flower) (Mimulus guttatus)	po11_olive_023936	YES	NO	YES	YES	YES
3NP7	AVFNEENDIGTYTIK	E1U332	Isoflavone reductase-like protein Olea europaea (Common olive)	po11_olive_004891	YES	NO	YES	YES	YES
3NP7	IDAHGNVIETR	E0CRI7	Putative uncharacterized protein Vitis vinifera (Grape)	po11_olive_011139	YES	NO	YES	YES	YES
3NP7	LPSADSIVVR	Q8LGI2	Probable mitochondrial saccharopine dehydrogenase-like oxidoreductase At5g39410 Arabidopsis thaliana (Mouse-ear cress)	po11_olive_016365	NO	NO	YES	NO	NO
3NP7	ALDPAVLSR GTTNQPYFVLGHR	A5A7I7	Calcium-dependent protein kinase 4 Solanum tuberosum (Potato)	po11_olive_001547	YES	YES	YES	YES	YES
3NP7	GAVAQCITANR ADTPLSTSGNEFITSGSVPGVK	Q8L611	Protein transport protein SEC31 homolog B Arabidopsis thaliana (Mouse-ear cress)	po11_olive_000627	YES	YES	YES	YES	YES
3NP7	MPISSDLNNPR FILLAMR TGWIGGLLGK	Q9SYM5	Probable rhamnose biosynthetic enzyme 1 Arabidopsis thaliana (Mouse-ear cress)	po11_olive_000501	YES	NO	YES	YES	YES
3NP7	QPAIFTGSEVR	Q42290	Probable mitochondrial-processing peptidase subunit beta Arabidopsis thaliana (Mouse-ear cress)	po11_olive_010409	YES	YES	YES	YES	YES
3NP7	GTPNVDEEYSDLLEASEAAK	Q9LT15	Sugar transport protein 10 Arabidopsis thaliana (Mouse-ear cress)	po11_olive_000707	YES	NO	YES	YES	NO
3NP7	YIGLSEASPDTIR	Q3L181	Perakine reductase Rauvolfia serpentina (Serpentwood) (Devilpepper)	po11_olive_003615	YES	YES	YES	YES	YES
3NP7	HGQLGSGSVK RVDVFTR	A0A068UG15	Coffea canephora DH200=94 genomic scaffold, scaffold_26 Coffea canephora (Robusta coffee)	po11_olive_002321	YES	YES	YES	YES	YES
3NP7	TTLENLALQER	F4JT76	Vacuolar protein sorting-associated protein 54, chloroplastic Arabidopsis thaliana (Mouse-ear cress)	po11_olive_006775	YES	YES	YES	NO	NO
3NP7	DAAANNLKR LAAGEWFTAR	Q38950	Serine/threonine-protein phosphatase 2A 65 kDa regulatory subunit A beta isoform Arabidopsis thaliana (Mouse-ear cress)	po11_olive_000869	YES	YES	YES	YES	YES
3NP7	FLDIYEVLR HSIDDVQK	A0A022QWX6	Uncharacterized protein Erythranthe guttata (Yellow monkey flower) (Mimulus guttatus)	po11_olive_001647	YES	NO	YES	YES	YES
3NP7	ELTDDEIASR	A0A068V4R0	Coffea canephora DH200=94 genomic scaffold, scaffold_102 Coffea canephora (Robusta coffee)	po11_olive_001471	YES	NO	YES	YES	YES
3NP7	ATGIEYACK	Q39016	Calcium-dependent protein kinase 11 Arabidopsis thaliana (Mouse-ear cress)	po11_olive_003193	YES	YES	YES	YES	YES
3NP8	KATMDPALVTAEGQAK KTDSEDTGYYFVNCR KATMDPALVTAEGQAK TDSEDTGYYFVNCR FSEYNNKGPGANMEKR IYGFQDTLCDDK FSEYNNKGPGANMEK IYGFQDTLCDDKGK ATMDPALVTAEGQAK LSDAEAKQSISLGSIEASK VTGGGAFLGR ATMDPALVTAEGQAK ISGDKASFYNVK DCYIEGTVDFIFGSGK QSISLGSIEASK VGAQAAALR GPGANMEKR SIFLNTELHAVPGDQPAIITAQAR FSEYNNKGPGANMEKR SDGSGDFKSINEAIK LKSDGSGDFK APIPANSAQLNSWFDGIIQPVAVR FSEYNNKGPGANMEK SIPDDNTKR IVNSAPRPDGK WLLPPR	B2VPR8	Pectinesterase 2 Olea europaea (Common olive)	po11_olive_001877	YES	YES	YES	YES	NO
3NP8	AVLNIGANEPSQLAINENANGLAR YADELIANAAYIGSPGK GTVELAGTNGETTTQGLDGLAQR VDKGTVELAGTNGETTTQGLDGLAQR GILAADESTGTIGKR GILAADESTGTIGK LASINVENVETNR LASINVENVETNRR ANSEATLGTYQGGGALSEGASESLHVDNYK KAQDALLTR EGGVLPGIKVDK AWAGKDENIKK TAAGKPFVDVLK YAIICQENGLVPIVEPEILVDGSHDINK VAPEVIAEHTVR CADVTER	O65735	Fructose-bisphosphate aldolase, cytoplasmic isozyme Cicer arietinum (Chickpea) (Garbanzo)	po11_olive_002999	YES	NO	YES	YES	YES
3NP8	GTVELAGTSGETTTQGLDGLAQR LASINVENVEANR GILAADESTGTIGKR GILAADESTGTIGK ANSEATLGTYQGGAVSEGASESLHVK YADELIANAAYIGTPGK AWAGKDENIGK LASINVENVEANRR TMPAAVPAVVFLSGGQSEEEATR TMPAAVPAVVFLSGGQSEEEATR EGGVLPGIKVDK YAIICQENGLVPIVEPEILVDGPHDINK	P17784	Fructose-bisphosphate aldolase cytoplasmic isozyme Oryza sativa subsp. japonica (Rice)	po11_olive_004495	YES	YES	YES	YES	YES
3NP8	GTFLLNQLTLAGPCK TGDDCISIGDGMK SEGISVLDTVIK AAPCENVEVGDVDLAYSGNQGPISTK QNPPICANAAQSS EACAATTPSTVVVPK NFHVNVIGCK GATEEDVAGIYVK CSNVKPTFVGK VKTWPSAPAK YGGKPNANIDQALSSAWK	Q05967	Polygalacturonase Nicotiana tabacum (Common tobacco)	po11_olive_003951	YES	NO	YES	NO	NO
3NP8	GILGYTEDDVVSTDFVGDSR VPTVDVSVVDLTVR AAIKEESENKLK LVSWYDNEWGYSSR AASFNIIPSSTGAAK DAPMFVVGVNEK TLLFGDNPVK LTGMAFR	P25861	Glyceraldehyde-3-phosphate dehydrogenase, cytosolic Antirrhinum majus (Garden snapdragon)	po11_olive_008377	NO	YES	YES	YES	YES
3NP8	FFYASSACIYPEFK GRGTDTSAYGSSK SFTFIDECVEGVLR GTDTSAYGSSK NSDNTLIKEK YGSYTYENLER ESDAWPAEPQDAYGLEK SEGHYIIASDWK ITYFWIK VVGTQAPVQLGSLR DFGIECR EPYWPTEK	Q2R1V8	GDP-mannose 3,5-epimerase 2 Oryza sativa subsp. japonica (Rice)	po11_olive_002751	YES	NO	YES	YES	YES
3NP8	FVIGGPHGDAGLTGR GIGFTSADVGLDADK TNMVMVFGEITTK SVVASGLAR TIFHLNPSGR VHTVLISTQHDETVTNDQIAK NDGGAMVPIR TNMVMVFGEITTK TQVTVEYK VLVNIEQQSPDIAQGVHGHLTK GIGFTSADVGLDADKCK	P50301	S-adenosylmethionine synthase 1 Actinidia chinensis (Kiwi) (Yangtao)	po11_olive_002557	YES	YES	YES	YES	YES
3NP8	TALELQCPGIVSCSDILAEATR GLGLLASDQAMASDPR GLGLLASDQAMASDPR QLASPTTAAGALR TSQIDPSMNPQYAER TSQIDPSMNPQYAER SLPGDAFDLVIR DSTIAAFNDAITPGK DLVTMVGGPFYPIR	O48677	Peroxidase 6 Arabidopsis thaliana (Mouse-ear cress)	po11_olive_002551	NO	YES	YES	YES	NO
3NP8	KATLDPALVTAESEPK ATLDPALVTAESEPK ISGDKASFYNVK DCYIEGTVDFIFGSGK TIPDGNAKR ITGSGGVAYLGR VEGAQAAALR GPGANMDKR LKSDGSGDFK IVNSAPRPDGK	D8VPP5	Pectinesterase 1 Olea europaea (Common olive)	po11_olive_005093	YES	YES	YES	YES	YES
3NP8	VTCGPGHGISVGSLGR TGDDCISIGDGMK GETEEDVTGIYVK FTVSAPGDSVNTDGIHIAK NFHVNVIGCK EACADTTPSTVVVPK VKTWPSAPAK LVGPCKAPIELR IKVTDCVIK	Q05967	Polygalacturonase Nicotiana tabacum (Common tobacco)	po11_olive_003197	YES	NO	YES	NO	NO
3NP8	ILDINGVPCFLTR AEGGFLGAEVILK SHSEIQDEK QIEQGPSIR	P54260	Aminomethyltransferase, mitochondrial Solanum tuberosum (Potato)	po11_olive_026985	NO	NO	YES	YES	YES
3NP8	LSIYDPQVTEDQIQR VVASMFNTVANK VAILGFAFK QVSVVWDAYEATK ISSVNAMSALCEATGADVSQVSYAVGTDSR VVASMFNTVANKK	Q9LF33	UDP-glucose 6-dehydrogenase 3 Arabidopsis thaliana (Mouse-ear cress)	po11_olive_004829	NO	NO	YES	YES	NO
3NP8	GISSGETLEDR	Q0IWL9	Monothiol glutaredoxin-S11 Oryza sativa subsp. japonica (Rice)	po11_olive_002414	NO	NO	NO	NO	NO
3NP8	NYELPDGQVITIGAER AGFAGDDAPR EITALAPSSMK LAYVALDYEQELETAK GYMFTTSAER DAYVGDEAQSKR HTGVMVGMGQK DAYVGDEAQSK	P53492	Actin-7 Arabidopsis thaliana (Mouse-ear cress)	po11_olive_002119	YES	YES	YES	YES	YES
3NP8	ITPSWVAFTDTER IINEPTAAAIAYGLDK IINEPTAAAIAYGLDKK DAGVIAGLNVAR NQAAVNPER	P49118	Luminal-binding protein Solanum lycopersicum (Tomato) (Lycopersicon esculentum)	po11_olive_014791	YES	NO	YES	YES	YES
3NP8	SNLKPVTLELGGK VGPALACGNTIVLK SGTESGANLETGGDKLGTK EAFDVGPWPK TAEQTPLSALLVSK SGTEQGPQIDAEQFEK TGEVIAHVAEGDAEDINR TFTTLDPR	Q8S528	Aldehyde dehydrogenase family 2 member B7, mitochondrial Arabidopsis thaliana (Mouse-ear cress)	po11_olive_002517	NO	YES	YES	YES	YES
3NP8	LTGKHETADINTFK NDGGFEVIKK GNNILVMCDAYTPAGEPISTNKR TLSGPVNDPAKLPK EHISAYGEGNER	P32289	Glutamine synthetase nodule isozyme Vigna aconitifolia (Moth bean) (Phaseolus aconitifolius)	po11_olive_003959	YES	NO	YES	YES	NO
3NP8	GLDVIQQAQSGTGK MFVLDEADEMLSR VLITTDLLAR GIYAYGFEKPSAIQQR MFVLDEADEMLSR DHTVSATHGDMDQNTR DHTVSATHGDMDQNTR GVAINFVTKDDER DELTLEGIK	P41379	Eukaryotic initiation factor 4A-2 Nicotiana plumbaginifolia (Leadwort-leaved tobacco) (Tex-Mex tobacco)	po11_olive_002889	YES	NO	YES	YES	YES
3NP8	ELAEQFGVECGEYEEGQK TNDTPYHEDLPR NEAFNVSNGDVFK CDISDPEDVQSK NSFISWIDK STEIENCEANGK	Q6PQJ9	3-oxo-Delta(4,5)-steroid 5-beta-reductase Digitalis lanata (Grecian foxglove)	po11_olive_002821	YES	NO	YES	NO	NO
3NP8	LADGLFLESCR EVATKYPGIK	Q8LFC0	Isocitrate dehydrogenase [NAD] regulatory subunit 1, mitochondrial Arabidopsis thaliana (Mouse-ear cress)	po11_olive_023172	YES	NO	YES	YES	YES
3NP8	LYGPNTEYVINR ELQAIPYLSAAGFGAK FDDSEKQEK	O81024	Probable ethanolamine kinase Arabidopsis thaliana (Mouse-ear cress)	po11_olive_013227	YES	NO	YES	NO	NO
3NP8	YYGGNEYIDQIENLTR LIICGGSAYPR LCDLCNITVNK TGYIDYDRLEEK ISATSIYFESLPYKVDSK IGAPAMTSR LLKDFNK	O23254	Serine hydroxymethyltransferase 4 Arabidopsis thaliana (Mouse-ear cress)	po11_olive_001713	YES	YES	YES	YES	YES
3NP8	VALITGAATGIGESTAR VNCVSPHVVPTR GNIITTASTCSK	F1SWA0	Zerumbone synthase Zingiber zerumbet (Shampoo ginger) (Amomum zerumbet)	po11_olive_006405	YES	YES	YES	YES	YES
3NP8	MDFIPGIDGPSEGVPR QLLEPSGSGELSWADR MDFIPGIDGPSEGVPR VSGESSIETPTVDVSSK VLACFSNNLLR	Q9SGE0	UDP-D-apiose/UDP-D-xylose synthase 2 Arabidopsis thaliana (Mouse-ear cress)	po11_olive_002167	YES	NO	YES	YES	YES
3NP8	ILDSKDQIIAR NLFNDDEPWR LQSLLPAQGISVK QSLIHDDLLFK	A0A067L8M7	Uncharacterized protein Jatropha curcas (Barbados nut)	po11_olive_008757	YES	NO	YES	YES	YES
3NP8	GQPLPIHGDGSNVR MPISSDLNNPR FILLAMR NNIYGTHVLLEACK SYGLPVITTR GEVGHVYNIGTK NLGWFER TTWDEGLRK YFLDDQKLK TGWIGGLLGK	Q9SYM5	Probable rhamnose biosynthetic enzyme 1 Arabidopsis thaliana (Mouse-ear cress)	po11_olive_000541	YES	NO	YES	YES	YES
3NP8	ILTTNLWSAELSK VVASMFNTVANK LSIYDPQVAEDQIQR VAILGFAFK VVASMFNTVANKK	Q9LIA8	UDP-glucose 6-dehydrogenase 2 Arabidopsis thaliana (Mouse-ear cress)	po11_olive_005569	NO	NO	YES	YES	NO
3NP8	GQPLPIHGDGSNVR MPISSDLNNPR FILLAMR GEVGHVYNIGTTR NNIYGTHVLLEACK SYGLPVITTR NLLPSSASPNFK YFLDDQKLK TGWIGGLLGK	Q9SYM5	Probable rhamnose biosynthetic enzyme 1 Arabidopsis thaliana (Mouse-ear cress)	po11_olive_000501	YES	NO	YES	YES	YES
3NP8	LVSWYDNEWGYSNR VPTPNVSVVDLTCR YASEGPLK LTGMAFR	Q5E924	Glyceraldehyde-3-phosphate dehydrogenase GAPCP2, chloroplastic Arabidopsis thaliana (Mouse-ear cress)	po11_olive_004557	YES	YES	YES	YES	YES
3NP8	SLALGTLEALGGNPTGR	Q6NLP7	GDSL esterase/lipase At3g62280 Arabidopsis thaliana (Mouse-ear cress)	po11_olive_014390	NO	NO	YES	YES	YES
3NP8	ETVIDSLFDLPSK GYNYATALEGALK QQSVIQQLHAR	A0A022QGG4	Uncharacterized protein Erythranthe guttata (Yellow monkey flower) (Mimulus guttatus)	po11_olive_009985	YES	YES	YES	YES	YES
3NP8	AVFNEENDIGTYTIK VIILGDGNAK IEPSFGVEASELYPDVK	E1U332	Isoflavone reductase-like protein Olea europaea (Common olive)	po11_olive_004891	YES	NO	YES	YES	YES
3NP8	YAFEYSYLNNR LADGQFLESCR YEVHGDAK	Q8LFC0	Isocitrate dehydrogenase [NAD] regulatory subunit 1, mitochondrial Arabidopsis thaliana (Mouse-ear cress)	po11_olive_013549	YES	NO	YES	NO	NO
3NP8	NLAESTTDDDLKK AMEVLNFTPLNNR SGAANIFIK IDDKEWYVGK VMQDPSGVSR NLDDSIDDGKLK GSGFVAFSTPEEASR	P42731	Polyadenylate-binding protein 2 Arabidopsis thaliana (Mouse-ear cress)	po11_olive_000865	YES	NO	YES	YES	YES
3NP8	VSSEDDKGFQR STSGEQTWGLFIAK VFGQGFVSTGGIDTTR VLISDYCR VLEKELDTTEK	Q9FR44	Phosphoethanolamine N-methyltransferase 1 Arabidopsis thaliana (Mouse-ear cress)	po11_olive_002125	YES	NO	YES	YES	YES
3NP8	LAEISDLFILR LSYLEGAR GTIQVER FEPAFLESK GAVEIAKK	A0A068V0K4	Coffea canephora DH200=94 genomic scaffold, scaffold_79 Coffea canephora (Robusta coffee)	po11_olive_003157	YES	NO	YES	YES	YES
3NP8	GYGVESFGADRK NGPIILEMDTYR ESPMPEPSELFTNVYVK	P52903	Pyruvate dehydrogenase E1 component subunit alpha, mitochondrial Solanum tuberosum (Potato)	po11_olive_005545	YES	YES	YES	YES	NO
3NP8	YLFAGVVDGR FALESFWDGK YGAGIGPGVYDIHSPR AVNEYKEAK GVTAFGFDLVR NIWANDLDASLITLK KVSEEEYVK VVEVNALAK	Q42699	5-methyltetrahydropteroyltriglutamate--homocysteine methyltransferase Catharanthus roseus (Madagascar periwinkle) (Vinca rosea)	po11_olive_000279	NO	YES	YES	YES	YES
3NP8	SIDTYLFSLYDEDKK NTQNPTTPATPTPTPK VGTPLMPGK LFGAEPAVIK	Q94G86	Glucan endo-1,3-beta-D-glucosidase Olea europaea (Common olive)	po11_olive_002121	YES	NO	YES	YES	YES
3NP8	NLAESTTDDDLKK SLGYGYVNYSSQQDAAR AMEVLNFTSLNNK SGAANIFIK GSGFVAFTAPEEASR	Q9FXA2	Polyadenylate-binding protein 8 Arabidopsis thaliana (Mouse-ear cress)	po11_olive_000245	YES	NO	YES	YES	YES
3NP8	DAYLANEATKR LLLALIGHEEA LLVPLVSSYR	Q9SYT0	Annexin D1 Arabidopsis thaliana (Mouse-ear cress)	po11_olive_004535	YES	YES	YES	YES	YES
3NP8	KTSDSLEDAQLR TLEDVEELFGTFFR EAAGLPLDCNDDVVSVPKR TSDSLEDAQLR EAAGLPLDCNDDVVSVPK LPTNLGWR	Q8VZ80	Polyol transporter 5 Arabidopsis thaliana (Mouse-ear cress)	po11_olive_000691	YES	YES	YES	YES	NO
3NP8	ALEYDDFDKFDR EKGVDAQIASGGGR GVDAQIASGGGR LVDLALASGK LDQLQLLLK IYEGEGFNYIK	Q42908	2,3-bisphosphoglycerate-independent phosphoglycerate mutase Mesembryanthemum crystallinum (Common ice plant) (Cryophytum crystallinum)	po11_olive_001215	YES	YES	YES	YES	YES
3NP8	LAVNLIPFPR INVYYNEASGGR NSSYFVEWIPNNVK IREEYPDR	Q6VAF7	Tubulin beta-5 chain Gossypium hirsutum (Upland cotton) (Gossypium mexicanum)	po11_olive_002043	YES	YES	YES	YES	YES
3NP8	LLATNVASLKPNAVVAQDGSGK TITDAIR AGIYKEYVQIPK MNNIVLVGEGPTK	Q8GX86	Probable pectinesterase/pectinesterase inhibitor 21 Arabidopsis thaliana (Mouse-ear cress)	po11_olive_000963	YES	YES	YES	YES	YES
3NP8	TLAEDAAWK ELYPTLPLPEK GTLNVLESCAK	Q500U8	Tetraketide alpha-pyrone reductase 1 Arabidopsis thaliana (Mouse-ear cress)	po11_olive_003769	YES	YES	YES	NO	NO
3NP8	ECDQCTNDLENYCSK VTVISTSINK FVIDIAK	Q6V4H0	8-hydroxygeraniol dehydrogenase Catharanthus roseus (Madagascar periwinkle) (Vinca rosea)	po11_olive_004037	YES	NO	YES	NO	NO
3NP8	SGVALVAHEK	O23627-2	Cytoplasmic of Glycine--tRNA ligase 1, mitochondrial OS=Arabidopsis thaliana GN=GLYRS-1	po11_olive_012212	YES	YES	YES	YES	YES
3NP8	LIGVEAAGFGLDSGK INNAVAQALLAK	O50046	Tryptophan synthase beta chain 2, chloroplastic Camptotheca acuminata (Happy tree)	po11_olive_004965	YES	NO	YES	YES	YES
3NP8	KSIAETEELKR	Q8LF21	Dynamin-related protein 1C Arabidopsis thaliana (Mouse-ear cress)	po11_olive_017572	NO	NO	NO	YES	YES
3NP8	LGEAGLDLLR	Q9LT69	D-3-phosphoglycerate dehydrogenase 3, chloroplastic Arabidopsis thaliana (Mouse-ear cress)	po11_olive_016442	YES	NO	YES	NO	NO
3NP8	GSYGVVGSAVDTHSGER APELCGSFFSK FPNVDPLALR	Q9LV37	Mitogen-activated protein kinase 9 Arabidopsis thaliana (Mouse-ear cress)	po11_olive_000933	YES	NO	YES	YES	YES
3NP8	IVSNAEIIGNIGK	Q9M8L4	Glycerol kinase Arabidopsis thaliana (Mouse-ear cress)	po11_olive_026905	YES	NO	YES	YES	YES
3NP8	VVIDCATADPDGR GELDDTAAFK FTVLNPK	Q2QNG7	ATP-citrate synthase alpha chain protein 3 Oryza sativa subsp. japonica (Rice)	po11_olive_002191	YES	NO	YES	YES	YES
3NP8	AVNITINSIGTELTR AFYEEEVKR	Q9LHA4	V-type proton ATPase subunit d2 Arabidopsis thaliana (Mouse-ear cress)	po11_olive_003461	YES	NO	YES	YES	YES
3NP8	LLNQYPDFSSFNDYLTR	Q9LTW9	Fasciclin-like arabinogalactan protein 14 Arabidopsis thaliana (Mouse-ear cress)	po11_olive_007497	NO	YES	YES	YES	NO
3NP8	AVFVDLEPTVIDEVR TIQFVDWCPTGFK	P46259	Tubulin alpha-1 chain Pisum sativum (Garden pea)	po11_olive_001961	YES	YES	YES	YES	YES
3NP8	LLSELLTEK	Q42521	Glutamate decarboxylase 1 Arabidopsis thaliana (Mouse-ear cress)	po11_olive_019928	NO	YES	NO	YES	YES
3NP8	HSEFEVSDLLR VLHELDNQPAR LNDLLTEK	Q07346	Glutamate decarboxylase Petunia hybrida (Petunia)	po11_olive_001893	YES	YES	YES	YES	YES
3NP8	IANAFDNKIDAK VQPLAIDLIEK	Q07176	Mitogen-activated protein kinase homolog MMK1 Medicago sativa (Alfalfa)	po11_olive_003527	YES	NO	YES	YES	YES
3NP8	AILNLSLR EHISAYGEGNER	O22506	Glutamine synthetase, chloroplastic Daucus carota (Wild carrot)	po11_olive_001793	YES	YES	YES	NO	NO
3NP8	RVEVVAR	F6HS75	Eukaryotic translation initiation factor 3 subunit E Vitis vinifera (Grape)	po11_olive_022240	NO	YES	YES	NO	NO
3NP8	YLNDLQVLDLR	Q9MA55-2	2 of Acyl-CoA-binding domain-containing protein 4 OS=Arabidopsis thaliana GN=ACBP4	po11_olive_012027	NO	YES	NO	YES	YES
3NP8	GTPNVDEEYSDLLEASEAAK	Q9LT15	Sugar transport protein 10 Arabidopsis thaliana (Mouse-ear cress)	po11_olive_000707	YES	NO	YES	YES	NO
3NP8	SLIANLSAANCYK	Q9LZG0	Adenosine kinase 2 Arabidopsis thaliana (Mouse-ear cress)	po11_olive_004255	YES	NO	YES	YES	YES
3NP8	ELSSDSSQHVR DAAANNLKR	Q38950	Serine/threonine-protein phosphatase 2A 65 kDa regulatory subunit A beta isoform Arabidopsis thaliana (Mouse-ear cress)	po11_olive_000869	YES	YES	YES	YES	YES
3NP8	TFVDLILK	Q40784	Putative glucose-6-phosphate 1-epimerase Cenchrus ciliaris (Buffelgrass) (Pennisetum ciliare)	po11_olive_011305	NO	YES	YES	NO	NO
3NP8	IDQAASEPK	Q9LQ55	Dynamin-2B Arabidopsis thaliana (Mouse-ear cress)	po11_olive_006021	YES	NO	YES	YES	YES
3NP8	DPVLER	S8D5A3	Uncharacterized protein Genlisea aurea.	po11_olive_010881	YES	NO	YES	NO	NO
3NP8	ILFGAFDDVR	Q9SJL0	UDP-glycosyltransferase 86A1 Arabidopsis thaliana (Mouse-ear cress)	po11_olive_001855	YES	NO	YES	YES	YES
3NP8	AFEDAVTKR	O24661	Asparagine synthetase [glutamine-hydrolyzing] Triphysaria versicolor (Yellow owl's clover)	po11_olive_001041	YES	YES	YES	YES	YES
3NPG3	WFGTSVAAX	M1BLA9	Uncharacterized protein Solanum tuberosum (Potato)	po11_olive_001414	NO	NO	NO	NO	NO
3NPG3	LDSQLGGSLSEASTEEDFTGK LSTASAIATGAVLGTHEDNR SVDILGLGTGSK YAEDVCAGIILGK ILDVEQCKELK LSGLGLKR ELVNAPANVLTPAVLAEEAKR SLGEAVAAASK GDILAVGVTEK RVGLVGLGSATNPTTSYR ELVNAPANVLTPAVLAEEAK EIDLIEWK	Q42876	Leucine aminopeptidase 2, chloroplastic Solanum lycopersicum (Tomato) (Lycopersicon esculentum)	po11_olive_009331	YES	YES	YES	YES	YES
3NPG3	WCSCNIFSTQDHAAAAIAR VAVVCGYGDVGKGCAAALK LVGVSEETTTGVKR VAVVCGYGDVGK LVGVSEETTTGVK VKDMSQADFGR LYQMQANGTLLFPAINVNDSVTK TEFGPSQPFKGAR WVFPETNSGIIVLAEGR ERLVGVSEETTTGVKR GETLQEYWWCTER ITIKPQTDR ATDVMIAGK HSLPDGLMR DQADYISVPIEGPYKPPHYR VKDMSQADFGR LEIELAEVEMPGLMSCR SKFDNLYGCR DSAAVFAWK TEFGPSQPFK KEVYVLPK GCAAALK ATDVMIAGK	P35007	Adenosylhomocysteinase Catharanthus roseus (Madagascar periwinkle) (Vinca rosea)	po11_olive_001589	YES	YES	YES	YES	YES
3NPG3	LRYEIEEYAK QAMTPEYR VLEAVHIAANK NTVPGDVSAMVPGGIR NKGIDGSRVEK AYQEQVLSNCSK FADTLLEK LKDFVATMK YEIEEYAK QAMTPEYR QFPTIGFEK	Q94C74	Serine hydroxymethyltransferase 2, mitochondrial Arabidopsis thaliana (Mouse-ear cress)	po11_olive_011623	YES	NO	YES	YES	YES
3NPG3	NAVFGDSSALAPGGVR ISATSIYFESLPYK LIICGGSAYPR ISATSIYFESLPYKVDSK ANAVALGNYLMSK KGQPEDAVYDFEDK FSSSFDMPGFK ANAVALGNYLMSK LCDLCDITVNK FSSSFDMPGFK GLVNNKDIEELKADVEK GQPEDAVYDFEDK DIEELKADVEK AVTLTLK GLVNNKDIEELK TGYIDYDRLEEK ALQAYR WGVNVQPYSGSPANFAAYTAVLNPHDR YSEGMPGNR IGAPAMTSR	O23254	Serine hydroxymethyltransferase 4 Arabidopsis thaliana (Mouse-ear cress)	po11_olive_003517	YES	YES	YES	YES	YES
3NPG3	VAVVAGYGDVGKGCAAALK WCSCNIFSTQDHAAAAIAR WVFPDTNSGIIVLAEGR LVGVSEETTTGVKR LVGVSEETTTGVK VKDMSQADFGR LYQMQANGTLLFPAINVNDSVTK ERLVGVSEETTTGVKR TEFGPSQPFKGAK GETLQEYWWCTER ITIKPQTDR ATDVMIAGK HSLPDGLMR VKDMSQADFGR LEIELAEVEMPGLMSCR SKFDNLYGCR AEEEYEKTGK DSAAVFAWK TEFGPSQPFK GCAAALK ATDVMIAGK	P35007	Adenosylhomocysteinase Catharanthus roseus (Madagascar periwinkle) (Vinca rosea)	po11_olive_001349	YES	YES	YES	YES	YES
3NPG3	DAEKAAFDEAEK YVGVELWQVK SGTLFDNVLVCDDPEYAK LLSGEVDQKK QSGSLYSDWDLLPPK FEDGWENR KPEDWDDEEDGEWTAPTIPNPEYK FYAISAEFPEFSNK FGGDTPYSIMFGPDICGYSTK LLSGEVDQK FGGDTPYSIMFGPDICGYSTK AAFDEAEK KPEGYDDIPK WNGDANDKGIQTSEDYR	Q40401	Calreticulin Nicotiana plumbaginifolia (Leadwort-leaved tobacco) (Tex-Mex tobacco)	po11_olive_002533	YES	YES	YES	YES	YES
3NPG3	TSDSLEDAQLR	Q8VZ80	Polyol transporter 5 Arabidopsis thaliana (Mouse-ear cress)	po11_olive_002496	NO	NO	NO	NO	NO
3NPG3	QISELGIYPAVDPLDSTSR FTQANSEVSALLGR CALVYGQMNEPPGAR IPSAVGYQPTLATDLGGLQER VGLTGLTVAEHFR IMNVIGEPIDEK EAPAFVEQATEQQILVTGIK VCQVIGAVVDVR VVLEVAQHLGENVVR CIAMDGTEGLVR CALVYGQMNEPPGAR VVDLLAPYQR TVLIMELINNVAK TVLIMELINNVAK ITDEFTGK IMNVIGEPIDEK	P17614	ATP synthase subunit beta, mitochondrial Nicotiana plumbaginifolia (Leadwort-leaved tobacco) (Tex-Mex tobacco)	po11_olive_001639	YES	NO	YES	YES	YES
3NPG3	AVVQVFEGTSGIDNK GYPGYMYTDLATIYER DHSDVSNQLYANYAIGK KFVAQGAYDTR FVAQGAYDTR RGQVLEVDGEK YQEIVNIR QIYPPINVLPSLSR TVSGVAGPLVILEK VTLFLNLANDPTIER TLDQYYSR TPVSLDMLGR SAIGEGMTR GYPGYMYTDLATIYER TPVSLDMLGR YTTVQFTGEVLK DFEENGSMER	Q9SZN1	V-type proton ATPase subunit B2 Arabidopsis thaliana (Mouse-ear cress)	po11_olive_001331	NO	NO	YES	YES	YES
3NPG3	DAEKAAFDEAEK GIQTSEDHR YVGVELWQVK SGTLFDNVLVCDDPEYAK QSGSLYSDWDLLPPK FEDGWENR KPEDWDDEEDGEWTAPTIPNPEYK FYAISAEFPEFSNK LLSGELDQKK FYAISAEFPEFSNKDK AAFDEAEK KPEGYDDIPK WSGNTNDK	P93508	Calreticulin Ricinus communis (Castor bean)	po11_olive_002249	YES	NO	YES	YES	YES
3NPG3	ALIESTSSEISLQDETGVR YATNAVTSFVFR AFYEEFSHLDAK TVDVGAPQLSMHSIR EMCAVDDVK	B9RAJ0	Probable aspartyl aminopeptidase Ricinus communis (Castor bean)	po11_olive_011003	YES	NO	YES	YES	NO
3NPG3	ITCGPGHGISVGSLGR TGDDCISIGDGMK LDSPSLIQVSQMTVK VKTWPSAPAELK GATEEDVTGIYVK NDCGTNPDCVK EACAATTPSTVVVPK CANIKPTLVGK NFHVNVLGCK	Q05967	Polygalacturonase Nicotiana tabacum (Common tobacco)	po11_olive_001397	YES	NO	YES	NO	NO
3NPG3	TGDDCISIGDGMK VSCGPGHGISVGSLGK SEGISVLDTVIK GTAANPVAVSLVCSK EACAATTPSTVVVPK CSNVKPTFVGK NFHVNVIGCK ELHIER QNPPICANAAQSS	Q05967	Polygalacturonase Nicotiana tabacum (Common tobacco)	po11_olive_003951	YES	NO	YES	NO	NO
3NPG3	GSTDSILDDLER SEEGGNSVSTIVLR	W9RAQ1	T-complex protein 1 subunit theta Morus notabilis.	po11_olive_010670	NO	NO	YES	YES	NO
3NPG3	SGTEQGPQIDAEQFEK TGEVIAHVAEGDAEDINR LAFTGSTETGK SNLKPVTLELGGK SGTESGANLETGGDKLGTK EAFDVGPWPK VGPALACGNTIVLK TFTTLDPR AVVTHLK	Q8S528	Aldehyde dehydrogenase family 2 member B7, mitochondrial Arabidopsis thaliana (Mouse-ear cress)	po11_olive_002517	NO	YES	YES	YES	YES
3NPG3	AGLKDEGLIVPPALGAEGK VLPYGFTVAEFTDK ISDLRNELGK ALLYER	P22242	Desiccation-related protein PCC13-62 Craterostigma plantagineum (Blue gem) (Torenia plantagineum)	po11_olive_009623	NO	NO	NO	YES	YES
3NPG3	VVGAFLESGTPEENK TSVPDVYAVGDVATFPLK GQVEEEKGGIK SVDEYDYLPFFYSR EAVAPYERPALSK LSDFGVQGADAK	Q43497	Monodehydroascorbate reductase Solanum lycopersicum (Tomato) (Lycopersicon esculentum)	po11_olive_002395	YES	NO	YES	YES	YES
3NPG3	EGNFDLVGNNFPVFFVR LGPNYLQLPVNAPK ENNFKQPGER CLLEEECIK GPILLEDYHLVEK WVEALSDPR SIWISYWSQADK DEEVNYFPSR	P49317	Catalase isozyme 3 Nicotiana plumbaginifolia (Leadwort-leaved tobacco) (Tex-Mex tobacco)	po11_olive_002515	YES	NO	YES	NO	NO
3NPG3	YKPIIDNAIEENLK WLAEDKFEER GVTVSLITTPLNAAR GQESSAEVEK SGGFVEGDQVKR SQLPESMGEK TIVSNSESFSIPDIPHK SQLPESMGEK	Q9ZQ94	UDP-glycosyltransferase 73C5 Arabidopsis thaliana (Mouse-ear cress)	po11_olive_003085	YES	YES	YES	YES	YES
3NPG3	IDDLQWSPDGQR VYGEHAYPATVAR NINSLAVLTSDPK IILTSSYDGLIVK QVLTVSADK	A0A022RJP1	Uncharacterized protein Erythranthe guttata (Yellow monkey flower) (Mimulus guttatus)	po11_olive_006453	YES	YES	YES	YES	YES
3NPG3	LIVAGASAYSR VAEFFDASVK NTVPGDVSAMVPGGIR LRQDVEEYAK NKGIDGSRVEK VLESVHIAANK YSEGYPGAR QFPTIGFEK	P50433	Serine hydroxymethyltransferase, mitochondrial Solanum tuberosum (Potato)	po11_olive_001529	YES	YES	YES	YES	YES
3NPG3	VVASMFNTVANK VAILGFAFK LAANAFLAQR ILTTNLWSAELSK VVASMFNTVANKK ETPAIDVCK	Q9LIA8	UDP-glucose 6-dehydrogenase 2 Arabidopsis thaliana (Mouse-ear cress)	po11_olive_005569	NO	NO	YES	YES	NO
3NPG3	KTDSEDTGYYFVNCR QSISLGSIEASK LKSDGSGDFK RVGAQAAALR ISGDKASFYNVK	B2VPR8	Pectinesterase 2 Olea europaea (Common olive)	po11_olive_001877	YES	YES	YES	YES	NO
3NPG3	AGTTFASAIQIGDPVSIDR TVVVSTAHGLK QSGVIGPTDR ADFGSVMDVLK FANPPVQVK	Q9MT28	Threonine synthase, chloroplastic Solanum tuberosum (Potato)	po11_olive_003263	YES	NO	YES	YES	YES
3NPG3	TTIDAPESSLNTDGIHIGR YQNEQPVEGITVR GTSATQLAVK	P49063	Exopolygalacturonase clone GBGA483 Arabidopsis thaliana (Mouse-ear cress)	po11_olive_002757	YES	YES	YES	YES	NO
3NPG3	APLVPPGTPVVNALSK YVPYVGDSKR	Q9FYV1	Inositol-3-phosphate synthase Sesamum indicum (Oriental sesame) (Sesamum orientale)	po11_olive_013159	NO	YES	YES	YES	YES
3NPG3	YLDEPALDTVKR VVCDPSYLHNK VLIHTNVTK SVDGSYVYSK SPLMGIFEK	O24653	Guanosine nucleotide diphosphate dissociation inhibitor 2 Arabidopsis thaliana (Mouse-ear cress)	po11_olive_002089	YES	YES	YES	YES	YES
3NPG3	LKSDGSGDFK ITGSGGVAYLGR ISGDKASFYNVK	D8VPP5	Pectinesterase 1 Olea europaea (Common olive)	po11_olive_005093	YES	YES	YES	YES	YES
3NPG3	ADASLLESTVFR VGILAALR	P57750	Phosphoacetylglucosamine mutase Arabidopsis thaliana (Mouse-ear cress)	po11_olive_014175	NO	NO	YES	NO	NO
3NPG3	GNIITTASTCSK VNCVSPHVVPTR	F1SWA0	Zerumbone synthase Zingiber zerumbet (Shampoo ginger) (Amomum zerumbet)	po11_olive_006405	YES	YES	YES	YES	YES
3NPG3	SGACAAFLSNYDPTYSTK QCEPALVSSYPTVTWPGK NQEVHVFR STPQMWPDLIK STPQMWPDLIK VAMQGFVQK	P48981	Beta-galactosidase Malus domestica (Apple) (Pyrus malus)	po11_olive_000353	YES	YES	YES	YES	NO
3NPG3	FLANVDPIDVAR SGAXVGATGK	Q9FXM5	Glucose-6-phosphate isomerase, cytosolic Arabidopsis halleri subsp. gemmifera (Arabis gemmifera)	po11_olive_008937	NO	YES	YES	YES	NO
3NPG3	YNELETQEEAQEETGWK IVGFEVVPFSVK RPTIEDPVK	A0A022Q466	Uncharacterized protein Erythranthe guttata (Yellow monkey flower) (Mimulus guttatus)	po11_olive_002967	NO	NO	YES	YES	NO
3NPG3	VENIEENVQSYFSK LNTHPGGLR GQTQASPDVR	A0A022R0X2	Uncharacterized protein Erythranthe guttata (Yellow monkey flower) (Mimulus guttatus)	po11_olive_003641	NO	YES	YES	YES	YES
3NPG3	LAAGEWFTAR DAAANNLKR LLRDNEAEVR LLAVEGCAALGK	Q38950	Serine/threonine-protein phosphatase 2A 65 kDa regulatory subunit A beta isoform Arabidopsis thaliana (Mouse-ear cress)	po11_olive_000869	YES	YES	YES	YES	YES
3NPG3	XIREGR	Q6ZDY8	Succinate dehydrogenase [ubiquinone] flavoprotein subunit, mitochondrial Oryza sativa subsp. japonica (Rice)	po11_olive_008158	NO	NO	YES	NO	NO
3NPG3	ITITNDKGR	P22953	Probable mediator of RNA polymerase II transcription subunit 37e Arabidopsis thaliana (Mouse-ear cress)	po11_olive_015604	YES	YES	YES	YES	YES
3NPG3	FLVLPSLVSGR IYAVDTQKDPK ESLIYVTCVYK	Q93WN0	Selenium-binding protein 2 Arabidopsis thaliana (Mouse-ear cress)	po11_olive_001879	YES	NO	YES	YES	YES
3NPG3	DFQRGDELQVK DLETDSAR LVHGDVFR	A0A022Q4D9	Uncharacterized protein Erythranthe guttata (Yellow monkey flower) (Mimulus guttatus)	po11_olive_003975	YES	NO	YES	YES	YES
3NPG3	NTQNPTTPATPTPTPK SIDTYLFSLYDEDKK	Q94G86	Glucan endo-1,3-beta-D-glucosidase Olea europaea (Common olive)	po11_olive_002121	YES	NO	YES	YES	YES
3NPG3	VVLDLPTLK QAYIGLQAWK GNVPETVCSLPNLK LLYELDISNNR	Q9LJ64	Pollen-specific leucine-rich repeat extensin-like protein 1 Arabidopsis thaliana (Mouse-ear cress)	po11_olive_000825	YES	YES	YES	YES	NO
3NPG3	IVDSAENLGEVLR FHKDEETDAAR IENSPYVFK LVHGDVFR	A0A022R6M0	Uncharacterized protein Erythranthe guttata (Yellow monkey flower) (Mimulus guttatus)	po11_olive_000597	YES	NO	YES	YES	NO
3NPG3	IGGIGTVPVGR STTTGHLIYK	O64937	Elongation factor 1-alpha Oryza sativa subsp. japonica (Rice)	po11_olive_004787	YES	NO	YES	YES	YES
3NPG3	IGLLNQFDLK	A0A022RKP3	Uncharacterized protein Erythranthe guttata (Yellow monkey flower) (Mimulus guttatus)	po11_olive_024483	YES	YES	YES	YES	YES
3NPG3	ILRGDGSSGIK	Q5M729	Dihydrolipoyllysine-residue acetyltransferase component 3 of pyruvate dehydrogenase complex, mitochondrial Arabidopsis thaliana (Mouse-ear cress)	po11_olive_011869	YES	NO	YES	YES	YES
3NPG3	VLITTDLLAR ALGDYLGVK	P41379	Eukaryotic initiation factor 4A-2 Nicotiana plumbaginifolia (Leadwort-leaved tobacco) (Tex-Mex tobacco)	po11_olive_002889	YES	NO	YES	YES	YES
3NPG3	YLFAGVVDGR FALESFWDGK GVTAFGFDLVR	Q42699	5-methyltetrahydropteroyltriglutamate--homocysteine methyltransferase Catharanthus roseus (Madagascar periwinkle) (Vinca rosea)	po11_olive_000279	NO	YES	YES	YES	YES
3NPG3	QTGAPLEETR IQVIVVTDGER	P36444	NADP-dependent malic enzyme, chloroplastic Flaveria pringlei.	po11_olive_000639	YES	YES	YES	YES	YES
3NPG3	SGHPVLR	Q9LVJ3	Probable GTP diphosphokinase RSH2, chloroplastic Arabidopsis thaliana (Mouse-ear cress)	po11_olive_010589	YES	YES	YES	YES	YES
3NPG3	ITGDYTLQER	Q67XD9-2	2 of Alkaline/neutral invertase CINV2 OS=Arabidopsis thaliana GN=CINV2	po11_olive_003437	YES	YES	YES	YES	YES
3NPG3	TQVTVEYK	P50301	S-adenosylmethionine synthase 1 Actinidia chinensis (Kiwi) (Yangtao)	po11_olive_002557	YES	YES	YES	YES	YES
3NPG3	LPANLVQAQR	Q94KU1	6-phosphogluconate dehydrogenase, decarboxylating 1 Spinacia oleracea (Spinach)	po11_olive_001401	YES	NO	YES	NO	NO
3NPG3	LVVFTSK	Q93XX5	PI-PLC X domain-containing protein At5g67130 Arabidopsis thaliana (Mouse-ear cress)	po11_olive_003107	NO	YES	YES	YES	YES
3NPG3	FALLNPTTVPR	K4BWM7	Uncharacterized protein Solanum lycopersicum (Tomato) (Lycopersicon esculentum)	po11_olive_000979	YES	YES	YES	YES	YES
3NPG3	ASTPMFLISR	O24661	Asparagine synthetase [glutamine-hydrolyzing] Triphysaria versicolor (Yellow owl's clover)	po11_olive_001041	YES	YES	YES	YES	YES
3NPG3	NAIEVQR	Q07346	Glutamate decarboxylase Petunia hybrida (Petunia)	po11_olive_001893	YES	YES	YES	YES	YES
3NPG4	GTVELAGTNGETTTQGLDGLAQR YADELIANAAYIGSPGK GILAADESTGTIGKR VDKGTVELAGTNGETTTQGLDGLAQR GKYADELIANAAYIGSPGK LASINVENVETNR AVLNIGANEPSQLAINENANGLAR KAQDALLTR VAPEVIAEHTVR GILAADESTGTIGK LASINVENVETNRR TAAGKPFVDVLK AWAGKDENIK YAIICQENGLVPIVEPEILVDGSHDINK EGGVLPGIK CADVTER	O65735	Fructose-bisphosphate aldolase, cytoplasmic isozyme Cicer arietinum (Chickpea) (Garbanzo)	po11_olive_002999	YES	NO	YES	YES	YES
3NPG4	AGFITELSEFIPGASVR	P33050	Pollen-specific protein C13 Zea mays (Maize)	po11_olive_001326	NO	YES	NO	NO	NO
3NPG4	GQVEEEKGGIKTDGFFK VVGAFLEGGTPEENK FGSYWINEGK TSVPDVYAVGDVATFPMK VVGAFLEGGTPEENKAIAK VQPPAQSLDQLATEGLTFACK GQVEEEKGGIK TSVPDVYAVGDVATFPMK VMEADIVVVGVGGRPVTK	Q43497	Monodehydroascorbate reductase Solanum lycopersicum (Tomato) (Lycopersicon esculentum)	po11_olive_009599	NO	NO	YES	NO	NO
3NPG4	EIVDADKLVEAIK EFANQGVNPGELAIISK GTVATGFGTNEDMEVMDVK GTVATGFGTNEDMEVMDVK TLVSAAGETFK YVILGGGVAAGYAAR LFTANLASFYEGYYANK GISLIPNTEVVR LLPEWYTEK AYLFPK	Q43497	Monodehydroascorbate reductase Solanum lycopersicum (Tomato) (Lycopersicon esculentum)	po11_olive_011377	NO	NO	YES	YES	YES
3NPG4	GIGFTSADVGLDADKCK FVIGGPHGDAGLTGR DLKEHVIKPVIPAQYLDDR GIGFTSADVGLDADK TNMVMVFGEITTK VHTVLISTQHDETVTNDQIAK TQVTVEYKNDGGAMVPIR TNMVMVFGEITTK ISDKDILALIK TNMVMVFGEITTK NDGGAMVPIR VLVNIEQQSPDIAQGVHGHLTK FVIGGPHGDAGLTGRK EDTDFTWETAK EHVIKPVIPAQYLDDR SVVASGLAR TCPWLRPDGK TIFHLNPSGR ANINYEK	P50301	S-adenosylmethionine synthase 1 Actinidia chinensis (Kiwi) (Yangtao)	po11_olive_002557	YES	YES	YES	YES	YES
3NPG4	KTDSEDTGYYFVNCR KATMDPALVTAEGQAK KATMDPALVTAEGQAK ATMDPALVTAEGQAK TDSEDTGYYFVNCR IYGFQDTLCDDKGK FSEYNNKGPGANMEKR IYGFQDTLCDDK FSEYNNKGPGANMEK ATMDPALVTAEGQAK SDGSGDFKSINEAIK QSISLGSIEASK FSEYNNKGPGANMEKR LSDAEAKQSISLGSIEASK VTGGGAFLGR LKSDGSGDFK FSEYNNKGPGANMEK ISGDKASFYNVK SIPDDNTKR IVNSAPRPDGKR VGAQAAALR GPGANMEKR WLLPPR IVNSAPRPDGK VKIGMYK	B2VPR8	Pectinesterase 2 Olea europaea (Common olive)	po11_olive_001877	YES	YES	YES	YES	NO
3NPG4	YGGKPNANIDQALSSAWK NIKGTAANPVAVSLVCSK AAPCENVEVGDVDLAYSGNQGPISTK GTFLLNQLTLAGPCK SEGISVLDTVIK TGDDCISIGDGMK TGDDCISIGDGMKELHIER TGDDCISIGDGMKELHIER VKTWPSAPAK EACAATTPSTVVVPK CSNVKPTFVGK GTAANPVAVSLVCSK DVTSQDSKNFHVNVIGCK GATEEDVAGIYVK ELHIER	Q05967	Polygalacturonase Nicotiana tabacum (Common tobacco)	po11_olive_003951	YES	NO	YES	NO	NO
3NPG4	GILAADESTGTIGKR GTVELAGTSGETTTQGLDGLAQR YADELIANAAYIGTPGK VDKGTVELAGTSGETTTQGLDGLAQR GILAADESTGTIGK TMPAAVPAVVFLSGGQSEEEATR VAPEVIAEYTVR CAEVTELVLAACYK TMPAAVPAVVFLSGGQSEEEATR AWAGKDENIGK LASINVENVEANRR EGGVLPGIK LASINVENVEANR	P17784	Fructose-bisphosphate aldolase cytoplasmic isozyme Oryza sativa subsp. japonica (Rice)	po11_olive_004495	YES	YES	YES	YES	YES
3NPG4	TSDSLEDAQLR	Q8VZ80	Polyol transporter 5 Arabidopsis thaliana (Mouse-ear cress)	po11_olive_002496	NO	NO	NO	NO	NO
3NPG4	TLADYNIQK	P51423	Ubiquitin-60S ribosomal protein L40 Brassica rapa subsp. pekinensis (Chinese cabbage) (Brassica pekinensis)	po11_olive_000726	NO	NO	NO	YES	YES
3NPG4	KGVAINFVTKDDER GLDVIQQAQSGTGK MFVLDEADEMLSR GIYAYGFEKPSAIQQR VLITTDLLAR MFVLDEADEMLSR DHTVSATHGDMDQNTR GVAINFVTKDDER MFVLDEADEMLSR DHTVSATHGDMDQNTR ALGDYLGVK ELAQQIEK ILSSGVHVVVGTPGR GVAINFVTK RKVDWLTDK DELTLEGIK QSLRPDYIK	P41379	Eukaryotic initiation factor 4A-2 Nicotiana plumbaginifolia (Leadwort-leaved tobacco) (Tex-Mex tobacco)	po11_olive_002889	YES	NO	YES	YES	YES
3NPG4	VVGTQAPVQLGSLR ISITGAGGFIASHIAR TLPIHHIPGPEGVR GRGTDTSAYGSSK YGSYTYENLER NSDNTLIKEK FFYASSACIYPEFK GTDTSAYGSSK QLDTNVSLK ESDAWPAEPQDAYGLEK LATEELCK	Q2R1V8	GDP-mannose 3,5-epimerase 2 Oryza sativa subsp. japonica (Rice)	po11_olive_002751	YES	NO	YES	YES	YES
3NPG4	GILGYTEDDVVSTDFVGDSR VPTVDVSVVDLTVR AAIKEESENKLK TLLFGDNPVK LVSWYDNEWGYSSR DAPMFVVGVNEK AASFNIIPSSTGAAK	P25861	Glyceraldehyde-3-phosphate dehydrogenase, cytosolic Antirrhinum majus (Garden snapdragon)	po11_olive_008377	NO	YES	YES	YES	YES
3NPG4	SEGISVLDTVIK TGDDCISIGDGMK TGDDCISIGDGMKELHIER TGDDCISIGDGMKELHIER VKTWPSAPAK LDSPSLIQVSQMTVK GATEEDVAGIYVK ELHIER	Q05967	Polygalacturonase Nicotiana tabacum (Common tobacco)	po11_olive_004789_split_0	YES	YES	YES	NO	NO
3NPG4	GTVAVGFGTNENGEVTDVK EIDDADKLVEAIK EAVAPYERPALSK VVGAFLESGTPEENK FGSYWIKDGK VVGAFLESGTPEENKAIAK SVDEYDYLPFFYSR GQVEEEKGGIK TSVPDVYAVGDVATFPLK LLPEWYTEK TDAFFK	Q43497	Monodehydroascorbate reductase Solanum lycopersicum (Tomato) (Lycopersicon esculentum)	po11_olive_002395	YES	NO	YES	YES	YES
3NPG4	AVFNEENDIGTYTIK IEPSFGVEASELYPDVK VIILGDGNAK YTTVEEYLDQFV NSGVTILSGDLYDHESLVK ESTISDPVKGK FIVEASAK	E1U332	Isoflavone reductase-like protein Olea europaea (Common olive)	po11_olive_004891	YES	NO	YES	YES	YES
3NPG4	GGYPGPQGPYYCGIGADK HETANINTFK LTGKHETANINTFK GNNILVMCDAYTPAGEPIPTNKR EGGYEIIKK TLSGPVNDPSKLPK TLSGPVNDPSK KEGGYEIIKK EHIAAYGEGNER	P51119	Glutamine synthetase cytosolic isozyme 2 Vitis vinifera (Grape)	po11_olive_006647	YES	NO	YES	YES	YES
3NPG4	GLDVIQQAQSGTGK GIYAYGFEKPSAIQQR DHTVSATHGDMDQNTR IFVLDEADEMLSR IFVLDEADEMLSR DHTVSATHGDMDQNTR ALGDYLGVK ELAQQIEK DELTLEGIK QSLRPDYIK	P41379	Eukaryotic initiation factor 4A-2 Nicotiana plumbaginifolia (Leadwort-leaved tobacco) (Tex-Mex tobacco)	po11_olive_006393	YES	NO	YES	YES	YES
3NPG4	GILGYTEDDVVSTDFVGDSR VPTVDVSVVDLTAR TILFGDKPVTVFGVR AGIALNGNFVK DAPMFVVGVNEK AASFNIIPSSTGAAK	P26519	Glyceraldehyde-3-phosphate dehydrogenase, cytosolic Petroselinum crispum (Parsley) (Petroselinum hortense)	po11_olive_005675	NO	YES	YES	YES	YES
3NPG4	TALELQCPGIVSCSDILAEATR GLGLLASDQAMASDPR GLGLLASDQAMASDPR TSQIDPSMNPQYAER DLVTMVGGPFYPIR TSQIDPSMNPQYAER SSDVEGHIAR SLPGDAFDLVIR DLVTMVGGPFYPIR	O48677	Peroxidase 6 Arabidopsis thaliana (Mouse-ear cress)	po11_olive_002551	NO	YES	YES	YES	NO
3NPG4	VSDSEDTGYSILHSTITGSGGVAYLGR ISGDKASFYNVK FHGYQDTLCDDKGK IVNSAPRPDGK	D8VPP5	Pectinesterase 1 Olea europaea (Common olive)	po11_olive_009061	YES	YES	YES	YES	YES
3NPG4	TAEALTEFVNSEAGINVK EFVSASTEDKK AGIVEALDSLVK YGVSGYPTIQWFPK KLAPEYEK SVLIGKVDCDEHK ADDFTLKK	P38661	Probable protein disulfide-isomerase A6 Medicago sativa (Alfalfa)	po11_olive_002607	YES	YES	YES	YES	YES
3NPG4	GPGHGISVGSLGK	P35337	Polygalacturonase Brassica napus (Rape)	po11_olive_018356	NO	YES	YES	NO	NO
3NPG4	ECDQCTNDLENYCSK VGVGCMVGSCR VTVISTSINK LGADSFLVSR FVIDIAK HNILPDVEIIPIDYINTAMDR	Q6V4H0	8-hydroxygeraniol dehydrogenase Catharanthus roseus (Madagascar periwinkle) (Vinca rosea)	po11_olive_004037	YES	NO	YES	NO	NO
3NPG4	LTGKHETADINTFK GNNILVMCDAYTPAGEPISTNKR TLSGPVNDPAK NDGGFEVIKK TLSGPVNDPAKLPK GYFEDR	P32289	Glutamine synthetase nodule isozyme Vigna aconitifolia (Moth bean) (Phaseolus aconitifolius)	po11_olive_003959	YES	NO	YES	YES	NO
3NPG4	VLVADVNDELGEK IGGGSSHNYVSSK GNIITTASTCSK VNCVSPHVVPTR	F1SWA0	Zerumbone synthase Zingiber zerumbet (Shampoo ginger) (Amomum zerumbet)	po11_olive_006405	YES	YES	YES	YES	YES
3NPG4	HETANINTFK LTGKHETANINTFK NDGGFEVIKK GYFEDR	P51119	Glutamine synthetase cytosolic isozyme 2 Vitis vinifera (Grape)	po11_olive_012701	NO	NO	NO	YES	NO
3NPG4	STEIENCEANGK CDISDPEDVQSK TNDTPYHEDLPR NSFISWIDKVK NEAFNVSNGDVFK NSFISWIDK DKGPVWDEIVKK	Q6PQJ9	3-oxo-Delta(4,5)-steroid 5-beta-reductase Digitalis lanata (Grecian foxglove)	po11_olive_002821	YES	NO	YES	NO	NO
3NPG4	YIFTIDDDCFVAK EGADFVR YVDAVLTIPK YIFTIDDDCFVAKDPSGK GYPFSLR TGLPYIWHSK ASNPFVNLK	Q9SC19	Alpha-1,4-glucan-protein synthase [UDP-forming] 1 Solanum tuberosum (Potato)	po11_olive_004251	YES	NO	YES	YES	YES
3NPG4	YTDGTVTYGGYSDK VGVGCMVGSCR VTVISTSINK LGADSFLVSR DPSAHFSPFNFSR	Q6V4H0	8-hydroxygeraniol dehydrogenase Catharanthus roseus (Madagascar periwinkle) (Vinca rosea)	po11_olive_004691	YES	NO	YES	YES	YES
3NPG4	TGDDCISIGDGMK VKTWPSAPAK GETEEDVTGIYVK EACADTTPSTVVVPK YGGKPDANIAK	Q05967	Polygalacturonase Nicotiana tabacum (Common tobacco)	po11_olive_003197	YES	NO	YES	NO	NO
3NPG4	IIYSGGMDLDILPQGAGK GQALAYLLK ALSANLEER FNALWESNYR	Q5IH13	Sucrose-phosphatase 2 Nicotiana tabacum (Common tobacco)	po11_olive_008337	YES	YES	YES	YES	YES
3NPG4	SIDTYLFSLYDEDKK NTQNPTTPATPTPTPK YFGLFKPDGSTTYDVGLLK AYVGNLINHLK VGTPLMPGK SKVGTPLMPGK	Q94G86	Glucan endo-1,3-beta-D-glucosidase Olea europaea (Common olive)	po11_olive_002121	YES	NO	YES	YES	YES
3NPG4	NYELPDGQVITIGAER AVFPSIVGRPR DAYVGDEAQSKR VAPEEHPVLLTEAPLNPK DAYVGDEAQSK	P53492	Actin-7 Arabidopsis thaliana (Mouse-ear cress)	po11_olive_003283	YES	YES	YES	YES	YES
3NPG4	YIFTIDDDCFVAK EINALEQHIK YIFTIDDDCFVAKDPTGK GYPFSLR TGLPYIWHSK ASNPFVNLK	Q8H8T0	UDP-arabinopyranose mutase 1 Oryza sativa subsp. japonica (Rice)	po11_olive_003303	YES	NO	YES	YES	NO
3NPG4	SLALGTLEALGGNPTGR	Q6NLP7	GDSL esterase/lipase At3g62280 Arabidopsis thaliana (Mouse-ear cress)	po11_olive_014390	NO	NO	YES	YES	YES
3NPG4	VIYASHLTAKPR NATLTNEKEVDAHPIR LWGENFFDPATK NCDPDGPLMLYVSK FSVSPVVR LWGENFFDPATKK LYMEARPLEEGLAEAIDDGR FFAFGR GGGQVIPTAR ILSEEFGWDKELAK NCDPDGPLMLYVSK	O23755	Elongation factor 2 Beta vulgaris (Sugar beet)	po11_olive_000259	YES	YES	YES	YES	YES
3NPG4	NYELPDGQVITIGAER AVFPSIVGRPR DAYVGDEAQSKR GYSFTTTAER DAYVGDEAQSK	Q05214	Actin Nicotiana tabacum (Common tobacco)	po11_olive_002717	YES	YES	YES	YES	YES
3NPG4	VFGQGFVSTGGIDTTR VSSEDDKGFQR STSGEQTWGLFIAK SAGTPSAEFAEYIK VGGYIFFR	Q9FR44	Phosphoethanolamine N-methyltransferase 1 Arabidopsis thaliana (Mouse-ear cress)	po11_olive_002125	YES	NO	YES	YES	YES
3NPG4	SLGYGYVNYSSQQDAAR NLAESTTDDDLKK AMEVLNFTSLNNK ALHDTFSSFGNILSCK GSGFVAFTAPEEASR SGAANIFIK	Q9FXA2	Polyadenylate-binding protein 8 Arabidopsis thaliana (Mouse-ear cress)	po11_olive_000245	YES	NO	YES	YES	YES
3NPG4	GSYGVVGSAVDTHSGER LSKDDVR NILANADCK ICDFGLAR INDVFEHVSDATR FPNVDPLALR	Q9LV37	Mitogen-activated protein kinase 9 Arabidopsis thaliana (Mouse-ear cress)	po11_olive_000933	YES	NO	YES	YES	YES
3NPG4	AMEVLNFTPLNNR NLAESTTDDDLKK SLGYGYVNYSSPQDAAR VMQDPSGVSR ALHDTFSSFGNILSCK SGAANIFIK VMQDPSGVSR	P42731	Polyadenylate-binding protein 2 Arabidopsis thaliana (Mouse-ear cress)	po11_olive_000865	YES	NO	YES	YES	YES
3NPG4	YGAGIGPGVYDIHSPR YLFAGVVDGR FALESFWDGK IPSTEEIADRINK NIWANDLDASLITLK AGITVIQIDEAALR GVTAFGFDLVR	Q42699	5-methyltetrahydropteroyltriglutamate--homocysteine methyltransferase Catharanthus roseus (Madagascar periwinkle) (Vinca rosea)	po11_olive_000279	NO	YES	YES	YES	YES
3NPG4	TGEDVLLSR ILDSKDQIIAR LQSLLPAQGISVK	A0A067L8M7	Uncharacterized protein Jatropha curcas (Barbados nut)	po11_olive_008757	YES	NO	YES	YES	YES
3NPG4	LADVLELIGIPK VIVPGVIGAR SSQITPSGGK VDVSIDGGK	Q9S850	Sulfite oxidase Arabidopsis thaliana (Mouse-ear cress)	po11_olive_002351	YES	NO	YES	YES	YES
3NPG4	LADGLFLESCR	Q8LFC0	Isocitrate dehydrogenase [NAD] regulatory subunit 1, mitochondrial Arabidopsis thaliana (Mouse-ear cress)	po11_olive_023172	YES	NO	YES	YES	YES
3NPG4	VAAYDKTQGK LNILPFK LVELFVR ESEFLQTLHFNSLR	Q9LIK9	ATP sulfurylase 1, chloroplastic Arabidopsis thaliana (Mouse-ear cress)	po11_olive_003705	NO	NO	YES	YES	YES
3NPG4	AIGLTNQR	Q9M8L4	Glycerol kinase Arabidopsis thaliana (Mouse-ear cress)	po11_olive_008276	NO	NO	YES	YES	NO
3NPG4	IANAFDNKIDAK ICDFGLAR VQPLAIDLIEK	Q07176	Mitogen-activated protein kinase homolog MMK1 Medicago sativa (Alfalfa)	po11_olive_003527	YES	NO	YES	YES	YES
3NPG4	MPISSDLNNPR GQPLPIHGDGSNVR FILLAMR SYGLPVITTR TGWIGGLLGK	Q9SYM5	Probable rhamnose biosynthetic enzyme 1 Arabidopsis thaliana (Mouse-ear cress)	po11_olive_000501	YES	NO	YES	YES	YES
3NPG4	KGSDLVNVR ATDSESTEEILEAALK GLIPILAEGSAK	P22200	Pyruvate kinase, cytosolic isozyme Solanum tuberosum (Potato)	po11_olive_001787	YES	YES	YES	YES	YES
3NPG4	LGEAGLDLLR	Q9LT69	D-3-phosphoglycerate dehydrogenase 3, chloroplastic Arabidopsis thaliana (Mouse-ear cress)	po11_olive_016442	YES	NO	YES	NO	NO
3NPG4	VPTPNVSVVDLTCR YASEGPLK	Q5E924	Glyceraldehyde-3-phosphate dehydrogenase GAPCP2, chloroplastic Arabidopsis thaliana (Mouse-ear cress)	po11_olive_004557	YES	YES	YES	YES	YES
3NPG4	TFLMPIFEK LEVGSETVLDK NASSIDEAAKEK	P54873	Hydroxymethylglutaryl-CoA synthase Arabidopsis thaliana (Mouse-ear cress)	po11_olive_002157	YES	YES	YES	YES	YES
3NPG4	LVGVSEETTTGVKR LVGVSEETTTGVK DSAAVFAWK	P35007	Adenosylhomocysteinase Catharanthus roseus (Madagascar periwinkle) (Vinca rosea)	po11_olive_006925	YES	NO	YES	YES	YES
3NPG4	HSEFEVSDLLR VLHELDNQPAR DKGVPLVAFSLK	Q07346	Glutamate decarboxylase Petunia hybrida (Petunia)	po11_olive_001893	YES	YES	YES	YES	YES
3NPG4	GYNYATALEGALK	W1NP59	Uncharacterized protein Amborella trichopoda.	po11_olive_021507	YES	YES	YES	NO	NO
3NPG4	VVIVDVDDYR	Q9FJ95	Sorbitol dehydrogenase Arabidopsis thaliana (Mouse-ear cress)	po11_olive_020340	YES	YES	YES	YES	YES
3NPG4	NQGGYDLLGR LTLFDITK	Q41140	Pyrophosphate--fructose 6-phosphate 1-phosphotransferase subunit alpha Ricinus communis (Castor bean)	po11_olive_009559	YES	YES	YES	NO	NO
3NPG4	LLSELLTEK	Q42521	Glutamate decarboxylase 1 Arabidopsis thaliana (Mouse-ear cress)	po11_olive_019928	NO	YES	NO	YES	YES
3NPG4	LLATNVASLKPNAVVAQDGSGK AGIYKEYVQIPK	Q8GX86	Probable pectinesterase/pectinesterase inhibitor 21 Arabidopsis thaliana (Mouse-ear cress)	po11_olive_000963	YES	YES	YES	YES	YES
3NPG4	VVLDLPTLK	Q9XIL9	Pollen-specific leucine-rich repeat extensin-like protein 3 Arabidopsis thaliana (Mouse-ear cress)	po11_olive_021692	NO	NO	YES	YES	YES
3NPG4	LAVNLIPFPR NSSYFVEWIPNNVK	Q43697	Tubulin beta-5 chain Zea mays (Maize)	po11_olive_001959	YES	YES	YES	YES	YES
3NPG4	RVEVVAR	F6HS75	Eukaryotic translation initiation factor 3 subunit E Vitis vinifera (Grape)	po11_olive_022240	NO	YES	YES	NO	NO
3NPG4	GTPNVDEEYSDLLEASEAAK	Q9LT15	Sugar transport protein 10 Arabidopsis thaliana (Mouse-ear cress)	po11_olive_000707	YES	NO	YES	YES	NO
3NPG4	ELSSDSSQHVR DAAANNLKR	Q38950	Serine/threonine-protein phosphatase 2A 65 kDa regulatory subunit A beta isoform Arabidopsis thaliana (Mouse-ear cress)	po11_olive_000869	YES	YES	YES	YES	YES
3NPG4	AFEDAVTKR STSAWGLEAR	O24661	Asparagine synthetase [glutamine-hydrolyzing] Triphysaria versicolor (Yellow owl's clover)	po11_olive_001041	YES	YES	YES	YES	YES
3NPG4	XLTWLR	Q8GY23	E3 ubiquitin-protein ligase UPL1 Arabidopsis thaliana (Mouse-ear cress)	po11_olive_023513	NO	YES	YES	YES	YES
3NPG4	APDDLDTR	O49485	D-3-phosphoglycerate dehydrogenase 1, chloroplastic Arabidopsis thaliana (Mouse-ear cress)	po11_olive_009303	NO	NO	NO	YES	YES
3NPG4	TLAEDAAWK	Q500U8	Tetraketide alpha-pyrone reductase 1 Arabidopsis thaliana (Mouse-ear cress)	po11_olive_003769	YES	YES	YES	NO	NO
3NPG4	AVASEGGTDDAER	Q8L5Y9	Pantothenate kinase 2 Arabidopsis thaliana (Mouse-ear cress)	po11_olive_001777	NO	NO	YES	YES	YES
3NPG4	GELDDTAAFK	Q2QNG7	ATP-citrate synthase alpha chain protein 3 Oryza sativa subsp. japonica (Rice)	po11_olive_002191	YES	NO	YES	YES	YES
3NPG4	AADALHQEER	Q9M028	LIMR family protein At5g01460 Arabidopsis thaliana (Mouse-ear cress)	po11_olive_002363	YES	YES	YES	YES	YES
3NPG4	TTSKVDETVER	Q94KU1	6-phosphogluconate dehydrogenase, decarboxylating 1 Spinacia oleracea (Spinach)	po11_olive_001401	YES	NO	YES	NO	NO
3NPG4	FYLYTGR	E0CTG2	Putative uncharacterized protein Vitis vinifera (Grape)	po11_olive_005875	YES	YES	YES	YES	YES
3NPG4	IFIETILPK	P55217	Cystathionine gamma-synthase, chloroplastic Arabidopsis thaliana (Mouse-ear cress)	po11_olive_001195	YES	YES	YES	YES	YES
3NPG4	HSIDDVQK	A0A022QWX6	Uncharacterized protein Erythranthe guttata (Yellow monkey flower) (Mimulus guttatus)	po11_olive_001647	YES	NO	YES	YES	YES
3NPG5	VDLNVPLDDNFNITDDNR MANDCIGEEVVK FYKEEEKNDPEFAK LVSELPGGGVLLLENVR MANDCIGEEVVK VDLNVPLDDNFNITDDNRIR FSLKPLVPR LSELLEVEVK VILASHLGRPK	Q42962	Phosphoglycerate kinase, cytosolic Nicotiana tabacum (Common tobacco)	po11_olive_015910	YES	YES	YES	YES	YES
3NPG5	GILGYTEDDVVSTDFVGDSR VPTVDVSVVDLTAR AASYDEIKAAIK VVSWYDNEWGYSNR DAPMFVVGVNEK LKGILGYTEDDVVSTDFVGDSR TDINIVSNASCTTNCLAPLAK TILFGDKPVTVFGVR KHELNVKDSK NPEEIPWGEAGADYVIESTGVFTDKDK AAIKAESEGKLK DAPMFVVGVNEKDYK AAIKAESEGK DYKTDINIVSNASCTTNCLAPLAK LTGMAFR TVDGPSMKDWR FGIVEGLMTTVHSITATQK KVVISAPSK FGIVEGLMTTVHSITATQK	P26519	Glyceraldehyde-3-phosphate dehydrogenase, cytosolic Petroselinum crispum (Parsley) (Petroselinum hortense)	po11_olive_005675	NO	YES	YES	YES	YES
3NPG5	GKYADELIANAAYIGTPGK VDKGTVELAGTSGETTTQGLDGLAQR YADELIANAAYIGTPGK GILAADESTGTIGKR GILAADESTGTIGK AWAGKDENIGK TMPAAVPAVVFLSGGQSEEEATR TMPAAVPAVVFLSGGQSEEEATR LASINVENVEANR VAPEVIAEYTVR LASINVENVEANRR CAEVTELVLAACYK AQAAFLAR YAIICQENGLVPIVEPEILVDGPHDINK RLASINVENVEANRR CQQYYAAGAR ANSEATLGTYQGGAVSEGASESLHVK GTVELAGTSGETTTQGLDGLAQR	P17784	Fructose-bisphosphate aldolase cytoplasmic isozyme Oryza sativa subsp. japonica (Rice)	po11_olive_004495	YES	YES	YES	YES	YES
3NPG5	AIGVSNFSTKK SDVIKHPVIVTTAEK VPPAVNQVECHPSWQQTK GSVGFKPEDLVPADIPNTWK AMEALYDTGK TPPQVAIR	Q0PGJ6	Aldo-keto reductase family 4 member C9 Arabidopsis thaliana (Mouse-ear cress)	po11_olive_024591	YES	NO	YES	YES	YES
3NPG5	WTSSNQVLMEIACTR SKAQVNATVNQYK ALDKELTNDFER AQVNATVNQYK QGTDEGALTR DAYLANEATKR AIAKDTTGDYEK LLVPLVSSYR QVYAETYGEDLLK DLEADPKDEFLSILR SLEEDVAYHTHGDFR LVLLWTLDPSER GTIECLICPEK DAYLANEATK LLLALIGHEEA KLLVPLVSSYR RNSVPLDR IIKDEYQKR	Q9SYT0	Annexin D1 Arabidopsis thaliana (Mouse-ear cress)	po11_olive_004535	YES	YES	YES	YES	YES
3NPG5	VQPLAQNLDQLATEGLNFASK GQVEEEKGGIKTDAFFK VVGAFLESGTPEENK YVIVGGGVAAGYAAR GTVAVGFGTNENGEVTDVK QGVKPGELAVISK VVGAFLESGTPEENKAIAK EIDDADKLVEAIK EAVAPYERPALSK SVDEYDYLPFFYSR TSVPDVYAVGDVATFPLK FGSYWIKDGK AYLFPEGTAR LPGFHVCVGSGGER AIFASEQGK GQVEEEKGGIK TDAFFK GISLILSTEIVK VNNIDATMVYPEPWCMPR NIFYLR	Q43497	Monodehydroascorbate reductase Solanum lycopersicum (Tomato) (Lycopersicon esculentum)	po11_olive_002395	YES	NO	YES	YES	YES
3NPG5	VSDSEDTGYSILHSTITGSGGVAYLGR LTDADAKPFISLAFIEGSK GPGANMDKR VEGAQAAALR ISGDKASFYNVK IVNSAPRPDGK FHGYQDTLCDDKGK SWKPAAK IVNSAPRPDGKVEGAQAAALR WILPPTKV	D8VPP5	Pectinesterase 1 Olea europaea (Common olive)	po11_olive_009061	YES	YES	YES	YES	YES
3NPG5	GTVELAGTNGETTTQGLDGLAQR GKYADELIANAAYIGSPGK VDKGTVELAGTNGETTTQGLDGLAQR AVLNIGANEPSQLAINENANGLAR YADELIANAAYIGSPGK GILAADESTGTIGKR GILAADESTGTIGK LASINVENVETNR LASINVENVETNRR YAIICQENGLVPIVEPEILVDGSHDINK AWAGKDENIKK TAAGKPFVDVLK AWAGKDENIK	O65735	Fructose-bisphosphate aldolase, cytoplasmic isozyme Cicer arietinum (Chickpea) (Garbanzo)	po11_olive_002999	YES	NO	YES	YES	YES
3NPG5	VVVENVENSSLTSHPR DDLKEITDAVPINEVVGSR YIGLSEASPDTIR IDSTVPIEYTMR IKNLHSNIDSLK YIGLSEASPDTIRR ELGIGIVPYSPLGR LQGENFDKNK FGVAGFDASGVIVK DIEDEIIPLCR EITDAVPINEVVGSR LTKDDLKEITDAVPINEVVGSR SFDVDYIDLYYIHR NLHSNIDSLK	Q3L181	Perakine reductase Rauvolfia serpentina (Serpentwood) (Devilpepper)	po11_olive_003615	YES	YES	YES	YES	YES
3NPG5	QALEGSDVVIIPAGVPR LALYDIAGTPGVAADVSHINTR VAILGAAGGIGQPLSLLMK LLGVTTLDVVR TQDGGTEVVEAK DDLFNINAGIVK KLLGVTTLDVVR AKTFYAGK GLNGVPDVVECSFVQSTVTELPFFASK LNPLVSK	P83373	Malate dehydrogenase, mitochondrial Fragaria ananassa (Strawberry)	po11_olive_003129	YES	NO	YES	YES	YES
3NPG5	KYIFTIDDDCFVAK DPTGKEINALEQHIK YIFTIDDDCFVAKDPTGK LGKVDEYFNK TINVPEGFDYELYNR YIFTIDDDCFVAK VICDHLGLGIK YDDMWAGWCTK ASCISFKDSACR YDDMWAGWCTK YVDAVMTIPK CFGYMVSK SSTPLLKDELDIVIPTIR VDEYFNK TINVPEGFDYELYNRNDINK YVDAVMTIPK	Q8H8T0	UDP-arabinopyranose mutase 1 Oryza sativa subsp. japonica (Rice)	po11_olive_003303	YES	NO	YES	YES	NO
3NPG5	LWCTDHAPEDVPVALDK EVLKHPVVVTTAEK GAVGMNPEDFLPVDIPSTWK GVHLTGYSPLGSPGTALYK REDLFITSK HPVVVTTAEK AMEALYDSGK IPPAVVQVECHPVWQQTK	Q0PGJ6	Aldo-keto reductase family 4 member C9 Arabidopsis thaliana (Mouse-ear cress)	po11_olive_005773	YES	NO	YES	YES	YES
3NPG5	KTEHLLALDGAK NAEPYPNASFGWVNVK FTSLEDTLKETVESLK VVLTSSIAAVAYNGEPLTPEVVVDETR DVATAHILAFENPSANGR VAHYSEIVK NFFAASSAK YLMVER YLMVER	Q500U8	Tetraketide alpha-pyrone reductase 1 Arabidopsis thaliana (Mouse-ear cress)	po11_olive_003769	YES	YES	YES	NO	NO
3NPG5	KATMDPALVTAEGQAK KTDSEDTGYYFVNCR KATMDPALVTAEGQAK ATMDPALVTAEGQAK GPGANMEKR IYGFQDTLCDDKGK ISGDKASFYNVK QSISLGSIEASK VTGGGAFLGR IVNSAPRPDGK RVGAQAAALR IVNSAPRPDGKR FSEYNNKGPGANMEK LKSDGSGDFK	B2VPR8	Pectinesterase 2 Olea europaea (Common olive)	po11_olive_001877	YES	YES	YES	YES	NO
3NPG5	YIFTIDDDCFVAKDPSGK DPSGKEINALSQHIK KYIFTIDDDCFVAK TIKVPDGFDYELYNR VPDGFDYELYNR YIFTIDDDCFVAK ASCISFKDSACR EINALSQHIK YVDAVLTIPK CFGYMVSK RYVDAVLTIPK NLLCPSTPNFFNTLYDPFR EKLGQIDPYFVK YDDMWAGWCVK LGQIDPYFVK	Q9SC19	Alpha-1,4-glucan-protein synthase [UDP-forming] 1 Solanum tuberosum (Potato)	po11_olive_004251	YES	NO	YES	YES	YES
3NPG5	ETQEMLDFAAK HNILPDVEIIPIDYVNTAMDR KIIAGSGIGGMK LGADSFLVSRDPEEMK VGDKVGVGCLVGSCR LGADSFLVSR HNILPDVEIIPIDYVNTAMDR ETQEMLDFAAK LVLVGAPDKPLELPVFPLISSR ETGERDVQLK IIAGSGIGGMK LGADSFLVSRDPEEMK	Q2KNL6	Geraniol dehydrogenase 1 Ocimum basilicum (Sweet basil)	po11_olive_005747	NO	NO	YES	NO	NO
3NPG5	KTEHLLALDGAK SPEPYPNATFGWVNVK TPEVIVDETWWSNPEFCK DVANAHILAFENPSANGR VAHFSEIVQILR SLGIEFTPLKESIK SLGIEFTPLK	Q500U8	Tetraketide alpha-pyrone reductase 1 Arabidopsis thaliana (Mouse-ear cress)	po11_olive_009639	YES	NO	YES	NO	NO
3NPG5	LCGSPGATVCKDPSK ACCGCGESGSPLNFNK KYQIEEPFK	Q9STM6	GDSL esterase/lipase At3g48460 Arabidopsis thaliana (Mouse-ear cress)	po11_olive_014216	YES	YES	YES	YES	YES
3NPG5	YDSYGGGVAGLK LGNTHVTATCGAR QLVPLLLAPK KFPFIPVSDVAGEVVEVGPEVK SLNPVDWK SLGADEVLDYKTPEGAALK IIDGHATGK GENLDFLVK	Q9SV68	Putative quinone-oxidoreductase homolog, chloroplastic Arabidopsis thaliana (Mouse-ear cress)	po11_olive_004647	NO	NO	YES	YES	NO
3NPG5	ISITGAGGFIASHIAR FFYASSACIYPEFK SEGHYIIASDWK GTDTSAYGSSK GRGTDTSAYGSSK ESDAWPAEPQDAYGLEK NSDNTLIKEK YGSYTYENLER SFTFIDECVEGVLR SEGHYIIASDWKK LATEELCK	Q2R1V8	GDP-mannose 3,5-epimerase 2 Oryza sativa subsp. japonica (Rice)	po11_olive_002751	YES	NO	YES	YES	YES
3NPG5	AVFNEENDIGTYTIK IEPSFGVEASELYPDVK ESTISDPVKGK NSGVTILSGDLYDHESLVK FIVEASAK FFPSDFGTDVDR SEHPTFALAR	E1U332	Isoflavone reductase-like protein Olea europaea (Common olive)	po11_olive_004891	YES	NO	YES	YES	YES
3NPG5	AEGLYSMLVER AGFITELSEFIPGASVR TVNPLGFFK	Q6U740	Allergen Fra e 1 Fraxinus excelsior (European ash)	po11_olive_022949	YES	YES	YES	NO	NO
3NPG5	GGTLLECFSELMGR SVETTPQELMTFFR GGTLLECFSELMGR MEIAADSLYK KLVLSHDVATEK GYGVESFGADRK KDCIITAYR RGDYVPGLK ESPMPEPSELFTNVYVK	P52903	Pyruvate dehydrogenase E1 component subunit alpha, mitochondrial Solanum tuberosum (Potato)	po11_olive_005545	YES	YES	YES	YES	NO
3NPG5	AEGLYSMLVER AGFITELSEFIPGASVR TINPLGFYK	Q6U740	Allergen Fra e 1 Fraxinus excelsior (European ash)	po11_olive_021072	NO	YES	YES	NO	NO
3NPG5	VHGWETENVEEIALK VFPYADIVFGNETEAR LNNAILAEEK EAGVNVHYYEDDSPTGTCAVCVVGGER RPENWALVEK DKYGEEMKK	Q9LZG0	Adenosine kinase 2 Arabidopsis thaliana (Mouse-ear cress)	po11_olive_004255	YES	NO	YES	YES	YES
3NPG5	YTDGTVTYGGYSDK IVADEHFVIR VTVISTSINK ECDQCANDLENYCSK VGDKVGVGCMVGSCR LGADSFLVSR VGDKVGVGCMVGSCR DPSAHFSPFNFSR	Q6V4H0	8-hydroxygeraniol dehydrogenase Catharanthus roseus (Madagascar periwinkle) (Vinca rosea)	po11_olive_004691	YES	NO	YES	YES	YES
3NPG5	AEGLYSMLVER FITEFSEFIPGAGVR TINPLGFYK	Q6U740	Allergen Fra e 1 Fraxinus excelsior (European ash)	po11_olive_027626	NO	NO	YES	YES	YES
3NPG5	AMALAGSEFLDNVR YVNNTHLSSR LFLSVYK	B9GY25	Uncharacterized protein Populus trichocarpa (Western balsam poplar) (Populus balsamifera subsp. trichocarpa)	po11_olive_015854	NO	NO	YES	NO	NO
3NPG5	AEGLYSMLVER FITELSEFIPGASVR TINPLGFYK	Q6U740	Allergen Fra e 1 Fraxinus excelsior (European ash)	po11_olive_025656	NO	NO	YES	YES	NO
3NPG5	AEGLYSMLVER AGFITELSEFIPGAGVR	Q6U740	Allergen Fra e 1 Fraxinus excelsior (European ash)	po11_olive_017621	YES	YES	YES	YES	YES
3NPG5	VLVADVNDELGEK VALITGAATGIGESTAR IGGGSSHNYVSSK VNCVSPHVVPTR	F1SWA0	Zerumbone synthase Zingiber zerumbet (Shampoo ginger) (Amomum zerumbet)	po11_olive_006405	YES	YES	YES	YES	YES
3NPG5	NDAGPDGHQAVALR KPNANQQNTITADGR IIPEKELFPLR AGVYEEFITMDKK FKVLNAGEAAK YTPGQFLSGSQWLK QTNVFIYGDGPGK NTGVPFQLGL TVAAALAAYPK KQTNVFIYGDGPGK	A0A022S280	Pectinesterase Erythranthe guttata (Yellow monkey flower) (Mimulus guttatus)	po11_olive_000951	YES	YES	YES	YES	YES
3NPG5	ILTTNLWSAELSK VVASMFNTVANKK VAILGFAFK DAHAVCILTEWDEFK LSIYDPQVAEDQIQR	Q9LIA8	UDP-glucose 6-dehydrogenase 2 Arabidopsis thaliana (Mouse-ear cress)	po11_olive_005569	NO	NO	YES	YES	NO
3NPG5	SYELPDGQVITIGAER DAYVGDEAQSKR VAPEEHPVLLTEAPLNPK EITALAPSSMK DAYVGDEAQSK AEYDESGPSIVHR	P30171	Actin-97 Solanum tuberosum (Potato)	po11_olive_003339	YES	YES	YES	YES	YES
3NPG5	RDELTLEGIK KVDWLTDK MFVLDEADEMLSR ELAQQIEK ILSSGVHVVVGTPGR DHTVSATHGDMDQNTR	P41379	Eukaryotic initiation factor 4A-2 Nicotiana plumbaginifolia (Leadwort-leaved tobacco) (Tex-Mex tobacco)	po11_olive_002889	YES	NO	YES	YES	YES
3NPG5	GTSVLEMVAAFEK VSIIDNLGNAVEEAIHR RPGDATEVYASTEK TKLVLEDVAR	Q43070	UDP-glucose 4-epimerase Pisum sativum (Garden pea)	po11_olive_005861	YES	YES	YES	NO	NO
3NPG5	VAGVLETNRPDAK VVDAPEILTVIGK	Q93Y35	26S proteasome non-ATPase regulatory subunit 6 homolog Arabidopsis thaliana (Mouse-ear cress)	po11_olive_025217	YES	NO	YES	NO	NO
3NPG5	TNVAGTLTLADACR GNNVYGPNQFPEK FILLAMR GQPLPIHGDGSNVR NNIYGTHVLLEACK MPISSDLNNPR SNNELDASK TGWIGGLLGK TTWNEGLRK	Q9SYM5	Probable rhamnose biosynthetic enzyme 1 Arabidopsis thaliana (Mouse-ear cress)	po11_olive_000501	YES	NO	YES	YES	YES
3NPG5	IFVLDEADEMLSR RDELTLEGIK ELAQQIEK DHTVSATHGDMDQNTR	P41379	Eukaryotic initiation factor 4A-2 Nicotiana plumbaginifolia (Leadwort-leaved tobacco) (Tex-Mex tobacco)	po11_olive_006393	YES	NO	YES	YES	YES
3NPG5	GGYPGPQGPYYCGIGADK HETANINTFK TLSGPVNDPSKLPK	P51119	Glutamine synthetase cytosolic isozyme 2 Vitis vinifera (Grape)	po11_olive_006647	YES	NO	YES	YES	YES
3NPG5	KTSDSLEDAQLR TLEDVEELFGTFFR EAAGLPLDCNDDVVSVPKR QSISNMDLPK QSISNMDLPK LADIKEAAGLPLDCNDDVVSVPK NAVYEDSNQAK	Q8VZ80	Polyol transporter 5 Arabidopsis thaliana (Mouse-ear cress)	po11_olive_000691	YES	YES	YES	YES	NO
3NPG5	SIDTYLFSLYDEDKK NTQNPTTPATPTPTPK AYVGNLINHLK VGTPLMPGK LFGAEPAVIK	Q94G86	Glucan endo-1,3-beta-D-glucosidase Olea europaea (Common olive)	po11_olive_002121	YES	NO	YES	YES	YES
3NPG5	IGGIGTVPVGR	P50256	Elongation factor 1-alpha C Porphyra purpurea (Red seaweed)	po11_olive_006676	NO	NO	NO	YES	YES
3NPG5	IEAVVQNKPK	Q40648	Probable voltage-gated potassium channel subunit beta Oryza sativa subsp. japonica (Rice)	po11_olive_020156	NO	NO	YES	NO	NO
3NPG5	SSDVEGHIAR SLPGDAFDLVIR QLASPTTAAGALR IIQQVVTDK	O48677	Peroxidase 6 Arabidopsis thaliana (Mouse-ear cress)	po11_olive_002551	NO	YES	YES	YES	NO
3NPG5	LGNVFTIGK	P46300	40S ribosomal protein S4 Solanum tuberosum (Potato)	po11_olive_014066	NO	NO	NO	NO	NO
3NPG5	HVNLDPSNPK SLCAFPGLDCYDMLTALTGK DVATLLDILK SLCAFPGLDCYDMLTALTGK DTVYNQIVAFFK	Q67ZU1	Triacylglycerol lipase 2 Arabidopsis thaliana (Mouse-ear cress)	po11_olive_003147	YES	YES	YES	NO	NO
3NPG5	SVVASGLAR	P43282	S-adenosylmethionine synthase 3 Solanum lycopersicum (Tomato) (Lycopersicon esculentum)	po11_olive_004870	NO	NO	YES	YES	YES
3NPG5	GEVGHVYNIGTK GNNVYGPNQFPEK FILLAMR GQPLPIHGDGSNVR NNIYGTHVLLEACK MPISSDLNNPR TGWIGGLLGK	Q9SYM5	Probable rhamnose biosynthetic enzyme 1 Arabidopsis thaliana (Mouse-ear cress)	po11_olive_000541	YES	NO	YES	YES	YES
3NPG5	TGDDCISIGDGMK EACADTTPSTVVVPK TGDDCISIGDGMK FTVSAPGDSVNTDGIHIAK	Q05967	Polygalacturonase Nicotiana tabacum (Common tobacco)	po11_olive_003197	YES	NO	YES	NO	NO
3NPG5	LADCALGFGYK EPLWIIFER	P15722	Probable pectate lyase P59 Solanum lycopersicum (Tomato) (Lycopersicon esculentum)	po11_olive_004055_split_0	YES	NO	YES	NO	NO
3NPG5	AEGLYSMLVER FITELSEFIPGAGVR TINPLGFYK	Q6U740	Allergen Fra e 1 Fraxinus excelsior (European ash)	po11_olive_005443	YES	NO	YES	NO	NO
3NPG5	EAGVTVVESPAK VICQGITGK VKAALNQQSK	Q8GTQ9	Succinyl-CoA ligase [ADP-forming] subunit alpha-1, mitochondrial Solanum lycopersicum (Tomato) (Lycopersicon esculentum)	po11_olive_007821	YES	YES	YES	YES	NO
3NPG5	DIGFENAAGPDKHQAVALR GIGAIVLQNCK DIGFENAAGPDK LLATNVASLKPNAVVAQDGSGK TITDAIR	Q8GX86	Probable pectinesterase/pectinesterase inhibitor 21 Arabidopsis thaliana (Mouse-ear cress)	po11_olive_000963	YES	YES	YES	YES	YES
3NPG5	TGLATDISSR LLNQYPDFSSFNDYLTR	Q9LTW9	Fasciclin-like arabinogalactan protein 14 Arabidopsis thaliana (Mouse-ear cress)	po11_olive_007497	NO	YES	YES	YES	NO
3NPG5	ATAGDTHLGGEDFDNR STVHDVVLVGGSTR	P27322	Heat shock cognate 70 kDa protein 2 Solanum lycopersicum (Tomato) (Lycopersicon esculentum)	po11_olive_008599	YES	YES	YES	YES	YES
3NPG5	FLLVGK	Q9FVV8	Putative F-box protein At1g71320 Arabidopsis thaliana (Mouse-ear cress)	po11_olive_003850	NO	YES	NO	NO	NO
3NPG5	DSHDTFFLKEPSTTK GQPTEGGCLHPLLK	Q9T034	Probable phenylalanine--tRNA ligase alpha subunit Arabidopsis thaliana (Mouse-ear cress)	po11_olive_004639	YES	YES	YES	YES	YES
3NPG5	LVSVEDIVR YDYENVDTGGAK LSGTGSEGATIR FFEVPTGWK LYVEQYEKDSSK	Q9M4G4	Phosphoglucomutase, cytoplasmic Solanum tuberosum (Potato)	po11_olive_001027	NO	NO	YES	YES	YES
3NPG5	VLAPYSSEDAR EGISAEVINLR IAVPQVEDIVR	Q6Z1G7	Pyruvate dehydrogenase E1 component subunit beta-1, mitochondrial Oryza sativa subsp. japonica (Rice)	po11_olive_003747	NO	YES	YES	YES	YES
3NPG5	TVDTYIYELFDEDLK	Q94G86	Glucan endo-1,3-beta-D-glucosidase Olea europaea (Common olive)	po11_olive_026196	YES	NO	YES	YES	YES
3NPG5	ETTVVWSK	Q9M8L4	Glycerol kinase Arabidopsis thaliana (Mouse-ear cress)	po11_olive_010420	NO	NO	YES	YES	YES
3NPG5	LGEAGLDLLR	Q9LT69	D-3-phosphoglycerate dehydrogenase 3, chloroplastic Arabidopsis thaliana (Mouse-ear cress)	po11_olive_016442	YES	NO	YES	NO	NO
3NPG5	LVDCALGFGR IYVVTDPSDNDEINPKPGTLR	P15722	Probable pectate lyase P59 Solanum lycopersicum (Tomato) (Lycopersicon esculentum)	po11_olive_002741	YES	YES	YES	YES	YES
3NPG5	GTPNVDEEYSDLLEASEAAK AGGGFVSSGQVGNYEGR	Q9LT15	Sugar transport protein 10 Arabidopsis thaliana (Mouse-ear cress)	po11_olive_000707	YES	NO	YES	YES	NO
3NPG5	NIWANDLDASLITLK YLFAGVVDGR FALESFWDGK GVTAFGFDLVR VVEVNALAK	Q42699	5-methyltetrahydropteroyltriglutamate--homocysteine methyltransferase Catharanthus roseus (Madagascar periwinkle) (Vinca rosea)	po11_olive_000279	NO	YES	YES	YES	YES
3NPG5	ELGIVAGLQDR ENNINLHDR	Q93ZC9	Glucuronokinase 1 Arabidopsis thaliana (Mouse-ear cress)	po11_olive_006273	YES	NO	YES	YES	NO
3NPG5	TIEAEAAHGTVTR HAFGDQYR	P50218	Isocitrate dehydrogenase [NADP] Nicotiana tabacum (Common tobacco)	po11_olive_007231	YES	YES	YES	YES	YES
3NPG5	EVDNDFFLVVVK	Q9LYC2	NPL4-like protein 1 Arabidopsis thaliana (Mouse-ear cress)	po11_olive_027233	NO	NO	YES	YES	YES
3NPG5	LVDIGTVTAQQAK	P93306	NADH dehydrogenase [ubiquinone] iron-sulfur protein 2 Arabidopsis thaliana (Mouse-ear cress) Mitochondrion	po11_olive_018319	NO	YES	YES	NO	NO
3NPG5	AAIDKLGLX	P24099	Glutamine synthetase cytosolic isozyme 1 Glycine max (Soybean) (Glycine hispida)	po11_olive_023694	YES	NO	YES	NO	NO
3NPG5	AVADYIKR	Q94C53	DDRGK domain-containing protein 1 Arabidopsis thaliana (Mouse-ear cress)	po11_olive_021632	YES	YES	YES	YES	YES
3NPG5	SVAVDSQELPEK	M1CG23	Uncharacterized protein Solanum tuberosum (Potato)	po11_olive_007715	NO	YES	YES	YES	YES
3NPG5	ELSSDSSQHVR DAAANNLKR LLRDNEAEVR	Q38950	Serine/threonine-protein phosphatase 2A 65 kDa regulatory subunit A beta isoform Arabidopsis thaliana (Mouse-ear cress)	po11_olive_000869	YES	YES	YES	YES	YES
3NPG5	VIYASHLTAKPR AYLPVIESFGFSSTLR ILSEEFGWDKELAK	O23755	Elongation factor 2 Beta vulgaris (Sugar beet)	po11_olive_000259	YES	YES	YES	YES	YES
3NPG5	LTGYVSR	P27818	Acetolactate synthase 1, chloroplastic Brassica napus (Rape)	po11_olive_017852	NO	NO	YES	YES	YES
3NPG5	VSSEDDKGFQR DAGFHDVVAEDR	Q9FR44	Phosphoethanolamine N-methyltransferase 1 Arabidopsis thaliana (Mouse-ear cress)	po11_olive_002125	YES	NO	YES	YES	YES
3NPG5	ISVGFLNDNIETSR	A0A022PVM8	Uncharacterized protein Erythranthe guttata (Yellow monkey flower) (Mimulus guttatus)	po11_olive_003045	NO	NO	NO	YES	YES
3NPG5	LGDPIELR	Q9S7C0	Heat shock 70 kDa protein 14 Arabidopsis thaliana (Mouse-ear cress)	po11_olive_025233	YES	YES	YES	YES	YES
3NPG5	EANEEVAAR	Q9FGF0	Phosphoglycerate mutase-like protein 1 Arabidopsis thaliana (Mouse-ear cress)	po11_olive_004451	YES	YES	YES	YES	YES
3NPG5	AADALHQEER	Q9M028	LIMR family protein At5g01460 Arabidopsis thaliana (Mouse-ear cress)	po11_olive_002363	YES	YES	YES	YES	YES
3NPG5	AGNDLLR	Q940Y1-2	2 of Oxysterol-binding protein-related protein 2A OS=Arabidopsis thaliana GN=ORP2A	po11_olive_007417	YES	NO	YES	YES	YES
3NPG5	HKPTPVDEAR	Q8GVE8	Phosphoenolpyruvate carboxylase 4 Arabidopsis thaliana (Mouse-ear cress)	po11_olive_002799	YES	NO	YES	YES	YES
3NPG5	NLAESTTDDDLKK	Q9FXA2	Polyadenylate-binding protein 8 Arabidopsis thaliana (Mouse-ear cress)	po11_olive_000245	YES	NO	YES	YES	YES
